# Supplementary material for: Quercetin 3,5,7,3′,4′-pentamethyl ether from Kaempferia parviflora directly and effectively activates human SIRT1
Source: Commun Biol. 2021 Feb 19;4:209. doi: 10.1038/s42003-021-01705-1 (PMC7896056; doi:10.1038/s42003-021-01705-1)
Supplement: Supplementary file 3 — Supplementary Data 1 [file 42003_2021_1705_MOESM3_ESM.zip]

Archive with 14 entries (13 files):
- Supplementary Data 1/
- Supplementary Data 1/Fig.8.csv
- Supplementary Data 1/Fig.8_output.txt
- Supplementary Data 1/Fig.9a.csv
- Supplementary Data 1/Fig.9a_output.txt
- Supplementary Data 1/Fig.9c.csv
- Supplementary Data 1/Fig.9c_output.txt
- Supplementary Data 1/Figure S1b.csv
- Supplementary Data 1/Figure S1b_output.txt
- Supplementary Data 1/Figure S1c.csv
- Supplementary Data 1/Figure S1c_output.txt
- Supplementary Data 1/Figure S1d.csv
- Supplementary Data 1/Figure S1d_output.txt
- Supplementary Data 1/R.xlsx
