# Supplementary material for: Quercetin 3,5,7,3′,4′-pentamethyl ether from Kaempferia parviflora directly and effectively activates human SIRT1
Source: Commun Biol. 2021 Feb 19;4:209. doi: 10.1038/s42003-021-01705-1 (PMC7896056; doi:10.1038/s42003-021-01705-1)
Supplement: Supplementary file 3 — Supplementary Data 1 [file 42003_2021_1705_MOESM3_ESM.zip › Supplementary Data 1/Fig.8.csv]

datapoint	X	Y
1	SIRT1	0.03174
2	SIRT1	0.02938
3	SIRT1	0.03082
4	SIRT1-KPMF-8	0.03163
5	SIRT1-KPMF-8	0.03012
6	SIRT1-KPMF-8	0.02995
7	SIRT1-resveratrol	0.03128
8	SIRT1-resveratrol	0.03028
9	SIRT1-resveratrol	0.03027
10	SIRT1-p53 peptide	0.02985
11	SIRT1-p53 peptide	0.03065
12	SIRT1-p53 peptide	0.03196
13	SIRT1-KPMF-8-p53 peptide	0.02867
14	SIRT1-KPMF-8-p53 peptide	0.02904
15	SIRT1-KPMF-8-p53 peptide	0.02989
16	SIRT1-resveratrol-p53 peptide	0.0322
17	SIRT1-resveratrol-p53 peptide	0.03024
18	SIRT1-resveratrol-p53 peptide	0.03
