# Supplementary material for: Quercetin 3,5,7,3′,4′-pentamethyl ether from Kaempferia parviflora directly and effectively activates human SIRT1
Source: Commun Biol. 2021 Feb 19;4:209. doi: 10.1038/s42003-021-01705-1 (PMC7896056; doi:10.1038/s42003-021-01705-1)
Supplement: Supplementary file 3 — Supplementary Data 1 [file 42003_2021_1705_MOESM3_ESM.zip › Supplementary Data 1/Fig.8_output.txt]

> data
   datapoint                             X       Y
1             1                         SIRT1 0.03174
2             2                         SIRT1 0.02938
3             3                         SIRT1 0.03082
4             4                  SIRT1-KPMF-8 0.03163
5             5                  SIRT1-KPMF-8 0.03012
6             6                  SIRT1-KPMF-8 0.02995
7             7             SIRT1-resveratrol 0.03128
8             8             SIRT1-resveratrol 0.03028
9             9             SIRT1-resveratrol 0.03027
10           10             SIRT1-p53 peptide 0.02985
11           11             SIRT1-p53 peptide 0.03065
12           12             SIRT1-p53 peptide 0.03196
13           13      SIRT1-KPMF-8-p53 peptide 0.02867
14           14      SIRT1-KPMF-8-p53 peptide 0.02904
15           15      SIRT1-KPMF-8-p53 peptide 0.02989
16           16 SIRT1-resveratrol-p53 peptide 0.03220
17           17 SIRT1-resveratrol-p53 peptide 0.03024
18           18 SIRT1-resveratrol-p53 peptide 0.03000
> # One way between ANOVA
> aov1 <- aov( Y ~ X, data=data)
> summary(aov1)
            Df    Sum Sq   Mean Sq F value Pr(>F)
X            5 5.727e-06 1.145e-06    1.23  0.354
Residuals   12 1.118e-05 9.316e-07               
> # Tukey HSD post-hoc test
> TukeyHSD(aov1)
  Tukey multiple comparisons of means
    95% family-wise confidence level

Fit: aov(formula = Y ~ X, data = data)

$X
                                                                diff
SIRT1-KPMF-8-SIRT1                                     -8.000000e-05
SIRT1-KPMF-8-p53 peptide-SIRT1                         -1.446667e-03
SIRT1-p53 peptide-SIRT1                                 1.733333e-04
SIRT1-resveratrol-SIRT1                                -3.666667e-05
SIRT1-resveratrol-p53 peptide-SIRT1                     1.666667e-04
SIRT1-KPMF-8-p53 peptide-SIRT1-KPMF-8                  -1.366667e-03
SIRT1-p53 peptide-SIRT1-KPMF-8                          2.533333e-04
SIRT1-resveratrol-SIRT1-KPMF-8                          4.333333e-05
SIRT1-resveratrol-p53 peptide-SIRT1-KPMF-8              2.466667e-04
SIRT1-p53 peptide-SIRT1-KPMF-8-p53 peptide              1.620000e-03
SIRT1-resveratrol-SIRT1-KPMF-8-p53 peptide              1.410000e-03
SIRT1-resveratrol-p53 peptide-SIRT1-KPMF-8-p53 peptide  1.613333e-03
SIRT1-resveratrol-SIRT1-p53 peptide                    -2.100000e-04
SIRT1-resveratrol-p53 peptide-SIRT1-p53 peptide        -6.666667e-06
SIRT1-resveratrol-p53 peptide-SIRT1-resveratrol         2.033333e-04
                                                                lwr
SIRT1-KPMF-8-SIRT1                                     -0.002727044
SIRT1-KPMF-8-p53 peptide-SIRT1                         -0.004093710
SIRT1-p53 peptide-SIRT1                                -0.002473710
SIRT1-resveratrol-SIRT1                                -0.002683710
SIRT1-resveratrol-p53 peptide-SIRT1                    -0.002480377
SIRT1-KPMF-8-p53 peptide-SIRT1-KPMF-8                  -0.004013710
SIRT1-p53 peptide-SIRT1-KPMF-8                         -0.002393710
SIRT1-resveratrol-SIRT1-KPMF-8                         -0.002603710
SIRT1-resveratrol-p53 peptide-SIRT1-KPMF-8             -0.002400377
SIRT1-p53 peptide-SIRT1-KPMF-8-p53 peptide             -0.001027044
SIRT1-resveratrol-SIRT1-KPMF-8-p53 peptide             -0.001237044
SIRT1-resveratrol-p53 peptide-SIRT1-KPMF-8-p53 peptide -0.001033710
SIRT1-resveratrol-SIRT1-p53 peptide                    -0.002857044
SIRT1-resveratrol-p53 peptide-SIRT1-p53 peptide        -0.002653710
SIRT1-resveratrol-p53 peptide-SIRT1-resveratrol        -0.002443710
                                                               upr     p adj
SIRT1-KPMF-8-SIRT1                                     0.002567044 0.9999980
SIRT1-KPMF-8-p53 peptide-SIRT1                         0.001200377 0.0480583
SIRT1-p53 peptide-SIRT1                                0.002820377 0.9999080
SIRT1-resveratrol-SIRT1                                0.002610377 1.0000000
SIRT1-resveratrol-p53 peptide-SIRT1                    0.002813710 0.9999241
SIRT1-KPMF-8-p53 peptide-SIRT1-KPMF-8                  0.001280377 0.5367861
SIRT1-p53 peptide-SIRT1-KPMF-8                         0.002900377 0.9994118
SIRT1-resveratrol-SIRT1-KPMF-8                         0.002690377 0.9999999
SIRT1-resveratrol-p53 peptide-SIRT1-KPMF-8             0.002893710 0.9994831
SIRT1-p53 peptide-SIRT1-KPMF-8-p53 peptide             0.004267044 0.3687113
SIRT1-resveratrol-SIRT1-KPMF-8-p53 peptide             0.004057044 0.5060705
SIRT1-resveratrol-p53 peptide-SIRT1-KPMF-8-p53 peptide 0.004260377 0.3727068
SIRT1-resveratrol-SIRT1-p53 peptide                    0.002437044 0.9997639
SIRT1-resveratrol-p53 peptide-SIRT1-p53 peptide        0.002640377 1.0000000
SIRT1-resveratrol-p53 peptide-SIRT1-resveratrol        0.002850377 0.9997984
