# Supplementary material for: Quercetin 3,5,7,3′,4′-pentamethyl ether from Kaempferia parviflora directly and effectively activates human SIRT1
Source: Commun Biol. 2021 Feb 19;4:209. doi: 10.1038/s42003-021-01705-1 (PMC7896056; doi:10.1038/s42003-021-01705-1)
Supplement: Supplementary file 3 — Supplementary Data 1 [file 42003_2021_1705_MOESM3_ESM.zip › Supplementary Data 1/Fig.9a.csv]

datapoint	X	Y
1	0.1%-ethanol	171
2	0.1%-ethanol	207
3	0.1%-ethanol	170
4	0.1%-ethanol	160
5	20-uM-KPMF-8	310
6	20-uM-KPMF-8	312
7	20-uM-KPMF-8	309
8	20-uM-KPMF-8	298
9	20-uM-resveratrol	240
10	20-uM-resveratrol	190
11	20-uM-resveratrol	210
12	20-uM-resveratrol	200
