# Supplementary material for: Quercetin 3,5,7,3′,4′-pentamethyl ether from Kaempferia parviflora directly and effectively activates human SIRT1
Source: Commun Biol. 2021 Feb 19;4:209. doi: 10.1038/s42003-021-01705-1 (PMC7896056; doi:10.1038/s42003-021-01705-1)
Supplement: Supplementary file 3 — Supplementary Data 1 [file 42003_2021_1705_MOESM3_ESM.zip › Supplementary Data 1/Fig.9a_output.txt]

> data
   datapoint                 X   Y
1             1      0.1%-ethanol 171
2             2      0.1%-ethanol 207
3             3      0.1%-ethanol 170
4             4      0.1%-ethanol 160
5             5      20-uM-KPMF-8 310
6             6      20-uM-KPMF-8 312
7             7      20-uM-KPMF-8 309
8             8      20-uM-KPMF-8 298
9             9 20-uM-resveratrol 240
10           10 20-uM-resveratrol 190
11           11 20-uM-resveratrol 210
12           12 20-uM-resveratrol 200
> # One way between ANOVA
> aov1 <- aov( Y ~ X, data=data)
> summary(aov1)
            Df Sum Sq Mean Sq F value   Pr(>F)    
X            2  36682   18341   59.11 6.66e-06 ***
Residuals    9   2793     310                     
---
Signif. codes:  0 ‘***’ 0.001 ‘**’ 0.01 ‘*’ 0.05 ‘.’ 0.1 ‘ ’ 1
> # Tukey HSD post-hoc test
> TukeyHSD(aov1)
  Tukey multiple comparisons of means
    95% family-wise confidence level

Fit: aov(formula = Y ~ X, data = data)

$X
                                 diff         lwr       upr     p adj
20-uM-KPMF-8-0.1%-ethanol      130.25   95.472684 165.02732 0.0000066
20-uM-resveratrol-0.1%-ethanol  33.00   -1.777316  67.77732 0.0424481
20-uM-resveratrol-20-uM-KPMF-8 -97.25 -132.027316 -62.47268 0.0000714
