# Supplementary material for: Quercetin 3,5,7,3′,4′-pentamethyl ether from Kaempferia parviflora directly and effectively activates human SIRT1
Source: Commun Biol. 2021 Feb 19;4:209. doi: 10.1038/s42003-021-01705-1 (PMC7896056; doi:10.1038/s42003-021-01705-1)
Supplement: Supplementary file 3 — Supplementary Data 1 [file 42003_2021_1705_MOESM3_ESM.zip › Supplementary Data 1/Fig.9c.csv]

datapoint	X	Y
1	SIRT1	263519264
2	SIRT1	251371168
3	SIRT1	229834096
4	SIRT1	248961508
5	SIRT1_k	272548352
6	SIRT1_k	261239632
7	SIRT1_k	261295424
8	SIRT1_k	257089268
9	SIRT1_r	245121888
10	SIRT1_r	283108192
11	SIRT1_r	260322368
12	SIRT1_r	266739480
