# Supplementary material for: Quercetin 3,5,7,3′,4′-pentamethyl ether from Kaempferia parviflora directly and effectively activates human SIRT1
Source: Commun Biol. 2021 Feb 19;4:209. doi: 10.1038/s42003-021-01705-1 (PMC7896056; doi:10.1038/s42003-021-01705-1)
Supplement: Supplementary file 3 — Supplementary Data 1 [file 42003_2021_1705_MOESM3_ESM.zip › Supplementary Data 1/Fig.9c_output.txt]

> data
   datapoint       X         Y
1             1   SIRT1_KD 263519264
2             2   SIRT1_KD 251371168
3             3   SIRT1_KD 229834096
4             4   SIRT1_KD 248961508
5             5 SIRT1_KD_K 272548352
6             6 SIRT1_KD_K 261239632
7             7 SIRT1_KD_K 261295424
8             8 SIRT1_KD_K 257089268
9             9 SIRT1_KD_R 245121888
10           10 SIRT1_KD_R 283108192
11           11 SIRT1_KD_R 260322368
12           12 SIRT1_KD_R 266739480
> # One way between ANOVA
> aov1 <- aov( Y ~ X, data=data)
> summary(aov1)
            Df    Sum Sq   Mean Sq F value Pr(>F)
X            2 6.021e+14 3.011e+14    1.86  0.211
Residuals    9 1.457e+15 1.619e+14               
> # Tukey HSD post-hoc test
> TukeyHSD(aov1)
  Tukey multiple comparisons of means
    95% family-wise confidence level

Fit: aov(formula = Y ~ X, data = data)

$X
                    diff       lwr      upr     p adj
SIRT1_KD_K-SIRT1_KD   14621660 -10497268 39740588 0.2847467
SIRT1_KD_R-SIRT1_KD   15401473  -9717455 40520401 0.2530538
SIRT1_KD_R-SIRT1_KD_K   779813 -24339115 25898741 0.9958684
