# Supplementary material for: Quercetin 3,5,7,3′,4′-pentamethyl ether from Kaempferia parviflora directly and effectively activates human SIRT1
Source: Commun Biol. 2021 Feb 19;4:209. doi: 10.1038/s42003-021-01705-1 (PMC7896056; doi:10.1038/s42003-021-01705-1)
Supplement: Supplementary file 3 — Supplementary Data 1 [file 42003_2021_1705_MOESM3_ESM.zip › Supplementary Data 1/Figure S1b.csv]

datapoint	X	Y
1	SIRT1	169634930
2	SIRT1	164602462
3	SIRT1	172455392
4	SIRT1(245-510)	126434749
5	SIRT1(245-510)	144278126
6	SIRT1(245-510)	132719280
7	SIRT1-E230A	174125008
8	SIRT1-E230A	154562626
9	SIRT1-E230A	167721143
