# Supplementary material for: Quercetin 3,5,7,3′,4′-pentamethyl ether from Kaempferia parviflora directly and effectively activates human SIRT1
Source: Commun Biol. 2021 Feb 19;4:209. doi: 10.1038/s42003-021-01705-1 (PMC7896056; doi:10.1038/s42003-021-01705-1)
Supplement: Supplementary file 3 — Supplementary Data 1 [file 42003_2021_1705_MOESM3_ESM.zip › Supplementary Data 1/Figure S1b_output.txt]

> data
  patapoint              X         Y
1            1          SIRT1 169634930
2            2          SIRT1 164602462
3            3          SIRT1 172455392
4            4 SIRT1(245-510) 126434749
5            5 SIRT1(245-510) 144278126
6            6 SIRT1(245-510) 132719280
7            7    SIRT1-E230A 174125008
8            8    SIRT1-E230A 154562626
9            9    SIRT1-E230A 167721143
> # One way between ANOVA
> aov1 <- aov( Y ~ X, data=data)
> summary(aov1)
            Df    Sum Sq   Mean Sq F value  Pr(>F)   
X            2 2.157e+15 1.079e+15   16.41 0.00369 **
Residuals    6 3.944e+14 6.574e+13                   
---
Signif. codes:  
0 ‘***’ 0.001 ‘**’ 0.01 ‘*’ 0.05 ‘.’ 0.1 ‘ ’ 1
> # Tukey HSD post-hoc test
> TukeyHSD(aov1)
  Tukey multiple comparisons of means
    95% family-wise confidence level

Fit: aov(formula = Y ~ X, data = data)

$X
                                diff       lwr       upr
SIRT1-E230A-SIRT1           -3428002 -23740165  16884160
SIRT1(245-510)-SIRT1       -34420210 -54732372 -14108047
SIRT1(245-510)-SIRT1-E230A -30992207 -51304370 -10680045
                               p adj
SIRT1-E230A-SIRT1          0.8657109
SIRT1(245-510)-SIRT1       0.0048443
SIRT1(245-510)-SIRT1-E230A 0.0080852
