# Supplementary material for: Quercetin 3,5,7,3′,4′-pentamethyl ether from Kaempferia parviflora directly and effectively activates human SIRT1
Source: Commun Biol. 2021 Feb 19;4:209. doi: 10.1038/s42003-021-01705-1 (PMC7896056; doi:10.1038/s42003-021-01705-1)
Supplement: Supplementary file 3 — Supplementary Data 1 [file 42003_2021_1705_MOESM3_ESM.zip › Supplementary Data 1/Figure S1c.csv]

datapoint	X	Y
1	control	16171079
2	control	15602746
3	control	17148726
4	resveratrol	16001266
5	resveratrol	15510159
6	resveratrol	16770652
7	KPMF-8	16900944
8	KPMF-8	15484061
9	KPMF-8	16454213
