# Supplementary material for: Quercetin 3,5,7,3′,4′-pentamethyl ether from Kaempferia parviflora directly and effectively activates human SIRT1
Source: Commun Biol. 2021 Feb 19;4:209. doi: 10.1038/s42003-021-01705-1 (PMC7896056; doi:10.1038/s42003-021-01705-1)
Supplement: Supplementary file 3 — Supplementary Data 1 [file 42003_2021_1705_MOESM3_ESM.zip › Supplementary Data 1/Figure S1c_output.txt]

> data
  datapoint           X        Y
1            1     control 16171079
2            2     control 15602746
3            3     control 17148726
4            4 resveratrol 16001266
5            5 resveratrol 15510159
6            6 resveratrol 16770652
7            7      KPMF-8 16900944
8            8      KPMF-8 15484061
9            9      KPMF-8 16454213
> # One way between ANOVA
> aov1 <- aov( Y ~ X, data=data)
> summary(aov1)
            Df    Sum Sq   Mean Sq F value Pr(>F)
X            2 8.084e+10 4.042e+10   0.079  0.925
Residuals    6 3.080e+12 5.133e+11               
> # Tukey HSD post-hoc test
> TukeyHSD(aov1)
  Tukey multiple comparisons of means
    95% family-wise confidence level

Fit: aov(formula = Y ~ X, data = data)

$X
                          diff      lwr     upr     p adj
KPMF-8-control       -27777.67 -1822629 1767073 0.9987579
resveratrol-control -213491.33 -2008342 1581360 0.9300431
resveratrol-KPMF-8  -185713.67 -1980565 1609137 0.9464425
