# Supplementary material for: Quercetin 3,5,7,3′,4′-pentamethyl ether from Kaempferia parviflora directly and effectively activates human SIRT1
Source: Commun Biol. 2021 Feb 19;4:209. doi: 10.1038/s42003-021-01705-1 (PMC7896056; doi:10.1038/s42003-021-01705-1)
Supplement: Supplementary file 3 — Supplementary Data 1 [file 42003_2021_1705_MOESM3_ESM.zip › Supplementary Data 1/Figure S1d.csv]

datapoint	X	Y
1	control	16634930
2	control	16024622
3	control	17455392
4	R	20434749
5	R	29781264
6	R	27719280
7	K	31725008
8	K	35826267
9	K	39721143
