# Supplementary material for: Quercetin 3,5,7,3′,4′-pentamethyl ether from Kaempferia parviflora directly and effectively activates human SIRT1
Source: Commun Biol. 2021 Feb 19;4:209. doi: 10.1038/s42003-021-01705-1 (PMC7896056; doi:10.1038/s42003-021-01705-1)
Supplement: Supplementary file 3 — Supplementary Data 1 [file 42003_2021_1705_MOESM3_ESM.zip › Supplementary Data 1/Figure S1d_output.txt]

> data
  datapoint       X        Y
1            1 control 16634930
2            2 control 16024622
3            3 control 17455392
4            4       R 20434749
5            5       R 29781264
6            6       R 27719280
7            7       K 31725008
8            8       K 35826267
9            9       K 39721143
> # One way between ANOVA
> aov1 <- aov( Y ~ X, data=data)
> summary(aov1)
            Df    Sum Sq   Mean Sq F value  Pr(>F)   
X            2 5.446e+14 2.723e+14   20.11 0.00219 **
Residuals    6 8.123e+13 1.354e+13                   
---
Signif. codes:  0 ‘***’ 0.001 ‘**’ 0.01 ‘*’ 0.05 ‘.’ 0.1 ‘ ’ 1
> # Tukey HSD post-hoc test
> TukeyHSD(aov1)
  Tukey multiple comparisons of means
    95% family-wise confidence level

Fit: aov(formula = Y ~ X, data = data)

$X
              diff          lwr        upr     p adj
K-control 19052491   9834517.79 28270464.9 0.0017488
R-control  9273450     55476.12 18491423.2 0.0488770
R-K       -9779042 -18997015.21  -561068.1 0.0398056
