# Supplementary material for: Quercetin 3,5,7,3′,4′-pentamethyl ether from Kaempferia parviflora directly and effectively activates human SIRT1
Source: Commun Biol. 2021 Feb 19;4:209. doi: 10.1038/s42003-021-01705-1 (PMC7896056; doi:10.1038/s42003-021-01705-1)
Supplement: Supplementary file 3 — Supplementary Data 1 [file 42003_2021_1705_MOESM3_ESM.zip › Supplementary Data 1/R.xlsx]

## Sheet: Fig.8
datapoint	X	Y
1	SIRT1	0.03174
2	SIRT1	0.02938
3	SIRT1	0.03082
4	SIRT1-KPMF-8	0.03163
5	SIRT1-KPMF-8	0.03012
6	SIRT1-KPMF-8	0.02995
7	SIRT1-resveratrol	0.03128
8	SIRT1-resveratrol	0.03028
9	SIRT1-resveratrol	0.03027
10	SIRT1-p53 peptide	0.02985
11	SIRT1-p53 peptide	0.03065
12	SIRT1-p53 peptide	0.03196
13	SIRT1-KPMF-8-p53 peptide	0.02867
14	SIRT1-KPMF-8-p53 peptide	0.02904
15	SIRT1-KPMF-8-p53 peptide	0.02989
16	SIRT1-resveratrol-p53 peptide	0.0322
17	SIRT1-resveratrol-p53 peptide	0.03024
18	SIRT1-resveratrol-p53 peptide	0.03

## Sheet: 9a
	1	0.1% ethanol	171
	2	0.1% ethanol	207
	3	0.1% ethanol	170
	4	0.1% ethanol	160
	5	20 µM KPMF-8	310
	6	20 µM KPMF-8	312
	7	20 µM KPMF-8	309
	8	20 µM KPMF-8	298
	9	20 µM resveratrol	240
	10	20 µM resveratrol	190
	11	20 µM resveratrol	210
	12	20 µM resveratrol	200

## Sheet: 9c
		1	SIRT1	263519264
		2	SIRT1	251371168
		3	SIRT1	229834096
		4	SIRT1	248961508
		5	SIRT1_k	272548352
		6	SIRT1_k	261239632
		7	SIRT1_k	261295424
		8	SIRT1_k	257089268
		9	SIRT1_r	245121888
		10	SIRT1_r	283108192
		11	SIRT1_r	260322368
		12	SIRT1_r	266739480

## Sheet: 1a
		1	SIRT1	169634930
		2	SIRT1	164602462
		3	SIRT1	172455392
		4	SIRT1(245-510)	126434749
		5	SIRT1(245-510)	144278126
		6	SIRT1(245-510)	132719280
		7	SIRT1 E230A	174125008
		8	SIRT1 E230A	154562626
		9	SIRT1 E230A	167721143
		1a

## Sheet: 1b
datapoint	X	Y
1	control	16171079
2	control	15602746
3	control	17148726
4	resveratrol	16001266
5	resveratrol	15510159
6	resveratrol	16770652
7	KPMF-8	16900944
8	KPMF-8	15484061
9	KPMF-8	16454213

## Sheet: 1c
		1	control	16634930
		2	control	16024622
		3	control	17455392
		4	R	20434749
		5	R	29781264
		6	R	27719280
		7	K	31725008
		8	K	35826267
		9	K	39721143
