# Supplementary material for: Quercetin 3,5,7,3′,4′-pentamethyl ether from Kaempferia parviflora directly and effectively activates human SIRT1
Source: Commun Biol. 2021 Feb 19;4:209. doi: 10.1038/s42003-021-01705-1 (PMC7896056; doi:10.1038/s42003-021-01705-1)
Supplement: Supplementary file 4 — Supplementary Data 2 [file 42003_2021_1705_MOESM4_ESM.xlsx]

## Sheet: Figure 5
		chemical shift
						alone	alone			KPMF8	KPMF8		resveratrol	resveratrol		KPMF-8-a				resveratrol-a
															183
															184
			185	Y185	12	112.381	7.36	12	13	112.434	7.364	12	112.415	7.363	185	0.053	0.004	0.0530377	0.0531507	0.034	0.003	0.0340331	0.0341321
			186	T186	36	115.945	7.839	38	39	115.955	7.848	35	115.939	7.844	186	0.01	0.009	0.0109659	0.0134536	-0.006	0.005	0.0065	0.00781025
			187	F187	5	122.75	7.89	6	6	122.759	7.896	5	122.766	7.886	187	0.009	0.006	0.00948683	0.0108167	0.016	-0.004	0.0161245	0.0164924
			188	V188	27	118.209	7.904	27	30	118.258	7.906	23	118.281	7.91	188	0.049	0.002	0.0490102	0.0490408	0.072	0.006	0.0720625	0.0722496
			189	Q189	7	121.559	8.509	8	8	121.558	8.506	8	121.561	8.509	189	-0.001	-0.003	0.00180278	0.00316228	0.002	0	0.002	0.002
					7	121.459	8.517	8	8	121.329	8.483	8	121.239	8.468	190	-0.13	-0.034	0.003	0.003	-0.22	-0.049	0.002	0.002
			191	H191	31	117.196	7.542	34	34	117.218	7.547	30	117.204	7.543	191	0.022	0.005	0.0221416	0.022561	0.008	0.001	0.00801561	0.00806226
					5	122.848	7.914	6	6	122.81	7.883	5	122.877	7.895	192	-0.038	-0.031	0.0410396	0.0490408	0.029	-0.019	0.0305164	0.0346699
			193	M193	36	117.268	7.967	38	39	117.321	7.972	35	117.307	7.967	193	0.053	0.005	0.0530589	0.0532353	0.039	0	0.039	0.039
					26	118.32	8.376	25	27	118.271	8.348	25	118.214	8.338	194	-0.049	-0.028	0.0509608	0.0564358	-0.106	-0.038	0.107689	0.112606
			195	G195	52	109.898	7.843	54	53	109.936	7.85	50	109.92	7.849	195	0.038	0.007	0.0381608	0.0386394	0.022	0.006	0.0222036	0.0228035
			196	T196	20	118.911	8.05	20	22	118.893	8.054	19	118.928	8.052	196	-0.018	0.004	0.0181108	0.0184391	0.017	0.002	0.0170294	0.0171172
			197	D197	3	127.703	8.722	4	4	127.689	8.724	3	127.714	8.73	197	-0.014	0.002	0.0140357	0.0141421	0.011	0.008	0.0117047	0.0136015
															198				0				0
			199	R199	25	118.311	8.721	24	26	118.314	8.716	24	118.351	8.715	199	0.003	-0.005	0.00390512	0.00583095	0.04	-0.006	0.0401123	0.0404475
			200/209	T200/T209	38	114.646	7.505	41	41	114.593	7.507	37	114.544	7.506	209	-0.053	0.002	0.0530094	0.0530377	-0.102	0.001	0.102001	0.102005
			201	I201	6	121.561	6.49	7	7	121.597	6.497	6	121.563	6.493	201	0.036	0.007	0.0361697	0.0366742	0.002	0.003	0.0025	0.00360555
			202	L202	17	119.386	8.166	17	19	119.514	8.176	16	119.408	8.145	202	0.128	0.01	0.128098	0.12839	0.022	-0.021	0.0243772	0.0304138
			203	K203	19	118.93	7.399	19	21	118.9	7.401	18	118.757	7.407	203	-0.03	0.002	0.0300167	0.0300666	-0.173	0.008	0.173046	0.173185
			204	D204	37	115.727	6.916	39	40	115.726	6.919	36	115.774	6.924	204	-0.001	0.003	0.00180278	0.00316228	0.047	0.008	0.0471699	0.047676
			205	L205	30	117.416	7.602	30	32	117.451	7.609	28	117.506	7.608	205	0.035	0.007	0.0351746	0.0356931	0.09	0.006	0.09005	0.0901998
			206	L206	16	119.519	8.178	16	17	119.636	8.193	15	119.613	8.183	206	0.117	0.015	0.11724	0.117958	0.094	0.005	0.0940332	0.0941329
															207				0				0
			208	E208	35	116.044	8.656	37	38	116.089	8.662	34	116.158	8.662	208	0.045	0.006	0.0450999	0.0453982	0.114	0.006	0.114039	0.114158
			209	T209	38	114.646	7.505	41	41	114.593	7.507	37	114.544	7.506	209	-0.053	0.002	0.0530094	0.0530377	-0.102	0.001	0.102001	0.102005
			210	I210	2	127.453	8.462	2	2	127.415	8.465	2	127.329	8.447	210	-0.038	0.003	0.0380296	0.0381182	-0.124	-0.015	0.124227	0.124904
															211				0				0
															212				0				0
															213				0				0
			214	E214	32	117.056	9.003	33	35	117.079	9	31	117.087	8.969	214	0.023	-0.003	0.0230489	0.0231948	0.031	-0.034	0.0353553	0.0460109
			215	L215	13	120.525	7.049	13	14	120.569	7.05	11	120.623	7.075	215	0.044	0.001	0.0440028	0.0440114	0.098	0.026	0.0988585	0.10139
			216	D216	12	120.412	8.18	12	13	120.407	8.182	12	120.335	8.182	216	-0.005	0.002	0.00509902	0.00538516	-0.077	0.002	0.0770065	0.077026
			217	D217	14	119.871	8.713	14	15	119.895	8.718	13	119.95	8.717	217	0.024	0.005	0.0241299	0.0245153	0.079	0.004	0.0790253	0.0791012
			218	M218	34	116.631	8.365	36	37	116.639	8.369	33	116.616	8.365	218	0.008	0.004	0.00824621	0.00894427	-0.015	0	0.015	0.015
			219	T219	24	118.413	8.115	26	28	118.439	8.115	26	118.417	8.119	219	0.026	0	0.026	0.026	0.004	0.004	0.00447214	0.00565685
			220	L220	11	120.892	7.894	11	12	120.917	7.896	9	120.84	7.89	220	0.025	0.002	0.02502	0.0250799	-0.052	-0.004	0.0520384	0.0521536
			221	W221	23	118.535	8.795	23	25	118.531	8.796	22	118.504	8.788	221	-0.004	0.001	0.00403113	0.00412311	-0.031	-0.007	0.031197	0.0317805
			222	Q222	21	118.64	7.861	21	23	118.621	7.856	21	118.62	7.856	222	-0.019	-0.005	0.0191638	0.0196469	-0.02	-0.005	0.0201556	0.0206155
			223	I223	8	121.354	7.828	9	9	121.323	7.818	7	121.366	7.826	223	-0.031	-0.01	0.0314006	0.032573	0.012	-0.002	0.0120416	0.0121655
			224	V224	18	119.361	7.935	18	20	119.343	7.924	17	119.337	7.928	224	-0.018	-0.011	0.0188215	0.021095	-0.024	-0.007	0.0242539	0.025
			225	I225	26	118.275	8.373	25	27	118.274	8.377	25	118.199	8.357	225	-0.001	0.004	0.00223607	0.00412311	-0.076	-0.016	0.0764199	0.077666
			226	N226	9	121.07	8.447	10	11	121.078	8.444	10	121.054	8.444	226	0.008	-0.003	0.00813941	0.008544	-0.016	-0.003	0.0160702	0.0162788
			227	I227	9	120.923	8.43	10	11	120.927	8.425	10	121.054	8.444	227	0.004	-0.005	0.00471699	0.00640312	0.131	0.014	0.131187	0.131746
			228	L228	28	117.861	8.067	29	31	117.922	8.068	27	117.839	8.068	228	0.061	0.001	0.061002	0.0610082	-0.022	0.001	0.0220057	0.0220227
			229	S229	40	113.83	7.686	43	43	113.834	7.694	39	113.813	7.689	229	0.004	0.008	0.00565685	0.00894427	-0.017	0.003	0.017066	0.0172627
			230	E230	4	123.878	7.658	5	5	123.907	7.667	4	123.923	7.665	230	0.029	0.009	0.0293471	0.0303645	0.045	0.007	0.0451359	0.0455412

## Sheet: Figure 7
KPMF-8			resveratrol
183	2.656		183	2.972
184	1.626		184	2.761
185	2.5		185	2.157
186	3.894		186	0.746
187	8.97		187	3.856
188	2.737		188	0.954
189	4.962		189	1.283
190	4.816		190	0.828
191	4.982		191	0.637
192	4.688		192	2.529
193	3.8		193	0.832
194	1.082		194	0.39
195	0.063		195	0.071
196	1.22		196	0.274
197	0.003		197	0.01
198	0		198	0.012
199	0.002		199	1.606
200	1.331		200	0.484
201	4.632		201	2.144
202	8.199		202	4.321
203	0.877		203	1.71
204	4.628		204	3.113
205	11.748		205	4.94
206	57.136		206	51.655
207	5.498		207	3.264
208	2.19		208	4.529
209	52.224		209	46.904
210	32.637		210	23.618
211	54.439		211	68.281
212	47.461		212	57.172
213	0.213		213	0.056
214	1.211		214	1.001
215	33.143		215	39.975
216	0.19		216	0.077
217	0.685		217	1.287
218	2.836		218	2.625
219	24.207		219	14.67
220	0.778		220	1.056
221	2.747		221	2.065
222	24.145		222	8.275
223	77.105		223	75.527
224	2.161		224	0
225	2.13		225	2.121
226	60.685		226	43.43
227	57.989		227	52.637
228	7.275		228	4.403
229	0.95		229	0.397
230	24.802		230	14.233
231	8.431		231	1.731

## Sheet: Figure 8
			FRET ratio
								average	SD
			SIRT1	0.03174	0.02938	0.03082		0.0306467	0.000971231
			SIRT1-KPMF-8	0.03163	0.03012	0.02995		0.0305667	0.000755086
			SIRT1-resveratrol	0.03128	0.03028	0.03027		0.03061	0.000473779
			SIRT1-p53 peptide	0.02985	0.03065	0.03196		0.03082	0.000869751
			SIRT1-KPMF-8-p53 peptide	0.02867	0.02904	0.02989		0.0292	0.000510751
			SIRT1-resveratrol-p53 peptide	0.0322	0.03024	0.03		0.03148	0.000985405
				average	SD
			a	0.0306467	0.000971231
			b	0.0305667	0.000755086
			c	0.03061	0.000473779
			d	0.03082	0.000869751
			e	0.0292	0.000510751
			f	0.03148	0.00125518

## Sheet: Figure 9
a
	HDAC assay	AFU					average
	20 uM resveratrol only	39098202	42234270	37358120	39685802
	20 uM KPMF-8 only	46846102	43299872	43239894	42643522
	0.1% ethanol only	33839128	33271944	34455388	33856631
	Blank	39125780	40458944	39287888	39277244		39277244
	0.1% ethanol	1712738241	2074555840	1699200966	1603939684		1775108680
	20 uM KPMF-8 cell	3101974401	3121098882	3093740806	3015483705		3083074473
	20 uM resveratrol cell	2371643363	2153911122	2068758724	2035768561		2157520445
	Time zero	63501520	59315100	60847148	45336360		57250032
	Blank	39125780	40458944	39287888	38156364		39257244
	0.1% ethanol	171273824	207455584	169920096	160393968		177510868
	20 uM KPMF-8 cell	310197440	312109888	309374080	298348380		307507447
	20 uM resveratrol cell	237164336	188037808	206875872	207976856		210013718
	Time zero	63501520	59315100	60847148	45336360		57250032
	Blank	39	40	39	39		39.25	0.5
	0.1% ethanol	171	207	170	160		177	20.6074
	20 µM KPMF-8	310	312	309	298		307.25	6.29153
	20 µM resveratrol	240	190	210	200		210	21.6025
	Time zero	63	59	61	46		57.25	7.67572
c
							average
		AFU
	SIRT1_knockdown	263519264	251371168	229834096	248961508		248421509
	SIRT1_knockdown_KPMF-8	272548352	261239632	261295424	257089268		263043169
	SIRT1_knockdown_res	245121888	283108192	260322368	266739480		263822982
	blank	4521279	4451825	4720452	4439997		4.53339e+06
	20 uM resveratrol	3878160	4304958	4217284	3968580		4.09225e+06
	20 uM KPMF-8	4807552	3914912	4577300	4575352		4468779
	0.1% ethanol	3098202	2885109	3223427	3273581		3.12008e+06
	blank	4.53339	0.113849
	SIRT1_knockdown	248.422	13.9288
	SIRT1_knockdown_KPMF-8	261.694	14.4728
	SIRT1_knockdown_res	262.851	15.6106

## Sheet: Supplementary Fig. 1
	a
									Resveratrol (µm)	average	sd
	100	116461040		21.6731	33.1474	14.0824			100	22.9677	7.83688
	80	115028016		21.4065	19.3861	12.7515			80	17.848	3.69696
	60	49420876		9.19712	14.832	10.5529			60	11.5273	2.40138
	40	46765512		8.70296	7.9603	9.28258			40	8.64861	0.541187
	20	40079668		7.45874	6.32215	8.18826			20	7.32305	0.767855
									KPMF-8 (µm)
	10	343004800		63.8324	53.1045	32.3992			10	49.7787	13.0463
	8	334504096		62.2505	43.0825	31.7027			8	45.6786	12.6055
	6	326199104		60.7049	40.2998	25.62			6	42.2083	14.3868
	4	283453024		52.75	25.8458	19.9076			4	32.8345	14.2895
	2	218426368		40.6487	22.1225	11.4028			2	24.7246	12.0805
	b		AFU
		Blank	14231719	14152554	14280317
		SIRT1	169634930	164602462	172455392
		SIRT1(245-510)	126434749	144278126	132719280
		SIRT1 E230A	174125008	154562626	167721143
			AFU
	c		6744017	6686827	5379069
		control	16171079	15602746	17148726
		resveratrol	16001266	15510159	16770652
		KPMF-8	16900944	15484061	16454213
			AFU
	d		6231719	6152554	7080317
		control	16634930	16024622	17455392
		resveratrol	20434749	29781264	27719280
		KPMF-8	31725008	35826267	39721143

## Sheet: Supplementary Fig. 2
c
1% DMSO			resveratrol			KPMF-8
0	-17.846		0	-18.229		0	-6.883
0.043	-4.369		0.043	-8.426		0.043	4.707
0.086	-0.08		0.086	0.008		0.086	0
0.13	-0.277		0.13	-0.342		0.13	-1.336
0.173	-2.135		0.173	0.967		0.173	-1.122
0.216	-3.781		0.216	1.277		0.216	-0.675
0.259	-4.538		0.259	1.281		0.259	-0.949
0.302	-4.615		0.302	1.352		0.302	-1.116
0.345	-4.638		0.345	0.996		0.345	-1.125
0.389	-4.483		0.389	0.819		0.389	-1.146
0.432	-4.995		0.432	0.903		0.432	-1.484
0.475	-4.746		0.475	0.596		0.475	-1.509
0.518	-4.693		0.518	0.828		0.518	-1.287
0.561	-4.942		0.561	1.013		0.561	-1.409
0.605	-5.353		0.604	0.458		0.605	-1.293
0.648	-5.504		0.648	1.014		0.648	-1.689
0.691	-5.293		0.691	0.745		0.691	-1.519
0.734	-5.294		0.734	0.516		0.734	-1.666
0.777	-5.374		0.777	0.713		0.777	-1.734
0.82	-5.459		0.82	0.578		0.82	-1.768
0.864	-5.615		0.863	0.838		0.864	-1.929
0.907	-5.679		0.907	0.975		0.907	-1.624
0.95	-5.825		0.95	0.629		0.95	-1.703
0.993	-5.624		0.993	0.633		0.993	-2.028
1.036	-5.982		1.036	0.417		1.036	-2.112
1.08	-5.933		1.079	0.774		1.08	-1.997
1.123	-5.942		1.122	0.848		1.123	-1.939
1.166	-6.307		1.166	0.608		1.166	-2.059
1.209	-6.013		1.209	0.462		1.209	-2.324
1.252	-6.267		1.252	-0.008		1.252	-2.12
1.295	-6.443		1.295	-0.335		1.295	-1.963
1.339	-6.516		1.338	-0.402		1.339	-2
1.382	-6.423		1.381	-0.283		1.382	-2.391
1.425	-6.458		1.425	-0.52		1.425	-2.359
1.468	-6.496		1.468	-0.264		1.468	-2.45
1.511	-6.974		1.511	-0.693		1.511	-2.576
1.555	-6.814		1.554	-0.461		1.555	-2.82
1.598	-7.138		1.597	-0.139		1.598	-2.525
1.641	-6.934		1.64	-0.328		1.641	-2.678
1.684	-6.929		1.684	-0.216		1.684	-2.542
1.727	-6.909		1.727	-0.334		1.727	-2.5
1.77	-6.975		1.77	-0.755		1.77	-2.903
1.814	-7.404		1.813	-0.516		1.814	-2.941
1.857	-7.324		1.856	-0.716		1.857	-3.07
1.9	-7.219		1.899	-0.402		1.9	-2.827
1.943	-7.417		1.943	-0.533		1.943	-2.935
1.986	-7.593		1.986	-0.601		1.986	-2.865
2.029	-7.643		2.029	-0.7		2.029	-2.993
2.073	-7.666		2.072	-0.822		2.073	-3.657
2.116	-7.855		2.115	-0.571		2.116	-3.192
2.159	-7.899		2.158	-0.891		2.159	-3.087
2.202	-7.618		2.202	-1.158		2.202	-3.28
2.245	-8.468		2.245	-0.972		2.245	-3.166
2.289	-7.939		2.288	-1.081		2.289	-3.46
2.332	-7.761		2.331	-1.036		2.332	-3.538
2.375	-7.938		2.374	-1.222		2.375	-3.298
2.418	-7.991		2.418	-1.302		2.418	-4.052
2.461	-8.33		2.461	-1.253		2.461	-4.512
2.504	-7.937		2.504	-1.249		2.504	-4.676
2.548	-8.244		2.547	-1.281		2.548	-4.683
2.591	-8.699		2.59	-1.679		2.591	-4.713
2.634	-8.147		2.633	-1.563		2.634	-4.875
2.677	-8.728		2.677	-1.632		2.677	-5.242
2.72	-8.601		2.72	-1.572		2.72	-4.95
2.764	-8.745		2.763	-1.587		2.764	-5.177
2.807	-8.846		2.806	-1.384		2.807	-4.966
2.85	-8.644		2.849	-1.708		2.85	-5.401
2.893	-8.716		2.892	-1.903		2.893	-5.169
2.936	-8.822		2.936	-2.207		2.936	-5.383
2.979	-9.052		2.979	-1.429		2.979	-4.837
3.023	-8.871		3.022	3.695		3.023	-1.031
3.066	-3.696		3.065	23.224		3.066	15.127
3.109	14.912		3.108	49.876		3.109	38.537
3.152	41.698		3.151	77.353		3.152	61.195
3.195	69.41		3.195	130.963		3.195	113.787
3.239	124.129		3.238	236.975		3.239	228.212
3.282	215.943		3.281	286.663		3.282	334.576
3.325	247.638		3.324	246.582		3.325	306.966
3.368	220.24		3.367	219.476		3.368	267.566
3.411	216.388		3.41	2009.65		3.411	2461.72
3.454	256.591		3.454	3362.37		3.454	3460.23
3.498	328.679		3.497	3282.59		3.498	3542.22
3.541	315.89		3.54	3443.36		3.541	3679.94
3.584	225.117		3.583	3626.58		3.584	3511.96
3.627	129.162		3.626	3680.71		3.627	3599.28
3.67	30.503		3.669	3608.47		3.67	3406.56
3.714	21.196		3.713	3647.41		3.714	3554.8
3.757	225.795		3.756	3628.49		3.757	3660.89
3.8	755.789		3.799	3501.29		3.8	3480.47
3.843	1507.3		3.842	3428.1		3.843	3523.39
3.886	2354.82		3.885	3131.82		3.886	3554.76
3.929	3087.1		3.928	3235.59		3.929	3290.68
3.973	3497.25		3.972	3067.24		3.973	3420.34
4.016	3469.72		4.015	3193.19		4.016	3232.38
4.059	3514.73		4.058	2955.9		4.059	2986.3
4.102	3577.47		4.101	2931.64		4.102	2971.5
4.145	3329.94		4.144	2736.67		4.145	2965.85
4.189	3359.09		4.187	2731.01		4.189	3030.11
4.232	3395.23		4.231	2712.18		4.232	2836.74
4.275	2938.65		4.274	2683.11		4.275	2743.94
4.318	2822.07		4.317	2668.94		4.318	2689.78
4.361	2620.37		4.36	2662.83		4.361	2712.71
4.404	2491.67		4.403	2628.65		4.404	2622.48
4.448	2327.23		4.447	2669.37		4.448	2648.58
4.491	2082.33		4.49	2625.14		4.491	2643.79
4.534	1621.9		4.533	2642.18		4.534	2595.9
4.577	1147.99		4.576	2658.69		4.577	2532.82
4.62	788.92		4.619	2587.97		4.62	2535.51
4.664	547.165		4.662	2547.12		4.664	2477.43
4.707	380.665		4.706	2481.98		4.707	2466.11
4.75	272.486		4.749	2338.15		4.75	2374.64
4.793	202.764		4.792	2115.92		4.793	2257.9
4.836	154.642		4.835	1930.41		4.836	2113.09
4.879	119.83		4.878	1776.55		4.879	1926.94
4.923	93.71		4.921	1656.1		4.923	1758.12
4.966	72.837		4.965	1544.45		4.966	1590.26
5.009	57.631		5.008	1464.12		5.009	1430.66
5.052	44.799		5.051	1394.12		5.052	1301.6
5.095	37.021		5.094	1342.66		5.095	1189.19
5.138	30.321		5.137	1298.35		5.138	1096.24
5.182	24.585		5.18	1268.44		5.182	1022.51
5.225	20.223		5.224	1239.13		5.225	963.124
5.268	17.404		5.267	1218.03		5.268	915.667
5.311	14.21		5.31	1203.71		5.311	878.372
5.354	10.624		5.353	1189.39		5.354	849.328
5.398	9.119		5.396	1177.47		5.398	826.382
5.441	7.88		5.439	1169.8		5.441	808.471
5.484	5.676		5.483	1159.81		5.484	794.56
5.527	4.818		5.526	1150.9		5.527	783.039
5.57	3.145		5.569	1136.88		5.57	773.809
5.613	2.323		5.612	1124.84		5.613	765.597
5.657	1.247		5.655	1109.42		5.657	757.091
5.7	1.057		5.698	1095.38		5.7	749.949
5.743	-0.467		5.742	1078.87		5.743	741.564
5.786	-0.745		5.785	1062.29		5.786	733.139
5.829	-1.773		5.828	1048.06		5.829	723.747
5.873	-1.045		5.871	1031.86		5.873	716.953
5.916	1.862		5.914	1016.85		5.916	710.187
5.959	18.114		5.957	1000.12		5.959	702.677
6.002	66.041		6.001	984.248		6.002	697.499
6.045	192.62		6.044	964.66		6.045	692.243
6.088	475.808		6.087	942.906		6.088	688.237
6.132	936.59		6.13	916.525		6.132	684.858
6.175	1561.52		6.173	881.421		6.175	682.02
6.218	2227.5		6.216	839.289		6.218	681.258
6.261	2771.71		6.26	782.542		6.261	678.15
6.304	3236.09		6.303	719.203		6.304	675.82
6.348	3411.36		6.346	643.317		6.348	673.092
6.391	3466.24		6.389	569.11		6.391	667.414
6.434	3512.35		6.432	493.147		6.434	659.531
6.477	3371.27		6.475	428.449		6.477	645.797
6.52	2423.21		6.519	371.395		6.52	626.345
6.563	1143.59		6.562	324.288		6.563	601.911
6.607	601.667		6.605	286.198		6.607	570.785
6.65	384.966		6.648	255.793		6.65	535.99
6.693	283.63		6.691	230.527		6.693	496.182
6.736	216.51		6.735	210.17		6.736	456.194
6.779	167.984		6.778	193.783		6.779	416.563
6.823	129.833		6.821	179.853		6.823	379.452
6.866	100.471		6.864	169.253		6.866	346.052
6.909	78.089		6.907	158.986		6.909	316.252
6.952	61.797		6.95	151.346		6.952	290.178
6.995	52.384		6.994	143.279		6.995	267.006
7.038	47.001		7.037	135.893		7.038	246.401
7.082	48.188		7.08	130.003		7.082	229.133
7.125	52.728		7.123	123.834		7.125	213.207
7.168	60.346		7.166	118.654		7.168	199.802
7.211	72.856		7.209	113.384		7.211	188.336
7.254	84.978		7.253	109.25		7.254	178.247
7.298	98.194		7.296	103.992		7.298	169.303
7.341	109.266		7.339	99.817		7.341	160.9
7.384	116.06		7.382	94.433		7.384	153.493
7.427	120.088		7.425	90.372		7.427	146.965
7.47	118.527		7.468	85.055		7.47	140.256
7.513	114.315		7.512	80.884		7.513	134.487
7.557	105.789		7.555	75.752		7.557	128.705
7.6	94.863		7.598	70.729		7.6	123.294
7.643	83.431		7.641	66.812		7.643	117.875
7.686	70.277		7.684	61.239		7.686	112.505
7.729	58.19		7.727	57.256		7.729	107.063
7.773	47.383		7.771	52.546		7.773	101.818
7.816	36.704		7.814	48.609		7.816	96.007
7.859	28.414		7.857	44.873		7.859	90.375
7.902	20.728		7.9	41.169		7.902	84.747
7.945	14.698		7.943	38.834		7.945	79.077
7.988	9.788		7.986	35.858		7.988	73.198
8.032	5.112		8.03	34.157		8.032	67.613
8.075	2.24		8.073	31.579		8.075	62.078
8.118	-0.86		8.116	30.415		8.118	56.77
8.161	-2.278		8.159	28.102		8.161	51.598
8.204	-4.104		8.202	27.301		8.204	47.371
8.247	-4.974		8.245	25.583		8.247	42.897
8.291	-5.279		8.289	25		8.291	38.647
8.334	-6.089		8.332	23.857		8.334	34.902
8.377	-6.064		8.375	23.146		8.377	31.75
8.42	-6.113		8.418	21.959		8.42	28.843
8.463	-7.103		8.461	21.267		8.463	26.808
8.507	-6.697		8.504	20.231		8.507	24.453
8.55	-8.078		8.548	19.309		8.55	22.935
8.593	-7.889		8.591	18.521		8.593	21.225
8.636	-8.297		8.634	17.176		8.636	19.724
8.679	-9.204		8.677	17.067		8.679	18.656
8.722	-9.113		8.72	16.326		8.722	17.797
8.766	-9.772		8.763	16.116		8.766	16.484
8.809	-9.225		8.807	15.221		8.809	15.766
8.852	-10.364		8.85	14.598		8.852	14.881
8.895	-9.361		8.893	13.715		8.895	14.332
8.938	-10.488		8.936	13.722		8.938	13.681
8.982	-10.016		8.979	13.112		8.982	13.228
9.025	-10.73		9.023	12.965		9.025	12.695
9.068	-10.781		9.066	12.048		9.068	12.438
9.111	-10.439		9.109	12.118		9.111	11.545
9.154	-11.16		9.152	12.078		9.154	11.561
9.197	-10.47		9.195	11.715		9.197	10.983
9.241	-11.001		9.238	11.346		9.241	10.63
9.284	-11.312		9.282	10.934		9.284	10.144
9.327	-10.82		9.325	10.555		9.327	9.673
9.37	-11.499		9.368	10.183		9.37	9.956
9.413	-11.354		9.411	9.758		9.413	8.978
9.457	-12.025		9.454	9.531		9.457	8.801
9.5	-11.571		9.497	9.893		9.5	8.608
9.543	-12.12		9.541	9.486		9.543	8.546
9.586	-11.234		9.584	9.644		9.586	8.23
9.629	-11.608		9.627	9.703		9.629	8.844
9.672	-10.534		9.67	10.235		9.672	8.707
9.716	-10.342		9.713	11.076		9.716	9.147
9.759	-9.273		9.756	12.507		9.759	10.257
9.802	-8.656		9.8	12.856		9.802	11.5
9.845	-7.405		9.843	14.192		9.845	12.621
9.888	-6.302		9.886	13.958		9.888	13.379
9.932	-5.564		9.929	14.787		9.932	14.129
9.975	-4.319		9.972	14.711		9.975	15.11
10.018	-4.283		10.015	16.033		10.018	15.813
10.061	-3.244		10.059	15.822		10.061	17.069
10.104	-3.848		10.102	16.671		10.104	17.926
10.147	-3.016		10.145	16.582		10.147	19.229
10.191	-3.814		10.188	17.393		10.191	20.149
10.234	-3.3		10.231	17.157		10.234	20.683
10.277	-3.244		10.274	17.69		10.277	21.051
10.32	-1.854		10.318	17.135		10.32	21.384
10.363	-1.804		10.361	18.024		10.363	22.314
10.407	-0.556		10.404	17.794		10.407	23.398
10.45	-0.609		10.447	18.84		10.45	25.214
10.493	0.835		10.49	19.2		10.493	26.764
10.536	1.73		10.533	19.978		10.536	28.082
10.579	2.212		10.577	20.464		10.579	28.56
10.622	2.135		10.62	20.743		10.622	28.358
10.666	1.781		10.663	21.428		10.666	26.566
10.709	2.66		10.706	21.109		10.709	24.87
10.752	3.312		10.749	21.793		10.752	22.856
10.795	4.308		10.792	21.563		10.795	22.192
10.838	5.396		10.836	22.118		10.838	22.508
10.882	4.749		10.879	23.298		10.882	24.846
10.925	5.17		10.922	25.225		10.925	27.054
10.968	4.773		10.965	27.732		10.968	27.811
11.011	5.853		11.008	32.075		11.011	27.173
11.054	7.461		11.052	37.642		11.054	25.918
11.097	11.792		11.095	41.882		11.097	26.284
11.141	17.587		11.138	35.087		11.141	28.478
11.184	25.049		11.181	27.817		11.184	34.184
11.227	20.413		11.224	24.109		11.227	38.532
11.27	12.782		11.267	23.942		11.27	34.855
11.313	8.182		11.311	22.311		11.313	27.656
11.356	8.131		11.354	21.7		11.356	22.915
11.4	7.249		11.397	21.112		11.4	21.361
11.443	7.226		11.44	21.5		11.443	20.838
11.486	6.107		11.483	21.527		11.486	20.825
11.529	5.767		11.526	21.921		11.529	21.274
11.572	5.194		11.57	21.71		11.572	20.943
11.616	6.519		11.613	20.866		11.616	20.232
11.659	6.301		11.656	20.815		11.659	19.623
11.702	6.858		11.699	21.101		11.702	20.028
11.745	6.217		11.742	22.477		11.745	21.12
11.788	6.272		11.785	22.82		11.788	22.233
11.831	6.485		11.829	22.059		11.831	22.947
11.875	7.072		11.872	22.104		11.875	22.705
11.918	8.317		11.915	22.037		11.918	22.603
11.961	8.109		11.958	23.035		11.961	22.48
12.004	8.344		12.001	22.656		12.004	22.922
12.047	7.768		12.044	22.661		12.047	22.769
12.091	9.253		12.088	22.723		12.091	22.234
12.134	8.984		12.131	24.034		12.134	21.779
12.177	9.722		12.174	23.964		12.177	22.157
12.22	10.177		12.217	23.548		12.22	22.728
12.263	10.103		12.26	23.513		12.263	22.556
12.306	10.256		12.303	23.901		12.306	22.267
12.35	10.872		12.347	24.265		12.35	22.533
12.393	11.113		12.39	25.64		12.393	23.632
12.436	10.656		12.433	25.173		12.436	24.516
12.479	11.494		12.476	25.119		12.479	24.618
12.522	11.787		12.519	25.045		12.522	24.802
12.566	12.911		12.562	25.702		12.566	25.584
12.609	12.746		12.606	26.461		12.609	25.954
12.652	13.595		12.649	26.185		12.652	25.54
12.695	14.364		12.692	26.8		12.695	25.717
12.738	14.18		12.735	26.471		12.738	26.271
12.781	14.459		12.778	26.943		12.781	26.691
12.825	13.928		12.821	26.42		12.825	26.256
12.868	15.122		12.865	26.879		12.868	27.524
12.911	14.768		12.908	26.908		12.911	29.444
12.954	14.391		12.951	27.418		12.954	30.049
12.997	15.517		12.994	27.235		12.997	28.88
13.041	15.653		13.037	29.267		13.041	28.091
13.084	16.823		13.08	30.469		13.084	32.468
13.127	17.859		13.124	30.848		13.127	51.439
13.17	18.349		13.167	29.11		13.17	82.223
13.213	17.544		13.21	29.357		13.213	76.151
13.256	16.664		13.253	29.163		13.256	48.166
13.3	17.062		13.296	30.147		13.3	34.482
13.343	16.969		13.34	30.11		13.343	30.256
13.386	17.296		13.383	31.16		13.386	29.649
13.429	17.276		13.426	30.65		13.429	29.252
13.472	17.735		13.469	31.12		13.472	28.908
13.516	17.528		13.512	30.876		13.516	29.504
13.559	18.204		13.555	31.431		13.559	29.48
13.602	18.832		13.599	30.789		13.602	29.507
13.645	18.477		13.642	31.221		13.645	29.568
13.688	18.995		13.685	31.489		13.688	29.869
13.731	18.968		13.728	32.01		13.731	29.85
13.775	19.399		13.771	31.44		13.775	29.62
13.818	19.424		13.814	31.793		13.818	29.927
13.861	19.324		13.858	31.713		13.861	29.894
13.904	20.069		13.901	32.319		13.904	30.248
13.947	19.671		13.944	32.528		13.947	30.614
13.991	20.732		13.987	31.818		13.991	30.438
14.034	20.487		14.03	32.731		14.034	30.774
14.077	20.364		14.073	32.121		14.077	31.013
14.12	20.874		14.117	33.275		14.12	31.284
14.163	21.242		14.16	33.167		14.163	31.415
14.206	22.139		14.203	33.991		14.206	32.301
14.25	21.639		14.246	33.457		14.25	33.682
14.293	22.423		14.289	33.417		14.293	34.344
14.336	21.639		14.332	33.469		14.336	34.21
14.379	22.658		14.376	33.061		14.379	33.009
14.422	22.475		14.419	33.612		14.422	31.985
14.465	23.377		14.462	33.349		14.465	31.979
14.509	22.736		14.505	34.283		14.509	33.228
14.552	23.627		14.548	33.998		14.552	36.792
14.595	23.727		14.591	35.883		14.595	43.397
14.638	25.207		14.635	36.53		14.638	57.242
14.681	24.711		14.678	36.796		14.681	79.175
14.725	25.307		14.721	35.822		14.725	74.712
14.768	24.626		14.764	36.133		14.768	52.114
14.811	25.113		14.807	35.465		14.811	41.012
14.854	24.603		14.85	35.495		14.854	37.251
14.897	25.051		14.894	35.267		14.897	35.813
14.94	25.116		14.937	36.67		14.94	35.646
14.984	26.301		14.98	37.901		14.984	39.246
15.027	27.264		15.023	38.781		15.027	52.389
15.07	28.281		15.066	37.19		15.07	78.082
15.113	27.552		15.109	36.749		15.113	88.312
15.156	26.772		15.153	36.453		15.156	65.71
15.2	27.327		15.196	37.188		15.2	45.454
15.243	26.506		15.239	36.855		15.243	38.267
15.286	27.17		15.282	37.472		15.286	35.888
15.329	27.46		15.325	37.16		15.329	36.093
15.372	27.341		15.368	38.205		15.372	36.129
15.415	28.191		15.412	38.552		15.415	35.97
15.459	27.716		15.455	41.77		15.459	35.873
15.502	28.666		15.498	42.202		15.502	36.087
15.545	28.169		15.541	41.436		15.545	36.537
15.588	28.466		15.584	39.615		15.588	36.851
15.631	28.594		15.628	39.859		15.631	37.22
15.675	29.382		15.671	42.068		15.675	37.092
15.718	30.707		15.714	46.977		15.718	38.257
15.761	35.128		15.757	44.865		15.761	45.879
15.804	34.186		15.8	42.389		15.804	56.622
15.847	31.555		15.843	41.06		15.847	55.16
15.89	31.133		15.887	42.147		15.89	45.283
15.934	30.905		15.93	42.627		15.934	40.796
15.977	33.171		15.973	43.21		15.977	39.635
16.02	34.655		16.016	44.585		16.02	40.44
16.063	36.499		16.059	43.262		16.063	44.918
16.106	35.063		16.102	42.589		16.106	50.88
16.15	33.418		16.146	41.834		16.15	50.02
16.193	32.115		16.189	41.239		16.193	45.42
16.236	32.239		16.232	41.452		16.236	42.118
16.279	31.553		16.275	41.525		16.279	40.81
16.322	31.91		16.318	41.948		16.322	40.186
16.365	32.331		16.361	43.451		16.365	39.949
16.409	33.663		16.405	46.303		16.409	39.963
16.452	38.135		16.448	46.406		16.452	40.486
16.495	39.601		16.491	44.431		16.495	40.828
16.538	36.609		16.534	44.086		16.538	40.682
16.581	35.045		16.577	44.029		16.581	41.492
16.625	35.017		16.62	45.271		16.625	42.387
16.668	34.531		16.664	44.611		16.668	44.341
16.711	35.266		16.707	44.588		16.711	44.858
16.754	34.739		16.75	43.884		16.754	44.25
16.797	35.28		16.793	44.81		16.797	44.249
16.84	35.225		16.836	45.09		16.84	44.744
16.884	35.989		16.879	46.525		16.884	45.779
16.927	36.913		16.923	47.052		16.927	47.678
16.97	38.321		16.966	56.944		16.97	53.701
17.013	40.043		17.009	255.936		17.013	119.867
17.056	140.923		17.052	871.41		17.056	513.769
17.1	660.417		17.095	1233.99		17.1	1317.73
17.143	1158.41		17.138	1033.48		17.143	1880.23
17.186	1101.83		17.182	606.112		17.186	1767.98
17.229	711.206		17.225	298.81		17.229	1349.69
17.272	360.599		17.268	146.088		17.272	846.269
17.315	169.697		17.311	86.566		17.315	449.843
17.359	91.854		17.354	66.79		17.359	227.572
17.402	61.511		17.397	57.74		17.402	134.23
17.445	51.147		17.441	54.418		17.445	93.527
17.488	45.671		17.484	52.245		17.488	74.016
17.531	43.532		17.527	51.574		17.531	63.786
17.574	41.907		17.57	50.73		17.574	58.285
17.618	41.766		17.613	50.57		17.618	54.256
17.661	40.83		17.657	49.709		17.661	52.322
17.704	41.331		17.7	49.924		17.704	51.127
17.747	40.646		17.743	49.922		17.747	50.453
17.79	40.901		17.786	49.989		17.79	50.377
17.834	40.61		17.829	51.286		17.834	50.591
17.877	41.315		17.872	53.377		17.877	50.112
17.92	42.965		17.916	55.721		17.92	52.617
17.963	47.521		17.959	53.708		17.963	64.127
18.006	46.813		18.002	52.529		18.006	82.559
18.049	45.69		18.045	65.668		18.049	84.007
18.093	69.836		18.088	154.18		18.093	68.171
18.136	220.752		18.131	260.566		18.136	59.623
18.179	372.829		18.175	219.854		18.179	59.619
18.222	299.141		18.218	130.097		18.222	64.957
18.265	166.832		18.261	81.17		18.265	69.197
18.309	91.297		18.304	62.37		18.309	65.021
18.352	61.916		18.347	56.34		18.352	58.236
18.395	50.515		18.39	54.983		18.395	61.634
18.438	47.293		18.434	54.002		18.438	77.893
18.481	45.701		18.477	53.182		18.481	96.742
18.524	44.052		18.52	53.162		18.524	88.1
18.568	43.833		18.563	52.935		18.568	67.692
18.611	43.379		18.606	53.422		18.611	56.893
18.654	44.243		18.649	53.144		18.654	53.281
18.697	43.768		18.693	53.728		18.697	52.555
18.74	44.203		18.736	53.982		18.74	53.391
18.784	43.945		18.779	54.478		18.784	62.221
18.827	45.109		18.822	55.272		18.827	85.896
18.87	45.129		18.865	55.199		18.87	121.71
18.913	46.042		18.908	55.078		18.913	126.411
18.956	46.349		18.952	55.125		18.956	92.669
18.999	45.467		18.995	54.769		18.999	68.265
19.043	46.241		19.038	54.627		19.043	58.685
19.086	45.557		19.081	55.217		19.086	55.823
19.129	45.863		19.124	55.272		19.129	54.904
19.172	46.278		19.167	55.99		19.172	54.935
19.215	45.816		19.211	55.965		19.215	54.873
19.259	47.016		19.254	56.547		19.259	54.604
19.302	46.961		19.297	56.286		19.302	54.905
19.345	47.184		19.34	56.74		19.345	55.223
19.388	47.251		19.383	57.238		19.388	55.565
19.431	47.88		19.426	57.43		19.431	56.238
19.474	47.54		19.47	57.525		19.474	56.507
19.518	47.881		19.513	57.486		19.518	56.811
19.561	47.99		19.556	57.813		19.561	56.692
19.604	48.07		19.599	57.869		19.604	56.676
19.647	48.769		19.642	58.569		19.647	57.142
19.69	48.264		19.685	58.52		19.69	57.315
19.734	49.404		19.729	59.192		19.734	58.564
19.777	48.842		19.772	58.836		19.777	60.576
19.82	49.074		19.815	58.81		19.82	61.283
19.863	49.801		19.858	60.105		19.863	60.408
19.906	50.143		19.901	60.234		19.906	59.641
19.949	50.69		19.945	62		19.949	59.776
19.993	52.048		19.988	62.469		19.993	60.332
20.036	54.651		20.031	62.138		20.036	60.315
20.079	58.261		20.074	61.502		20.079	60.159
20.122	56.727		20.117	61.335		20.122	60.399
20.165	54.664		20.16	61.372		20.165	60.535
20.209	53.409		20.204	61.381		20.209	60.491
20.252	53.098		20.247	62.211		20.252	59.932
20.295	53.674		20.29	63.457		20.295	60.28
20.338	54.585		20.333	82.826		20.338	60.859
20.381	55.96		20.376	288.912		20.381	61.791
20.424	56.904		20.419	1068.01		20.424	62.698
20.468	58.167		20.463	2637.22		20.468	64.068
20.511	57.589		20.506	3952.9		20.511	64.769
20.554	58.258		20.549	3549.9		20.554	64.22
20.597	70.094		20.592	2113.74		20.597	63.952
20.64	93.84		20.635	1000.65		20.64	66.698
20.684	106.681		20.678	454.5		20.684	72.312
20.727	91.687		20.722	229.36		20.727	84.55
20.77	72.962		20.765	142.388		20.77	94.021
20.813	63.036		20.808	108.577		20.813	87.223
20.856	58.262		20.851	94.751		20.856	74.843
20.899	57.255		20.894	86.736		20.899	68.522
20.943	55.991		20.937	81.8		20.943	66.235
20.986	56.107		20.981	78.584		20.986	65.195
21.029	56.21		21.024	76.036		21.029	65.354
21.072	57.053		21.067	74.98		21.072	65.585
21.115	57.771		21.11	73.111		21.115	66.166
21.158	57.239		21.153	72.739		21.158	66.259
21.202	58.443		21.196	71.33		21.202	66.198
21.245	57.923		21.24	71.043		21.245	66.531
21.288	58.987		21.283	70.791		21.288	66.61
21.331	58.874		21.326	70.799		21.331	66.895
21.374	59.159		21.369	71.183		21.374	67.068
21.418	60.344		21.412	71.498		21.418	67.453
21.461	60.373		21.455	72.373		21.461	68.312
21.504	60.522		21.499	72.165		21.504	68.6
21.547	61.114		21.542	72.254		21.547	69.41
21.59	60.897		21.585	72.255		21.59	69.111
21.633	61.434		21.628	72.583		21.633	69.791
21.677	61.115		21.671	72.947		21.677	70.391
21.72	61.545		21.714	73.292		21.72	70.58
21.763	62.514		21.758	75.526		21.763	69.925
21.806	61.882		21.801	75.94		21.806	69.792
21.849	62.742		21.844	75.725		21.849	69.77
21.893	62.724		21.887	74.075		21.893	69.801
21.936	63.831		21.93	74.286		21.936	69.684
21.979	62.993		21.973	76.491		21.979	69.937
22.022	64.326		22.017	93.636		22.022	70.145
22.065	64.186		22.06	150.049		22.065	70.474
22.108	65.498		22.103	298.241		22.108	70.526
22.152	68.126		22.146	506.214		22.152	71.152
22.195	71.869		22.189	493.536		22.195	71.896
22.238	73.631		22.233	306.273		22.238	73.936
22.281	71.304		22.276	169.605		22.281	76.94
22.324	69.788		22.319	111.088		22.324	81.246
22.368	68.812		22.362	92.199		22.368	83.652
22.411	68.637		22.405	88.108		22.411	81.237
22.454	69.814		22.448	90.035		22.454	78.134
22.497	70.567		22.492	96.65		22.497	76.593
22.54	73.014		22.535	97.529		22.54	76.9
22.583	75.765		22.578	92.199		22.583	79.025
22.627	77.34		22.621	85.478		22.627	83.051
22.67	74.659		22.664	83.195		22.67	88.145
22.713	72.748		22.707	82.571		22.713	89.262
22.756	71.346		22.751	82.854		22.756	85.49
22.799	71.858		22.794	82.224		22.799	80.515
22.843	72.912		22.837	82.964		22.843	78.333
22.886	74.039		22.88	84.701		22.886	78.352
22.929	74.499		22.923	85.018		22.929	78.924
22.972	73.403		22.966	84.383		22.972	79.369
23.015	73.692		23.01	83.15		23.015	79.264
23.058	73.209		23.053	82.949		23.058	79.039
23.102	72.884		23.096	83.139		23.102	78.678
23.145	74.529		23.139	83.845		23.145	78.537
23.188	74.974		23.182	84.264		23.188	78.94
23.231	75.889		23.225	85.345		23.231	79.242
23.274	75.956		23.269	86.327		23.274	79.43
23.318	76.201		23.312	86.876		23.318	79.487
23.361	77.617		23.355	88.289		23.361	79.701
23.404	79.465		23.398	87.034		23.404	79.593
23.447	82.414		23.441	86.153		23.447	80.237
23.49	81.235		23.484	85.708		23.49	80.378
23.533	79.468		23.528	85.231		23.533	81.057
23.577	77.37		23.571	85.417		23.577	81.329
23.62	77.226		23.614	85.397		23.62	81.137
23.663	76.97		23.657	86.157		23.663	81.044
23.706	77.291		23.7	86.048		23.706	81.527
23.749	77.787		23.743	86.729		23.749	81.731
23.793	77.707		23.787	86.517		23.793	82.182
23.836	78.249		23.83	87.461		23.836	82.79
23.879	77.771		23.873	87.515		23.879	83.48
23.922	78.927		23.916	87.76		23.922	82.919
23.965	79.185		23.959	87.779		23.965	82.871
24.008	79.652		24.002	87.991		24.008	83.055
24.052	79.936		24.046	88.709		24.052	83.448
24.095	80.118		24.089	89.538		24.095	83.489
24.138	81.229		24.132	91.487		24.138	83.704
24.181	82.974		24.175	90.526		24.181	83.958
24.224	85.667		24.218	90.184		24.224	84.21
24.267	85.095		24.262	89.456		24.267	84.79
24.311	83.248		24.305	89.426		24.311	85.499
24.354	82.017		24.348	89.9		24.354	85.378
24.397	81.924		24.391	90.487		24.397	85.778
24.44	83.668		24.434	91.941		24.44	85.178
24.483	86.045		24.477	91.998		24.483	85
24.527	86.872		24.521	91.768		24.527	85.375
24.57	86.409		24.564	91.014		24.57	85.457
24.613	83.827		24.607	91.21		24.613	86.059
24.656	83.853		24.65	90.429		24.656	86.12
24.699	83.358		24.693	90.933		24.699	86.645
24.742	84.191		24.736	91.21		24.742	86.463
24.786	83.77		24.78	91.992		24.786	87.562
24.829	84.513		24.823	92.261		24.829	87.436
24.872	83.837		24.866	91.98		24.872	88.675
24.915	84.092		24.909	92.54		24.915	88.893
24.958	84.376		24.952	93.008		24.958	89.005
25.002	84.327		24.995	94.436		25.002	88.872
25.045	85.127		25.039	96.119		25.045	88.196
25.088	85.785		25.082	97.642		25.088	88.997
25.131	85.788		25.125	96.804		25.131	88.611
25.174	86.354		25.168	95.871		25.174	89.136
25.217	85.871		25.211	94.775		25.217	88.923
25.261	86.645		25.254	95.136		25.261	89.435
25.304	86.308		25.298	94.626		25.304	89.934
25.347	87.184		25.341	94.956		25.347	89.842
25.39	87.423		25.384	95.311		25.39	90.209
25.433	88.036		25.427	96.017		25.433	90.761
25.477	88.052		25.47	96.741		25.477	91.07
25.52	88.827		25.513	96.729		25.52	91.501
25.563	89.548		25.557	97.092		25.563	91.946
25.606	90.608		25.6	97.629		25.606	92.61
25.649	91.478		25.643	99.08		25.649	93.057
25.692	93.41		25.686	100.386		25.692	94.17
25.736	93.546		25.729	101.155		25.736	96.237
25.779	94.521		25.772	102.078		25.779	98.561
25.822	94.836		25.816	102.479		25.822	101.088
25.865	96.005		25.859	103.56		25.865	101.495
25.908	96.1		25.902	103.626		25.908	99.624
25.952	96.332		25.945	105.112		25.952	98.453
25.995	97.794		25.988	107.051		25.995	97.97
26.038	98.793		26.031	107.67		26.038	98.449
26.081	100.366		26.075	108.243		26.081	99.177
26.124	101.336		26.118	107.853		26.124	100.527
26.167	101.54		26.161	108.468		26.167	101.146
26.211	102.144		26.204	108.036		26.211	101.642
26.254	102.052		26.247	108.696		26.254	102.27
26.297	102.999		26.29	109.142		26.297	103.022
26.34	103.169		26.334	109.402		26.34	103.066
26.383	103.791		26.377	109.4		26.383	102.84
26.427	103.862		26.42	109.006		26.427	102.896
26.47	104.567		26.463	109.903		26.47	103.545
26.513	104.089		26.506	110.082		26.513	104.065
26.556	104.949		26.55	111.074		26.556	105.097
26.599	105.558		26.593	111.747		26.599	105.984
26.642	106.677		26.636	112.39		26.642	105.9
26.686	106.791		26.679	112.491		26.686	105.473
26.729	108.417		26.722	112.779		26.729	105.676
26.772	108.831		26.765	114.441		26.772	107.23
26.815	113.149		26.809	116.673		26.815	130.144
26.858	125.711		26.852	122.142		26.858	294.568
26.902	158.812		26.895	132.685		26.902	791.289
26.945	231.406		26.938	155.673		26.945	1625.27
26.988	324.856		26.981	171.442		26.988	2816.19
27.031	351.249		27.024	161.195		27.031	3322.28
27.074	298.963		27.068	140.364		27.074	3352.67
27.117	221.14		27.111	128.13		27.117	3362.84
27.161	161.218		27.154	123.171		27.161	3009.1
27.204	133.79		27.197	122.01		27.204	1434.3
27.247	123.269		27.24	121.986		27.247	594.94
27.29	121.311		27.283	122.985		27.29	307.735
27.333	120.153		27.327	122.962		27.333	213.613
27.376	120.985		27.37	124.322		27.376	179.189
27.42	120.914		27.413	124.34		27.42	161.612
27.463	121.769		27.456	125.185		27.463	151.971
27.506	122.489		27.499	125.658		27.506	145.147
27.549	123.061		27.542	126.79		27.549	140.077
27.592	124.241		27.586	127.164		27.592	137.527
27.636	125.077		27.629	129.18		27.636	134.488
27.679	126.265		27.672	130.232		27.679	132.292
27.722	126.941		27.715	131.748		27.722	129.884
27.765	128.489		27.758	132.733		27.765	129.146
27.808	129.005		27.801	134.273		27.808	128.671
27.851	130.922		27.845	135.133		27.851	129.475
27.895	132.557		27.888	137.226		27.895	131.813
27.938	134.962		27.931	140.553		27.938	134.232
27.981	138.84		27.974	144.497		27.981	138.046
28.024	143.407		28.017	148.23		28.024	143.403
28.067	149.948		28.06	153.31		28.067	148.175
28.111	156.914		28.104	157.159		28.111	153.601
28.154	164.157		28.147	161.571		28.154	158.25
28.197	169.554		28.19	165.491		28.197	164.763
28.24	173.708		28.233	169.782		28.24	170.968
28.283	175.852		28.276	172.83		28.283	176.825
28.326	178.902		28.319	176.575		28.326	183.473
28.37	182.405		28.363	181.093		28.37	189.075
28.413	190.447		28.406	188.125		28.413	197.183
28.456	200.817		28.449	198.896		28.456	208.119
28.499	215.22		28.492	212.52		28.499	222.507
28.542	228.463		28.535	227.214		28.542	243.291
28.586	242.349		28.578	241.124		28.586	264.759
28.629	253.825		28.622	256.188		28.629	282.936
28.672	268.391		28.665	273.448		28.672	295.3
28.715	291.394		28.708	302.776		28.715	300.129
28.758	334.074		28.751	346.596		28.758	306.097
28.801	398.898		28.794	406.101		28.801	316.646
28.845	476.752		28.838	461.773		28.845	338.135
28.888	538.586		28.881	496.341		28.888	371.949
28.931	568.985		28.924	503.588		28.931	407.438
28.974	564.155		28.967	490.046		28.974	433.774
29.017	538.232		29.01	464.326		29.017	443.81
29.061	500.877		29.053	432.965		29.061	437.777
29.104	461.741		29.097	402.731		29.104	419.769
29.147	424.452		29.14	375.509		29.147	397.643
29.19	392.651		29.183	352.642		29.19	372.81
29.233	366.72		29.226	333.842		29.233	348.944
29.276	346.495		29.269	319.637		29.276	328.567
29.32	329.284		29.312	306.742		29.32	311.472
29.363	316.596		29.356	296.857		29.363	298.173
29.406	305.003		29.399	287.821		29.406	286.932
29.449	295.813		29.442	279.874		29.449	277.462
29.492	288.186		29.485	272.884		29.492	269.621
29.536	280.687		29.528	266.437		29.536	262.53
29.579	274.205		29.571	262		29.579	256.79
29.622	268.598		29.615	256.593		29.622	251.645
29.665	263.056		29.658	252.754		29.665	247.042
29.708	258.319		29.701	248.66		29.708	243.351
29.751	253.355		29.744	245.716		29.751	238.941
29.795	250.628		29.787	241.769		29.795	234.798
29.838	247.181		29.83	239.579		29.838	232.387
29.881	244.43		29.874	236.794		29.881	229.194
29.924	240.916		29.917	234.98		29.924	227.154
29.967	238.534		29.96	232.42		29.967	224.339
30.011	235.302		30.003	230.803		30.011	221.825
30.054	234.184		30.046	227.995		30.054	220.36
30.097	231.819		30.089	226.769		30.097	218.785
30.14	230.229		30.133	225.22		30.14	217.134
30.183	228.155		30.176	224.514		30.183	215.469
30.226	227.222		30.219	222.893		30.226	213.97
30.27	226.699		30.262	222.75		30.27	212.718
30.313	225.798		30.305	221.866		30.313	210.934
30.356	225.576		30.348	221.851		30.356	211.282
30.399	224.199		30.392	221.164		30.399	209.773
30.442	224.209		30.435	219.921		30.442	210.109
30.485	222.595		30.478	219.345		30.485	209.337
30.529	221.734		30.521	217.504		30.529	208.723
30.572	219.84		30.564	216.58		30.572	208.775
30.615	218.465		30.607	215.559		30.615	207.116
30.658	216.829		30.651	214.503		30.658	206.236
30.701	215.688		30.694	213.403		30.701	205.54
30.745	213.953		30.737	211.532		30.745	204.496
30.788	212.988		30.78	210.509		30.788	204.069
30.831	210.948		30.823	208.552		30.831	202.226
30.874	209.848		30.867	207.882		30.874	201.85
30.917	207.544		30.91	206.461		30.917	200.302
30.96	207.244		30.953	206.259		30.96	198.76
31.004	205.757		30.996	205.089		31.004	198.104
31.047	205.068		31.039	204.124		31.047	196.751
31.09	204.035		31.082	203.684		31.09	196.207
31.133	203.963		31.126	202.92		31.133	195.146
31.176	202.313		31.169	202.662		31.176	194.365
31.22	202.148		31.212	201.182		31.22	194.016
31.263	200.77		31.255	200.493		31.263	193.466
31.306	200.864		31.298	199.608		31.306	192.26
31.349	199.273		31.341	198.08		31.349	192.279
31.392	198.775		31.385	198.647		31.392	191.66
31.435	197.582		31.428	197.835		31.435	190.995
31.479	197.205		31.471	198.081		31.479	190.143
31.522	196.809		31.514	198.115		31.522	189.374
31.565	196.632		31.557	197.601		31.565	189.524
31.608	196.473		31.6	197.151		31.608	188.518
31.651	196.603		31.644	196.838		31.651	188.81
31.695	195.331		31.687	196.222		31.695	188.064
31.738	194.783		31.73	196.068		31.738	188.378
31.781	194.477		31.773	195.656		31.781	188.368
31.824	193.986		31.816	196.028		31.824	187.847
31.867	193.755		31.859	195.323		31.867	187.557
31.91	192.836		31.903	194.81		31.91	187.228
31.954	192.922		31.946	193.693		31.954	187.013
31.997	192.07		31.989	193.075		31.997	187.274
32.04	191.987		32.032	192.294		32.04	186.452
32.083	190.623		32.075	191.021		32.083	186.813
32.126	190.059		32.118	190.879		32.126	186.309
32.17	189.151		32.162	189.638		32.17	186.625
32.213	188.206		32.205	189.413		32.213	185.843
32.256	188.042		32.248	188.394		32.256	185.488
32.299	186.432		32.291	188.161		32.299	184.073
32.342	185.912		32.334	187.459		32.342	183.465
32.385	185.536		32.377	186.916		32.385	182.728
32.429	185.49		32.421	187.629		32.429	182.946
32.472	184.794		32.464	186.729		32.472	182.714
32.515	184.208		32.507	186.6		32.515	181.807
32.558	184.009		32.55	185.452		32.558	182.404
32.601	183.163		32.593	185.504		32.601	182.273
32.645	182.85		32.636	185.004		32.645	182.413
32.688	182.376		32.68	184.37		32.688	183.534
32.731	182.273		32.723	183.829		32.731	184.549
32.774	181.62		32.766	183.24		32.774	185.916
32.817	180.902		32.809	183.073		32.817	187.529
32.86	179.567		32.852	181.538		32.86	187.242
32.904	179.491		32.895	181.749		32.904	186.767
32.947	178.463		32.939	180.409		32.947	185.099
32.99	177.923		32.982	180.302		32.99	181.511
33.033	177.106		33.025	179.475		33.033	179.251
33.076	176.853		33.068	179.531		33.076	177.501
33.12	176.116		33.111	178.651		33.12	176.388
33.163	176.15		33.155	178.413		33.163	176.083
33.206	175.087		33.198	177.917		33.206	175.421
33.249	174.952		33.241	177.682		33.249	175.149
33.292	173.4		33.284	177.579		33.292	174.702
33.335	173.943		33.327	176.995		33.335	174.133
33.379	173.525		33.37	176.741		33.379	173.787
33.422	173.304		33.414	176.129		33.422	173.257
33.465	172.359		33.457	176.108		33.465	172.643
33.508	172.75		33.5	174.894		33.508	172.958
33.551	171.823		33.543	175.201		33.551	172.268
33.594	171.321		33.586	174.102		33.594	172.1
33.638	170.323		33.629	173.859		33.638	171.404
33.681	170.537		33.673	173.315		33.681	171.043
33.724	170.265		33.716	173.532		33.724	171.282
33.767	170.553		33.759	172.482		33.767	170.555
33.81	169.312		33.802	172.137		33.81	169.894
33.854	169.787		33.845	171.674		33.854	170.198
33.897	168.791		33.888	171.895		33.897	170.231
33.94	169.062		33.932	171.592		33.94	170.007
33.983	168.486		33.975	171.981		33.983	170.599
34.026	168.899		34.018	171.169		34.026	169.276
34.069	166.995		34.061	170.688		34.069	169.22
34.113	166.697		34.104	169.647		34.113	168.534
34.156	165.157		34.147	167.906		34.156	166.988
34.199	163.445		34.191	166.289		34.199	165.22
34.242	159.645		34.234	161.553		34.242	160.593
34.285	155.084		34.277	156.642		34.285	155.326
34.329	148.898		34.32	151.14		34.329	147.639
34.372	142.652		34.363	145.88		34.372	140.548
34.415	136.994		34.406	140.435		34.415	134.122
34.458	132.541		34.45	135.657		34.458	128.913
34.501	127.629		34.493	131.58		34.501	125.336
34.544	123.908		34.536	127.876		34.544	121.922
34.588	119.506		34.579	124.48		34.588	118.896
34.631	116.487		34.622	120.931		34.631	116.705
34.674	113.543		34.665	119.122		34.674	114.759
34.717	111.522		34.709	116.218		34.717	113.548
34.76	109.044		34.752	114.823		34.76	112.152
34.804	108.126		34.795	112.705		34.804	110.888
34.847	106.3		34.838	111.777		34.847	110.453
34.89	105.108		34.881	109.902		34.89	109.604
34.933	104.036		34.924	109.33		34.933	108.998
34.976	103.118		34.968	108.578		34.976	108.92
35.019	102.739		35.011	108.04		35.019	108.569
35.063	101.729		35.054	107.921		35.063	108
35.106	101.403		35.097	107.149		35.106	108.449
35.149	100.686		35.14	106.714		35.149	107.562
35.192	100.487		35.183	106.359		35.192	106.788
35.235	99.549		35.227	105.686		35.235	106.677
35.279	98.772		35.27	105.086		35.279	105.644
35.322	96.755		35.313	102.923		35.322	104.069
35.365	93.335		35.356	98.925		35.365	100.051
35.408	86.284		35.399	91.72		35.408	92.833
35.451	79.348		35.443	84.705		35.451	84.712
35.494	69.058		35.486	74.123		35.494	73.288
35.538	56.672		35.529	61.444		35.538	60.559
35.581	42.806		35.572	47.358		35.581	45.472
35.624	27.192		35.615	31.846		35.624	29.905
35.667	13.237		35.658	17.867		35.667	16.058
35.71	-0.451		35.702	4.745		35.71	2.986
35.754	-11.413		35.745	-5.856		35.754	-7.537
35.797	-21.81		35.788	-15.426		35.797	-16.851
35.84	-30.297		35.831	-23.532		35.84	-25.006
35.883	-37.176		35.874	-28.867		35.883	-30.073
35.926	-40.936		35.917	-33.172		35.926	-33.992
35.969	-44.563		35.961	-36.14		35.969	-36.776
36.013	-46.282		36.004	-38.363		36.013	-39.643
36.056	-49.146		36.047	-40.9		36.056	-42.748
36.099	-51.186		36.09	-43.308		36.099	-45.831
36.142	-53.81		36.133	-45.47		36.142	-48.625
36.185	-56.47		36.176	-48.026		36.185	-50.878
36.229	-58.421		36.22	-50.166		36.229	-52.885
36.272	-60.717		36.263	-52.277		36.272	-54.861
36.315	-61.484		36.306	-53.549		36.315	-56.084
36.358	-62.892		36.349	-54.387		36.358	-57.021
36.401	-63.189		36.392	-54.655		36.401	-57.57
36.444	-63.771		36.435	-55.296		36.444	-57.52
36.488	-63.371		36.479	-54.74		36.488	-57.892
36.531	-63.2		36.522	-54.621		36.531	-56.861
36.574	-62.316		36.565	-53.337		36.574	-56.092
36.617	-61.286		36.608	-52.491		36.617	-54.793
36.66	-60.4		36.651	-50.902		36.66	-53.194
36.704	-58.349		36.694	-49.852		36.704	-51.643
36.747	-56.922		36.738	-48.012		36.747	-49.566
36.79	-54.922		36.781	-45.877		36.79	-47.685
36.833	-53.119		36.824	-44.33		36.833	-46.22
36.876	-50.793		36.867	-42.251		36.876	-43.804
36.919	-49.148		36.91	-40.511		36.919	-41.872
36.963	-46.784		36.953	-38.293		36.963	-39.678
37.006	-45.391		36.997	-36.893		37.006	-38.12
37.049	-43.247		37.04	-34.782		37.049	-36.7
37.092	-41.708		37.083	-32.972		37.092	-34.633
37.135	-39.736		37.126	-30.914		37.135	-33.38
37.178	-38.293		37.169	-29.987		37.178	-31.599
37.222	-36.468		37.212	-27.894		37.222	-29.868
37.265	-35.092		37.256	-26.895		37.265	-28.607
37.308	-33.903		37.299	-25.226		37.308	-27.343
37.351	-32.28		37.342	-24.459		37.351	-26.07
37.394	-30.985		37.385	-23.123		37.394	-24.148
37.438	-29.714		37.428	-21.574		37.438	-23.822
37.481	-29.009		37.472	-21.019		37.481	-22.713
37.524	-27.465		37.515	-19.663		37.524	-21.486
37.567	-27.097		37.558	-19.357		37.567	-20.652
37.61	-25.828		37.601	-17.934		37.61	-19.739
37.653	-25.519		37.644	-17.794		37.653	-19.119
37.697	-24.04		37.687	-16.478		37.697	-18.51
37.74	-23.854		37.731	-16.308		37.74	-17.559
37.783	-22.451		37.774	-15.067		37.783	-17.192
37.826	-22.417		37.817	-14.829		37.826	-16.067
37.869	-21.519		37.86	-14.147		37.869	-15.934
37.913	-21.323		37.903	-13.663		37.913	-14.789
37.956	-20.636		37.946	-13.579		37.956	-15.202
37.999	-20.215		37.99	-12.919		37.999	-14.194
38.042	-20.279		38.033	-12.511		38.042	-14.485
38.085	-19.682		38.076	-12.229		38.085	-13.773
38.128	-19.582		38.119	-11.573		38.128	-13.323
38.172	-18.555		38.162	-11.813		38.172	-13.422
38.215	-18.643		38.205	-11.456		38.215	-13.054
38.258	-18.108		38.249	-11.202		38.258	-13.247
38.301	-18.587		38.292	-11.186		38.301	-12.777
38.344	-18.381		38.335	-10.654		38.344	-12.363
38.388	-18.546		38.378	-10.882		38.388	-12.481
38.431	-17.799		38.421	-10.124		38.431	-12.08
38.474	-17.799		38.464	-10.517		38.474	-12.573
38.517	-17.681		38.508	-10.217		38.517	-11.888
38.56	-17.238		38.551	-10.657		38.56	-12.595
38.603	-17.714		38.594	-10.154		38.603	-11.915
38.647	-17.238		38.637	-10.266		38.647	-12.332
38.69	-17.74		38.68	-10.053		38.69	-12.321
38.733	-16.829		38.723	-9.837		38.733	-11.802
38.776	-17.456		38.767	-10.38		38.776	-12.331
38.819	-17.271		38.81	-9.88		38.819	-11.991
38.863	-17.596		38.853	-10.522		38.863	-11.855
38.906	-17.262		38.896	-10.171		38.906	-12.657
38.949	-17.995		38.939	-10.568		38.949	-12.037
38.992	-17.443		38.982	-10.108		38.992	-12.302
39.035	-17.607		39.026	-9.751		39.035	-12.22
39.078	-17.523		39.069	-10.036		39.078	-12.109
39.122	-17.318		39.112	-9.775		39.122	-12.317
39.165	-17.437		39.155	-10.46		39.165	-11.976
39.208	-17.394		39.198	-10.502		39.208	-12.801
39.251	-17.713		39.241	-9.985		39.251	-12.666
39.294	-17.133		39.285	-10.551		39.294	-12.516
39.338	-17.802		39.328	-9.999		39.338	-12.788
39.381	-17.549		39.371	-10.886		39.381	-12.359
39.424	-17.629		39.414	-10.275		39.424	-13.168
39.467	-17.237		39.457	-10.562		39.467	-12.566
39.51	-17.839		39.5	-10.25		39.51	-13.108
39.553	-17.781		39.544	-10.521		39.553	-12.865
39.597	-17.976		39.587	-10.468		39.597	-12.984
39.64	-17.551		39.63	-10.229		39.64	-12.819
39.683	-18.144		39.673	-10.49		39.683	-12.778
39.726	-17.936		39.716	-10.55		39.726	-13.1
39.769	-18.118		39.76	-10.928		39.769	-12.85
39.813	-17.827		39.803	-10.577		39.813	-13.078
39.856	-17.764		39.846	-10.748		39.856	-13.09
39.899	-18.416		39.889	-10.817		39.899	-12.754
39.942	-17.657		39.932	-10.272		39.942	-13.211
39.985	-17.909		39.975	-10.896		39.985	-12.799
40.028	-18.251		40.019	-10.794		40.028	-13.423
40.072	-17.921		40.062	-10.894		40.072	-13.44
40.115	-18.587		40.105	-10.972		40.115	-13.278
40.158	-17.738		40.148	-10.577		40.158	-13.803
40.201	-18.378		40.191	-10.722		40.201	-13.058
40.244	-18.012		40.234	-10.37		40.244	-13.576
40.287	-18.618		40.278	-10.872		40.287	-13.361
40.331	-18.549		40.321	-10.695		40.331	-13.572
40.374	-18.38		40.364	-11.001		40.374	-13.533
40.417	-18.713		40.407	-11.069		40.417	-13.839
40.46	-17.983		40.45	-11.014		40.46	-14.161
40.503	-18.494		40.493	-11.367		40.503	-13.592
