# Supplementary material for: Quercetin 3,5,7,3′,4′-pentamethyl ether from Kaempferia parviflora directly and effectively activates human SIRT1
Source: Commun Biol. 2021 Feb 19;4:209. doi: 10.1038/s42003-021-01705-1 (PMC7896056; doi:10.1038/s42003-021-01705-1)
Supplement: Supplementary file 5 — Supplementary Data 3 [file 42003_2021_1705_MOESM5_ESM.zip]

Archive with 14 entries (9 files):
- Supplementary Data 3/
- Supplementary Data 3/Fig.6/
- Supplementary Data 3/Fig.6/chosen modle_fit_KPMF-8.pdb
- Supplementary Data 3/Fig.6/chosen modle_fit_resveratrol.pdb
- Supplementary Data 3/Supplementary Fig.4/
- Supplementary Data 3/Supplementary Fig.4/KPMF-8/
- Supplementary Data 3/Supplementary Fig.4/KPMF-8/center_000001_100032.renum.pdb
- Supplementary Data 3/Supplementary Fig.4/KPMF-8/center_000004_247037.renum.pdb
- Supplementary Data 3/Supplementary Fig.4/KPMF-8/center_000008_034068.renum.pdb
- Supplementary Data 3/Supplementary Fig.4/KPMF-8/center_000029_072903.renum.pdb
- Supplementary Data 3/Supplementary Fig.4/resveratrol/
- Supplementary Data 3/Supplementary Fig.4/resveratrol/center_000001_232994.renum.pdb
- Supplementary Data 3/Supplementary Fig.4/resveratrol/center_000003_180970.renum.pdb
- Supplementary Data 3/Supplementary Fig.4/resveratrol/center_000004_103973.renum.pdb
