# Supplementary material for: Quercetin 3,5,7,3′,4′-pentamethyl ether from Kaempferia parviflora directly and effectively activates human SIRT1
Source: Commun Biol. 2021 Feb 19;4:209. doi: 10.1038/s42003-021-01705-1 (PMC7896056; doi:10.1038/s42003-021-01705-1)
Supplement: Supplementary file 5 — Supplementary Data 3 [file 42003_2021_1705_MOESM5_ESM.zip › Supplementary Data 3/Fig.6/chosen modle_fit_KPMF-8.pdb]

MODEL        0
REMARK RMSD=0.000000
ATOM      1  N   GLY A 183      29.233  40.604  36.428  0.00  0.00           N
ATOM      2  H1  GLY A 183      29.978  39.980  36.154  0.00  0.00           H
ATOM      3  H2  GLY A 183      28.660  40.143  37.120  0.00  0.00           H
ATOM      4  H3  GLY A 183      29.628  41.514  36.623  0.00  0.00           H
ATOM      5  CA  GLY A 183      28.366  40.801  35.282  0.00  0.00           C
ATOM      6  HA2 GLY A 183      27.363  40.471  35.551  0.00  0.00           H
ATOM      7  HA3 GLY A 183      28.347  41.865  35.046  0.00  0.00           H
ATOM      8  C   GLY A 183      28.828  40.032  34.059  0.00  0.00           C
ATOM      9  O   GLY A 183      29.596  40.552  33.247  0.00  0.00           O
ATOM     10  N   PRO A 184      28.368  38.776  33.923  0.00  0.00           N
ATOM     11  CD  PRO A 184      27.687  38.023  34.989  0.00  0.00           C
ATOM     12  HD2 PRO A 184      26.614  38.211  34.945  0.00  0.00           H
ATOM     13  HD3 PRO A 184      28.070  38.332  35.961  0.00  0.00           H
ATOM     14  CG  PRO A 184      28.035  36.604  34.663  0.00  0.00           C
ATOM     15  HG2 PRO A 184      27.266  35.933  35.046  0.00  0.00           H
ATOM     16  HG3 PRO A 184      28.997  36.344  35.105  0.00  0.00           H
ATOM     17  CB  PRO A 184      28.105  36.559  33.173  0.00  0.00           C
ATOM     18  HB2 PRO A 184      27.106  36.441  32.752  0.00  0.00           H
ATOM     19  HB3 PRO A 184      28.749  35.758  32.810  0.00  0.00           H
ATOM     20  CA  PRO A 184      28.684  37.922  32.769  0.00  0.00           C
ATOM     21  HA  PRO A 184      29.770  37.902  32.668  0.00  0.00           H
ATOM     22  C   PRO A 184      28.058  38.403  31.456  0.00  0.00           C
ATOM     23  O   PRO A 184      28.254  37.762  30.420  0.00  0.00           O
ATOM     24  N   TYR A 185      27.318  39.507  31.498  0.00  0.00           N
ATOM     25  H   TYR A 185      27.124  39.953  32.383  0.00  0.00           H
ATOM     26  CA  TYR A 185      26.720  40.073  30.292  0.00  0.00           C
ATOM     27  HA  TYR A 185      26.138  39.309  29.777  0.00  0.00           H
ATOM     28  CB  TYR A 185      25.795  41.239  30.642  0.00  0.00           C
ATOM     29  HB2 TYR A 185      24.955  40.832  31.204  0.00  0.00           H
ATOM     30  HB3 TYR A 185      26.362  41.918  31.278  0.00  0.00           H
ATOM     31  CG  TYR A 185      25.275  41.994  29.435  0.00  0.00           C
ATOM     32  CD1 TYR A 185      24.248  41.476  28.656  0.00  0.00           C
ATOM     33  HD1 TYR A 185      23.820  40.510  28.927  0.00  0.00           H
ATOM     34  CE1 TYR A 185      23.768  42.161  27.555  0.00  0.00           C
ATOM     35  HE1 TYR A 185      22.965  41.737  26.953  0.00  0.00           H
ATOM     36  CZ  TYR A 185      24.314  43.380  27.216  0.00  0.00           C
ATOM     37  OH  TYR A 185      23.832  44.061  26.120  0.00  0.00           O
ATOM     38  HH  TYR A 185      23.123  43.595  25.672  0.00  0.00           H
ATOM     39  CE2 TYR A 185      25.333  43.921  27.974  0.00  0.00           C
ATOM     40  HE2 TYR A 185      25.765  44.886  27.711  0.00  0.00           H
ATOM     41  CD2 TYR A 185      25.808  43.227  29.076  0.00  0.00           C
ATOM     42  HD2 TYR A 185      26.613  43.647  29.679  0.00  0.00           H
ATOM     43  C   TYR A 185      27.787  40.535  29.314  0.00  0.00           C
ATOM     44  O   TYR A 185      27.769  40.159  28.139  0.00  0.00           O
ATOM     45  N   THR A 186      28.706  41.356  29.815  0.00  0.00           N
ATOM     46  H   THR A 186      28.616  41.661  30.774  0.00  0.00           H
ATOM     47  CA  THR A 186      29.818  41.870  29.028  0.00  0.00           C
ATOM     48  HA  THR A 186      29.450  42.547  28.257  0.00  0.00           H
ATOM     49  CB  THR A 186      30.816  42.634  29.917  0.00  0.00           C
ATOM     50  HB  THR A 186      31.175  41.966  30.700  0.00  0.00           H
ATOM     51  CG2 THR A 186      31.995  43.131  29.097  0.00  0.00           C
ATOM     52 HG21 THR A 186      31.637  43.800  28.314  0.00  0.00           H
ATOM     53 HG22 THR A 186      32.688  43.668  29.744  0.00  0.00           H
ATOM     54 HG23 THR A 186      32.506  42.282  28.643  0.00  0.00           H
ATOM     55  OG1 THR A 186      30.158  43.752  30.527  0.00  0.00           O
ATOM     56  HG1 THR A 186      30.781  44.227  31.082  0.00  0.00           H
ATOM     57  C   THR A 186      30.552  40.749  28.301  0.00  0.00           C
ATOM     58  O   THR A 186      30.799  40.830  27.100  0.00  0.00           O
ATOM     59  N   PHE A 187      30.882  39.699  29.043  0.00  0.00           N
ATOM     60  H   PHE A 187      30.676  39.716  30.032  0.00  0.00           H
ATOM     61  CA  PHE A 187      31.588  38.541  28.504  0.00  0.00           C
ATOM     62  HA  PHE A 187      32.548  38.844  28.086  0.00  0.00           H
ATOM     63  CB  PHE A 187      31.840  37.529  29.627  0.00  0.00           C
ATOM     64  HB2 PHE A 187      32.465  37.964  30.407  0.00  0.00           H
ATOM     65  HB3 PHE A 187      30.884  37.228  30.054  0.00  0.00           H
ATOM     66  CG  PHE A 187      32.526  36.271  29.179  0.00  0.00           C
ATOM     67  CD1 PHE A 187      33.906  36.209  29.104  0.00  0.00           C
ATOM     68  HD1 PHE A 187      34.493  37.089  29.369  0.00  0.00           H
ATOM     69  CE1 PHE A 187      34.542  35.051  28.699  0.00  0.00           C
ATOM     70  HE1 PHE A 187      35.630  35.019  28.637  0.00  0.00           H
ATOM     71  CZ  PHE A 187      33.799  33.933  28.374  0.00  0.00           C
ATOM     72  HZ  PHE A 187      34.297  33.017  28.058  0.00  0.00           H
ATOM     73  CE2 PHE A 187      32.420  33.979  28.449  0.00  0.00           C
ATOM     74  HE2 PHE A 187      31.828  33.101  28.190  0.00  0.00           H
ATOM     75  CD2 PHE A 187      31.791  35.141  28.854  0.00  0.00           C
ATOM     76  HD2 PHE A 187      30.704  35.177  28.922  0.00  0.00           H
ATOM     77  C   PHE A 187      30.830  37.875  27.353  0.00  0.00           C
ATOM     78  O   PHE A 187      31.408  37.598  26.302  0.00  0.00           O
ATOM     79  N   VAL A 188      29.540  37.621  27.557  0.00  0.00           N
ATOM     80  H   VAL A 188      29.111  37.865  28.439  0.00  0.00           H
ATOM     81  CA  VAL A 188      28.721  36.945  26.553  0.00  0.00           C
ATOM     82  HA  VAL A 188      29.217  36.053  26.169  0.00  0.00           H
ATOM     83  CB  VAL A 188      27.350  36.536  27.128  0.00  0.00           C
ATOM     84  HB  VAL A 188      26.906  37.397  27.628  0.00  0.00           H
ATOM     85  CG1 VAL A 188      26.425  36.062  26.019  0.00  0.00           C
ATOM     86 HG11 VAL A 188      26.868  35.201  25.518  0.00  0.00           H
ATOM     87 HG12 VAL A 188      25.462  35.778  26.444  0.00  0.00           H
ATOM     88 HG13 VAL A 188      26.280  36.866  25.297  0.00  0.00           H
ATOM     89  CG2 VAL A 188      27.520  35.455  28.177  0.00  0.00           C
ATOM     90 HG21 VAL A 188      28.148  35.828  28.986  0.00  0.00           H
ATOM     91 HG22 VAL A 188      26.544  35.177  28.574  0.00  0.00           H
ATOM     92 HG23 VAL A 188      27.991  34.581  27.726  0.00  0.00           H
ATOM     93  C   VAL A 188      28.496  37.803  25.309  0.00  0.00           C
ATOM     94  O   VAL A 188      28.721  37.350  24.185  0.00  0.00           O
ATOM     95  N   GLN A 189      28.044  39.037  25.519  0.00  0.00           N
ATOM     96  H   GLN A 189      27.823  39.338  26.457  0.00  0.00           H
ATOM     97  CA  GLN A 189      27.801  39.965  24.419  0.00  0.00           C
ATOM     98  HA  GLN A 189      27.041  39.555  23.754  0.00  0.00           H
ATOM     99  CB  GLN A 189      27.312  41.313  24.948  0.00  0.00           C
ATOM    100  HB2 GLN A 189      27.528  41.338  26.016  0.00  0.00           H
ATOM    101  HB3 GLN A 189      27.891  42.086  24.442  0.00  0.00           H
ATOM    102  CG  GLN A 189      25.831  41.565  24.726  0.00  0.00           C
ATOM    103  HG2 GLN A 189      25.266  40.764  25.204  0.00  0.00           H
ATOM    104  HG3 GLN A 189      25.568  42.518  25.186  0.00  0.00           H
ATOM    105  CD  GLN A 189      25.454  41.615  23.257  0.00  0.00           C
ATOM    106  OE1 GLN A 189      26.311  41.777  22.386  0.00  0.00           O
ATOM    107  NE2 GLN A 189      24.163  41.475  22.974  0.00  0.00           N
ATOM    108 HE21 GLN A 189      23.855  41.500  22.013  0.00  0.00           H
ATOM    109 HE22 GLN A 189      23.497  41.344  23.722  0.00  0.00           H
ATOM    110  C   GLN A 189      29.048  40.170  23.570  0.00  0.00           C
ATOM    111  O   GLN A 189      28.980  40.168  22.338  0.00  0.00           O
ATOM    112  N   GLN A 190      30.183  40.342  24.243  0.00  0.00           N
ATOM    113  H   GLN A 190      30.159  40.394  25.251  0.00  0.00           H
ATOM    114  CA  GLN A 190      31.468  40.504  23.573  0.00  0.00           C
ATOM    115  HA  GLN A 190      31.461  41.420  22.982  0.00  0.00           H
ATOM    116  CB  GLN A 190      32.603  40.590  24.596  0.00  0.00           C
ATOM    117  HB2 GLN A 190      32.225  41.171  25.438  0.00  0.00           H
ATOM    118  HB3 GLN A 190      32.812  39.572  24.922  0.00  0.00           H
ATOM    119  CG  GLN A 190      33.878  41.226  24.075  0.00  0.00           C
ATOM    120  HG2 GLN A 190      34.714  40.907  24.698  0.00  0.00           H
ATOM    121  HG3 GLN A 190      34.041  40.893  23.051  0.00  0.00           H
ATOM    122  CD  GLN A 190      33.815  42.739  24.087  0.00  0.00           C
ATOM    123  OE1 GLN A 190      32.814  43.326  24.503  0.00  0.00           O
ATOM    124  NE2 GLN A 190      34.887  43.380  23.636  0.00  0.00           N
ATOM    125 HE21 GLN A 190      34.899  44.390  23.621  0.00  0.00           H
ATOM    126 HE22 GLN A 190      35.686  42.855  23.309  0.00  0.00           H
ATOM    127  C   GLN A 190      31.715  39.347  22.616  0.00  0.00           C
ATOM    128  O   GLN A 190      32.089  39.554  21.466  0.00  0.00           O
ATOM    129  N   HIE A 191      31.477  38.131  23.095  0.00  0.00           N
ATOM    130  H   HIE A 191      31.161  38.017  24.048  0.00  0.00           H
ATOM    131  CA  HIE A 191      31.727  36.932  22.302  0.00  0.00           C
ATOM    132  HA  HIE A 191      32.646  37.053  21.728  0.00  0.00           H
ATOM    133  CB  HIE A 191      31.877  35.712  23.214  0.00  0.00           C
ATOM    134  HB2 HIE A 191      31.194  35.800  24.060  0.00  0.00           H
ATOM    135  HB3 HIE A 191      31.661  34.794  22.667  0.00  0.00           H
ATOM    136  CG  HIE A 191      33.252  35.556  23.789  0.00  0.00           C
ATOM    137  ND1 HIE A 191      34.275  34.933  23.107  0.00  0.00           N
ATOM    138  CE1 HIE A 191      35.368  34.947  23.848  0.00  0.00           C
ATOM    139  HE1 HIE A 191      36.292  34.497  23.484  0.00  0.00           H
ATOM    140  NE2 HIE A 191      35.092  35.559  24.985  0.00  0.00           N
ATOM    141  HE2 HIE A 191      35.738  35.720  25.746  0.00  0.00           H
ATOM    142  CD2 HIE A 191      33.775  35.950  24.974  0.00  0.00           C
ATOM    143  HD2 HIE A 191      33.354  36.475  25.832  0.00  0.00           H
ATOM    144  C   HIE A 191      30.640  36.669  21.261  0.00  0.00           C
ATOM    145  O   HIE A 191      30.874  35.951  20.288  0.00  0.00           O
ATOM    146  N   LEU A 192      29.461  37.252  21.457  0.00  0.00           N
ATOM    147  H   LEU A 192      29.291  37.805  22.285  0.00  0.00           H
ATOM    148  CA  LEU A 192      28.360  37.053  20.519  0.00  0.00           C
ATOM    149  HA  LEU A 192      28.301  36.001  20.240  0.00  0.00           H
ATOM    150  CB  LEU A 192      27.029  37.467  21.149  0.00  0.00           C
ATOM    151  HB2 LEU A 192      27.305  38.269  21.834  0.00  0.00           H
ATOM    152  HB3 LEU A 192      26.390  37.866  20.361  0.00  0.00           H
ATOM    153  CG  LEU A 192      26.273  36.379  21.916  0.00  0.00           C
ATOM    154  HG  LEU A 192      26.921  35.984  22.698  0.00  0.00           H
ATOM    155  CD1 LEU A 192      25.011  36.944  22.544  0.00  0.00           C
ATOM    156 HD11 LEU A 192      24.362  37.340  21.763  0.00  0.00           H
ATOM    157 HD12 LEU A 192      24.489  36.155  23.084  0.00  0.00           H
ATOM    158 HD13 LEU A 192      25.275  37.744  23.236  0.00  0.00           H
ATOM    159  CD2 LEU A 192      25.937  35.212  21.003  0.00  0.00           C
ATOM    160 HD21 LEU A 192      26.857  34.786  20.604  0.00  0.00           H
ATOM    161 HD22 LEU A 192      25.400  34.451  21.569  0.00  0.00           H
ATOM    162 HD23 LEU A 192      25.312  35.562  20.182  0.00  0.00           H
ATOM    163  C   LEU A 192      28.579  37.815  19.214  0.00  0.00           C
ATOM    164  O   LEU A 192      28.238  37.324  18.137  0.00  0.00           O
ATOM    165  N   MET A 193      29.144  39.016  19.311  0.00  0.00           N
ATOM    166  H   MET A 193      29.344  39.416  20.216  0.00  0.00           H
ATOM    167  CA  MET A 193      29.437  39.812  18.123  0.00  0.00           C
ATOM    168  HA  MET A 193      28.626  39.706  17.401  0.00  0.00           H
ATOM    169  CB  MET A 193      29.581  41.293  18.482  0.00  0.00           C
ATOM    170  HB2 MET A 193      30.238  41.347  19.351  0.00  0.00           H
ATOM    171  HB3 MET A 193      30.060  41.782  17.634  0.00  0.00           H
ATOM    172  CG  MET A 193      28.268  41.993  18.796  0.00  0.00           C
ATOM    173  HG2 MET A 193      27.822  41.501  19.660  0.00  0.00           H
ATOM    174  HG3 MET A 193      28.489  43.031  19.043  0.00  0.00           H
ATOM    175  SD  MET A 193      27.102  41.946  17.419  0.00  0.00           S
ATOM    176  CE  MET A 193      28.057  42.740  16.130  0.00  0.00           C
ATOM    177  HE1 MET A 193      28.967  42.169  15.947  0.00  0.00           H
ATOM    178  HE2 MET A 193      27.467  42.784  15.215  0.00  0.00           H
ATOM    179  HE3 MET A 193      28.319  43.751  16.442  0.00  0.00           H
ATOM    180  C   MET A 193      30.701  39.321  17.425  0.00  0.00           C
ATOM    181  O   MET A 193      30.834  39.441  16.207  0.00  0.00           O
ATOM    182  N   ILE A 194      31.626  38.770  18.203  0.00  0.00           N
ATOM    183  H   ILE A 194      31.486  38.737  19.203  0.00  0.00           H
ATOM    184  CA  ILE A 194      32.884  38.263  17.664  0.00  0.00           C
ATOM    185  HA  ILE A 194      33.271  38.967  16.928  0.00  0.00           H
ATOM    186  CB  ILE A 194      33.930  38.063  18.786  0.00  0.00           C
ATOM    187  HB  ILE A 194      33.480  37.465  19.578  0.00  0.00           H
ATOM    188  CG2 ILE A 194      35.171  37.361  18.265  0.00  0.00           C
ATOM    189 HG21 ILE A 194      35.622  37.959  17.473  0.00  0.00           H
ATOM    190 HG22 ILE A 194      35.886  37.236  19.078  0.00  0.00           H
ATOM    191 HG23 ILE A 194      34.896  36.383  17.870  0.00  0.00           H
ATOM    192  CG1 ILE A 194      34.339  39.415  19.374  0.00  0.00           C
ATOM    193 HG12 ILE A 194      33.426  39.915  19.698  0.00  0.00           H
ATOM    194 HG13 ILE A 194      34.969  39.213  20.240  0.00  0.00           H
ATOM    195  CD1 ILE A 194      35.085  40.306  18.405  0.00  0.00           C
ATOM    196 HD11 ILE A 194      34.456  40.509  17.538  0.00  0.00           H
ATOM    197 HD12 ILE A 194      35.340  41.245  18.896  0.00  0.00           H
ATOM    198 HD13 ILE A 194      35.998  39.807  18.081  0.00  0.00           H
ATOM    199  C   ILE A 194      32.653  36.954  16.905  0.00  0.00           C
ATOM    200  O   ILE A 194      33.338  36.660  15.923  0.00  0.00           O
ATOM    201  N   GLY A 195      31.670  36.179  17.349  0.00  0.00           N
ATOM    202  H   GLY A 195      31.148  36.440  18.174  0.00  0.00           H
ATOM    203  CA  GLY A 195      31.315  34.945  16.673  0.00  0.00           C
ATOM    204  HA2 GLY A 195      30.247  34.777  16.807  0.00  0.00           H
ATOM    205  HA3 GLY A 195      31.533  35.064  15.612  0.00  0.00           H
ATOM    206  C   GLY A 195      32.073  33.744  17.200  0.00  0.00           C
ATOM    207  O   GLY A 195      32.495  32.875  16.436  0.00  0.00           O
ATOM    208  N   THR A 196      32.241  33.696  18.517  0.00  0.00           N
ATOM    209  H   THR A 196      31.902  34.454  19.091  0.00  0.00           H
ATOM    210  CA  THR A 196      32.934  32.593  19.168  0.00  0.00           C
ATOM    211  HA  THR A 196      33.833  32.332  18.609  0.00  0.00           H
ATOM    212  CB  THR A 196      33.341  32.957  20.614  0.00  0.00           C
ATOM    213  HB  THR A 196      32.439  33.188  21.183  0.00  0.00           H
ATOM    214  CG2 THR A 196      34.080  31.805  21.282  0.00  0.00           C
ATOM    215 HG21 THR A 196      34.982  31.574  20.715  0.00  0.00           H
ATOM    216 HG22 THR A 196      34.354  32.088  22.298  0.00  0.00           H
ATOM    217 HG23 THR A 196      33.435  30.927  21.312  0.00  0.00           H
ATOM    218  OG1 THR A 196      34.182  34.118  20.604  0.00  0.00           O
ATOM    219  HG1 THR A 196      34.432  34.340  21.504  0.00  0.00           H
ATOM    220  C   THR A 196      32.061  31.348  19.198  0.00  0.00           C
ATOM    221  O   THR A 196      30.862  31.432  19.452  0.00  0.00           O
ATOM    222  N   ASP A 197      32.662  30.196  18.922  0.00  0.00           N
ATOM    223  H   ASP A 197      33.593  30.187  18.530  0.00  0.00           H
ATOM    224  CA  ASP A 197      31.990  28.922  19.130  0.00  0.00           C
ATOM    225  HA  ASP A 197      30.986  28.965  18.706  0.00  0.00           H
ATOM    226  CB  ASP A 197      32.759  27.783  18.454  0.00  0.00           C
ATOM    227  HB2 ASP A 197      33.128  28.154  17.498  0.00  0.00           H
ATOM    228  HB3 ASP A 197      33.603  27.525  19.094  0.00  0.00           H
ATOM    229  CG  ASP A 197      31.903  26.547  18.222  0.00  0.00           C
ATOM    230  OD1 ASP A 197      30.926  26.337  18.972  0.00  0.00           O
ATOM    231  OD2 ASP A 197      32.211  25.779  17.283  0.00  0.00           O
ATOM    232  C   ASP A 197      31.867  28.683  20.633  0.00  0.00           C
ATOM    233  O   ASP A 197      32.875  28.551  21.326  0.00  0.00           O
ATOM    234  N   PRO A 198      30.629  28.634  21.147  0.00  0.00           N
ATOM    235  CD  PRO A 198      29.350  28.664  20.419  0.00  0.00           C
ATOM    236  HD2 PRO A 198      29.421  28.042  19.527  0.00  0.00           H
ATOM    237  HD3 PRO A 198      29.116  29.689  20.129  0.00  0.00           H
ATOM    238  CG  PRO A 198      28.376  28.117  21.431  0.00  0.00           C
ATOM    239  HG2 PRO A 198      28.326  27.031  21.352  0.00  0.00           H
ATOM    240  HG3 PRO A 198      27.385  28.539  21.261  0.00  0.00           H
ATOM    241  CB  PRO A 198      28.918  28.544  22.756  0.00  0.00           C
ATOM    242  HB2 PRO A 198      28.582  27.834  23.512  0.00  0.00           H
ATOM    243  HB3 PRO A 198      28.640  29.554  23.059  0.00  0.00           H
ATOM    244  CA  PRO A 198      30.438  28.447  22.590  0.00  0.00           C
ATOM    245  HA  PRO A 198      30.975  29.238  23.115  0.00  0.00           H
ATOM    246  C   PRO A 198      30.957  27.091  23.049  0.00  0.00           C
ATOM    247  O   PRO A 198      31.256  26.899  24.227  0.00  0.00           O
ATOM    248  N   ARG A 199      31.063  26.163  22.106  0.00  0.00           N
ATOM    249  H   ARG A 199      30.763  26.371  21.165  0.00  0.00           H
ATOM    250  CA  ARG A 199      31.542  24.820  22.397  0.00  0.00           C
ATOM    251  HA  ARG A 199      30.962  24.387  23.211  0.00  0.00           H
ATOM    252  CB  ARG A 199      31.396  23.926  21.161  0.00  0.00           C
ATOM    253  HB2 ARG A 199      30.357  23.991  20.838  0.00  0.00           H
ATOM    254  HB3 ARG A 199      32.043  24.339  20.387  0.00  0.00           H
ATOM    255  CG  ARG A 199      31.760  22.471  21.401  0.00  0.00           C
ATOM    256  HG2 ARG A 199      32.830  22.415  21.602  0.00  0.00           H
ATOM    257  HG3 ARG A 199      31.208  22.121  22.274  0.00  0.00           H
ATOM    258  CD  ARG A 199      31.422  21.596  20.203  0.00  0.00           C
ATOM    259  HD2 ARG A 199      31.738  22.110  19.295  0.00  0.00           H
ATOM    260  HD3 ARG A 199      31.964  20.654  20.294  0.00  0.00           H
ATOM    261  NE  ARG A 199      29.993  21.306  20.104  0.00  0.00           N
ATOM    262  HE  ARG A 199      29.446  21.871  19.470  0.00  0.00           H
ATOM    263  CZ  ARG A 199      29.379  20.345  20.790  0.00  0.00           C
ATOM    264  NH1 ARG A 199      30.070  19.591  21.634  0.00  0.00           N
ATOM    265 HH11 ARG A 199      31.060  19.749  21.753  0.00  0.00           H
ATOM    266 HH12 ARG A 199      29.603  18.862  22.154  0.00  0.00           H
ATOM    267  NH2 ARG A 199      28.075  20.143  20.638  0.00  0.00           N
ATOM    268 HH21 ARG A 199      27.549  20.722  19.999  0.00  0.00           H
ATOM    269 HH22 ARG A 199      27.616  19.412  21.162  0.00  0.00           H
ATOM    270  C   ARG A 199      32.993  24.846  22.874  0.00  0.00           C
ATOM    271  O   ARG A 199      33.371  24.084  23.760  0.00  0.00           O
ATOM    272  N   THR A 200      33.799  25.730  22.295  0.00  0.00           N
ATOM    273  H   THR A 200      33.465  26.317  21.543  0.00  0.00           H
ATOM    274  CA  THR A 200      35.197  25.841  22.690  0.00  0.00           C
ATOM    275  HA  THR A 200      35.617  24.849  22.854  0.00  0.00           H
ATOM    276  CB  THR A 200      36.043  26.564  21.620  0.00  0.00           C
ATOM    277  HB  THR A 200      37.072  26.635  21.973  0.00  0.00           H
ATOM    278  CG2 THR A 200      36.009  25.801  20.303  0.00  0.00           C
ATOM    279 HG21 THR A 200      34.980  25.729  19.950  0.00  0.00           H
ATOM    280 HG22 THR A 200      36.611  26.326  19.562  0.00  0.00           H
ATOM    281 HG23 THR A 200      36.411  24.799  20.453  0.00  0.00           H
ATOM    282  OG1 THR A 200      35.539  27.890  21.420  0.00  0.00           O
ATOM    283  HG1 THR A 200      36.068  28.336  20.755  0.00  0.00           H
ATOM    284  C   THR A 200      35.330  26.575  24.023  0.00  0.00           C
ATOM    285  O   THR A 200      36.317  26.404  24.735  0.00  0.00           O
ATOM    286  N   ILE A 201      34.340  27.399  24.351  0.00  0.00           N
ATOM    287  H   ILE A 201      33.627  27.642  23.679  0.00  0.00           H
ATOM    288  CA  ILE A 201      34.271  27.999  25.680  0.00  0.00           C
ATOM    289  HA  ILE A 201      35.237  28.437  25.931  0.00  0.00           H
ATOM    290  CB  ILE A 201      33.176  29.080  25.780  0.00  0.00           C
ATOM    291  HB  ILE A 201      32.259  28.698  25.332  0.00  0.00           H
ATOM    292  CG2 ILE A 201      32.914  29.445  27.237  0.00  0.00           C
ATOM    293 HG21 ILE A 201      33.830  29.828  27.686  0.00  0.00           H
ATOM    294 HG22 ILE A 201      32.139  30.210  27.287  0.00  0.00           H
ATOM    295 HG23 ILE A 201      32.586  28.559  27.781  0.00  0.00           H
ATOM    296  CG1 ILE A 201      33.582  30.331  24.999  0.00  0.00           C
ATOM    297 HG12 ILE A 201      34.561  30.642  25.366  0.00  0.00           H
ATOM    298 HG13 ILE A 201      33.662  30.050  23.949  0.00  0.00           H
ATOM    299  CD1 ILE A 201      32.600  31.480  25.142  0.00  0.00           C
ATOM    300 HD11 ILE A 201      32.521  31.762  26.192  0.00  0.00           H
ATOM    301 HD12 ILE A 201      32.952  32.333  24.562  0.00  0.00           H
ATOM    302 HD13 ILE A 201      31.622  31.170  24.775  0.00  0.00           H
ATOM    303  C   ILE A 201      33.994  26.898  26.697  0.00  0.00           C
ATOM    304  O   ILE A 201      34.623  26.832  27.753  0.00  0.00           O
ATOM    305  N   LEU A 202      33.056  26.023  26.350  0.00  0.00           N
ATOM    306  H   LEU A 202      32.553  26.154  25.484  0.00  0.00           H
ATOM    307  CA  LEU A 202      32.679  24.904  27.206  0.00  0.00           C
ATOM    308  HA  LEU A 202      32.465  25.264  28.213  0.00  0.00           H
ATOM    309  CB  LEU A 202      31.429  24.214  26.658  0.00  0.00           C
ATOM    310  HB2 LEU A 202      31.638  24.118  25.592  0.00  0.00           H
ATOM    311  HB3 LEU A 202      31.351  23.222  27.102  0.00  0.00           H
ATOM    312  CG  LEU A 202      30.112  24.966  26.854  0.00  0.00           C
ATOM    313  HG  LEU A 202      30.173  25.924  26.336  0.00  0.00           H
ATOM    314  CD1 LEU A 202      28.941  24.163  26.298  0.00  0.00           C
ATOM    315 HD11 LEU A 202      28.879  23.206  26.816  0.00  0.00           H
ATOM    316 HD12 LEU A 202      28.015  24.718  26.449  0.00  0.00           H
ATOM    317 HD13 LEU A 202      29.091  23.991  25.233  0.00  0.00           H
ATOM    318  CD2 LEU A 202      29.899  25.295  28.328  0.00  0.00           C
ATOM    319 HD21 LEU A 202      30.719  25.919  28.684  0.00  0.00           H
ATOM    320 HD22 LEU A 202      28.957  25.830  28.450  0.00  0.00           H
ATOM    321 HD23 LEU A 202      29.869  24.372  28.906  0.00  0.00           H
ATOM    322  C   LEU A 202      33.813  23.893  27.357  0.00  0.00           C
ATOM    323  O   LEU A 202      33.803  23.074  28.274  0.00  0.00           O
ATOM    324  N   LYS A 203      34.785  23.950  26.452  0.00  0.00           N
ATOM    325  H   LYS A 203      34.699  24.558  25.650  0.00  0.00           H
ATOM    326  CA  LYS A 203      35.970  23.111  26.559  0.00  0.00           C
ATOM    327  HA  LYS A 203      35.676  22.062  26.600  0.00  0.00           H
ATOM    328  CB  LYS A 203      36.885  23.315  25.348  0.00  0.00           C
ATOM    329  HB2 LYS A 203      36.256  23.679  24.536  0.00  0.00           H
ATOM    330  HB3 LYS A 203      37.604  24.086  25.624  0.00  0.00           H
ATOM    331  CG  LYS A 203      37.629  22.067  24.893  0.00  0.00           C
ATOM    332  HG2 LYS A 203      38.323  21.768  25.679  0.00  0.00           H
ATOM    333  HG3 LYS A 203      36.905  21.270  24.726  0.00  0.00           H
ATOM    334  CD  LYS A 203      38.401  22.330  23.608  0.00  0.00           C
ATOM    335  HD2 LYS A 203      37.702  22.701  22.858  0.00  0.00           H
ATOM    336  HD3 LYS A 203      39.154  23.092  23.810  0.00  0.00           H
ATOM    337  CE  LYS A 203      39.080  21.071  23.089  0.00  0.00           C
ATOM    338  HE2 LYS A 203      38.668  20.221  23.632  0.00  0.00           H
ATOM    339  HE3 LYS A 203      38.842  20.975  22.030  0.00  0.00           H
ATOM    340  NZ  LYS A 203      40.561  21.105  23.266  0.00  0.00           N
ATOM    341  HZ1 LYS A 203      40.781  21.194  24.247  0.00  0.00           H
ATOM    342  HZ2 LYS A 203      40.962  20.250  22.907  0.00  0.00           H
ATOM    343  HZ3 LYS A 203      40.942  21.893  22.762  0.00  0.00           H
ATOM    344  C   LYS A 203      36.694  23.451  27.860  0.00  0.00           C
ATOM    345  O   LYS A 203      37.311  22.589  28.488  0.00  0.00           O
ATOM    346  N   ASP A 204      36.595  24.717  28.259  0.00  0.00           N
ATOM    347  H   ASP A 204      36.115  25.382  27.670  0.00  0.00           H
ATOM    348  CA  ASP A 204      37.192  25.197  29.501  0.00  0.00           C
ATOM    349  HA  ASP A 204      38.064  24.592  29.750  0.00  0.00           H
ATOM    350  CB  ASP A 204      37.634  26.652  29.353  0.00  0.00           C
ATOM    351  HB2 ASP A 204      36.771  27.234  29.031  0.00  0.00           H
ATOM    352  HB3 ASP A 204      37.963  27.002  30.332  0.00  0.00           H
ATOM    353  CG  ASP A 204      38.758  26.823  28.354  0.00  0.00           C
ATOM    354  OD1 ASP A 204      39.754  26.070  28.440  0.00  0.00           O
ATOM    355  OD2 ASP A 204      38.644  27.711  27.480  0.00  0.00           O
ATOM    356  C   ASP A 204      36.236  25.082  30.681  0.00  0.00           C
ATOM    357  O   ASP A 204      36.621  24.628  31.754  0.00  0.00           O
ATOM    358  N   LEU A 205      34.994  25.512  30.480  0.00  0.00           N
ATOM    359  H   LEU A 205      34.726  25.881  29.579  0.00  0.00           H
ATOM    360  CA  LEU A 205      34.005  25.525  31.555  0.00  0.00           C
ATOM    361  HA  LEU A 205      34.436  25.979  32.448  0.00  0.00           H
ATOM    362  CB  LEU A 205      32.775  26.333  31.142  0.00  0.00           C
ATOM    363  HB2 LEU A 205      32.519  25.934  30.160  0.00  0.00           H
ATOM    364  HB3 LEU A 205      31.972  26.109  31.844  0.00  0.00           H
ATOM    365  CG  LEU A 205      32.956  27.845  31.044  0.00  0.00           C
ATOM    366  HG  LEU A 205      33.627  28.072  30.215  0.00  0.00           H
ATOM    367  CD1 LEU A 205      31.613  28.523  30.809  0.00  0.00           C
ATOM    368 HD11 LEU A 205      30.942  28.298  31.638  0.00  0.00           H
ATOM    369 HD12 LEU A 205      31.757  29.601  30.741  0.00  0.00           H
ATOM    370 HD13 LEU A 205      31.178  28.156  29.880  0.00  0.00           H
ATOM    371  CD2 LEU A 205      33.619  28.380  32.303  0.00  0.00           C
ATOM    372 HD21 LEU A 205      34.596  27.912  32.427  0.00  0.00           H
ATOM    373 HD22 LEU A 205      33.742  29.459  32.219  0.00  0.00           H
ATOM    374 HD23 LEU A 205      32.995  28.152  33.167  0.00  0.00           H
ATOM    375  C   LEU A 205      33.590  24.116  31.960  0.00  0.00           C
ATOM    376  O   LEU A 205      33.325  23.846  33.131  0.00  0.00           O
ATOM    377  N   LEU A 206      33.526  23.224  30.982  0.00  0.00           N
ATOM    378  H   LEU A 206      33.650  23.511  30.022  0.00  0.00           H
ATOM    379  CA  LEU A 206      33.243  21.823  31.253  0.00  0.00           C
ATOM    380  HA  LEU A 206      33.248  21.653  32.329  0.00  0.00           H
ATOM    381  CB  LEU A 206      31.877  21.418  30.701  0.00  0.00           C
ATOM    382  HB2 LEU A 206      31.974  21.680  29.648  0.00  0.00           H
ATOM    383  HB3 LEU A 206      31.796  20.335  30.800  0.00  0.00           H
ATOM    384  CG  LEU A 206      30.622  22.076  31.277  0.00  0.00           C
ATOM    385  HG  LEU A 206      30.707  23.158  31.172  0.00  0.00           H
ATOM    386  CD1 LEU A 206      29.383  21.588  30.532  0.00  0.00           C
ATOM    387 HD11 LEU A 206      29.298  20.507  30.637  0.00  0.00           H
ATOM    388 HD12 LEU A 206      28.496  22.064  30.951  0.00  0.00           H
ATOM    389 HD13 LEU A 206      29.468  21.845  29.476  0.00  0.00           H
ATOM    390  CD2 LEU A 206      30.501  21.817  32.774  0.00  0.00           C
ATOM    391 HD21 LEU A 206      31.373  22.225  33.285  0.00  0.00           H
ATOM    392 HD22 LEU A 206      29.599  22.298  33.154  0.00  0.00           H
ATOM    393 HD23 LEU A 206      30.443  20.744  32.954  0.00  0.00           H
ATOM    394  C   LEU A 206      34.316  20.943  30.642  0.00  0.00           C
ATOM    395  O   LEU A 206      34.077  20.291  29.625  0.00  0.00           O
ATOM    396  N   PRO A 207      35.514  20.926  31.248  0.00  0.00           N
ATOM    397  CD  PRO A 207      36.009  21.662  32.425  0.00  0.00           C
ATOM    398  HD2 PRO A 207      35.267  21.614  33.222  0.00  0.00           H
ATOM    399  HD3 PRO A 207      36.183  22.704  32.155  0.00  0.00           H
ATOM    400  CG  PRO A 207      37.287  20.936  32.776  0.00  0.00           C
ATOM    401  HG2 PRO A 207      37.081  20.196  33.549  0.00  0.00           H
ATOM    402  HG3 PRO A 207      38.020  21.653  33.145  0.00  0.00           H
ATOM    403  CB  PRO A 207      37.759  20.293  31.521  0.00  0.00           C
ATOM    404  HB2 PRO A 207      38.283  19.388  31.830  0.00  0.00           H
ATOM    405  HB3 PRO A 207      38.403  20.881  30.868  0.00  0.00           H
ATOM    406  CA  PRO A 207      36.471  19.922  30.786  0.00  0.00           C
ATOM    407  HA  PRO A 207      36.568  19.967  29.701  0.00  0.00           H
ATOM    408  C   PRO A 207      35.955  18.548  31.191  0.00  0.00           C
ATOM    409  O   PRO A 207      35.013  18.488  31.980  0.00  0.00           O
ATOM    410  N   GLU A 208      36.541  17.486  30.649  0.00  0.00           N
ATOM    411  H   GLU A 208      37.274  17.648  29.974  0.00  0.00           H
ATOM    412  CA  GLU A 208      36.109  16.103  30.891  0.00  0.00           C
ATOM    413  HA  GLU A 208      36.505  15.450  30.113  0.00  0.00           H
ATOM    414  CB  GLU A 208      36.626  15.609  32.259  0.00  0.00           C
ATOM    415  HB2 GLU A 208      36.514  14.525  32.239  0.00  0.00           H
ATOM    416  HB3 GLU A 208      37.686  15.864  32.279  0.00  0.00           H
ATOM    417  CG  GLU A 208      35.946  16.168  33.502  0.00  0.00           C
ATOM    418  HG2 GLU A 208      35.670  17.200  33.287  0.00  0.00           H
ATOM    419  HG3 GLU A 208      35.045  15.584  33.693  0.00  0.00           H
ATOM    420  CD  GLU A 208      36.841  16.129  34.726  0.00  0.00           C
ATOM    421  OE1 GLU A 208      36.306  16.067  35.852  0.00  0.00           O
ATOM    422  OE2 GLU A 208      38.080  16.172  34.563  0.00  0.00           O
ATOM    423  C   GLU A 208      34.587  15.899  30.774  0.00  0.00           C
ATOM    424  O   GLU A 208      34.019  14.994  31.387  0.00  0.00           O
ATOM    425  N   THR A 209      33.942  16.738  29.968  0.00  0.00           N
ATOM    426  H   THR A 209      34.403  17.580  29.656  0.00  0.00           H
ATOM    427  CA  THR A 209      32.564  16.507  29.547  0.00  0.00           C
ATOM    428  HA  THR A 209      32.384  15.432  29.573  0.00  0.00           H
ATOM    429  CB  THR A 209      31.536  17.201  30.464  0.00  0.00           C
ATOM    430  HB  THR A 209      31.883  18.209  30.691  0.00  0.00           H
ATOM    431  CG2 THR A 209      30.182  17.275  29.775  0.00  0.00           C
ATOM    432 HG21 THR A 209      29.834  16.267  29.548  0.00  0.00           H
ATOM    433 HG22 THR A 209      29.466  17.766  30.433  0.00  0.00           H
ATOM    434 HG23 THR A 209      30.275  17.843  28.850  0.00  0.00           H
ATOM    435  OG1 THR A 209      31.382  16.443  31.667  0.00  0.00           O
ATOM    436  HG1 THR A 209      30.742  16.875  32.238  0.00  0.00           H
ATOM    437  C   THR A 209      32.363  16.994  28.119  0.00  0.00           C
ATOM    438  O   THR A 209      32.523  18.178  27.819  0.00  0.00           O
ATOM    439  N   ILE A 210      32.023  16.063  27.237  0.00  0.00           N
ATOM    440  H   ILE A 210      32.002  15.092  27.513  0.00  0.00           H
ATOM    441  CA  ILE A 210      31.703  16.395  25.860  0.00  0.00           C
ATOM    442  HA  ILE A 210      32.111  17.367  25.584  0.00  0.00           H
ATOM    443  CB  ILE A 210      32.226  15.323  24.881  0.00  0.00           C
ATOM    444  HB  ILE A 210      31.672  14.398  25.039  0.00  0.00           H
ATOM    445  CG2 ILE A 210      32.046  15.781  23.442  0.00  0.00           C
ATOM    446 HG21 ILE A 210      32.601  16.706  23.283  0.00  0.00           H
ATOM    447 HG22 ILE A 210      32.421  15.012  22.766  0.00  0.00           H
ATOM    448 HG23 ILE A 210      30.989  15.954  23.244  0.00  0.00           H
ATOM    449  CG1 ILE A 210      33.693  14.994  25.175  0.00  0.00           C
ATOM    450 HG12 ILE A 210      34.269  15.903  25.003  0.00  0.00           H
ATOM    451 HG13 ILE A 210      33.758  14.718  26.228  0.00  0.00           H
ATOM    452  CD1 ILE A 210      34.251  13.875  24.326  0.00  0.00           C
ATOM    453 HD11 ILE A 210      34.187  14.151  23.273  0.00  0.00           H
ATOM    454 HD12 ILE A 210      35.293  13.701  24.592  0.00  0.00           H
ATOM    455 HD13 ILE A 210      33.675  12.966  24.498  0.00  0.00           H
ATOM    456  C   ILE A 210      30.193  16.529  25.706  0.00  0.00           C
ATOM    457  O   ILE A 210      29.463  15.544  25.825  0.00  0.00           O
ATOM    458  N   PRO A 211      29.715  17.756  25.458  0.00  0.00           N
ATOM    459  CD  PRO A 211      30.467  19.019  25.362  0.00  0.00           C
ATOM    460  HD2 PRO A 211      31.315  18.888  24.689  0.00  0.00           H
ATOM    461  HD3 PRO A 211      30.829  19.304  26.350  0.00  0.00           H
ATOM    462  CG  PRO A 211      29.447  19.985  24.823  0.00  0.00           C
ATOM    463  HG2 PRO A 211      29.519  20.021  23.736  0.00  0.00           H
ATOM    464  HG3 PRO A 211      29.635  20.977  25.232  0.00  0.00           H
ATOM    465  CB  PRO A 211      28.122  19.472  25.262  0.00  0.00           C
ATOM    466  HB2 PRO A 211      27.379  19.775  24.524  0.00  0.00           H
ATOM    467  HB3 PRO A 211      27.806  19.805  26.251  0.00  0.00           H
ATOM    468  CA  PRO A 211      28.277  17.949  25.249  0.00  0.00           C
ATOM    469  HA  PRO A 211      27.738  17.463  26.062  0.00  0.00           H
ATOM    470  C   PRO A 211      27.833  17.354  23.917  0.00  0.00           C
ATOM    471  O   PRO A 211      28.575  17.439  22.938  0.00  0.00           O
ATOM    472  N   PRO A 212      26.634  16.751  23.886  0.00  0.00           N
ATOM    473  CD  PRO A 212      25.681  16.696  25.005  0.00  0.00           C
ATOM    474  HD2 PRO A 212      25.166  17.652  25.098  0.00  0.00           H
ATOM    475  HD3 PRO A 212      26.213  16.479  25.931  0.00  0.00           H
ATOM    476  CG  PRO A 212      24.762  15.586  24.603  0.00  0.00           C
ATOM    477  HG2 PRO A 212      23.776  15.748  25.037  0.00  0.00           H
ATOM    478  HG3 PRO A 212      25.160  14.633  24.953  0.00  0.00           H
ATOM    479  CB  PRO A 212      24.714  15.626  23.120  0.00  0.00           C
ATOM    480  HB2 PRO A 212      23.978  16.369  22.813  0.00  0.00           H
ATOM    481  HB3 PRO A 212      24.475  14.667  22.661  0.00  0.00           H
ATOM    482  CA  PRO A 212      26.117  16.075  22.692  0.00  0.00           C
ATOM    483  HA  PRO A 212      26.776  15.238  22.462  0.00  0.00           H
ATOM    484  C   PRO A 212      26.044  17.009  21.489  0.00  0.00           C
ATOM    485  O   PRO A 212      25.774  18.198  21.663  0.00  0.00           O
ATOM    486  N   PRO A 213      26.285  16.476  20.281  0.00  0.00           N
ATOM    487  CD  PRO A 213      26.596  15.056  20.040  0.00  0.00           C
ATOM    488  HD2 PRO A 213      25.839  14.433  20.519  0.00  0.00           H
ATOM    489  HD3 PRO A 213      27.575  14.823  20.459  0.00  0.00           H
ATOM    490  CG  PRO A 213      26.571  14.945  18.546  0.00  0.00           C
ATOM    491  HG2 PRO A 213      25.571  14.670  18.212  0.00  0.00           H
ATOM    492  HG3 PRO A 213      27.283  14.187  18.221  0.00  0.00           H
ATOM    493  CB  PRO A 213      26.962  16.292  18.041  0.00  0.00           C
ATOM    494  HB2 PRO A 213      26.554  16.475  17.047  0.00  0.00           H
ATOM    495  HB3 PRO A 213      28.044  16.418  18.019  0.00  0.00           H
ATOM    496  CA  PRO A 213      26.343  17.268  19.046  0.00  0.00           C
ATOM    497  HA  PRO A 213      26.989  18.122  19.248  0.00  0.00           H
ATOM    498  C   PRO A 213      24.985  17.764  18.539  0.00  0.00           C
ATOM    499  O   PRO A 213      24.950  18.556  17.598  0.00  0.00           O
ATOM    500  N   GLU A 214      23.891  17.315  19.144  0.00  0.00           N
ATOM    501  H   GLU A 214      23.950  16.642  19.894  0.00  0.00           H
ATOM    502  CA  GLU A 214      22.565  17.740  18.696  0.00  0.00           C
ATOM    503  HA  GLU A 214      22.559  17.836  17.610  0.00  0.00           H
ATOM    504  CB  GLU A 214      21.498  16.720  19.103  0.00  0.00           C
ATOM    505  HB2 GLU A 214      21.553  16.620  20.187  0.00  0.00           H
ATOM    506  HB3 GLU A 214      20.533  17.145  18.827  0.00  0.00           H
ATOM    507  CG  GLU A 214      21.652  15.352  18.459  0.00  0.00           C
ATOM    508  HG2 GLU A 214      20.656  14.936  18.305  0.00  0.00           H
ATOM    509  HG3 GLU A 214      22.139  15.496  17.495  0.00  0.00           H
ATOM    510  CD  GLU A 214      22.475  14.396  19.305  0.00  0.00           C
ATOM    511  OE1 GLU A 214      23.110  14.851  20.284  0.00  0.00           O
ATOM    512  OE2 GLU A 214      22.479  13.184  18.990  0.00  0.00           O
ATOM    513  C   GLU A 214      22.196  19.117  19.247  0.00  0.00           C
ATOM    514  O   GLU A 214      21.240  19.744  18.787  0.00  0.00           O
ATOM    515  N   LEU A 215      22.955  19.580  20.234  0.00  0.00           N
ATOM    516  H   LEU A 215      23.716  19.019  20.589  0.00  0.00           H
ATOM    517  CA  LEU A 215      22.693  20.871  20.868  0.00  0.00           C
ATOM    518  HA  LEU A 215      21.633  20.956  21.109  0.00  0.00           H
ATOM    519  CB  LEU A 215      23.501  21.005  22.161  0.00  0.00           C
ATOM    520  HB2 LEU A 215      24.533  21.004  21.807  0.00  0.00           H
ATOM    521  HB3 LEU A 215      23.268  21.977  22.594  0.00  0.00           H
ATOM    522  CG  LEU A 215      23.326  19.917  23.223  0.00  0.00           C
ATOM    523  HG  LEU A 215      23.698  18.972  22.829  0.00  0.00           H
ATOM    524  CD1 LEU A 215      24.094  20.278  24.483  0.00  0.00           C
ATOM    525 HD11 LEU A 215      23.722  21.223  24.878  0.00  0.00           H
ATOM    526 HD12 LEU A 215      23.959  19.494  25.228  0.00  0.00           H
ATOM    527 HD13 LEU A 215      25.154  20.375  24.248  0.00  0.00           H
ATOM    528  CD2 LEU A 215      21.857  19.701  23.536  0.00  0.00           C
ATOM    529 HD21 LEU A 215      21.334  19.394  22.630  0.00  0.00           H
ATOM    530 HD22 LEU A 215      21.757  18.923  24.293  0.00  0.00           H
ATOM    531 HD23 LEU A 215      21.424  20.629  23.909  0.00  0.00           H
ATOM    532  C   LEU A 215      23.018  22.034  19.937  0.00  0.00           C
ATOM    533  O   LEU A 215      24.137  22.139  19.437  0.00  0.00           O
ATOM    534  N   ASP A 216      22.037  22.903  19.703  0.00  0.00           N
ATOM    535  H   ASP A 216      21.103  22.730  20.045  0.00  0.00           H
ATOM    536  CA  ASP A 216      22.266  24.094  18.890  0.00  0.00           C
ATOM    537  HA  ASP A 216      22.924  23.843  18.058  0.00  0.00           H
ATOM    538  CB  ASP A 216      20.949  24.648  18.326  0.00  0.00           C
ATOM    539  HB2 ASP A 216      21.198  25.458  17.641  0.00  0.00           H
ATOM    540  HB3 ASP A 216      20.458  23.845  17.775  0.00  0.00           H
ATOM    541  CG  ASP A 216      20.016  25.166  19.403  0.00  0.00           C
ATOM    542  OD1 ASP A 216      19.840  24.469  20.422  0.00  0.00           O
ATOM    543  OD2 ASP A 216      19.457  26.269  19.230  0.00  0.00           O
ATOM    544  C   ASP A 216      22.989  25.151  19.722  0.00  0.00           C
ATOM    545  O   ASP A 216      22.993  25.089  20.950  0.00  0.00           O
ATOM    546  N   ASP A 217      23.600  26.119  19.045  0.00  0.00           N
ATOM    547  H   ASP A 217      23.502  26.162  18.041  0.00  0.00           H
ATOM    548  CA  ASP A 217      24.475  27.091  19.698  0.00  0.00           C
ATOM    549  HA  ASP A 217      25.201  26.577  20.329  0.00  0.00           H
ATOM    550  CB  ASP A 217      25.231  27.900  18.643  0.00  0.00           C
ATOM    551  HB2 ASP A 217      24.516  28.224  17.887  0.00  0.00           H
ATOM    552  HB3 ASP A 217      25.658  28.773  19.136  0.00  0.00           H
ATOM    553  CG  ASP A 217      26.336  27.102  17.984  0.00  0.00           C
ATOM    554  OD1 ASP A 217      26.322  25.860  18.104  0.00  0.00           O
ATOM    555  OD2 ASP A 217      27.215  27.714  17.344  0.00  0.00           O
ATOM    556  C   ASP A 217      23.743  28.037  20.646  0.00  0.00           C
ATOM    557  O   ASP A 217      24.344  28.572  21.575  0.00  0.00           O
ATOM    558  N   MET A 218      22.452  28.244  20.410  0.00  0.00           N
ATOM    559  H   MET A 218      22.013  27.870  19.581  0.00  0.00           H
ATOM    560  CA  MET A 218      21.647  29.060  21.312  0.00  0.00           C
ATOM    561  HA  MET A 218      22.143  30.015  21.484  0.00  0.00           H
ATOM    562  CB  MET A 218      20.263  29.328  20.715  0.00  0.00           C
ATOM    563  HB2 MET A 218      20.409  29.567  19.662  0.00  0.00           H
ATOM    564  HB3 MET A 218      19.692  28.403  20.801  0.00  0.00           H
ATOM    565  CG  MET A 218      19.501  30.458  21.391  0.00  0.00           C
ATOM    566  HG2 MET A 218      18.455  30.392  21.093  0.00  0.00           H
ATOM    567  HG3 MET A 218      19.580  30.328  22.470  0.00  0.00           H
ATOM    568  SD  MET A 218      20.144  32.080  20.941  0.00  0.00           S
ATOM    569  CE  MET A 218      19.747  32.122  19.195  0.00  0.00           C
ATOM    570  HE1 MET A 218      18.669  32.027  19.065  0.00  0.00           H
ATOM    571  HE2 MET A 218      20.082  33.067  18.768  0.00  0.00           H
ATOM    572  HE3 MET A 218      20.247  31.297  18.688  0.00  0.00           H
ATOM    573  C   MET A 218      21.522  28.358  22.664  0.00  0.00           C
ATOM    574  O   MET A 218      21.473  29.003  23.710  0.00  0.00           O
ATOM    575  N   THR A 219      21.483  27.029  22.629  0.00  0.00           N
ATOM    576  H   THR A 219      21.479  26.557  21.736  0.00  0.00           H
ATOM    577  CA  THR A 219      21.390  26.220  23.838  0.00  0.00           C
ATOM    578  HA  THR A 219      20.682  26.676  24.530  0.00  0.00           H
ATOM    579  CB  THR A 219      20.910  24.789  23.511  0.00  0.00           C
ATOM    580  HB  THR A 219      21.509  24.398  22.688  0.00  0.00           H
ATOM    581  CG2 THR A 219      21.052  23.877  24.718  0.00  0.00           C
ATOM    582 HG21 THR A 219      20.453  24.267  25.541  0.00  0.00           H
ATOM    583 HG22 THR A 219      20.707  22.876  24.460  0.00  0.00           H
ATOM    584 HG23 THR A 219      22.099  23.833  25.019  0.00  0.00           H
ATOM    585  OG1 THR A 219      19.532  24.829  23.121  0.00  0.00           O
ATOM    586  HG1 THR A 219      19.231  23.940  22.917  0.00  0.00           H
ATOM    587  C   THR A 219      22.732  26.163  24.567  0.00  0.00           C
ATOM    588  O   THR A 219      22.790  26.243  25.795  0.00  0.00           O
ATOM    589  N   LEU A 220      23.809  26.035  23.797  0.00  0.00           N
ATOM    590  H   LEU A 220      23.699  25.939  22.798  0.00  0.00           H
ATOM    591  CA  LEU A 220      25.156  25.969  24.355  0.00  0.00           C
ATOM    592  HA  LEU A 220      25.206  25.181  25.106  0.00  0.00           H
ATOM    593  CB  LEU A 220      26.176  25.664  23.257  0.00  0.00           C
ATOM    594  HB2 LEU A 220      25.984  26.426  22.502  0.00  0.00           H
ATOM    595  HB3 LEU A 220      27.178  25.803  23.665  0.00  0.00           H
ATOM    596  CG  LEU A 220      26.074  24.273  22.618  0.00  0.00           C
ATOM    597  HG  LEU A 220      25.075  24.149  22.199  0.00  0.00           H
ATOM    598  CD1 LEU A 220      27.107  24.112  21.518  0.00  0.00           C
ATOM    599 HD11 LEU A 220      28.106  24.235  21.937  0.00  0.00           H
ATOM    600 HD12 LEU A 220      27.018  23.119  21.077  0.00  0.00           H
ATOM    601 HD13 LEU A 220      26.941  24.867  20.749  0.00  0.00           H
ATOM    602  CD2 LEU A 220      26.234  23.179  23.671  0.00  0.00           C
ATOM    603 HD21 LEU A 220      25.451  23.279  24.422  0.00  0.00           H
ATOM    604 HD22 LEU A 220      26.158  22.202  23.194  0.00  0.00           H
ATOM    605 HD23 LEU A 220      27.209  23.275  24.149  0.00  0.00           H
ATOM    606  C   LEU A 220      25.522  27.265  25.065  0.00  0.00           C
ATOM    607  O   LEU A 220      26.225  27.253  26.079  0.00  0.00           O
ATOM    608  N   TRP A 221      25.033  28.382  24.538  0.00  0.00           N
ATOM    609  H   TRP A 221      24.502  28.355  23.679  0.00  0.00           H
ATOM    610  CA  TRP A 221      25.302  29.680  25.142  0.00  0.00           C
ATOM    611  HA  TRP A 221      26.369  29.776  25.347  0.00  0.00           H
ATOM    612  CB  TRP A 221      24.882  30.812  24.203  0.00  0.00           C
ATOM    613  HB2 TRP A 221      24.036  30.494  23.593  0.00  0.00           H
ATOM    614  HB3 TRP A 221      24.610  31.707  24.762  0.00  0.00           H
ATOM    615  CG  TRP A 221      25.968  31.213  23.253  0.00  0.00           C
ATOM    616  CD1 TRP A 221      25.967  31.078  21.895  0.00  0.00           C
ATOM    617  HD1 TRP A 221      25.079  30.631  21.447  0.00  0.00           H
ATOM    618  NE1 TRP A 221      27.141  31.558  21.368  0.00  0.00           N
ATOM    619  HE1 TRP A 221      27.381  31.581  20.388  0.00  0.00           H
ATOM    620  CE2 TRP A 221      27.938  32.008  22.397  0.00  0.00           C
ATOM    621  CZ2 TRP A 221      29.207  32.572  22.364  0.00  0.00           C
ATOM    622  HZ2 TRP A 221      29.698  32.698  21.399  0.00  0.00           H
ATOM    623  CH2 TRP A 221      29.763  32.938  23.559  0.00  0.00           C
ATOM    624  HH2 TRP A 221      30.756  33.386  23.573  0.00  0.00           H
ATOM    625  CZ3 TRP A 221      29.087  32.750  24.768  0.00  0.00           C
ATOM    626  HZ3 TRP A 221      29.539  33.045  25.715  0.00  0.00           H
ATOM    627  CE3 TRP A 221      27.825  32.186  24.800  0.00  0.00           C
ATOM    628  HE3 TRP A 221      27.341  32.063  25.769  0.00  0.00           H
ATOM    629  CD2 TRP A 221      27.226  31.803  23.593  0.00  0.00           C
ATOM    630  C   TRP A 221      24.604  29.827  26.487  0.00  0.00           C
ATOM    631  O   TRP A 221      25.184  30.355  27.438  0.00  0.00           O
ATOM    632  N   GLN A 222      23.363  29.359  26.570  0.00  0.00           N
ATOM    633  H   GLN A 222      22.896  28.978  25.760  0.00  0.00           H
ATOM    634  CA  GLN A 222      22.620  29.444  27.819  0.00  0.00           C
ATOM    635  HA  GLN A 222      22.669  30.463  28.202  0.00  0.00           H
ATOM    636  CB  GLN A 222      21.151  29.069  27.614  0.00  0.00           C
ATOM    637  HB2 GLN A 222      20.793  29.617  26.743  0.00  0.00           H
ATOM    638  HB3 GLN A 222      21.113  27.999  27.410  0.00  0.00           H
ATOM    639  CG  GLN A 222      20.268  29.388  28.813  0.00  0.00           C
ATOM    640  HG2 GLN A 222      19.247  29.086  28.580  0.00  0.00           H
ATOM    641  HG3 GLN A 222      20.623  28.827  29.678  0.00  0.00           H
ATOM    642  CD  GLN A 222      20.270  30.863  29.159  0.00  0.00           C
ATOM    643  OE1 GLN A 222      20.058  31.712  28.297  0.00  0.00           O
ATOM    644  NE2 GLN A 222      20.518  31.177  30.423  0.00  0.00           N
ATOM    645 HE21 GLN A 222      20.530  32.146  30.706  0.00  0.00           H
ATOM    646 HE22 GLN A 222      20.692  30.445  31.097  0.00  0.00           H
ATOM    647  C   GLN A 222      23.264  28.544  28.869  0.00  0.00           C
ATOM    648  O   GLN A 222      23.231  28.845  30.061  0.00  0.00           O
ATOM    649  N   ILE A 223      23.858  27.442  28.417  0.00  0.00           N
ATOM    650  H   ILE A 223      23.768  27.172  27.448  0.00  0.00           H
ATOM    651  CA  ILE A 223      24.611  26.566  29.314  0.00  0.00           C
ATOM    652  HA  ILE A 223      24.005  26.322  30.186  0.00  0.00           H
ATOM    653  CB  ILE A 223      25.047  25.269  28.615  0.00  0.00           C
ATOM    654  HB  ILE A 223      25.584  25.523  27.701  0.00  0.00           H
ATOM    655  CG2 ILE A 223      25.950  24.450  29.523  0.00  0.00           C
ATOM    656 HG21 ILE A 223      25.412  24.195  30.436  0.00  0.00           H
ATOM    657 HG22 ILE A 223      26.248  23.535  29.010  0.00  0.00           H
ATOM    658 HG23 ILE A 223      26.837  25.031  29.774  0.00  0.00           H
ATOM    659  CG1 ILE A 223      23.819  24.445  28.214  0.00  0.00           C
ATOM    660 HG12 ILE A 223      23.266  24.222  29.127  0.00  0.00           H
ATOM    661 HG13 ILE A 223      23.207  25.071  27.564  0.00  0.00           H
ATOM    662  CD1 ILE A 223      24.155  23.153  27.499  0.00  0.00           C
ATOM    663 HD11 ILE A 223      24.766  22.526  28.148  0.00  0.00           H
ATOM    664 HD12 ILE A 223      23.234  22.626  27.247  0.00  0.00           H
ATOM    665 HD13 ILE A 223      24.707  23.375  26.585  0.00  0.00           H
ATOM    666  C   ILE A 223      25.838  27.300  29.856  0.00  0.00           C
ATOM    667  O   ILE A 223      26.111  27.261  31.058  0.00  0.00           O
ATOM    668  N   VAL A 224      26.562  27.974  28.966  0.00  0.00           N
ATOM    669  H   VAL A 224      26.343  27.900  27.983  0.00  0.00           H
ATOM    670  CA  VAL A 224      27.696  28.802  29.362  0.00  0.00           C
ATOM    671  HA  VAL A 224      28.488  28.216  29.827  0.00  0.00           H
ATOM    672  CB  VAL A 224      28.290  29.570  28.160  0.00  0.00           C
ATOM    673  HB  VAL A 224      27.478  30.012  27.582  0.00  0.00           H
ATOM    674  CG1 VAL A 224      29.222  30.667  28.643  0.00  0.00           C
ATOM    675 HG11 VAL A 224      30.035  30.226  29.220  0.00  0.00           H
ATOM    676 HG12 VAL A 224      29.634  31.199  27.785  0.00  0.00           H
ATOM    677 HG13 VAL A 224      28.669  31.364  29.271  0.00  0.00           H
ATOM    678  CG2 VAL A 224      29.006  28.618  27.209  0.00  0.00           C
ATOM    679 HG21 VAL A 224      28.300  27.876  26.837  0.00  0.00           H
ATOM    680 HG22 VAL A 224      29.417  29.181  26.371  0.00  0.00           H
ATOM    681 HG23 VAL A 224      29.815  28.115  27.739  0.00  0.00           H
ATOM    682  C   VAL A 224      27.289  29.809  30.431  0.00  0.00           C
ATOM    683  O   VAL A 224      27.904  29.885  31.498  0.00  0.00           O
ATOM    684  N   ILE A 225      26.246  30.578  30.132  0.00  0.00           N
ATOM    685  H   ILE A 225      25.811  30.489  29.225  0.00  0.00           H
ATOM    686  CA  ILE A 225      25.725  31.583  31.054  0.00  0.00           C
ATOM    687  HA  ILE A 225      26.491  32.318  31.305  0.00  0.00           H
ATOM    688  CB  ILE A 225      24.503  32.300  30.461  0.00  0.00           C
ATOM    689  HB  ILE A 225      23.791  31.554  30.108  0.00  0.00           H
ATOM    690  CG2 ILE A 225      23.842  33.176  31.508  0.00  0.00           C
ATOM    691 HG21 ILE A 225      24.554  33.922  31.861  0.00  0.00           H
ATOM    692 HG22 ILE A 225      22.978  33.676  31.071  0.00  0.00           H
ATOM    693 HG23 ILE A 225      23.518  32.558  32.346  0.00  0.00           H
ATOM    694  CG1 ILE A 225      24.909  33.128  29.236  0.00  0.00           C
ATOM    695 HG12 ILE A 225      25.601  33.897  29.578  0.00  0.00           H
ATOM    696 HG13 ILE A 225      25.423  32.458  28.547  0.00  0.00           H
ATOM    697  CD1 ILE A 225      23.737  33.781  28.525  0.00  0.00           C
ATOM    698 HD11 ILE A 225      23.222  34.452  29.213  0.00  0.00           H
ATOM    699 HD12 ILE A 225      24.101  34.350  27.669  0.00  0.00           H
ATOM    700 HD13 ILE A 225      23.045  33.012  28.182  0.00  0.00           H
ATOM    701  C   ILE A 225      25.343  30.963  32.395  0.00  0.00           C
ATOM    702  O   ILE A 225      25.684  31.489  33.452  0.00  0.00           O
ATOM    703  N   ASN A 226      24.648  29.833  32.340  0.00  0.00           N
ATOM    704  H   ASN A 226      24.358  29.466  31.445  0.00  0.00           H
ATOM    705  CA  ASN A 226      24.229  29.130  33.543  0.00  0.00           C
ATOM    706  HA  ASN A 226      23.589  29.773  34.147  0.00  0.00           H
ATOM    707  CB  ASN A 226      23.444  27.870  33.170  0.00  0.00           C
ATOM    708  HB2 ASN A 226      23.956  27.360  32.354  0.00  0.00           H
ATOM    709  HB3 ASN A 226      23.407  27.216  34.041  0.00  0.00           H
ATOM    710  CG  ASN A 226      22.026  28.175  32.735  0.00  0.00           C
ATOM    711  OD1 ASN A 226      21.611  29.337  32.700  0.00  0.00           O
ATOM    712  ND2 ASN A 226      21.274  27.133  32.390  0.00  0.00           N
ATOM    713 HD21 ASN A 226      20.320  27.278  32.091  0.00  0.00           H
ATOM    714 HD22 ASN A 226      21.661  26.200  32.428  0.00  0.00           H
ATOM    715  C   ASN A 226      25.397  28.758  34.448  0.00  0.00           C
ATOM    716  O   ASN A 226      25.262  28.742  35.669  0.00  0.00           O
ATOM    717  N   ILE A 227      26.544  28.462  33.847  0.00  0.00           N
ATOM    718  H   ILE A 227      26.607  28.461  32.839  0.00  0.00           H
ATOM    719  CA  ILE A 227      27.724  28.081  34.615  0.00  0.00           C
ATOM    720  HA  ILE A 227      27.429  27.474  35.471  0.00  0.00           H
ATOM    721  CB  ILE A 227      28.726  27.292  33.748  0.00  0.00           C
ATOM    722  HB  ILE A 227      29.030  27.914  32.906  0.00  0.00           H
ATOM    723  CG2 ILE A 227      29.948  26.907  34.559  0.00  0.00           C
ATOM    724 HG21 ILE A 227      29.644  26.285  35.401  0.00  0.00           H
ATOM    725 HG22 ILE A 227      30.643  26.351  33.929  0.00  0.00           H
ATOM    726 HG23 ILE A 227      30.436  27.808  34.932  0.00  0.00           H
ATOM    727  CG1 ILE A 227      28.065  26.036  33.183  0.00  0.00           C
ATOM    728 HG12 ILE A 227      27.662  25.474  34.026  0.00  0.00           H
ATOM    729 HG13 ILE A 227      27.248  26.360  32.539  0.00  0.00           H
ATOM    730  CD1 ILE A 227      29.009  25.154  32.395  0.00  0.00           C
ATOM    731 HD11 ILE A 227      29.826  24.829  33.038  0.00  0.00           H
ATOM    732 HD12 ILE A 227      28.469  24.282  32.026  0.00  0.00           H
ATOM    733 HD13 ILE A 227      29.412  25.715  31.552  0.00  0.00           H
ATOM    734  C   ILE A 227      28.422  29.305  35.211  0.00  0.00           C
ATOM    735  O   ILE A 227      28.790  29.312  36.386  0.00  0.00           O
ATOM    736  N   LEU A 228      28.594  30.341  34.399  0.00  0.00           N
ATOM    737  H   LEU A 228      28.304  30.287  33.433  0.00  0.00           H
ATOM    738  CA  LEU A 228      29.255  31.555  34.854  0.00  0.00           C
ATOM    739  HA  LEU A 228      30.201  31.302  35.333  0.00  0.00           H
ATOM    740  CB  LEU A 228      29.538  32.490  33.675  0.00  0.00           C
ATOM    741  HB2 LEU A 228      28.570  32.581  33.182  0.00  0.00           H
ATOM    742  HB3 LEU A 228      29.832  33.459  34.078  0.00  0.00           H
ATOM    743  CG  LEU A 228      30.583  32.022  32.663  0.00  0.00           C
ATOM    744  HG  LEU A 228      30.255  31.077  32.230  0.00  0.00           H
ATOM    745  CD1 LEU A 228      30.763  33.051  31.558  0.00  0.00           C
ATOM    746 HD11 LEU A 228      31.092  33.995  31.991  0.00  0.00           H
ATOM    747 HD12 LEU A 228      31.512  32.696  30.849  0.00  0.00           H
ATOM    748 HD13 LEU A 228      29.815  33.199  31.041  0.00  0.00           H
ATOM    749  CD2 LEU A 228      31.903  31.748  33.364  0.00  0.00           C
ATOM    750 HD21 LEU A 228      31.761  30.973  34.117  0.00  0.00           H
ATOM    751 HD22 LEU A 228      32.641  31.415  32.634  0.00  0.00           H
ATOM    752 HD23 LEU A 228      32.255  32.661  33.845  0.00  0.00           H
ATOM    753  C   LEU A 228      28.432  32.288  35.908  0.00  0.00           C
ATOM    754  O   LEU A 228      28.987  32.919  36.806  0.00  0.00           O
ATOM    755  N   SER A 229      27.110  32.195  35.798  0.00  0.00           N
ATOM    756  H   SER A 229      26.705  31.648  35.052  0.00  0.00           H
ATOM    757  CA  SER A 229      26.211  32.917  36.694  0.00  0.00           C
ATOM    758  HA  SER A 229      26.614  33.908  36.902  0.00  0.00           H
ATOM    759  CB  SER A 229      24.831  33.075  36.054  0.00  0.00           C
ATOM    760  HB2 SER A 229      24.384  32.089  35.930  0.00  0.00           H
ATOM    761  HB3 SER A 229      24.204  33.677  36.711  0.00  0.00           H
ATOM    762  OG  SER A 229      24.936  33.709  34.789  0.00  0.00           O
ATOM    763  HG  SER A 229      24.061  33.800  34.403  0.00  0.00           H
ATOM    764  C   SER A 229      26.084  32.222  38.046  0.00  0.00           C
ATOM    765  O   SER A 229      25.515  32.774  38.988  0.00  0.00           O
ATOM    766  N   GLU A 230      26.613  31.007  38.137  0.00  0.00           N
ATOM    767  H   GLU A 230      26.958  30.535  37.313  0.00  0.00           H
ATOM    768  CA  GLU A 230      26.664  30.302  39.409  0.00  0.00           C
ATOM    769  HA  GLU A 230      25.675  30.297  39.867  0.00  0.00           H
ATOM    770  CB  GLU A 230      27.117  28.854  39.206  0.00  0.00           C
ATOM    771  HB2 GLU A 230      26.661  28.507  38.278  0.00  0.00           H
ATOM    772  HB3 GLU A 230      28.201  28.875  39.092  0.00  0.00           H
ATOM    773  CG  GLU A 230      26.744  27.905  40.340  0.00  0.00           C
ATOM    774  HG2 GLU A 230      27.228  26.947  40.146  0.00  0.00           H
ATOM    775  HG3 GLU A 230      27.134  28.327  41.267  0.00  0.00           H
ATOM    776  CD  GLU A 230      25.242  27.697  40.470  0.00  0.00           C
ATOM    777  OE1 GLU A 230      24.503  28.031  39.518  0.00  0.00           O
ATOM    778  OE2 GLU A 230      24.796  27.198  41.527  0.00  0.00           O
ATOM    779  C   GLU A 230      27.610  31.044  40.350  0.00  0.00           C
ATOM    780  O   GLU A 230      28.689  31.475  39.936  0.00  0.00           O
ATOM    781  N   NME A 231      27.204  31.190  41.613  0.00  0.00           N
ATOM    782  H   NME A 231      26.310  30.817  41.899  0.00  0.00           H
ATOM    783  CH3 NME A 231      28.011  31.874  42.603  0.00  0.00           C
ATOM    784 HH31 NME A 231      28.939  32.216  42.143  0.00  0.00           H
ATOM    785 HH32 NME A 231      27.461  32.732  42.991  0.00  0.00           H
ATOM    786 HH33 NME A 231      28.241  31.191  43.420  0.00  0.00           H
TER
HETATM  788  C1  LIG B   1      26.144  25.181  36.528  0.00  0.00           C
HETATM  789  C2  LIG B   1      25.017  25.795  36.881  0.00  0.00           C
HETATM  790  C3  LIG B   1      23.900  25.584  36.188  0.00  0.00           C
HETATM  791  C4  LIG B   1      23.912  24.758  35.144  0.00  0.00           C
HETATM  792  C5  LIG B   1      25.038  24.146  34.793  0.00  0.00           C
HETATM  793  C6  LIG B   1      26.155  24.357  35.486  0.00  0.00           C
HETATM  794  O1  LIG B   1      25.030  23.325  33.747  0.00  0.00           O
HETATM  795  C7  LIG B   1      23.904  23.125  33.067  0.00  0.00           C
HETATM  796  C8  LIG B   1      22.788  23.747  33.433  0.00  0.00           C
HETATM  797  C9  LIG B   1      22.786  24.560  34.464  0.00  0.00           C
HETATM  798  O2  LIG B   1      21.669  25.181  34.831  0.00  0.00           O
HETATM  799  O3  LIG B   1      21.535  23.771  32.987  0.00  0.00           O
HETATM  800  C10 LIG B   1      20.282  23.794  32.542  0.00  0.00           C
HETATM  801  C11 LIG B   1      24.256  22.227  32.058  0.00  0.00           C
HETATM  802  C12 LIG B   1      23.284  21.862  31.226  0.00  0.00           C
HETATM  803  C13 LIG B   1      23.537  21.009  30.239  0.00  0.00           C
HETATM  804  C14 LIG B   1      24.765  20.519  30.082  0.00  0.00           C
HETATM  805  C15 LIG B   1      25.737  20.883  30.914  0.00  0.00           C
HETATM  806  C16 LIG B   1      25.483  21.737  31.902  0.00  0.00           C
HETATM  807  O4  LIG B   1      22.784  26.205  36.555  0.00  0.00           O
HETATM  808  C17 LIG B   1      21.882  26.984  37.143  0.00  0.00           C
HETATM  809  O5  LIG B   1      22.412  20.809  29.558  0.00  0.00           O
HETATM  810  C18 LIG B   1      21.787  20.384  28.463  0.00  0.00           C
HETATM  811  O6  LIG B   1      27.396  25.158  36.975  0.00  0.00           O
HETATM  812  C19 LIG B   1      28.521  25.354  37.659  0.00  0.00           C
HETATM  813  O7  LIG B   1      25.405  19.686  29.267  0.00  0.00           O
HETATM  814  C20 LIG B   1      26.403  20.132  28.509  0.00  0.00           C
HETATM  815  H1  LIG B   1      25.011  26.460  37.716  0.00  0.00           H
HETATM  816  H2  LIG B   1      27.067  23.863  35.218  0.00  0.00           H
HETATM  817  H3  LIG B   1      19.745  22.912  32.858  0.00  0.00           H
HETATM  818  H4  LIG B   1      19.773  24.688  32.891  0.00  0.00           H
HETATM  819  H5  LIG B   1      22.293  22.260  31.314  0.00  0.00           H
HETATM  820  H6  LIG B   1      26.720  20.471  30.780  0.00  0.00           H
HETATM  821  H7  LIG B   1      26.274  22.028  32.564  0.00  0.00           H
HETATM  822  H8  LIG B   1      22.110  28.034  36.994  0.00  0.00           H
HETATM  823  H9  LIG B   1      20.943  26.751  36.668  0.00  0.00           H
HETATM  824  H10 LIG B   1      21.967  19.326  28.307  0.00  0.00           H
HETATM  825  H11 LIG B   1      20.732  20.547  28.626  0.00  0.00           H
HETATM  826  H12 LIG B   1      28.418  25.026  38.687  0.00  0.00           H
HETATM  827  H13 LIG B   1      29.273  24.756  37.168  0.00  0.00           H
HETATM  828  H14 LIG B   1      27.206  20.520  29.126  0.00  0.00           H
HETATM  829  H15 LIG B   1      26.762  19.284  27.944  0.00  0.00           H
HETATM  830  H16 LIG B   1      21.810  26.774  38.204  0.00  0.00           H
HETATM  831  H17 LIG B   1      28.821  26.395  37.636  0.00  0.00           H
HETATM  832  H18 LIG B   1      20.344  23.816  31.464  0.00  0.00           H
HETATM  833  H19 LIG B   1      22.112  20.938  27.592  0.00  0.00           H
HETATM  834  H20 LIG B   1      26.061  20.903  27.831  0.00  0.00           H
TER
ENDMDL
MODEL        1
REMARK RMSD=1.269895
ATOM      1  N   GLY A 183      29.724  40.948  32.708  1.00  0.00            
ATOM      2  H1  GLY A 183      29.080  41.341  32.036  1.00  0.00            
ATOM      3  H2  GLY A 183      30.540  40.593  32.229  1.00  0.00            
ATOM      4  H3  GLY A 183      29.955  41.676  33.370  1.00  0.00            
ATOM      5  CA  GLY A 183      28.993  39.774  33.463  1.00  0.00            
ATOM      6  HA2 GLY A 183      29.693  39.365  34.192  1.00  0.00            
ATOM      7  HA3 GLY A 183      28.169  40.277  33.970  1.00  0.00            
ATOM      8  C   GLY A 183      28.495  38.764  32.459  1.00  0.00            
ATOM      9  O   GLY A 183      28.845  38.829  31.280  1.00  0.00            
ATOM     10  N   PRO A 184      27.772  37.669  32.861  1.00  0.00            
ATOM     11  CD  PRO A 184      27.149  37.665  34.218  1.00  0.00            
ATOM     12  HD2 PRO A 184      26.308  38.356  34.258  1.00  0.00            
ATOM     13  HD3 PRO A 184      27.822  37.948  35.027  1.00  0.00            
ATOM     14  CG  PRO A 184      26.818  36.240  34.379  1.00  0.00            
ATOM     15  HG2 PRO A 184      26.075  36.048  35.153  1.00  0.00            
ATOM     16  HG3 PRO A 184      27.699  35.709  34.740  1.00  0.00            
ATOM     17  CB  PRO A 184      26.503  35.707  32.980  1.00  0.00            
ATOM     18  HB2 PRO A 184      25.495  36.026  32.716  1.00  0.00            
ATOM     19  HB3 PRO A 184      26.617  34.631  32.844  1.00  0.00            
ATOM     20  CA  PRO A 184      27.512  36.521  32.051  1.00  0.00            
ATOM     21  HA  PRO A 184      28.468  36.003  31.976  1.00  0.00            
ATOM     22  C   PRO A 184      26.936  36.816  30.632  1.00  0.00            
ATOM     23  O   PRO A 184      27.211  36.181  29.623  1.00  0.00            
ATOM     24  N   TYR A 185      26.054  37.805  30.548  1.00  0.00            
ATOM     25  H   TYR A 185      25.886  38.258  31.434  1.00  0.00            
ATOM     26  CA  TYR A 185      25.313  38.257  29.360  1.00  0.00            
ATOM     27  HA  TYR A 185      25.216  37.369  28.734  1.00  0.00            
ATOM     28  CB  TYR A 185      23.926  38.833  29.656  1.00  0.00            
ATOM     29  HB2 TYR A 185      24.124  39.780  30.159  1.00  0.00            
ATOM     30  HB3 TYR A 185      23.424  38.992  28.701  1.00  0.00            
ATOM     31  CG  TYR A 185      23.099  37.874  30.511  1.00  0.00            
ATOM     32  CD1 TYR A 185      22.297  36.896  29.977  1.00  0.00            
ATOM     33  HD1 TYR A 185      22.203  36.778  28.907  1.00  0.00            
ATOM     34  CE1 TYR A 185      21.464  36.163  30.865  1.00  0.00            
ATOM     35  HE1 TYR A 185      20.728  35.459  30.507  1.00  0.00            
ATOM     36  CZ  TYR A 185      21.663  36.216  32.262  1.00  0.00            
ATOM     37  OH  TYR A 185      20.992  35.374  33.063  1.00  0.00            
ATOM     38  HH  TYR A 185      21.198  35.548  33.983  1.00  0.00            
ATOM     39  CE2 TYR A 185      22.544  37.198  32.799  1.00  0.00            
ATOM     40  HE2 TYR A 185      22.634  37.255  33.873  1.00  0.00            
ATOM     41  CD2 TYR A 185      23.185  37.993  31.854  1.00  0.00            
ATOM     42  HD2 TYR A 185      23.901  38.732  32.180  1.00  0.00            
ATOM     43  C   TYR A 185      26.210  39.166  28.492  1.00  0.00            
ATOM     44  O   TYR A 185      26.139  39.226  27.230  1.00  0.00            
ATOM     45  N   THR A 186      27.105  39.869  29.184  1.00  0.00            
ATOM     46  H   THR A 186      27.146  39.793  30.190  1.00  0.00            
ATOM     47  CA  THR A 186      28.086  40.772  28.529  1.00  0.00            
ATOM     48  HA  THR A 186      27.601  41.327  27.725  1.00  0.00            
ATOM     49  CB  THR A 186      28.795  41.759  29.423  1.00  0.00            
ATOM     50  HB  THR A 186      29.628  41.254  29.913  1.00  0.00            
ATOM     51  CG2 THR A 186      29.365  43.014  28.652  1.00  0.00            
ATOM     52 HG21 THR A 186      29.962  43.560  29.382  1.00  0.00            
ATOM     53 HG22 THR A 186      30.060  42.777  27.846  1.00  0.00            
ATOM     54 HG23 THR A 186      28.558  43.662  28.310  1.00  0.00            
ATOM     55  OG1 THR A 186      27.936  42.242  30.369  1.00  0.00            
ATOM     56  HG1 THR A 186      27.271  42.794  29.951  1.00  0.00            
ATOM     57  C   THR A 186      29.240  39.964  27.948  1.00  0.00            
ATOM     58  O   THR A 186      29.589  40.250  26.842  1.00  0.00            
ATOM     59  N   PHE A 187      29.641  38.940  28.683  1.00  0.00            
ATOM     60  H   PHE A 187      29.317  38.773  29.625  1.00  0.00            
ATOM     61  CA  PHE A 187      30.620  38.003  28.231  1.00  0.00            
ATOM     62  HA  PHE A 187      31.552  38.467  27.910  1.00  0.00            
ATOM     63  CB  PHE A 187      30.804  37.085  29.430  1.00  0.00            
ATOM     64  HB2 PHE A 187      31.202  37.554  30.330  1.00  0.00            
ATOM     65  HB3 PHE A 187      29.889  36.611  29.784  1.00  0.00            
ATOM     66  CG  PHE A 187      31.864  36.041  29.188  1.00  0.00            
ATOM     67  CD1 PHE A 187      33.240  36.418  29.093  1.00  0.00            
ATOM     68  HD1 PHE A 187      33.505  37.465  29.077  1.00  0.00            
ATOM     69  CE1 PHE A 187      34.369  35.496  29.040  1.00  0.00            
ATOM     70  HE1 PHE A 187      35.386  35.860  29.049  1.00  0.00            
ATOM     71  CZ  PHE A 187      34.000  34.170  29.148  1.00  0.00            
ATOM     72  HZ  PHE A 187      34.705  33.352  29.151  1.00  0.00            
ATOM     73  CE2 PHE A 187      32.682  33.738  29.203  1.00  0.00            
ATOM     74  HE2 PHE A 187      32.466  32.681  29.236  1.00  0.00            
ATOM     75  CD2 PHE A 187      31.569  34.693  29.174  1.00  0.00            
ATOM     76  HD2 PHE A 187      30.546  34.447  29.417  1.00  0.00            
ATOM     77  C   PHE A 187      30.072  37.250  26.957  1.00  0.00            
ATOM     78  O   PHE A 187      30.844  37.131  25.988  1.00  0.00            
ATOM     79  N   VAL A 188      28.767  36.822  26.998  1.00  0.00            
ATOM     80  H   VAL A 188      28.235  36.849  27.856  1.00  0.00            
ATOM     81  CA  VAL A 188      28.204  36.094  25.852  1.00  0.00            
ATOM     82  HA  VAL A 188      28.944  35.351  25.556  1.00  0.00            
ATOM     83  CB  VAL A 188      26.993  35.291  26.333  1.00  0.00            
ATOM     84  HB  VAL A 188      26.518  35.850  27.139  1.00  0.00            
ATOM     85  CG1 VAL A 188      25.975  35.076  25.283  1.00  0.00            
ATOM     86 HG11 VAL A 188      25.202  34.447  25.723  1.00  0.00            
ATOM     87 HG12 VAL A 188      25.511  35.982  24.894  1.00  0.00            
ATOM     88 HG13 VAL A 188      26.473  34.505  24.498  1.00  0.00            
ATOM     89  CG2 VAL A 188      27.453  33.932  26.952  1.00  0.00            
ATOM     90 HG21 VAL A 188      28.180  34.079  27.750  1.00  0.00            
ATOM     91 HG22 VAL A 188      26.678  33.324  27.419  1.00  0.00            
ATOM     92 HG23 VAL A 188      27.804  33.268  26.162  1.00  0.00            
ATOM     93  C   VAL A 188      27.985  37.094  24.627  1.00  0.00            
ATOM     94  O   VAL A 188      28.169  36.704  23.470  1.00  0.00            
ATOM     95  N   GLN A 189      27.682  38.390  24.879  1.00  0.00            
ATOM     96  H   GLN A 189      27.628  38.789  25.805  1.00  0.00            
ATOM     97  CA  GLN A 189      27.431  39.270  23.739  1.00  0.00            
ATOM     98  HA  GLN A 189      26.896  38.826  22.900  1.00  0.00            
ATOM     99  CB  GLN A 189      26.567  40.504  24.187  1.00  0.00            
ATOM    100  HB2 GLN A 189      25.567  40.202  24.497  1.00  0.00            
ATOM    101  HB3 GLN A 189      27.149  40.923  25.008  1.00  0.00            
ATOM    102  CG  GLN A 189      26.462  41.568  23.063  1.00  0.00            
ATOM    103  HG2 GLN A 189      27.407  42.098  22.954  1.00  0.00            
ATOM    104  HG3 GLN A 189      26.364  41.123  22.074  1.00  0.00            
ATOM    105  CD  GLN A 189      25.333  42.557  23.292  1.00  0.00            
ATOM    106  OE1 GLN A 189      24.997  42.812  24.413  1.00  0.00            
ATOM    107  NE2 GLN A 189      24.580  43.002  22.282  1.00  0.00            
ATOM    108 HE21 GLN A 189      23.801  43.628  22.427  1.00  0.00            
ATOM    109 HE22 GLN A 189      24.837  42.860  21.315  1.00  0.00            
ATOM    110  C   GLN A 189      28.764  39.785  23.122  1.00  0.00            
ATOM    111  O   GLN A 189      28.925  39.682  21.962  1.00  0.00            
ATOM    112  N   GLN A 190      29.840  40.008  23.864  1.00  0.00            
ATOM    113  H   GLN A 190      29.671  39.936  24.857  1.00  0.00            
ATOM    114  CA  GLN A 190      31.237  40.180  23.470  1.00  0.00            
ATOM    115  HA  GLN A 190      31.268  41.052  22.817  1.00  0.00            
ATOM    116  CB  GLN A 190      32.210  40.517  24.657  1.00  0.00            
ATOM    117  HB2 GLN A 190      32.161  39.735  25.413  1.00  0.00            
ATOM    118  HB3 GLN A 190      33.244  40.444  24.320  1.00  0.00            
ATOM    119  CG  GLN A 190      32.024  41.860  25.337  1.00  0.00            
ATOM    120  HG2 GLN A 190      30.985  41.944  25.653  1.00  0.00            
ATOM    121  HG3 GLN A 190      32.676  41.818  26.210  1.00  0.00            
ATOM    122  CD  GLN A 190      32.249  43.091  24.393  1.00  0.00            
ATOM    123  OE1 GLN A 190      31.338  43.869  24.124  1.00  0.00            
ATOM    124  NE2 GLN A 190      33.495  43.249  23.935  1.00  0.00            
ATOM    125 HE21 GLN A 190      33.613  43.942  23.210  1.00  0.00            
ATOM    126 HE22 GLN A 190      34.291  42.731  24.281  1.00  0.00            
ATOM    127  C   GLN A 190      31.630  39.016  22.603  1.00  0.00            
ATOM    128  O   GLN A 190      32.047  39.167  21.460  1.00  0.00            
ATOM    129  N   HIE A 191      31.570  37.761  23.102  1.00  0.00            
ATOM    130  H   HIE A 191      31.326  37.580  24.066  1.00  0.00            
ATOM    131  CA  HIE A 191      31.772  36.616  22.120  1.00  0.00            
ATOM    132  HA  HIE A 191      32.749  36.615  21.637  1.00  0.00            
ATOM    133  CB  HIE A 191      31.512  35.354  22.949  1.00  0.00            
ATOM    134  HB2 HIE A 191      30.579  35.612  23.450  1.00  0.00            
ATOM    135  HB3 HIE A 191      31.306  34.533  22.264  1.00  0.00            
ATOM    136  CG  HIE A 191      32.617  35.001  23.972  1.00  0.00            
ATOM    137  ND1 HIE A 191      33.926  34.815  23.516  1.00  0.00            
ATOM    138  CE1 HIE A 191      34.647  34.405  24.594  1.00  0.00            
ATOM    139  HE1 HIE A 191      35.717  34.279  24.525  1.00  0.00            
ATOM    140  NE2 HIE A 191      33.857  34.420  25.668  1.00  0.00            
ATOM    141  HE2 HIE A 191      34.208  34.274  26.603  1.00  0.00            
ATOM    142  CD2 HIE A 191      32.551  34.715  25.310  1.00  0.00            
ATOM    143  HD2 HIE A 191      31.693  34.803  25.962  1.00  0.00            
ATOM    144  C   HIE A 191      30.893  36.512  20.899  1.00  0.00            
ATOM    145  O   HIE A 191      31.548  36.243  19.854  1.00  0.00            
ATOM    146  N   LEU A 192      29.563  36.766  20.947  1.00  0.00            
ATOM    147  H   LEU A 192      29.170  37.116  21.810  1.00  0.00            
ATOM    148  CA  LEU A 192      28.715  36.588  19.774  1.00  0.00            
ATOM    149  HA  LEU A 192      28.900  35.580  19.404  1.00  0.00            
ATOM    150  CB  LEU A 192      27.296  36.824  20.255  1.00  0.00            
ATOM    151  HB2 LEU A 192      27.237  37.725  20.865  1.00  0.00            
ATOM    152  HB3 LEU A 192      26.632  37.105  19.437  1.00  0.00            
ATOM    153  CG  LEU A 192      26.639  35.658  20.959  1.00  0.00            
ATOM    154  HG  LEU A 192      27.284  35.158  21.682  1.00  0.00            
ATOM    155  CD1 LEU A 192      25.363  35.968  21.713  1.00  0.00            
ATOM    156 HD11 LEU A 192      24.528  36.348  21.123  1.00  0.00            
ATOM    157 HD12 LEU A 192      25.071  35.094  22.296  1.00  0.00            
ATOM    158 HD13 LEU A 192      25.626  36.659  22.513  1.00  0.00            
ATOM    159  CD2 LEU A 192      26.307  34.552  19.954  1.00  0.00            
ATOM    160 HD21 LEU A 192      25.778  34.993  19.110  1.00  0.00            
ATOM    161 HD22 LEU A 192      27.263  34.076  19.730  1.00  0.00            
ATOM    162 HD23 LEU A 192      25.679  33.786  20.406  1.00  0.00            
ATOM    163  C   LEU A 192      28.998  37.634  18.657  1.00  0.00            
ATOM    164  O   LEU A 192      28.764  37.430  17.496  1.00  0.00            
ATOM    165  N   MET A 193      29.679  38.754  19.047  1.00  0.00            
ATOM    166  H   MET A 193      29.926  38.964  20.004  1.00  0.00            
ATOM    167  CA  MET A 193      30.094  39.890  18.173  1.00  0.00            
ATOM    168  HA  MET A 193      29.384  40.037  17.358  1.00  0.00            
ATOM    169  CB  MET A 193      30.248  41.119  18.949  1.00  0.00            
ATOM    170  HB2 MET A 193      30.488  40.885  19.987  1.00  0.00            
ATOM    171  HB3 MET A 193      31.007  41.785  18.537  1.00  0.00            
ATOM    172  CG  MET A 193      28.984  41.955  18.902  1.00  0.00            
ATOM    173  HG2 MET A 193      28.737  41.987  17.841  1.00  0.00            
ATOM    174  HG3 MET A 193      28.215  41.454  19.490  1.00  0.00            
ATOM    175  SD  MET A 193      29.109  43.587  19.472  1.00  0.00            
ATOM    176  CE  MET A 193      29.578  43.181  21.195  1.00  0.00            
ATOM    177  HE1 MET A 193      29.254  43.974  21.869  1.00  0.00            
ATOM    178  HE2 MET A 193      29.221  42.173  21.407  1.00  0.00            
ATOM    179  HE3 MET A 193      30.637  43.030  21.406  1.00  0.00            
ATOM    180  C   MET A 193      31.455  39.557  17.474  1.00  0.00            
ATOM    181  O   MET A 193      31.778  40.353  16.576  1.00  0.00            
ATOM    182  N   ILE A 194      32.040  38.386  17.830  1.00  0.00            
ATOM    183  H   ILE A 194      31.624  37.902  18.613  1.00  0.00            
ATOM    184  CA  ILE A 194      33.206  37.887  17.151  1.00  0.00            
ATOM    185  HA  ILE A 194      33.366  38.449  16.232  1.00  0.00            
ATOM    186  CB  ILE A 194      34.467  38.069  17.995  1.00  0.00            
ATOM    187  HB  ILE A 194      34.590  39.117  18.273  1.00  0.00            
ATOM    188  CG2 ILE A 194      34.559  37.263  19.344  1.00  0.00            
ATOM    189 HG21 ILE A 194      33.791  37.620  20.032  1.00  0.00            
ATOM    190 HG22 ILE A 194      34.403  36.199  19.166  1.00  0.00            
ATOM    191 HG23 ILE A 194      35.498  37.322  19.893  1.00  0.00            
ATOM    192  CG1 ILE A 194      35.835  37.704  17.360  1.00  0.00            
ATOM    193 HG12 ILE A 194      36.008  36.627  17.354  1.00  0.00            
ATOM    194 HG13 ILE A 194      35.792  37.839  16.279  1.00  0.00            
ATOM    195  CD1 ILE A 194      37.080  38.412  17.915  1.00  0.00            
ATOM    196 HD11 ILE A 194      37.471  37.798  18.726  1.00  0.00            
ATOM    197 HD12 ILE A 194      37.840  38.439  17.133  1.00  0.00            
ATOM    198 HD13 ILE A 194      36.691  39.324  18.368  1.00  0.00            
ATOM    199  C   ILE A 194      32.959  36.429  16.621  1.00  0.00            
ATOM    200  O   ILE A 194      33.632  35.958  15.710  1.00  0.00            
ATOM    201  N   GLY A 195      31.962  35.719  17.160  1.00  0.00            
ATOM    202  H   GLY A 195      31.340  36.109  17.854  1.00  0.00            
ATOM    203  CA  GLY A 195      31.430  34.472  16.522  1.00  0.00            
ATOM    204  HA2 GLY A 195      30.439  34.351  16.957  1.00  0.00            
ATOM    205  HA3 GLY A 195      31.475  34.650  15.447  1.00  0.00            
ATOM    206  C   GLY A 195      32.240  33.253  17.004  1.00  0.00            
ATOM    207  O   GLY A 195      32.082  32.131  16.491  1.00  0.00            
ATOM    208  N   THR A 196      33.051  33.453  18.006  1.00  0.00            
ATOM    209  H   THR A 196      33.023  34.387  18.390  1.00  0.00            
ATOM    210  CA  THR A 196      33.762  32.363  18.686  1.00  0.00            
ATOM    211  HA  THR A 196      34.514  32.023  17.975  1.00  0.00            
ATOM    212  CB  THR A 196      34.518  32.885  19.948  1.00  0.00            
ATOM    213  HB  THR A 196      33.804  33.518  20.476  1.00  0.00            
ATOM    214  CG2 THR A 196      35.239  31.959  20.886  1.00  0.00            
ATOM    215 HG21 THR A 196      34.488  31.243  21.216  1.00  0.00            
ATOM    216 HG22 THR A 196      35.928  31.362  20.289  1.00  0.00            
ATOM    217 HG23 THR A 196      35.722  32.493  21.705  1.00  0.00            
ATOM    218  OG1 THR A 196      35.592  33.841  19.615  1.00  0.00            
ATOM    219  HG1 THR A 196      36.439  33.417  19.463  1.00  0.00            
ATOM    220  C   THR A 196      32.839  31.108  18.954  1.00  0.00            
ATOM    221  O   THR A 196      31.738  31.267  19.444  1.00  0.00            
ATOM    222  N   ASP A 197      33.419  29.925  18.668  1.00  0.00            
ATOM    223  H   ASP A 197      34.277  29.863  18.139  1.00  0.00            
ATOM    224  CA  ASP A 197      32.601  28.706  18.908  1.00  0.00            
ATOM    225  HA  ASP A 197      31.651  28.796  18.381  1.00  0.00            
ATOM    226  CB  ASP A 197      33.272  27.471  18.235  1.00  0.00            
ATOM    227  HB2 ASP A 197      33.459  27.770  17.204  1.00  0.00            
ATOM    228  HB3 ASP A 197      34.242  27.229  18.666  1.00  0.00            
ATOM    229  CG  ASP A 197      32.542  26.127  18.374  1.00  0.00            
ATOM    230  OD1 ASP A 197      32.943  25.283  17.564  1.00  0.00            
ATOM    231  OD2 ASP A 197      31.610  25.904  19.166  1.00  0.00            
ATOM    232  C   ASP A 197      32.377  28.613  20.486  1.00  0.00            
ATOM    233  O   ASP A 197      33.329  28.594  21.223  1.00  0.00            
ATOM    234  N   PRO A 198      31.108  28.409  20.950  1.00  0.00            
ATOM    235  CD  PRO A 198      29.923  28.583  20.171  1.00  0.00            
ATOM    236  HD2 PRO A 198      29.829  27.826  19.391  1.00  0.00            
ATOM    237  HD3 PRO A 198      29.906  29.541  19.652  1.00  0.00            
ATOM    238  CG  PRO A 198      28.733  28.692  21.084  1.00  0.00            
ATOM    239  HG2 PRO A 198      27.962  28.033  20.682  1.00  0.00            
ATOM    240  HG3 PRO A 198      28.386  29.724  21.110  1.00  0.00            
ATOM    241  CB  PRO A 198      29.211  28.221  22.445  1.00  0.00            
ATOM    242  HB2 PRO A 198      28.926  27.170  22.497  1.00  0.00            
ATOM    243  HB3 PRO A 198      28.933  28.643  23.411  1.00  0.00            
ATOM    244  CA  PRO A 198      30.753  28.224  22.399  1.00  0.00            
ATOM    245  HA  PRO A 198      31.036  29.166  22.869  1.00  0.00            
ATOM    246  C   PRO A 198      31.384  27.009  23.007  1.00  0.00            
ATOM    247  O   PRO A 198      31.668  26.947  24.208  1.00  0.00            
ATOM    248  N   ARG A 199      31.624  25.988  22.194  1.00  0.00            
ATOM    249  H   ARG A 199      31.327  26.020  21.228  1.00  0.00            
ATOM    250  CA  ARG A 199      32.278  24.714  22.606  1.00  0.00            
ATOM    251  HA  ARG A 199      31.677  24.137  23.308  1.00  0.00            
ATOM    252  CB  ARG A 199      32.380  23.835  21.415  1.00  0.00            
ATOM    253  HB2 ARG A 199      32.939  24.350  20.633  1.00  0.00            
ATOM    254  HB3 ARG A 199      32.931  22.920  21.635  1.00  0.00            
ATOM    255  CG  ARG A 199      31.034  23.358  20.938  1.00  0.00            
ATOM    256  HG2 ARG A 199      30.751  22.500  21.548  1.00  0.00            
ATOM    257  HG3 ARG A 199      30.286  24.142  21.063  1.00  0.00            
ATOM    258  CD  ARG A 199      31.092  22.869  19.459  1.00  0.00            
ATOM    259  HD2 ARG A 199      31.593  23.512  18.736  1.00  0.00            
ATOM    260  HD3 ARG A 199      31.582  21.897  19.494  1.00  0.00            
ATOM    261  NE  ARG A 199      29.697  22.614  18.985  1.00  0.00            
ATOM    262  HE  ARG A 199      29.225  21.731  19.112  1.00  0.00            
ATOM    263  CZ  ARG A 199      28.898  23.586  18.583  1.00  0.00            
ATOM    264  NH1 ARG A 199      29.284  24.761  18.293  1.00  0.00            
ATOM    265 HH11 ARG A 199      30.228  25.013  18.549  1.00  0.00            
ATOM    266 HH12 ARG A 199      28.556  25.429  18.082  1.00  0.00            
ATOM    267  NH2 ARG A 199      27.644  23.426  18.397  1.00  0.00            
ATOM    268 HH21 ARG A 199      27.201  22.521  18.458  1.00  0.00            
ATOM    269 HH22 ARG A 199      27.153  24.264  18.120  1.00  0.00            
ATOM    270  C   ARG A 199      33.669  24.962  23.253  1.00  0.00            
ATOM    271  O   ARG A 199      34.014  24.193  24.116  1.00  0.00            
ATOM    272  N   THR A 200      34.402  25.936  22.762  1.00  0.00            
ATOM    273  H   THR A 200      34.042  26.313  21.898  1.00  0.00            
ATOM    274  CA  THR A 200      35.708  26.288  23.175  1.00  0.00            
ATOM    275  HA  THR A 200      36.361  25.415  23.185  1.00  0.00            
ATOM    276  CB  THR A 200      36.279  27.344  22.340  1.00  0.00            
ATOM    277  HB  THR A 200      35.697  28.257  22.465  1.00  0.00            
ATOM    278  CG2 THR A 200      37.762  27.566  22.484  1.00  0.00            
ATOM    279 HG21 THR A 200      38.057  28.454  21.923  1.00  0.00            
ATOM    280 HG22 THR A 200      37.973  27.755  23.537  1.00  0.00            
ATOM    281 HG23 THR A 200      38.326  26.723  22.085  1.00  0.00            
ATOM    282  OG1 THR A 200      36.103  27.016  21.002  1.00  0.00            
ATOM    283  HG1 THR A 200      35.463  27.623  20.622  1.00  0.00            
ATOM    284  C   THR A 200      35.613  26.742  24.676  1.00  0.00            
ATOM    285  O   THR A 200      36.074  26.113  25.626  1.00  0.00            
ATOM    286  N   ILE A 201      34.689  27.606  25.028  1.00  0.00            
ATOM    287  H   ILE A 201      34.040  27.971  24.345  1.00  0.00            
ATOM    288  CA  ILE A 201      34.454  28.116  26.401  1.00  0.00            
ATOM    289  HA  ILE A 201      35.416  28.206  26.906  1.00  0.00            
ATOM    290  CB  ILE A 201      33.638  29.381  26.281  1.00  0.00            
ATOM    291  HB  ILE A 201      32.759  29.166  25.673  1.00  0.00            
ATOM    292  CG2 ILE A 201      33.201  29.929  27.674  1.00  0.00            
ATOM    293 HG21 ILE A 201      32.932  30.969  27.490  1.00  0.00            
ATOM    294 HG22 ILE A 201      32.439  29.262  28.078  1.00  0.00            
ATOM    295 HG23 ILE A 201      34.006  29.958  28.408  1.00  0.00            
ATOM    296  CG1 ILE A 201      34.551  30.487  25.618  1.00  0.00            
ATOM    297 HG12 ILE A 201      34.004  31.428  25.675  1.00  0.00            
ATOM    298 HG13 ILE A 201      35.492  30.622  26.151  1.00  0.00            
ATOM    299  CD1 ILE A 201      34.869  30.382  24.121  1.00  0.00            
ATOM    300 HD11 ILE A 201      33.987  29.947  23.652  1.00  0.00            
ATOM    301 HD12 ILE A 201      35.192  31.366  23.781  1.00  0.00            
ATOM    302 HD13 ILE A 201      35.626  29.614  23.965  1.00  0.00            
ATOM    303  C   ILE A 201      33.896  27.051  27.324  1.00  0.00            
ATOM    304  O   ILE A 201      34.384  26.906  28.442  1.00  0.00            
ATOM    305  N   LEU A 202      32.929  26.269  26.868  1.00  0.00            
ATOM    306  H   LEU A 202      32.527  26.572  25.991  1.00  0.00            
ATOM    307  CA  LEU A 202      32.362  25.034  27.540  1.00  0.00            
ATOM    308  HA  LEU A 202      31.838  25.443  28.403  1.00  0.00            
ATOM    309  CB  LEU A 202      31.291  24.354  26.693  1.00  0.00            
ATOM    310  HB2 LEU A 202      31.776  24.180  25.732  1.00  0.00            
ATOM    311  HB3 LEU A 202      31.127  23.388  27.170  1.00  0.00            
ATOM    312  CG  LEU A 202      30.024  25.135  26.535  1.00  0.00            
ATOM    313  HG  LEU A 202      30.305  26.186  26.476  1.00  0.00            
ATOM    314  CD1 LEU A 202      29.168  24.752  25.418  1.00  0.00            
ATOM    315 HD11 LEU A 202      28.258  25.338  25.533  1.00  0.00            
ATOM    316 HD12 LEU A 202      29.735  25.032  24.530  1.00  0.00            
ATOM    317 HD13 LEU A 202      28.901  23.698  25.338  1.00  0.00            
ATOM    318  CD2 LEU A 202      29.148  24.785  27.775  1.00  0.00            
ATOM    319 HD21 LEU A 202      29.716  24.858  28.702  1.00  0.00            
ATOM    320 HD22 LEU A 202      28.374  25.539  27.919  1.00  0.00            
ATOM    321 HD23 LEU A 202      28.763  23.768  27.716  1.00  0.00            
ATOM    322  C   LEU A 202      33.469  24.110  28.061  1.00  0.00            
ATOM    323  O   LEU A 202      33.462  23.749  29.195  1.00  0.00            
ATOM    324  N   LYS A 203      34.348  23.756  27.124  1.00  0.00            
ATOM    325  H   LYS A 203      34.150  24.177  26.228  1.00  0.00            
ATOM    326  CA  LYS A 203      35.371  22.726  27.332  1.00  0.00            
ATOM    327  HA  LYS A 203      34.937  21.889  27.879  1.00  0.00            
ATOM    328  CB  LYS A 203      35.920  22.168  25.996  1.00  0.00            
ATOM    329  HB2 LYS A 203      35.125  22.052  25.261  1.00  0.00            
ATOM    330  HB3 LYS A 203      36.516  22.950  25.525  1.00  0.00            
ATOM    331  CG  LYS A 203      36.861  21.019  26.241  1.00  0.00            
ATOM    332  HG2 LYS A 203      37.704  21.210  26.904  1.00  0.00            
ATOM    333  HG3 LYS A 203      36.265  20.172  26.584  1.00  0.00            
ATOM    334  CD  LYS A 203      37.554  20.490  24.962  1.00  0.00            
ATOM    335  HD2 LYS A 203      38.130  19.635  25.316  1.00  0.00            
ATOM    336  HD3 LYS A 203      36.838  20.039  24.274  1.00  0.00            
ATOM    337  CE  LYS A 203      38.419  21.539  24.157  1.00  0.00            
ATOM    338  HE2 LYS A 203      37.843  22.328  23.675  1.00  0.00            
ATOM    339  HE3 LYS A 203      39.148  22.020  24.809  1.00  0.00            
ATOM    340  NZ  LYS A 203      39.225  20.850  23.075  1.00  0.00            
ATOM    341  HZ1 LYS A 203      38.582  20.518  22.370  1.00  0.00            
ATOM    342  HZ2 LYS A 203      39.867  21.518  22.674  1.00  0.00            
ATOM    343  HZ3 LYS A 203      39.728  20.049  23.431  1.00  0.00            
ATOM    344  C   LYS A 203      36.481  23.228  28.263  1.00  0.00            
ATOM    345  O   LYS A 203      37.124  22.428  28.946  1.00  0.00            
ATOM    346  N   ASP A 204      36.780  24.549  28.233  1.00  0.00            
ATOM    347  H   ASP A 204      36.529  25.092  27.419  1.00  0.00            
ATOM    348  CA  ASP A 204      37.568  25.204  29.343  1.00  0.00            
ATOM    349  HA  ASP A 204      38.455  24.621  29.590  1.00  0.00            
ATOM    350  CB  ASP A 204      38.117  26.622  28.961  1.00  0.00            
ATOM    351  HB2 ASP A 204      37.295  27.258  28.629  1.00  0.00            
ATOM    352  HB3 ASP A 204      38.408  27.182  29.850  1.00  0.00            
ATOM    353  CG  ASP A 204      39.203  26.589  27.889  1.00  0.00            
ATOM    354  OD1 ASP A 204      39.526  25.529  27.336  1.00  0.00            
ATOM    355  OD2 ASP A 204      39.788  27.664  27.544  1.00  0.00            
ATOM    356  C   ASP A 204      36.817  25.334  30.705  1.00  0.00            
ATOM    357  O   ASP A 204      37.455  25.399  31.771  1.00  0.00            
ATOM    358  N   LEU A 205      35.488  25.571  30.666  1.00  0.00            
ATOM    359  H   LEU A 205      35.014  25.858  29.822  1.00  0.00            
ATOM    360  CA  LEU A 205      34.659  25.685  31.843  1.00  0.00            
ATOM    361  HA  LEU A 205      35.245  26.058  32.683  1.00  0.00            
ATOM    362  CB  LEU A 205      33.492  26.623  31.534  1.00  0.00            
ATOM    363  HB2 LEU A 205      32.924  26.277  30.670  1.00  0.00            
ATOM    364  HB3 LEU A 205      32.798  26.543  32.371  1.00  0.00            
ATOM    365  CG  LEU A 205      33.825  28.139  31.436  1.00  0.00            
ATOM    366  HG  LEU A 205      34.596  28.281  30.679  1.00  0.00            
ATOM    367  CD1 LEU A 205      32.511  28.871  31.213  1.00  0.00            
ATOM    368 HD11 LEU A 205      32.035  28.562  30.282  1.00  0.00            
ATOM    369 HD12 LEU A 205      31.711  28.580  31.894  1.00  0.00            
ATOM    370 HD13 LEU A 205      32.689  29.941  31.113  1.00  0.00            
ATOM    371  CD2 LEU A 205      34.357  28.619  32.839  1.00  0.00            
ATOM    372 HD21 LEU A 205      34.563  29.687  32.895  1.00  0.00            
ATOM    373 HD22 LEU A 205      33.555  28.381  33.538  1.00  0.00            
ATOM    374 HD23 LEU A 205      35.344  28.185  33.004  1.00  0.00            
ATOM    375  C   LEU A 205      34.033  24.343  32.310  1.00  0.00            
ATOM    376  O   LEU A 205      33.433  24.409  33.372  1.00  0.00            
ATOM    377  N   LEU A 206      34.189  23.240  31.578  1.00  0.00            
ATOM    378  H   LEU A 206      34.481  23.294  30.613  1.00  0.00            
ATOM    379  CA  LEU A 206      33.690  21.936  31.927  1.00  0.00            
ATOM    380  HA  LEU A 206      33.381  21.944  32.972  1.00  0.00            
ATOM    381  CB  LEU A 206      32.535  21.416  30.988  1.00  0.00            
ATOM    382  HB2 LEU A 206      32.917  21.454  29.968  1.00  0.00            
ATOM    383  HB3 LEU A 206      32.326  20.365  31.192  1.00  0.00            
ATOM    384  CG  LEU A 206      31.186  22.085  30.936  1.00  0.00            
ATOM    385  HG  LEU A 206      31.194  23.175  30.925  1.00  0.00            
ATOM    386  CD1 LEU A 206      30.183  21.542  29.890  1.00  0.00            
ATOM    387 HD11 LEU A 206      30.629  21.522  28.895  1.00  0.00            
ATOM    388 HD12 LEU A 206      29.812  20.566  30.201  1.00  0.00            
ATOM    389 HD13 LEU A 206      29.323  22.204  29.787  1.00  0.00            
ATOM    390  CD2 LEU A 206      30.601  21.802  32.320  1.00  0.00            
ATOM    391 HD21 LEU A 206      30.754  20.759  32.594  1.00  0.00            
ATOM    392 HD22 LEU A 206      31.028  22.535  33.006  1.00  0.00            
ATOM    393 HD23 LEU A 206      29.533  22.014  32.291  1.00  0.00            
ATOM    394  C   LEU A 206      34.872  20.993  32.004  1.00  0.00            
ATOM    395  O   LEU A 206      35.870  21.245  31.422  1.00  0.00            
ATOM    396  N   PRO A 207      34.850  19.823  32.705  1.00  0.00            
ATOM    397  CD  PRO A 207      33.754  19.451  33.622  1.00  0.00            
ATOM    398  HD2 PRO A 207      32.834  19.487  33.039  1.00  0.00            
ATOM    399  HD3 PRO A 207      33.790  20.135  34.470  1.00  0.00            
ATOM    400  CG  PRO A 207      34.069  18.066  34.134  1.00  0.00            
ATOM    401  HG2 PRO A 207      33.699  17.342  33.408  1.00  0.00            
ATOM    402  HG3 PRO A 207      33.627  17.791  35.091  1.00  0.00            
ATOM    403  CB  PRO A 207      35.597  18.022  34.259  1.00  0.00            
ATOM    404  HB2 PRO A 207      36.071  17.041  34.209  1.00  0.00            
ATOM    405  HB3 PRO A 207      35.912  18.584  35.138  1.00  0.00            
ATOM    406  CA  PRO A 207      35.981  18.917  32.974  1.00  0.00            
ATOM    407  HA  PRO A 207      36.883  19.509  33.125  1.00  0.00            
ATOM    408  C   PRO A 207      36.244  18.101  31.705  1.00  0.00            
ATOM    409  O   PRO A 207      36.043  16.893  31.718  1.00  0.00            
ATOM    410  N   GLU A 208      36.643  18.818  30.638  1.00  0.00            
ATOM    411  H   GLU A 208      36.865  19.752  30.950  1.00  0.00            
ATOM    412  CA  GLU A 208      37.094  18.369  29.332  1.00  0.00            
ATOM    413  HA  GLU A 208      37.096  19.271  28.720  1.00  0.00            
ATOM    414  CB  GLU A 208      38.522  17.793  29.443  1.00  0.00            
ATOM    415  HB2 GLU A 208      39.092  18.235  30.259  1.00  0.00            
ATOM    416  HB3 GLU A 208      38.530  16.707  29.528  1.00  0.00            
ATOM    417  CG  GLU A 208      39.194  18.318  28.145  1.00  0.00            
ATOM    418  HG2 GLU A 208      38.600  18.102  27.257  1.00  0.00            
ATOM    419  HG3 GLU A 208      39.061  19.397  28.219  1.00  0.00            
ATOM    420  CD  GLU A 208      40.553  17.767  27.924  1.00  0.00            
ATOM    421  OE1 GLU A 208      40.953  16.709  28.489  1.00  0.00            
ATOM    422  OE2 GLU A 208      41.303  18.340  27.118  1.00  0.00            
ATOM    423  C   GLU A 208      36.045  17.427  28.682  1.00  0.00            
ATOM    424  O   GLU A 208      36.251  16.366  28.159  1.00  0.00            
ATOM    425  N   THR A 209      34.812  17.842  28.952  1.00  0.00            
ATOM    426  H   THR A 209      34.719  18.704  29.470  1.00  0.00            
ATOM    427  CA  THR A 209      33.564  17.322  28.304  1.00  0.00            
ATOM    428  HA  THR A 209      33.914  16.723  27.463  1.00  0.00            
ATOM    429  CB  THR A 209      32.778  16.423  29.349  1.00  0.00            
ATOM    430  HB  THR A 209      33.420  15.788  29.958  1.00  0.00            
ATOM    431  CG2 THR A 209      32.017  17.258  30.428  1.00  0.00            
ATOM    432 HG21 THR A 209      31.585  18.194  30.075  1.00  0.00            
ATOM    433 HG22 THR A 209      31.339  16.622  30.997  1.00  0.00            
ATOM    434 HG23 THR A 209      32.763  17.527  31.176  1.00  0.00            
ATOM    435  OG1 THR A 209      31.761  15.661  28.744  1.00  0.00            
ATOM    436  HG1 THR A 209      32.191  15.327  27.953  1.00  0.00            
ATOM    437  C   THR A 209      32.609  18.409  27.745  1.00  0.00            
ATOM    438  O   THR A 209      32.810  19.550  28.178  1.00  0.00            
ATOM    439  N   ILE A 210      31.666  18.124  26.776  1.00  0.00            
ATOM    440  H   ILE A 210      31.496  17.181  26.457  1.00  0.00            
ATOM    441  CA  ILE A 210      30.883  19.158  26.018  1.00  0.00            
ATOM    442  HA  ILE A 210      30.846  20.123  26.524  1.00  0.00            
ATOM    443  CB  ILE A 210      31.444  19.456  24.624  1.00  0.00            
ATOM    444  HB  ILE A 210      31.243  18.612  23.963  1.00  0.00            
ATOM    445  CG2 ILE A 210      30.718  20.667  23.958  1.00  0.00            
ATOM    446 HG21 ILE A 210      29.637  20.712  24.092  1.00  0.00            
ATOM    447 HG22 ILE A 210      31.123  21.611  24.324  1.00  0.00            
ATOM    448 HG23 ILE A 210      30.826  20.565  22.878  1.00  0.00            
ATOM    449  CG1 ILE A 210      32.949  19.666  24.719  1.00  0.00            
ATOM    450 HG12 ILE A 210      33.228  20.369  25.505  1.00  0.00            
ATOM    451 HG13 ILE A 210      33.415  18.714  24.973  1.00  0.00            
ATOM    452  CD1 ILE A 210      33.656  20.232  23.413  1.00  0.00            
ATOM    453 HD11 ILE A 210      34.744  20.253  23.474  1.00  0.00            
ATOM    454 HD12 ILE A 210      33.316  19.609  22.585  1.00  0.00            
ATOM    455 HD13 ILE A 210      33.291  21.258  23.383  1.00  0.00            
ATOM    456  C   ILE A 210      29.462  18.547  25.904  1.00  0.00            
ATOM    457  O   ILE A 210      29.411  17.386  25.544  1.00  0.00            
ATOM    458  N   PRO A 211      28.328  19.301  26.109  1.00  0.00            
ATOM    459  CD  PRO A 211      28.168  20.570  26.691  1.00  0.00            
ATOM    460  HD2 PRO A 211      28.424  21.407  26.040  1.00  0.00            
ATOM    461  HD3 PRO A 211      28.770  20.590  27.599  1.00  0.00            
ATOM    462  CG  PRO A 211      26.691  20.741  27.099  1.00  0.00            
ATOM    463  HG2 PRO A 211      26.388  21.781  27.211  1.00  0.00            
ATOM    464  HG3 PRO A 211      26.445  20.305  28.068  1.00  0.00            
ATOM    465  CB  PRO A 211      26.125  19.912  25.923  1.00  0.00            
ATOM    466  HB2 PRO A 211      26.010  20.512  25.020  1.00  0.00            
ATOM    467  HB3 PRO A 211      25.133  19.557  26.202  1.00  0.00            
ATOM    468  CA  PRO A 211      27.082  18.803  25.660  1.00  0.00            
ATOM    469  HA  PRO A 211      26.950  17.971  26.351  1.00  0.00            
ATOM    470  C   PRO A 211      26.832  18.281  24.216  1.00  0.00            
ATOM    471  O   PRO A 211      27.558  18.758  23.319  1.00  0.00            
ATOM    472  N   PRO A 212      25.842  17.414  23.968  1.00  0.00            
ATOM    473  CD  PRO A 212      25.011  16.955  25.070  1.00  0.00            
ATOM    474  HD2 PRO A 212      24.387  17.731  25.515  1.00  0.00            
ATOM    475  HD3 PRO A 212      25.665  16.591  25.863  1.00  0.00            
ATOM    476  CG  PRO A 212      24.356  15.771  24.530  1.00  0.00            
ATOM    477  HG2 PRO A 212      23.399  15.499  24.975  1.00  0.00            
ATOM    478  HG3 PRO A 212      25.032  14.915  24.542  1.00  0.00            
ATOM    479  CB  PRO A 212      24.233  16.115  23.023  1.00  0.00            
ATOM    480  HB2 PRO A 212      23.405  16.808  22.877  1.00  0.00            
ATOM    481  HB3 PRO A 212      24.056  15.231  22.409  1.00  0.00            
ATOM    482  CA  PRO A 212      25.547  16.785  22.683  1.00  0.00            
ATOM    483  HA  PRO A 212      26.334  16.057  22.487  1.00  0.00            
ATOM    484  C   PRO A 212      25.376  17.594  21.364  1.00  0.00            
ATOM    485  O   PRO A 212      24.936  18.785  21.437  1.00  0.00            
ATOM    486  N   PRO A 213      25.783  17.046  20.207  1.00  0.00            
ATOM    487  CD  PRO A 213      26.212  15.673  20.004  1.00  0.00            
ATOM    488  HD2 PRO A 213      25.606  14.920  20.506  1.00  0.00            
ATOM    489  HD3 PRO A 213      27.248  15.664  20.343  1.00  0.00            
ATOM    490  CG  PRO A 213      26.014  15.488  18.529  1.00  0.00            
ATOM    491  HG2 PRO A 213      24.970  15.190  18.436  1.00  0.00            
ATOM    492  HG3 PRO A 213      26.766  14.745  18.259  1.00  0.00            
ATOM    493  CB  PRO A 213      26.304  16.874  17.906  1.00  0.00            
ATOM    494  HB2 PRO A 213      25.897  16.921  16.895  1.00  0.00            
ATOM    495  HB3 PRO A 213      27.378  17.055  17.887  1.00  0.00            
ATOM    496  CA  PRO A 213      25.627  17.794  18.968  1.00  0.00            
ATOM    497  HA  PRO A 213      26.139  18.756  18.945  1.00  0.00            
ATOM    498  C   PRO A 213      24.223  18.121  18.549  1.00  0.00            
ATOM    499  O   PRO A 213      24.037  18.858  17.578  1.00  0.00            
ATOM    500  N   GLU A 214      23.214  17.736  19.291  1.00  0.00            
ATOM    501  H   GLU A 214      23.424  17.419  20.226  1.00  0.00            
ATOM    502  CA  GLU A 214      21.805  18.097  18.988  1.00  0.00            
ATOM    503  HA  GLU A 214      21.605  18.090  17.916  1.00  0.00            
ATOM    504  CB  GLU A 214      20.829  17.119  19.617  1.00  0.00            
ATOM    505  HB2 GLU A 214      21.152  17.005  20.652  1.00  0.00            
ATOM    506  HB3 GLU A 214      19.843  17.566  19.494  1.00  0.00            
ATOM    507  CG  GLU A 214      20.805  15.685  19.106  1.00  0.00            
ATOM    508  HG2 GLU A 214      21.754  15.149  19.118  1.00  0.00            
ATOM    509  HG3 GLU A 214      20.132  15.013  19.638  1.00  0.00            
ATOM    510  CD  GLU A 214      20.282  15.629  17.659  1.00  0.00            
ATOM    511  OE1 GLU A 214      20.688  14.752  16.876  1.00  0.00            
ATOM    512  OE2 GLU A 214      19.492  16.492  17.224  1.00  0.00            
ATOM    513  C   GLU A 214      21.424  19.575  19.378  1.00  0.00            
ATOM    514  O   GLU A 214      20.367  20.012  18.932  1.00  0.00            
ATOM    515  N   LEU A 215      22.340  20.254  20.104  1.00  0.00            
ATOM    516  H   LEU A 215      23.221  19.803  20.305  1.00  0.00            
ATOM    517  CA  LEU A 215      21.916  21.502  20.821  1.00  0.00            
ATOM    518  HA  LEU A 215      20.829  21.429  20.842  1.00  0.00            
ATOM    519  CB  LEU A 215      22.570  21.515  22.183  1.00  0.00            
ATOM    520  HB2 LEU A 215      23.620  21.295  21.995  1.00  0.00            
ATOM    521  HB3 LEU A 215      22.504  22.522  22.596  1.00  0.00            
ATOM    522  CG  LEU A 215      22.102  20.544  23.244  1.00  0.00            
ATOM    523  HG  LEU A 215      22.106  19.555  22.785  1.00  0.00            
ATOM    524  CD1 LEU A 215      23.126  20.469  24.313  1.00  0.00            
ATOM    525 HD11 LEU A 215      22.882  19.734  25.081  1.00  0.00            
ATOM    526 HD12 LEU A 215      24.064  20.145  23.861  1.00  0.00            
ATOM    527 HD13 LEU A 215      23.343  21.410  24.816  1.00  0.00            
ATOM    528  CD2 LEU A 215      20.786  21.077  23.787  1.00  0.00            
ATOM    529 HD21 LEU A 215      20.504  20.306  24.504  1.00  0.00            
ATOM    530 HD22 LEU A 215      20.831  22.074  24.227  1.00  0.00            
ATOM    531 HD23 LEU A 215      20.000  21.038  23.033  1.00  0.00            
ATOM    532  C   LEU A 215      22.365  22.788  20.014  1.00  0.00            
ATOM    533  O   LEU A 215      23.334  22.740  19.267  1.00  0.00            
ATOM    534  N   ASP A 216      21.576  23.867  20.008  1.00  0.00            
ATOM    535  H   ASP A 216      20.744  23.880  20.580  1.00  0.00            
ATOM    536  CA  ASP A 216      21.834  25.113  19.275  1.00  0.00            
ATOM    537  HA  ASP A 216      22.262  24.848  18.308  1.00  0.00            
ATOM    538  CB  ASP A 216      20.519  25.967  19.256  1.00  0.00            
ATOM    539  HB2 ASP A 216      19.754  25.271  18.910  1.00  0.00            
ATOM    540  HB3 ASP A 216      20.243  26.293  20.258  1.00  0.00            
ATOM    541  CG  ASP A 216      20.679  27.253  18.386  1.00  0.00            
ATOM    542  OD1 ASP A 216      21.348  27.171  17.349  1.00  0.00            
ATOM    543  OD2 ASP A 216      19.992  28.252  18.699  1.00  0.00            
ATOM    544  C   ASP A 216      22.967  25.873  19.901  1.00  0.00            
ATOM    545  O   ASP A 216      23.156  25.792  21.126  1.00  0.00            
ATOM    546  N   ASP A 217      23.644  26.727  19.124  1.00  0.00            
ATOM    547  H   ASP A 217      23.652  26.504  18.140  1.00  0.00            
ATOM    548  CA  ASP A 217      24.800  27.423  19.714  1.00  0.00            
ATOM    549  HA  ASP A 217      25.508  26.759  20.212  1.00  0.00            
ATOM    550  CB  ASP A 217      25.652  28.185  18.655  1.00  0.00            
ATOM    551  HB2 ASP A 217      24.986  28.641  17.923  1.00  0.00            
ATOM    552  HB3 ASP A 217      26.240  29.016  19.043  1.00  0.00            
ATOM    553  CG  ASP A 217      26.606  27.200  17.932  1.00  0.00            
ATOM    554  OD1 ASP A 217      26.608  26.001  18.129  1.00  0.00            
ATOM    555  OD2 ASP A 217      27.271  27.585  16.989  1.00  0.00            
ATOM    556  C   ASP A 217      24.455  28.497  20.713  1.00  0.00            
ATOM    557  O   ASP A 217      25.117  28.605  21.719  1.00  0.00            
ATOM    558  N   MET A 218      23.311  29.222  20.569  1.00  0.00            
ATOM    559  H   MET A 218      22.849  29.038  19.690  1.00  0.00            
ATOM    560  CA  MET A 218      22.845  30.208  21.562  1.00  0.00            
ATOM    561  HA  MET A 218      23.679  30.811  21.922  1.00  0.00            
ATOM    562  CB  MET A 218      21.778  31.160  20.955  1.00  0.00            
ATOM    563  HB2 MET A 218      22.116  31.608  20.021  1.00  0.00            
ATOM    564  HB3 MET A 218      20.888  30.585  20.698  1.00  0.00            
ATOM    565  CG  MET A 218      21.311  32.292  21.916  1.00  0.00            
ATOM    566  HG2 MET A 218      20.251  32.528  21.814  1.00  0.00            
ATOM    567  HG3 MET A 218      21.445  31.863  22.909  1.00  0.00            
ATOM    568  SD  MET A 218      22.320  33.822  21.961  1.00  0.00            
ATOM    569  CE  MET A 218      22.030  34.356  20.302  1.00  0.00            
ATOM    570  HE1 MET A 218      21.876  35.432  20.225  1.00  0.00            
ATOM    571  HE2 MET A 218      22.879  34.018  19.708  1.00  0.00            
ATOM    572  HE3 MET A 218      21.115  33.872  19.960  1.00  0.00            
ATOM    573  C   MET A 218      22.291  29.516  22.802  1.00  0.00            
ATOM    574  O   MET A 218      22.431  30.016  23.923  1.00  0.00            
ATOM    575  N   THR A 219      21.730  28.273  22.648  1.00  0.00            
ATOM    576  H   THR A 219      21.826  27.817  21.752  1.00  0.00            
ATOM    577  CA  THR A 219      21.443  27.406  23.884  1.00  0.00            
ATOM    578  HA  THR A 219      20.848  28.030  24.552  1.00  0.00            
ATOM    579  CB  THR A 219      20.740  26.118  23.494  1.00  0.00            
ATOM    580  HB  THR A 219      21.303  25.505  22.791  1.00  0.00            
ATOM    581  CG2 THR A 219      20.383  25.049  24.598  1.00  0.00            
ATOM    582 HG21 THR A 219      19.685  24.269  24.292  1.00  0.00            
ATOM    583 HG22 THR A 219      21.214  24.466  24.993  1.00  0.00            
ATOM    584 HG23 THR A 219      19.865  25.597  25.386  1.00  0.00            
ATOM    585  OG1 THR A 219      19.537  26.471  22.853  1.00  0.00            
ATOM    586  HG1 THR A 219      19.261  25.780  22.247  1.00  0.00            
ATOM    587  C   THR A 219      22.726  27.025  24.601  1.00  0.00            
ATOM    588  O   THR A 219      22.926  27.340  25.767  1.00  0.00            
ATOM    589  N   LEU A 220      23.757  26.625  23.869  1.00  0.00            
ATOM    590  H   LEU A 220      23.517  26.323  22.936  1.00  0.00            
ATOM    591  CA  LEU A 220      25.151  26.434  24.377  1.00  0.00            
ATOM    592  HA  LEU A 220      25.019  25.751  25.217  1.00  0.00            
ATOM    593  CB  LEU A 220      26.038  25.817  23.215  1.00  0.00            
ATOM    594  HB2 LEU A 220      26.180  26.536  22.407  1.00  0.00            
ATOM    595  HB3 LEU A 220      27.072  25.647  23.517  1.00  0.00            
ATOM    596  CG  LEU A 220      25.566  24.451  22.643  1.00  0.00            
ATOM    597  HG  LEU A 220      24.504  24.308  22.444  1.00  0.00            
ATOM    598  CD1 LEU A 220      26.388  24.152  21.446  1.00  0.00            
ATOM    599 HD11 LEU A 220      27.451  24.139  21.686  1.00  0.00            
ATOM    600 HD12 LEU A 220      25.978  23.228  21.039  1.00  0.00            
ATOM    601 HD13 LEU A 220      26.227  24.921  20.690  1.00  0.00            
ATOM    602  CD2 LEU A 220      25.908  23.211  23.533  1.00  0.00            
ATOM    603 HD21 LEU A 220      25.857  22.248  23.027  1.00  0.00            
ATOM    604 HD22 LEU A 220      26.933  23.368  23.871  1.00  0.00            
ATOM    605 HD23 LEU A 220      25.278  23.129  24.420  1.00  0.00            
ATOM    606  C   LEU A 220      25.855  27.695  24.913  1.00  0.00            
ATOM    607  O   LEU A 220      26.671  27.533  25.840  1.00  0.00            
ATOM    608  N   TRP A 221      25.576  28.974  24.536  1.00  0.00            
ATOM    609  H   TRP A 221      25.052  29.123  23.686  1.00  0.00            
ATOM    610  CA  TRP A 221      25.800  30.101  25.428  1.00  0.00            
ATOM    611  HA  TRP A 221      26.839  29.983  25.738  1.00  0.00            
ATOM    612  CB  TRP A 221      25.732  31.361  24.613  1.00  0.00            
ATOM    613  HB2 TRP A 221      24.745  31.328  24.150  1.00  0.00            
ATOM    614  HB3 TRP A 221      25.753  32.216  25.287  1.00  0.00            
ATOM    615  CG  TRP A 221      26.820  31.590  23.493  1.00  0.00            
ATOM    616  CD1 TRP A 221      26.614  31.970  22.187  1.00  0.00            
ATOM    617  HD1 TRP A 221      25.659  31.879  21.692  1.00  0.00            
ATOM    618  NE1 TRP A 221      27.864  32.218  21.600  1.00  0.00            
ATOM    619  HE1 TRP A 221      28.003  32.291  20.603  1.00  0.00            
ATOM    620  CE2 TRP A 221      28.857  32.002  22.404  1.00  0.00            
ATOM    621  CZ2 TRP A 221      30.216  32.016  22.187  1.00  0.00            
ATOM    622  HZ2 TRP A 221      30.628  32.249  21.217  1.00  0.00            
ATOM    623  CH2 TRP A 221      31.049  31.785  23.307  1.00  0.00            
ATOM    624  HH2 TRP A 221      32.108  31.752  23.095  1.00  0.00            
ATOM    625  CZ3 TRP A 221      30.515  31.463  24.625  1.00  0.00            
ATOM    626  HZ3 TRP A 221      31.185  31.328  25.461  1.00  0.00            
ATOM    627  CE3 TRP A 221      29.090  31.238  24.748  1.00  0.00            
ATOM    628  HE3 TRP A 221      28.732  30.779  25.658  1.00  0.00            
ATOM    629  CD2 TRP A 221      28.268  31.595  23.670  1.00  0.00            
ATOM    630  C   TRP A 221      24.980  30.231  26.731  1.00  0.00            
ATOM    631  O   TRP A 221      25.541  30.578  27.718  1.00  0.00            
ATOM    632  N   GLN A 222      23.671  29.920  26.763  1.00  0.00            
ATOM    633  H   GLN A 222      23.207  29.452  25.998  1.00  0.00            
ATOM    634  CA  GLN A 222      22.996  29.965  28.062  1.00  0.00            
ATOM    635  HA  GLN A 222      23.244  30.919  28.526  1.00  0.00            
ATOM    636  CB  GLN A 222      21.477  29.828  27.981  1.00  0.00            
ATOM    637  HB2 GLN A 222      21.286  28.891  27.459  1.00  0.00            
ATOM    638  HB3 GLN A 222      20.940  29.775  28.928  1.00  0.00            
ATOM    639  CG  GLN A 222      20.797  31.054  27.240  1.00  0.00            
ATOM    640  HG2 GLN A 222      21.082  31.964  27.768  1.00  0.00            
ATOM    641  HG3 GLN A 222      21.221  31.086  26.237  1.00  0.00            
ATOM    642  CD  GLN A 222      19.292  30.986  26.979  1.00  0.00            
ATOM    643  OE1 GLN A 222      18.636  30.028  27.252  1.00  0.00            
ATOM    644  NE2 GLN A 222      18.749  31.943  26.273  1.00  0.00            
ATOM    645 HE21 GLN A 222      17.742  32.006  26.299  1.00  0.00            
ATOM    646 HE22 GLN A 222      19.244  32.770  25.971  1.00  0.00            
ATOM    647  C   GLN A 222      23.600  28.924  29.046  1.00  0.00            
ATOM    648  O   GLN A 222      23.570  29.227  30.249  1.00  0.00            
ATOM    649  N   ILE A 223      24.132  27.780  28.611  1.00  0.00            
ATOM    650  H   ILE A 223      24.034  27.573  27.628  1.00  0.00            
ATOM    651  CA  ILE A 223      24.845  26.767  29.373  1.00  0.00            
ATOM    652  HA  ILE A 223      24.172  26.433  30.164  1.00  0.00            
ATOM    653  CB  ILE A 223      25.148  25.475  28.586  1.00  0.00            
ATOM    654  HB  ILE A 223      25.945  25.621  27.857  1.00  0.00            
ATOM    655  CG2 ILE A 223      25.768  24.410  29.526  1.00  0.00            
ATOM    656 HG21 ILE A 223      26.530  24.880  30.147  1.00  0.00            
ATOM    657 HG22 ILE A 223      25.041  24.099  30.277  1.00  0.00            
ATOM    658 HG23 ILE A 223      26.205  23.510  29.094  1.00  0.00            
ATOM    659  CG1 ILE A 223      23.895  24.857  27.950  1.00  0.00            
ATOM    660 HG12 ILE A 223      23.161  24.682  28.736  1.00  0.00            
ATOM    661 HG13 ILE A 223      23.446  25.606  27.298  1.00  0.00            
ATOM    662  CD1 ILE A 223      24.202  23.557  27.221  1.00  0.00            
ATOM    663 HD11 ILE A 223      24.584  22.820  27.928  1.00  0.00            
ATOM    664 HD12 ILE A 223      23.330  23.103  26.750  1.00  0.00            
ATOM    665 HD13 ILE A 223      24.991  23.683  26.480  1.00  0.00            
ATOM    666  C   ILE A 223      26.062  27.399  30.025  1.00  0.00            
ATOM    667  O   ILE A 223      26.153  27.371  31.221  1.00  0.00            
ATOM    668  N   VAL A 224      26.934  28.016  29.285  1.00  0.00            
ATOM    669  H   VAL A 224      26.982  27.694  28.329  1.00  0.00            
ATOM    670  CA  VAL A 224      28.026  28.828  29.803  1.00  0.00            
ATOM    671  HA  VAL A 224      28.669  28.151  30.366  1.00  0.00            
ATOM    672  CB  VAL A 224      28.896  29.419  28.667  1.00  0.00            
ATOM    673  HB  VAL A 224      28.159  29.929  28.047  1.00  0.00            
ATOM    674  CG1 VAL A 224      29.877  30.518  29.119  1.00  0.00            
ATOM    675 HG11 VAL A 224      30.590  30.668  28.308  1.00  0.00            
ATOM    676 HG12 VAL A 224      29.307  31.444  29.207  1.00  0.00            
ATOM    677 HG13 VAL A 224      30.328  30.200  30.060  1.00  0.00            
ATOM    678  CG2 VAL A 224      29.618  28.256  27.975  1.00  0.00            
ATOM    679 HG21 VAL A 224      29.973  28.517  26.977  1.00  0.00            
ATOM    680 HG22 VAL A 224      30.371  27.822  28.633  1.00  0.00            
ATOM    681 HG23 VAL A 224      28.885  27.497  27.708  1.00  0.00            
ATOM    682  C   VAL A 224      27.557  29.974  30.732  1.00  0.00            
ATOM    683  O   VAL A 224      28.129  29.972  31.841  1.00  0.00            
ATOM    684  N   ILE A 225      26.465  30.745  30.472  1.00  0.00            
ATOM    685  H   ILE A 225      26.016  30.635  29.574  1.00  0.00            
ATOM    686  CA  ILE A 225      25.838  31.617  31.514  1.00  0.00            
ATOM    687  HA  ILE A 225      26.524  32.411  31.810  1.00  0.00            
ATOM    688  CB  ILE A 225      24.593  32.362  31.026  1.00  0.00            
ATOM    689  HB  ILE A 225      23.982  31.615  30.519  1.00  0.00            
ATOM    690  CG2 ILE A 225      23.744  33.042  32.061  1.00  0.00            
ATOM    691 HG21 ILE A 225      22.917  33.688  31.766  1.00  0.00            
ATOM    692 HG22 ILE A 225      23.209  32.269  32.611  1.00  0.00            
ATOM    693 HG23 ILE A 225      24.410  33.636  32.689  1.00  0.00            
ATOM    694  CG1 ILE A 225      24.963  33.378  29.915  1.00  0.00            
ATOM    695 HG12 ILE A 225      25.432  34.209  30.442  1.00  0.00            
ATOM    696 HG13 ILE A 225      25.733  32.911  29.301  1.00  0.00            
ATOM    697  CD1 ILE A 225      23.810  33.922  29.091  1.00  0.00            
ATOM    698 HD11 ILE A 225      24.264  34.576  28.347  1.00  0.00            
ATOM    699 HD12 ILE A 225      23.340  33.040  28.655  1.00  0.00            
ATOM    700 HD13 ILE A 225      23.021  34.355  29.705  1.00  0.00            
ATOM    701  C   ILE A 225      25.443  30.831  32.811  1.00  0.00            
ATOM    702  O   ILE A 225      25.689  31.356  33.923  1.00  0.00            
ATOM    703  N   ASN A 226      24.924  29.643  32.766  1.00  0.00            
ATOM    704  H   ASN A 226      24.853  29.235  31.845  1.00  0.00            
ATOM    705  CA  ASN A 226      24.578  28.874  33.898  1.00  0.00            
ATOM    706  HA  ASN A 226      23.976  29.515  34.543  1.00  0.00            
ATOM    707  CB  ASN A 226      23.811  27.626  33.443  1.00  0.00            
ATOM    708  HB2 ASN A 226      24.384  26.958  32.800  1.00  0.00            
ATOM    709  HB3 ASN A 226      23.605  27.086  34.368  1.00  0.00            
ATOM    710  CG  ASN A 226      22.522  27.800  32.675  1.00  0.00            
ATOM    711  OD1 ASN A 226      22.167  27.057  31.739  1.00  0.00            
ATOM    712  ND2 ASN A 226      21.609  28.668  33.051  1.00  0.00            
ATOM    713 HD21 ASN A 226      20.698  28.682  32.615  1.00  0.00            
ATOM    714 HD22 ASN A 226      21.714  29.280  33.848  1.00  0.00            
ATOM    715  C   ASN A 226      25.819  28.443  34.713  1.00  0.00            
ATOM    716  O   ASN A 226      25.946  28.617  35.910  1.00  0.00            
ATOM    717  N   ILE A 227      26.825  27.841  34.055  1.00  0.00            
ATOM    718  H   ILE A 227      26.789  27.760  33.048  1.00  0.00            
ATOM    719  CA  ILE A 227      28.078  27.526  34.786  1.00  0.00            
ATOM    720  HA  ILE A 227      27.800  26.821  35.569  1.00  0.00            
ATOM    721  CB  ILE A 227      29.017  26.822  33.772  1.00  0.00            
ATOM    722  HB  ILE A 227      29.050  27.385  32.839  1.00  0.00            
ATOM    723  CG2 ILE A 227      30.460  26.760  34.253  1.00  0.00            
ATOM    724 HG21 ILE A 227      30.640  26.381  35.259  1.00  0.00            
ATOM    725 HG22 ILE A 227      31.006  26.050  33.632  1.00  0.00            
ATOM    726 HG23 ILE A 227      30.777  27.797  34.133  1.00  0.00            
ATOM    727  CG1 ILE A 227      28.598  25.369  33.516  1.00  0.00            
ATOM    728 HG12 ILE A 227      28.872  24.699  34.330  1.00  0.00            
ATOM    729 HG13 ILE A 227      27.511  25.350  33.429  1.00  0.00            
ATOM    730  CD1 ILE A 227      29.013  24.845  32.085  1.00  0.00            
ATOM    731 HD11 ILE A 227      30.086  25.022  32.013  1.00  0.00            
ATOM    732 HD12 ILE A 227      28.802  23.798  31.868  1.00  0.00            
ATOM    733 HD13 ILE A 227      28.398  25.407  31.382  1.00  0.00            
ATOM    734  C   ILE A 227      28.714  28.799  35.427  1.00  0.00            
ATOM    735  O   ILE A 227      29.118  28.736  36.582  1.00  0.00            
ATOM    736  N   LEU A 228      28.798  29.980  34.742  1.00  0.00            
ATOM    737  H   LEU A 228      28.388  29.989  33.818  1.00  0.00            
ATOM    738  CA  LEU A 228      29.250  31.246  35.318  1.00  0.00            
ATOM    739  HA  LEU A 228      30.272  31.097  35.662  1.00  0.00            
ATOM    740  CB  LEU A 228      29.290  32.267  34.154  1.00  0.00            
ATOM    741  HB2 LEU A 228      28.337  32.151  33.638  1.00  0.00            
ATOM    742  HB3 LEU A 228      29.347  33.265  34.590  1.00  0.00            
ATOM    743  CG  LEU A 228      30.460  31.899  33.201  1.00  0.00            
ATOM    744  HG  LEU A 228      30.404  30.836  32.970  1.00  0.00            
ATOM    745  CD1 LEU A 228      30.315  32.708  31.886  1.00  0.00            
ATOM    746 HD11 LEU A 228      31.135  32.325  31.277  1.00  0.00            
ATOM    747 HD12 LEU A 228      29.405  32.338  31.412  1.00  0.00            
ATOM    748 HD13 LEU A 228      30.364  33.796  31.934  1.00  0.00            
ATOM    749  CD2 LEU A 228      31.863  32.250  33.702  1.00  0.00            
ATOM    750 HD21 LEU A 228      31.880  33.231  34.177  1.00  0.00            
ATOM    751 HD22 LEU A 228      32.207  31.532  34.448  1.00  0.00            
ATOM    752 HD23 LEU A 228      32.608  32.291  32.909  1.00  0.00            
ATOM    753  C   LEU A 228      28.412  31.764  36.534  1.00  0.00            
ATOM    754  O   LEU A 228      29.032  32.358  37.409  1.00  0.00            
ATOM    755  N   SER A 229      27.090  31.438  36.556  1.00  0.00            
ATOM    756  H   SER A 229      26.761  30.760  35.884  1.00  0.00            
ATOM    757  CA  SER A 229      26.215  31.813  37.700  1.00  0.00            
ATOM    758  HA  SER A 229      26.459  32.826  38.023  1.00  0.00            
ATOM    759  CB  SER A 229      24.735  31.732  37.389  1.00  0.00            
ATOM    760  HB2 SER A 229      24.463  30.682  37.285  1.00  0.00            
ATOM    761  HB3 SER A 229      24.212  32.058  38.288  1.00  0.00            
ATOM    762  OG  SER A 229      24.421  32.420  36.240  1.00  0.00            
ATOM    763  HG  SER A 229      25.028  32.114  35.562  1.00  0.00            
ATOM    764  C   SER A 229      26.370  30.980  39.011  1.00  0.00            
ATOM    765  O   SER A 229      26.069  31.477  40.084  1.00  0.00            
ATOM    766  N   GLU A 230      26.721  29.693  38.847  1.00  0.00            
ATOM    767  H   GLU A 230      26.740  29.349  37.896  1.00  0.00            
ATOM    768  CA  GLU A 230      27.147  28.745  39.924  1.00  0.00            
ATOM    769  HA  GLU A 230      26.449  28.881  40.750  1.00  0.00            
ATOM    770  CB  GLU A 230      27.021  27.185  39.537  1.00  0.00            
ATOM    771  HB2 GLU A 230      27.604  26.978  38.641  1.00  0.00            
ATOM    772  HB3 GLU A 230      27.373  26.572  40.368  1.00  0.00            
ATOM    773  CG  GLU A 230      25.627  26.825  39.089  1.00  0.00            
ATOM    774  HG2 GLU A 230      25.134  27.503  38.393  1.00  0.00            
ATOM    775  HG3 GLU A 230      25.779  25.912  38.515  1.00  0.00            
ATOM    776  CD  GLU A 230      24.720  26.599  40.301  1.00  0.00            
ATOM    777  OE1 GLU A 230      23.802  27.402  40.559  1.00  0.00            
ATOM    778  OE2 GLU A 230      24.865  25.608  41.045  1.00  0.00            
ATOM    779  C   GLU A 230      28.516  28.941  40.504  1.00  0.00            
ATOM    780  O   GLU A 230      28.847  28.405  41.587  1.00  0.00            
ATOM    781  N   NME A 231      29.380  29.685  39.799  1.00  0.00            
ATOM    782  H   NME A 231      29.028  30.195  39.003  1.00  0.00            
ATOM    783  CH3 NME A 231      30.812  29.855  40.145  1.00  0.00            
ATOM    784 HH31 NME A 231      31.036  30.407  41.058  1.00  0.00            
ATOM    785 HH32 NME A 231      31.257  28.865  40.230  1.00  0.00            
ATOM    786 HH33 NME A 231      31.287  30.477  39.386  1.00  0.00            
TER
HETATM  787  C1  LIG B   1      25.301  23.765  34.239  1.00  0.00            
HETATM  788  C2  LIG B   1      26.182  23.828  35.287  1.00  0.00            
HETATM  789  C3  LIG B   1      27.122  22.805  35.381  1.00  0.00            
HETATM  790  C4  LIG B   1      27.340  21.960  34.320  1.00  0.00            
HETATM  791  C5  LIG B   1      26.517  21.941  33.218  1.00  0.00            
HETATM  792  C6  LIG B   1      25.447  22.816  33.217  1.00  0.00            
HETATM  793  O1  LIG B   1      26.784  21.202  32.094  1.00  0.00            
HETATM  794  C7  LIG B   1      27.421  20.045  32.370  1.00  0.00            
HETATM  795  C8  LIG B   1      28.084  19.739  33.569  1.00  0.00            
HETATM  796  C9  LIG B   1      28.356  20.893  34.402  1.00  0.00            
HETATM  797  O2  LIG B   1      29.323  21.041  35.105  1.00  0.00            
HETATM  798  O3  LIG B   1      28.742  18.533  33.684  1.00  0.00            
HETATM  799  C10 LIG B   1      29.814  18.300  34.543  1.00  0.00            
HETATM  800  C11 LIG B   1      27.332  18.999  31.348  1.00  0.00            
HETATM  801  C12 LIG B   1      26.049  18.796  30.757  1.00  0.00            
HETATM  802  C13 LIG B   1      25.910  17.801  29.728  1.00  0.00            
HETATM  803  C14 LIG B   1      27.087  17.093  29.259  1.00  0.00            
HETATM  804  C15 LIG B   1      28.365  17.417  29.824  1.00  0.00            
HETATM  805  C16 LIG B   1      28.463  18.343  30.869  1.00  0.00            
HETATM  806  O4  LIG B   1      27.788  22.668  36.629  1.00  0.00            
HETATM  807  C17 LIG B   1      27.171  23.076  37.855  1.00  0.00            
HETATM  808  O5  LIG B   1      24.697  17.541  29.096  1.00  0.00            
HETATM  809  C18 LIG B   1      23.434  18.172  29.420  1.00  0.00            
HETATM  810  O6  LIG B   1      24.164  24.553  34.315  1.00  0.00            
HETATM  811  C19 LIG B   1      22.946  24.133  33.748  1.00  0.00            
HETATM  812  O7  LIG B   1      27.039  16.329  28.147  1.00  0.00            
HETATM  813  C20 LIG B   1      28.138  15.509  27.712  1.00  0.00            
HETATM  814  H1  LIG B   1      26.069  24.581  36.060  1.00  0.00            
HETATM  815  H2  LIG B   1      24.704  22.873  32.427  1.00  0.00            
HETATM  816  H3  LIG B   1      30.338  17.405  34.186  1.00  0.00            
HETATM  817  H4  LIG B   1      30.539  19.093  34.318  1.00  0.00            
HETATM  818  H5  LIG B   1      25.140  19.222  31.171  1.00  0.00            
HETATM  819  H6  LIG B   1      29.265  17.026  29.358  1.00  0.00            
HETATM  820  H7  LIG B   1      29.455  18.641  31.196  1.00  0.00            
HETATM  821  H8  LIG B   1      26.155  23.475  37.756  1.00  0.00            
HETATM  822  H9  LIG B   1      27.268  22.190  38.495  1.00  0.00            
HETATM  823  H10 LIG B   1      23.307  18.090  30.507  1.00  0.00            
HETATM  824  H11 LIG B   1      23.377  19.246  29.206  1.00  0.00            
HETATM  825  H12 LIG B   1      23.024  24.188  32.654  1.00  0.00            
HETATM  826  H13 LIG B   1      22.701  23.089  33.982  1.00  0.00            
HETATM  827  H14 LIG B   1      27.891  15.063  26.740  1.00  0.00            
HETATM  828  H15 LIG B   1      29.100  16.019  27.584  1.00  0.00            
HETATM  829  H16 LIG B   1      27.787  23.843  38.339  1.00  0.00            
HETATM  830  H17 LIG B   1      22.104  24.736  34.108  1.00  0.00            
HETATM  831  H18 LIG B   1      29.599  18.283  35.619  1.00  0.00            
HETATM  832  H19 LIG B   1      22.587  17.715  28.892  1.00  0.00            
HETATM  833  H20 LIG B   1      28.345  14.730  28.458  1.00  0.00            
TER
ENDMDL
MODEL        2
REMARK RMSD=1.120348
ATOM      1  N   GLY A 183      27.579  40.994  34.526  1.00  0.00            
ATOM      2  H1  GLY A 183      27.310  41.460  35.381  1.00  0.00            
ATOM      3  H2  GLY A 183      26.880  41.108  33.805  1.00  0.00            
ATOM      4  H3  GLY A 183      28.440  41.343  34.130  1.00  0.00            
ATOM      5  CA  GLY A 183      27.774  39.565  34.826  1.00  0.00            
ATOM      6  HA2 GLY A 183      28.681  39.359  35.394  1.00  0.00            
ATOM      7  HA3 GLY A 183      26.797  39.224  35.169  1.00  0.00            
ATOM      8  C   GLY A 183      27.995  38.814  33.531  1.00  0.00            
ATOM      9  O   GLY A 183      28.306  39.428  32.466  1.00  0.00            
ATOM     10  N   PRO A 184      27.860  37.469  33.621  1.00  0.00            
ATOM     11  CD  PRO A 184      27.229  36.710  34.719  1.00  0.00            
ATOM     12  HD2 PRO A 184      26.262  37.158  34.952  1.00  0.00            
ATOM     13  HD3 PRO A 184      27.892  36.761  35.582  1.00  0.00            
ATOM     14  CG  PRO A 184      27.184  35.313  34.187  1.00  0.00            
ATOM     15  HG2 PRO A 184      26.179  35.189  33.784  1.00  0.00            
ATOM     16  HG3 PRO A 184      27.258  34.616  35.022  1.00  0.00            
ATOM     17  CB  PRO A 184      28.317  35.202  33.260  1.00  0.00            
ATOM     18  HB2 PRO A 184      28.143  34.407  32.535  1.00  0.00            
ATOM     19  HB3 PRO A 184      29.207  35.080  33.878  1.00  0.00            
ATOM     20  CA  PRO A 184      28.364  36.553  32.581  1.00  0.00            
ATOM     21  HA  PRO A 184      29.431  36.745  32.459  1.00  0.00            
ATOM     22  C   PRO A 184      27.831  36.701  31.174  1.00  0.00            
ATOM     23  O   PRO A 184      28.403  36.320  30.162  1.00  0.00            
ATOM     24  N   TYR A 185      26.657  37.406  31.112  1.00  0.00            
ATOM     25  H   TYR A 185      26.181  37.678  31.959  1.00  0.00            
ATOM     26  CA  TYR A 185      26.000  37.821  29.837  1.00  0.00            
ATOM     27  HA  TYR A 185      25.807  36.905  29.279  1.00  0.00            
ATOM     28  CB  TYR A 185      24.633  38.380  30.098  1.00  0.00            
ATOM     29  HB2 TYR A 185      24.030  37.561  30.492  1.00  0.00            
ATOM     30  HB3 TYR A 185      24.749  39.099  30.910  1.00  0.00            
ATOM     31  CG  TYR A 185      23.939  38.972  28.813  1.00  0.00            
ATOM     32  CD1 TYR A 185      23.314  38.057  27.934  1.00  0.00            
ATOM     33  HD1 TYR A 185      23.307  36.996  28.136  1.00  0.00            
ATOM     34  CE1 TYR A 185      22.579  38.548  26.853  1.00  0.00            
ATOM     35  HE1 TYR A 185      22.218  37.899  26.069  1.00  0.00            
ATOM     36  CZ  TYR A 185      22.398  39.940  26.700  1.00  0.00            
ATOM     37  OH  TYR A 185      21.666  40.276  25.612  1.00  0.00            
ATOM     38  HH  TYR A 185      21.466  41.214  25.577  1.00  0.00            
ATOM     39  CE2 TYR A 185      22.969  40.884  27.534  1.00  0.00            
ATOM     40  HE2 TYR A 185      22.750  41.926  27.358  1.00  0.00            
ATOM     41  CD2 TYR A 185      23.687  40.413  28.630  1.00  0.00            
ATOM     42  HD2 TYR A 185      24.153  41.074  29.345  1.00  0.00            
ATOM     43  C   TYR A 185      26.834  38.742  28.936  1.00  0.00            
ATOM     44  O   TYR A 185      27.029  38.498  27.762  1.00  0.00            
ATOM     45  N   THR A 186      27.517  39.716  29.512  1.00  0.00            
ATOM     46  H   THR A 186      27.362  39.966  30.478  1.00  0.00            
ATOM     47  CA  THR A 186      28.502  40.556  28.766  1.00  0.00            
ATOM     48  HA  THR A 186      28.019  41.017  27.905  1.00  0.00            
ATOM     49  CB  THR A 186      29.019  41.698  29.694  1.00  0.00            
ATOM     50  HB  THR A 186      29.254  41.246  30.657  1.00  0.00            
ATOM     51  CG2 THR A 186      30.259  42.397  29.099  1.00  0.00            
ATOM     52 HG21 THR A 186      30.056  42.704  28.074  1.00  0.00            
ATOM     53 HG22 THR A 186      30.309  43.403  29.515  1.00  0.00            
ATOM     54 HG23 THR A 186      31.098  41.702  29.105  1.00  0.00            
ATOM     55  OG1 THR A 186      28.034  42.698  29.915  1.00  0.00            
ATOM     56  HG1 THR A 186      27.237  42.250  30.211  1.00  0.00            
ATOM     57  C   THR A 186      29.590  39.701  28.142  1.00  0.00            
ATOM     58  O   THR A 186      29.967  40.073  27.052  1.00  0.00            
ATOM     59  N   PHE A 187      30.125  38.665  28.812  1.00  0.00            
ATOM     60  H   PHE A 187      29.822  38.483  29.757  1.00  0.00            
ATOM     61  CA  PHE A 187      31.167  37.702  28.227  1.00  0.00            
ATOM     62  HA  PHE A 187      32.139  38.105  27.944  1.00  0.00            
ATOM     63  CB  PHE A 187      31.596  36.799  29.410  1.00  0.00            
ATOM     64  HB2 PHE A 187      32.267  37.263  30.132  1.00  0.00            
ATOM     65  HB3 PHE A 187      30.810  36.307  29.983  1.00  0.00            
ATOM     66  CG  PHE A 187      32.445  35.609  29.052  1.00  0.00            
ATOM     67  CD1 PHE A 187      33.799  35.757  28.878  1.00  0.00            
ATOM     68  HD1 PHE A 187      34.271  36.704  29.099  1.00  0.00            
ATOM     69  CE1 PHE A 187      34.626  34.686  28.462  1.00  0.00            
ATOM     70  HE1 PHE A 187      35.704  34.639  28.449  1.00  0.00            
ATOM     71  CZ  PHE A 187      34.013  33.445  28.155  1.00  0.00            
ATOM     72  HZ  PHE A 187      34.596  32.584  27.864  1.00  0.00            
ATOM     73  CE2 PHE A 187      32.665  33.284  28.300  1.00  0.00            
ATOM     74  HE2 PHE A 187      32.137  32.350  28.177  1.00  0.00            
ATOM     75  CD2 PHE A 187      31.846  34.367  28.720  1.00  0.00            
ATOM     76  HD2 PHE A 187      30.781  34.210  28.806  1.00  0.00            
ATOM     77  C   PHE A 187      30.650  36.971  26.971  1.00  0.00            
ATOM     78  O   PHE A 187      31.394  36.725  26.003  1.00  0.00            
ATOM     79  N   VAL A 188      29.319  36.740  26.955  1.00  0.00            
ATOM     80  H   VAL A 188      28.745  36.942  27.761  1.00  0.00            
ATOM     81  CA  VAL A 188      28.612  36.263  25.811  1.00  0.00            
ATOM     82  HA  VAL A 188      29.227  35.430  25.472  1.00  0.00            
ATOM     83  CB  VAL A 188      27.212  35.630  26.130  1.00  0.00            
ATOM     84  HB  VAL A 188      26.541  36.320  26.641  1.00  0.00            
ATOM     85  CG1 VAL A 188      26.487  35.170  24.885  1.00  0.00            
ATOM     86 HG11 VAL A 188      27.266  34.654  24.324  1.00  0.00            
ATOM     87 HG12 VAL A 188      25.642  34.520  25.114  1.00  0.00            
ATOM     88 HG13 VAL A 188      26.152  35.979  24.235  1.00  0.00            
ATOM     89  CG2 VAL A 188      27.499  34.473  27.077  1.00  0.00            
ATOM     90 HG21 VAL A 188      28.368  33.926  26.712  1.00  0.00            
ATOM     91 HG22 VAL A 188      27.685  34.815  28.096  1.00  0.00            
ATOM     92 HG23 VAL A 188      26.557  33.925  27.113  1.00  0.00            
ATOM     93  C   VAL A 188      28.567  37.272  24.667  1.00  0.00            
ATOM     94  O   VAL A 188      29.091  36.993  23.588  1.00  0.00            
ATOM     95  N   GLN A 189      28.085  38.510  24.948  1.00  0.00            
ATOM     96  H   GLN A 189      27.598  38.594  25.829  1.00  0.00            
ATOM     97  CA  GLN A 189      28.039  39.671  24.004  1.00  0.00            
ATOM     98  HA  GLN A 189      27.401  39.464  23.145  1.00  0.00            
ATOM     99  CB  GLN A 189      27.588  40.884  24.849  1.00  0.00            
ATOM    100  HB2 GLN A 189      28.283  41.210  25.622  1.00  0.00            
ATOM    101  HB3 GLN A 189      27.500  41.772  24.224  1.00  0.00            
ATOM    102  CG  GLN A 189      26.188  40.741  25.519  1.00  0.00            
ATOM    103  HG2 GLN A 189      26.183  39.770  26.014  1.00  0.00            
ATOM    104  HG3 GLN A 189      25.963  41.465  26.302  1.00  0.00            
ATOM    105  CD  GLN A 189      25.071  40.710  24.494  1.00  0.00            
ATOM    106  OE1 GLN A 189      24.946  39.875  23.552  1.00  0.00            
ATOM    107  NE2 GLN A 189      24.158  41.648  24.644  1.00  0.00            
ATOM    108 HE21 GLN A 189      23.427  41.741  23.954  1.00  0.00            
ATOM    109 HE22 GLN A 189      24.217  42.215  25.477  1.00  0.00            
ATOM    110  C   GLN A 189      29.427  39.983  23.385  1.00  0.00            
ATOM    111  O   GLN A 189      29.594  40.007  22.196  1.00  0.00            
ATOM    112  N   GLN A 190      30.473  40.030  24.262  1.00  0.00            
ATOM    113  H   GLN A 190      30.200  40.162  25.225  1.00  0.00            
ATOM    114  CA  GLN A 190      31.849  40.313  23.851  1.00  0.00            
ATOM    115  HA  GLN A 190      31.858  41.196  23.212  1.00  0.00            
ATOM    116  CB  GLN A 190      32.696  40.626  25.106  1.00  0.00            
ATOM    117  HB2 GLN A 190      32.665  39.866  25.887  1.00  0.00            
ATOM    118  HB3 GLN A 190      33.697  40.889  24.768  1.00  0.00            
ATOM    119  CG  GLN A 190      32.297  42.039  25.709  1.00  0.00            
ATOM    120  HG2 GLN A 190      32.394  42.767  24.903  1.00  0.00            
ATOM    121  HG3 GLN A 190      31.246  42.155  25.973  1.00  0.00            
ATOM    122  CD  GLN A 190      33.186  42.477  26.920  1.00  0.00            
ATOM    123  OE1 GLN A 190      33.492  43.650  27.202  1.00  0.00            
ATOM    124  NE2 GLN A 190      33.638  41.536  27.683  1.00  0.00            
ATOM    125 HE21 GLN A 190      34.080  41.830  28.542  1.00  0.00            
ATOM    126 HE22 GLN A 190      33.370  40.566  27.592  1.00  0.00            
ATOM    127  C   GLN A 190      32.464  39.293  22.859  1.00  0.00            
ATOM    128  O   GLN A 190      33.350  39.636  22.026  1.00  0.00            
ATOM    129  N   HIE A 191      32.177  37.991  22.971  1.00  0.00            
ATOM    130  H   HIE A 191      31.556  37.666  23.699  1.00  0.00            
ATOM    131  CA  HIE A 191      32.291  36.935  21.973  1.00  0.00            
ATOM    132  HA  HIE A 191      33.298  37.125  21.602  1.00  0.00            
ATOM    133  CB  HIE A 191      32.281  35.606  22.704  1.00  0.00            
ATOM    134  HB2 HIE A 191      31.630  35.842  23.546  1.00  0.00            
ATOM    135  HB3 HIE A 191      31.766  34.813  22.161  1.00  0.00            
ATOM    136  CG  HIE A 191      33.601  35.124  23.320  1.00  0.00            
ATOM    137  ND1 HIE A 191      34.937  35.238  22.774  1.00  0.00            
ATOM    138  CE1 HIE A 191      35.770  34.671  23.701  1.00  0.00            
ATOM    139  HE1 HIE A 191      36.842  34.622  23.579  1.00  0.00            
ATOM    140  NE2 HIE A 191      34.998  34.248  24.761  1.00  0.00            
ATOM    141  HE2 HIE A 191      35.437  33.906  25.604  1.00  0.00            
ATOM    142  CD2 HIE A 191      33.688  34.615  24.592  1.00  0.00            
ATOM    143  HD2 HIE A 191      32.887  34.392  25.282  1.00  0.00            
ATOM    144  C   HIE A 191      31.384  36.989  20.743  1.00  0.00            
ATOM    145  O   HIE A 191      31.832  36.828  19.633  1.00  0.00            
ATOM    146  N   LEU A 192      30.109  37.360  20.882  1.00  0.00            
ATOM    147  H   LEU A 192      29.807  37.488  21.837  1.00  0.00            
ATOM    148  CA  LEU A 192      29.051  37.286  19.795  1.00  0.00            
ATOM    149  HA  LEU A 192      29.109  36.337  19.261  1.00  0.00            
ATOM    150  CB  LEU A 192      27.681  37.414  20.482  1.00  0.00            
ATOM    151  HB2 LEU A 192      27.661  37.091  21.524  1.00  0.00            
ATOM    152  HB3 LEU A 192      27.327  38.443  20.527  1.00  0.00            
ATOM    153  CG  LEU A 192      26.471  36.595  19.849  1.00  0.00            
ATOM    154  HG  LEU A 192      26.501  36.703  18.765  1.00  0.00            
ATOM    155  CD1 LEU A 192      26.574  35.091  19.980  1.00  0.00            
ATOM    156 HD11 LEU A 192      26.451  34.849  21.036  1.00  0.00            
ATOM    157 HD12 LEU A 192      25.787  34.681  19.348  1.00  0.00            
ATOM    158 HD13 LEU A 192      27.561  34.776  19.643  1.00  0.00            
ATOM    159  CD2 LEU A 192      25.213  37.068  20.522  1.00  0.00            
ATOM    160 HD21 LEU A 192      24.343  36.655  20.010  1.00  0.00            
ATOM    161 HD22 LEU A 192      25.182  36.762  21.567  1.00  0.00            
ATOM    162 HD23 LEU A 192      25.141  38.155  20.472  1.00  0.00            
ATOM    163  C   LEU A 192      29.340  38.373  18.750  1.00  0.00            
ATOM    164  O   LEU A 192      29.200  38.164  17.552  1.00  0.00            
ATOM    165  N   MET A 193      29.782  39.489  19.223  1.00  0.00            
ATOM    166  H   MET A 193      29.668  39.507  20.227  1.00  0.00            
ATOM    167  CA  MET A 193      30.077  40.684  18.341  1.00  0.00            
ATOM    168  HA  MET A 193      29.172  40.782  17.741  1.00  0.00            
ATOM    169  CB  MET A 193      30.128  42.013  19.136  1.00  0.00            
ATOM    170  HB2 MET A 193      29.983  42.865  18.471  1.00  0.00            
ATOM    171  HB3 MET A 193      29.300  42.143  19.835  1.00  0.00            
ATOM    172  CG  MET A 193      31.457  42.279  19.886  1.00  0.00            
ATOM    173  HG2 MET A 193      31.945  41.342  20.155  1.00  0.00            
ATOM    174  HG3 MET A 193      32.189  42.803  19.272  1.00  0.00            
ATOM    175  SD  MET A 193      31.343  43.306  21.437  1.00  0.00            
ATOM    176  CE  MET A 193      31.490  44.997  20.753  1.00  0.00            
ATOM    177  HE1 MET A 193      30.733  45.033  19.967  1.00  0.00            
ATOM    178  HE2 MET A 193      31.210  45.761  21.478  1.00  0.00            
ATOM    179  HE3 MET A 193      32.463  45.132  20.282  1.00  0.00            
ATOM    180  C   MET A 193      31.332  40.461  17.456  1.00  0.00            
ATOM    181  O   MET A 193      31.643  41.214  16.543  1.00  0.00            
ATOM    182  N   ILE A 194      32.137  39.364  17.727  1.00  0.00            
ATOM    183  H   ILE A 194      31.994  38.870  18.596  1.00  0.00            
ATOM    184  CA  ILE A 194      33.183  38.912  16.791  1.00  0.00            
ATOM    185  HA  ILE A 194      33.128  39.594  15.942  1.00  0.00            
ATOM    186  CB  ILE A 194      34.585  39.005  17.509  1.00  0.00            
ATOM    187  HB  ILE A 194      35.222  38.380  16.883  1.00  0.00            
ATOM    188  CG2 ILE A 194      35.034  40.462  17.539  1.00  0.00            
ATOM    189 HG21 ILE A 194      34.994  40.851  16.521  1.00  0.00            
ATOM    190 HG22 ILE A 194      34.413  41.091  18.177  1.00  0.00            
ATOM    191 HG23 ILE A 194      36.039  40.640  17.921  1.00  0.00            
ATOM    192  CG1 ILE A 194      34.523  38.190  18.854  1.00  0.00            
ATOM    193 HG12 ILE A 194      33.883  38.761  19.526  1.00  0.00            
ATOM    194 HG13 ILE A 194      34.233  37.151  18.695  1.00  0.00            
ATOM    195  CD1 ILE A 194      35.948  38.166  19.411  1.00  0.00            
ATOM    196 HD11 ILE A 194      36.558  37.615  18.696  1.00  0.00            
ATOM    197 HD12 ILE A 194      36.347  39.157  19.628  1.00  0.00            
ATOM    198 HD13 ILE A 194      36.002  37.601  20.342  1.00  0.00            
ATOM    199  C   ILE A 194      32.932  37.502  16.314  1.00  0.00            
ATOM    200  O   ILE A 194      33.777  36.828  15.690  1.00  0.00            
ATOM    201  N   GLY A 195      31.722  36.896  16.579  1.00  0.00            
ATOM    202  H   GLY A 195      31.147  37.460  17.187  1.00  0.00            
ATOM    203  CA  GLY A 195      31.373  35.561  16.093  1.00  0.00            
ATOM    204  HA2 GLY A 195      30.285  35.507  16.076  1.00  0.00            
ATOM    205  HA3 GLY A 195      31.650  35.484  15.041  1.00  0.00            
ATOM    206  C   GLY A 195      31.879  34.342  16.718  1.00  0.00            
ATOM    207  O   GLY A 195      31.601  33.332  16.041  1.00  0.00            
ATOM    208  N   THR A 196      32.552  34.329  17.874  1.00  0.00            
ATOM    209  H   THR A 196      32.701  35.238  18.286  1.00  0.00            
ATOM    210  CA  THR A 196      33.168  33.098  18.544  1.00  0.00            
ATOM    211  HA  THR A 196      34.114  32.768  18.117  1.00  0.00            
ATOM    212  CB  THR A 196      33.679  33.432  19.955  1.00  0.00            
ATOM    213  HB  THR A 196      32.803  33.474  20.603  1.00  0.00            
ATOM    214  CG2 THR A 196      34.714  32.488  20.532  1.00  0.00            
ATOM    215 HG21 THR A 196      34.184  31.536  20.479  1.00  0.00            
ATOM    216 HG22 THR A 196      35.666  32.394  20.008  1.00  0.00            
ATOM    217 HG23 THR A 196      34.868  32.782  21.570  1.00  0.00            
ATOM    218  OG1 THR A 196      34.265  34.745  20.078  1.00  0.00            
ATOM    219  HG1 THR A 196      34.094  35.021  20.982  1.00  0.00            
ATOM    220  C   THR A 196      32.209  31.927  18.596  1.00  0.00            
ATOM    221  O   THR A 196      31.001  32.118  18.920  1.00  0.00            
ATOM    222  N   ASP A 197      32.708  30.704  18.430  1.00  0.00            
ATOM    223  H   ASP A 197      33.698  30.607  18.257  1.00  0.00            
ATOM    224  CA  ASP A 197      31.976  29.435  18.563  1.00  0.00            
ATOM    225  HA  ASP A 197      30.942  29.651  18.295  1.00  0.00            
ATOM    226  CB  ASP A 197      32.675  28.489  17.686  1.00  0.00            
ATOM    227  HB2 ASP A 197      32.689  28.864  16.663  1.00  0.00            
ATOM    228  HB3 ASP A 197      33.716  28.422  18.004  1.00  0.00            
ATOM    229  CG  ASP A 197      32.106  27.083  17.655  1.00  0.00            
ATOM    230  OD1 ASP A 197      32.557  26.258  16.799  1.00  0.00            
ATOM    231  OD2 ASP A 197      31.254  26.780  18.519  1.00  0.00            
ATOM    232  C   ASP A 197      32.004  28.956  20.033  1.00  0.00            
ATOM    233  O   ASP A 197      33.082  28.719  20.662  1.00  0.00            
ATOM    234  N   PRO A 198      30.871  28.796  20.781  1.00  0.00            
ATOM    235  CD  PRO A 198      29.465  28.903  20.389  1.00  0.00            
ATOM    236  HD2 PRO A 198      29.282  28.407  19.435  1.00  0.00            
ATOM    237  HD3 PRO A 198      29.260  29.972  20.329  1.00  0.00            
ATOM    238  CG  PRO A 198      28.627  28.237  21.449  1.00  0.00            
ATOM    239  HG2 PRO A 198      28.428  27.218  21.117  1.00  0.00            
ATOM    240  HG3 PRO A 198      27.623  28.654  21.534  1.00  0.00            
ATOM    241  CB  PRO A 198      29.389  28.346  22.676  1.00  0.00            
ATOM    242  HB2 PRO A 198      29.095  27.596  23.410  1.00  0.00            
ATOM    243  HB3 PRO A 198      29.186  29.321  23.118  1.00  0.00            
ATOM    244  CA  PRO A 198      30.846  28.333  22.255  1.00  0.00            
ATOM    245  HA  PRO A 198      31.353  29.036  22.917  1.00  0.00            
ATOM    246  C   PRO A 198      31.401  26.870  22.492  1.00  0.00            
ATOM    247  O   PRO A 198      31.845  26.498  23.565  1.00  0.00            
ATOM    248  N   ARG A 199      31.496  26.094  21.451  1.00  0.00            
ATOM    249  H   ARG A 199      31.103  26.408  20.576  1.00  0.00            
ATOM    250  CA  ARG A 199      32.295  24.811  21.426  1.00  0.00            
ATOM    251  HA  ARG A 199      31.914  24.087  22.147  1.00  0.00            
ATOM    252  CB  ARG A 199      32.292  24.168  20.068  1.00  0.00            
ATOM    253  HB2 ARG A 199      32.689  24.865  19.330  1.00  0.00            
ATOM    254  HB3 ARG A 199      32.947  23.296  20.077  1.00  0.00            
ATOM    255  CG  ARG A 199      30.908  23.660  19.866  1.00  0.00            
ATOM    256  HG2 ARG A 199      30.683  22.938  20.651  1.00  0.00            
ATOM    257  HG3 ARG A 199      30.195  24.442  20.128  1.00  0.00            
ATOM    258  CD  ARG A 199      30.620  23.118  18.494  1.00  0.00            
ATOM    259  HD2 ARG A 199      31.071  23.836  17.808  1.00  0.00            
ATOM    260  HD3 ARG A 199      31.119  22.161  18.346  1.00  0.00            
ATOM    261  NE  ARG A 199      29.153  23.064  18.309  1.00  0.00            
ATOM    262  HE  ARG A 199      28.711  22.218  18.640  1.00  0.00            
ATOM    263  CZ  ARG A 199      28.384  24.085  18.019  1.00  0.00            
ATOM    264  NH1 ARG A 199      28.782  25.276  17.688  1.00  0.00            
ATOM    265 HH11 ARG A 199      29.777  25.430  17.605  1.00  0.00            
ATOM    266 HH12 ARG A 199      28.085  25.995  17.557  1.00  0.00            
ATOM    267  NH2 ARG A 199      27.142  23.863  18.264  1.00  0.00            
ATOM    268 HH21 ARG A 199      26.854  22.912  18.442  1.00  0.00            
ATOM    269 HH22 ARG A 199      26.487  24.631  18.247  1.00  0.00            
ATOM    270  C   ARG A 199      33.716  25.045  21.862  1.00  0.00            
ATOM    271  O   ARG A 199      34.219  24.272  22.685  1.00  0.00            
ATOM    272  N   THR A 200      34.306  26.124  21.384  1.00  0.00            
ATOM    273  H   THR A 200      33.783  26.738  20.776  1.00  0.00            
ATOM    274  CA  THR A 200      35.690  26.489  21.845  1.00  0.00            
ATOM    275  HA  THR A 200      36.315  25.596  21.837  1.00  0.00            
ATOM    276  CB  THR A 200      36.350  27.555  21.036  1.00  0.00            
ATOM    277  HB  THR A 200      37.365  27.688  21.412  1.00  0.00            
ATOM    278  CG2 THR A 200      36.403  27.230  19.572  1.00  0.00            
ATOM    279 HG21 THR A 200      35.368  27.057  19.276  1.00  0.00            
ATOM    280 HG22 THR A 200      36.856  27.996  18.943  1.00  0.00            
ATOM    281 HG23 THR A 200      37.082  26.383  19.474  1.00  0.00            
ATOM    282  OG1 THR A 200      35.655  28.733  21.268  1.00  0.00            
ATOM    283  HG1 THR A 200      34.775  28.742  20.886  1.00  0.00            
ATOM    284  C   THR A 200      35.709  26.863  23.364  1.00  0.00            
ATOM    285  O   THR A 200      36.689  26.498  24.056  1.00  0.00            
ATOM    286  N   ILE A 201      34.640  27.466  23.948  1.00  0.00            
ATOM    287  H   ILE A 201      34.007  27.833  23.252  1.00  0.00            
ATOM    288  CA  ILE A 201      34.566  27.865  25.375  1.00  0.00            
ATOM    289  HA  ILE A 201      35.568  28.204  25.640  1.00  0.00            
ATOM    290  CB  ILE A 201      33.597  29.044  25.636  1.00  0.00            
ATOM    291  HB  ILE A 201      32.758  28.900  24.955  1.00  0.00            
ATOM    292  CG2 ILE A 201      32.982  29.015  27.047  1.00  0.00            
ATOM    293 HG21 ILE A 201      33.774  29.044  27.796  1.00  0.00            
ATOM    294 HG22 ILE A 201      32.321  29.854  27.268  1.00  0.00            
ATOM    295 HG23 ILE A 201      32.352  28.129  27.125  1.00  0.00            
ATOM    296  CG1 ILE A 201      34.265  30.403  25.341  1.00  0.00            
ATOM    297 HG12 ILE A 201      33.659  31.183  25.800  1.00  0.00            
ATOM    298 HG13 ILE A 201      35.163  30.407  25.957  1.00  0.00            
ATOM    299  CD1 ILE A 201      34.577  30.645  23.856  1.00  0.00            
ATOM    300 HD11 ILE A 201      35.335  29.977  23.449  1.00  0.00            
ATOM    301 HD12 ILE A 201      33.683  30.548  23.240  1.00  0.00            
ATOM    302 HD13 ILE A 201      34.970  31.659  23.775  1.00  0.00            
ATOM    303  C   ILE A 201      34.375  26.656  26.253  1.00  0.00            
ATOM    304  O   ILE A 201      35.051  26.427  27.230  1.00  0.00            
ATOM    305  N   LEU A 202      33.370  25.858  25.887  1.00  0.00            
ATOM    306  H   LEU A 202      32.852  26.078  25.048  1.00  0.00            
ATOM    307  CA  LEU A 202      32.873  24.729  26.629  1.00  0.00            
ATOM    308  HA  LEU A 202      32.532  24.998  27.629  1.00  0.00            
ATOM    309  CB  LEU A 202      31.665  24.173  25.826  1.00  0.00            
ATOM    310  HB2 LEU A 202      31.929  24.112  24.770  1.00  0.00            
ATOM    311  HB3 LEU A 202      31.525  23.129  26.105  1.00  0.00            
ATOM    312  CG  LEU A 202      30.355  25.016  26.076  1.00  0.00            
ATOM    313  HG  LEU A 202      30.516  26.093  26.022  1.00  0.00            
ATOM    314  CD1 LEU A 202      29.194  24.568  25.143  1.00  0.00            
ATOM    315 HD11 LEU A 202      29.402  24.618  24.074  1.00  0.00            
ATOM    316 HD12 LEU A 202      28.967  23.513  25.300  1.00  0.00            
ATOM    317 HD13 LEU A 202      28.321  25.215  25.237  1.00  0.00            
ATOM    318  CD2 LEU A 202      29.832  24.657  27.513  1.00  0.00            
ATOM    319 HD21 LEU A 202      30.320  25.103  28.379  1.00  0.00            
ATOM    320 HD22 LEU A 202      28.829  25.048  27.687  1.00  0.00            
ATOM    321 HD23 LEU A 202      29.829  23.576  27.656  1.00  0.00            
ATOM    322  C   LEU A 202      33.868  23.690  26.944  1.00  0.00            
ATOM    323  O   LEU A 202      33.868  23.231  28.083  1.00  0.00            
ATOM    324  N   LYS A 203      34.738  23.374  26.027  1.00  0.00            
ATOM    325  H   LYS A 203      34.754  23.890  25.158  1.00  0.00            
ATOM    326  CA  LYS A 203      35.879  22.460  26.267  1.00  0.00            
ATOM    327  HA  LYS A 203      35.375  21.567  26.637  1.00  0.00            
ATOM    328  CB  LYS A 203      36.627  22.133  24.997  1.00  0.00            
ATOM    329  HB2 LYS A 203      35.903  21.765  24.270  1.00  0.00            
ATOM    330  HB3 LYS A 203      37.164  22.988  24.584  1.00  0.00            
ATOM    331  CG  LYS A 203      37.657  21.088  25.298  1.00  0.00            
ATOM    332  HG2 LYS A 203      38.461  21.574  25.850  1.00  0.00            
ATOM    333  HG3 LYS A 203      37.287  20.369  26.028  1.00  0.00            
ATOM    334  CD  LYS A 203      38.163  20.274  24.054  1.00  0.00            
ATOM    335  HD2 LYS A 203      37.298  19.695  23.730  1.00  0.00            
ATOM    336  HD3 LYS A 203      38.457  21.028  23.323  1.00  0.00            
ATOM    337  CE  LYS A 203      39.369  19.486  24.472  1.00  0.00            
ATOM    338  HE2 LYS A 203      40.209  20.151  24.669  1.00  0.00            
ATOM    339  HE3 LYS A 203      39.153  18.926  25.382  1.00  0.00            
ATOM    340  NZ  LYS A 203      39.656  18.507  23.386  1.00  0.00            
ATOM    341  HZ1 LYS A 203      38.838  17.971  23.133  1.00  0.00            
ATOM    342  HZ2 LYS A 203      40.068  18.991  22.600  1.00  0.00            
ATOM    343  HZ3 LYS A 203      40.425  17.930  23.697  1.00  0.00            
ATOM    344  C   LYS A 203      36.828  22.868  27.408  1.00  0.00            
ATOM    345  O   LYS A 203      37.154  22.008  28.228  1.00  0.00            
ATOM    346  N   ASP A 204      37.214  24.133  27.527  1.00  0.00            
ATOM    347  H   ASP A 204      36.898  24.774  26.813  1.00  0.00            
ATOM    348  CA  ASP A 204      38.061  24.656  28.645  1.00  0.00            
ATOM    349  HA  ASP A 204      38.833  23.944  28.937  1.00  0.00            
ATOM    350  CB  ASP A 204      38.813  25.883  28.182  1.00  0.00            
ATOM    351  HB2 ASP A 204      39.420  25.590  27.325  1.00  0.00            
ATOM    352  HB3 ASP A 204      38.062  26.632  27.932  1.00  0.00            
ATOM    353  CG  ASP A 204      39.914  26.238  29.176  1.00  0.00            
ATOM    354  OD1 ASP A 204      40.779  25.422  29.589  1.00  0.00            
ATOM    355  OD2 ASP A 204      39.875  27.429  29.662  1.00  0.00            
ATOM    356  C   ASP A 204      37.155  24.792  29.846  1.00  0.00            
ATOM    357  O   ASP A 204      37.703  24.519  30.954  1.00  0.00            
ATOM    358  N   LEU A 205      35.876  25.296  29.787  1.00  0.00            
ATOM    359  H   LEU A 205      35.577  25.527  28.851  1.00  0.00            
ATOM    360  CA  LEU A 205      35.082  25.777  30.937  1.00  0.00            
ATOM    361  HA  LEU A 205      35.697  26.326  31.650  1.00  0.00            
ATOM    362  CB  LEU A 205      33.989  26.733  30.321  1.00  0.00            
ATOM    363  HB2 LEU A 205      34.486  27.637  29.969  1.00  0.00            
ATOM    364  HB3 LEU A 205      33.471  26.210  29.518  1.00  0.00            
ATOM    365  CG  LEU A 205      32.894  27.159  31.349  1.00  0.00            
ATOM    366  HG  LEU A 205      32.479  26.282  31.844  1.00  0.00            
ATOM    367  CD1 LEU A 205      33.479  28.005  32.475  1.00  0.00            
ATOM    368 HD11 LEU A 205      32.657  28.469  33.019  1.00  0.00            
ATOM    369 HD12 LEU A 205      33.930  27.346  33.216  1.00  0.00            
ATOM    370 HD13 LEU A 205      34.164  28.772  32.113  1.00  0.00            
ATOM    371  CD2 LEU A 205      31.861  27.893  30.628  1.00  0.00            
ATOM    372 HD21 LEU A 205      32.150  28.942  30.551  1.00  0.00            
ATOM    373 HD22 LEU A 205      31.562  27.435  29.685  1.00  0.00            
ATOM    374 HD23 LEU A 205      30.945  27.904  31.220  1.00  0.00            
ATOM    375  C   LEU A 205      34.580  24.529  31.740  1.00  0.00            
ATOM    376  O   LEU A 205      34.628  24.633  32.897  1.00  0.00            
ATOM    377  N   LEU A 206      34.223  23.413  31.069  1.00  0.00            
ATOM    378  H   LEU A 206      34.228  23.450  30.060  1.00  0.00            
ATOM    379  CA  LEU A 206      33.900  22.078  31.743  1.00  0.00            
ATOM    380  HA  LEU A 206      33.497  22.354  32.717  1.00  0.00            
ATOM    381  CB  LEU A 206      32.882  21.372  30.863  1.00  0.00            
ATOM    382  HB2 LEU A 206      33.094  21.457  29.797  1.00  0.00            
ATOM    383  HB3 LEU A 206      32.702  20.315  31.056  1.00  0.00            
ATOM    384  CG  LEU A 206      31.492  22.047  31.033  1.00  0.00            
ATOM    385  HG  LEU A 206      31.545  23.113  30.809  1.00  0.00            
ATOM    386  CD1 LEU A 206      30.516  21.467  29.951  1.00  0.00            
ATOM    387 HD11 LEU A 206      30.222  20.443  30.180  1.00  0.00            
ATOM    388 HD12 LEU A 206      29.567  22.002  29.955  1.00  0.00            
ATOM    389 HD13 LEU A 206      31.053  21.556  29.006  1.00  0.00            
ATOM    390  CD2 LEU A 206      30.821  21.895  32.381  1.00  0.00            
ATOM    391 HD21 LEU A 206      29.836  22.359  32.364  1.00  0.00            
ATOM    392 HD22 LEU A 206      30.764  20.830  32.604  1.00  0.00            
ATOM    393 HD23 LEU A 206      31.429  22.491  33.061  1.00  0.00            
ATOM    394  C   LEU A 206      35.106  21.148  32.095  1.00  0.00            
ATOM    395  O   LEU A 206      36.098  21.215  31.439  1.00  0.00            
ATOM    396  N   PRO A 207      35.117  20.366  33.209  1.00  0.00            
ATOM    397  CD  PRO A 207      34.033  20.297  34.240  1.00  0.00            
ATOM    398  HD2 PRO A 207      33.077  19.934  33.862  1.00  0.00            
ATOM    399  HD3 PRO A 207      33.975  21.322  34.607  1.00  0.00            
ATOM    400  CG  PRO A 207      34.499  19.273  35.334  1.00  0.00            
ATOM    401  HG2 PRO A 207      34.096  18.270  35.192  1.00  0.00            
ATOM    402  HG3 PRO A 207      34.397  19.625  36.360  1.00  0.00            
ATOM    403  CB  PRO A 207      36.003  19.159  35.074  1.00  0.00            
ATOM    404  HB2 PRO A 207      36.356  18.155  35.311  1.00  0.00            
ATOM    405  HB3 PRO A 207      36.501  19.904  35.695  1.00  0.00            
ATOM    406  CA  PRO A 207      36.268  19.495  33.558  1.00  0.00            
ATOM    407  HA  PRO A 207      37.221  20.018  33.474  1.00  0.00            
ATOM    408  C   PRO A 207      36.073  18.218  32.749  1.00  0.00            
ATOM    409  O   PRO A 207      35.358  17.320  33.167  1.00  0.00            
ATOM    410  N   GLU A 208      36.913  18.082  31.728  1.00  0.00            
ATOM    411  H   GLU A 208      37.528  18.859  31.532  1.00  0.00            
ATOM    412  CA  GLU A 208      36.963  16.833  30.938  1.00  0.00            
ATOM    413  HA  GLU A 208      37.337  17.169  29.972  1.00  0.00            
ATOM    414  CB  GLU A 208      37.879  15.826  31.600  1.00  0.00            
ATOM    415  HB2 GLU A 208      37.495  15.505  32.568  1.00  0.00            
ATOM    416  HB3 GLU A 208      38.011  14.906  31.030  1.00  0.00            
ATOM    417  CG  GLU A 208      39.214  16.427  31.852  1.00  0.00            
ATOM    418  HG2 GLU A 208      39.177  17.321  32.474  1.00  0.00            
ATOM    419  HG3 GLU A 208      39.718  15.672  32.456  1.00  0.00            
ATOM    420  CD  GLU A 208      39.984  16.591  30.550  1.00  0.00            
ATOM    421  OE1 GLU A 208      40.399  17.731  30.203  1.00  0.00            
ATOM    422  OE2 GLU A 208      40.298  15.619  29.816  1.00  0.00            
ATOM    423  C   GLU A 208      35.600  16.199  30.559  1.00  0.00            
ATOM    424  O   GLU A 208      35.490  14.989  30.501  1.00  0.00            
ATOM    425  N   THR A 209      34.603  16.999  30.222  1.00  0.00            
ATOM    426  H   THR A 209      34.814  17.982  30.120  1.00  0.00            
ATOM    427  CA  THR A 209      33.275  16.581  29.717  1.00  0.00            
ATOM    428  HA  THR A 209      33.255  15.656  29.140  1.00  0.00            
ATOM    429  CB  THR A 209      32.282  16.368  30.857  1.00  0.00            
ATOM    430  HB  THR A 209      32.787  15.770  31.616  1.00  0.00            
ATOM    431  CG2 THR A 209      31.775  17.702  31.481  1.00  0.00            
ATOM    432 HG21 THR A 209      32.575  18.151  32.070  1.00  0.00            
ATOM    433 HG22 THR A 209      31.460  18.488  30.795  1.00  0.00            
ATOM    434 HG23 THR A 209      30.984  17.492  32.202  1.00  0.00            
ATOM    435  OG1 THR A 209      31.196  15.639  30.468  1.00  0.00            
ATOM    436  HG1 THR A 209      31.560  14.757  30.368  1.00  0.00            
ATOM    437  C   THR A 209      32.745  17.651  28.692  1.00  0.00            
ATOM    438  O   THR A 209      33.334  18.763  28.625  1.00  0.00            
ATOM    439  N   ILE A 210      31.692  17.334  27.965  1.00  0.00            
ATOM    440  H   ILE A 210      31.181  16.469  28.061  1.00  0.00            
ATOM    441  CA  ILE A 210      31.121  18.344  26.978  1.00  0.00            
ATOM    442  HA  ILE A 210      31.466  19.306  27.358  1.00  0.00            
ATOM    443  CB  ILE A 210      31.907  18.226  25.674  1.00  0.00            
ATOM    444  HB  ILE A 210      32.955  18.088  25.942  1.00  0.00            
ATOM    445  CG2 ILE A 210      31.391  17.139  24.675  1.00  0.00            
ATOM    446 HG21 ILE A 210      30.350  17.400  24.483  1.00  0.00            
ATOM    447 HG22 ILE A 210      32.001  17.075  23.774  1.00  0.00            
ATOM    448 HG23 ILE A 210      31.539  16.112  25.008  1.00  0.00            
ATOM    449  CG1 ILE A 210      31.823  19.582  24.957  1.00  0.00            
ATOM    450 HG12 ILE A 210      30.938  19.587  24.321  1.00  0.00            
ATOM    451 HG13 ILE A 210      31.718  20.393  25.678  1.00  0.00            
ATOM    452  CD1 ILE A 210      33.059  19.866  24.087  1.00  0.00            
ATOM    453 HD11 ILE A 210      32.934  19.206  23.230  1.00  0.00            
ATOM    454 HD12 ILE A 210      33.075  20.927  23.836  1.00  0.00            
ATOM    455 HD13 ILE A 210      34.016  19.749  24.595  1.00  0.00            
ATOM    456  C   ILE A 210      29.624  18.157  26.747  1.00  0.00            
ATOM    457  O   ILE A 210      29.106  17.062  27.010  1.00  0.00            
ATOM    458  N   PRO A 211      28.798  19.159  26.423  1.00  0.00            
ATOM    459  CD  PRO A 211      29.089  20.627  26.571  1.00  0.00            
ATOM    460  HD2 PRO A 211      29.453  20.978  25.604  1.00  0.00            
ATOM    461  HD3 PRO A 211      29.905  20.816  27.269  1.00  0.00            
ATOM    462  CG  PRO A 211      27.714  21.232  26.967  1.00  0.00            
ATOM    463  HG2 PRO A 211      27.707  22.258  26.600  1.00  0.00            
ATOM    464  HG3 PRO A 211      27.613  20.989  28.025  1.00  0.00            
ATOM    465  CB  PRO A 211      26.645  20.343  26.377  1.00  0.00            
ATOM    466  HB2 PRO A 211      26.397  20.766  25.403  1.00  0.00            
ATOM    467  HB3 PRO A 211      25.750  20.397  26.997  1.00  0.00            
ATOM    468  CA  PRO A 211      27.313  18.964  26.293  1.00  0.00            
ATOM    469  HA  PRO A 211      27.024  18.343  27.141  1.00  0.00            
ATOM    470  C   PRO A 211      26.772  18.222  24.993  1.00  0.00            
ATOM    471  O   PRO A 211      27.488  18.211  23.999  1.00  0.00            
ATOM    472  N   PRO A 212      25.617  17.547  25.025  1.00  0.00            
ATOM    473  CD  PRO A 212      24.767  17.552  26.184  1.00  0.00            
ATOM    474  HD2 PRO A 212      24.589  18.559  26.563  1.00  0.00            
ATOM    475  HD3 PRO A 212      25.195  17.090  27.074  1.00  0.00            
ATOM    476  CG  PRO A 212      23.562  16.807  25.777  1.00  0.00            
ATOM    477  HG2 PRO A 212      22.713  17.447  26.015  1.00  0.00            
ATOM    478  HG3 PRO A 212      23.502  15.829  26.255  1.00  0.00            
ATOM    479  CB  PRO A 212      23.577  16.464  24.325  1.00  0.00            
ATOM    480  HB2 PRO A 212      22.911  17.124  23.768  1.00  0.00            
ATOM    481  HB3 PRO A 212      23.290  15.425  24.164  1.00  0.00            
ATOM    482  CA  PRO A 212      25.034  16.728  23.931  1.00  0.00            
ATOM    483  HA  PRO A 212      25.502  15.744  23.893  1.00  0.00            
ATOM    484  C   PRO A 212      25.244  17.311  22.555  1.00  0.00            
ATOM    485  O   PRO A 212      25.049  18.481  22.509  1.00  0.00            
ATOM    486  N   PRO A 213      25.654  16.518  21.520  1.00  0.00            
ATOM    487  CD  PRO A 213      25.463  15.033  21.446  1.00  0.00            
ATOM    488  HD2 PRO A 213      24.452  14.787  21.769  1.00  0.00            
ATOM    489  HD3 PRO A 213      26.204  14.555  22.088  1.00  0.00            
ATOM    490  CG  PRO A 213      25.619  14.646  19.973  1.00  0.00            
ATOM    491  HG2 PRO A 213      24.642  14.497  19.515  1.00  0.00            
ATOM    492  HG3 PRO A 213      26.228  13.743  19.993  1.00  0.00            
ATOM    493  CB  PRO A 213      26.277  15.844  19.312  1.00  0.00            
ATOM    494  HB2 PRO A 213      25.931  15.992  18.288  1.00  0.00            
ATOM    495  HB3 PRO A 213      27.347  15.676  19.442  1.00  0.00            
ATOM    496  CA  PRO A 213      26.010  17.072  20.188  1.00  0.00            
ATOM    497  HA  PRO A 213      26.932  17.645  20.279  1.00  0.00            
ATOM    498  C   PRO A 213      24.935  17.944  19.446  1.00  0.00            
ATOM    499  O   PRO A 213      25.154  18.901  18.728  1.00  0.00            
ATOM    500  N   GLU A 214      23.661  17.585  19.663  1.00  0.00            
ATOM    501  H   GLU A 214      23.413  16.724  20.129  1.00  0.00            
ATOM    502  CA  GLU A 214      22.532  18.150  18.886  1.00  0.00            
ATOM    503  HA  GLU A 214      22.800  18.202  17.830  1.00  0.00            
ATOM    504  CB  GLU A 214      21.362  17.149  18.820  1.00  0.00            
ATOM    505  HB2 GLU A 214      20.712  17.493  18.015  1.00  0.00            
ATOM    506  HB3 GLU A 214      21.733  16.166  18.527  1.00  0.00            
ATOM    507  CG  GLU A 214      20.473  17.019  20.104  1.00  0.00            
ATOM    508  HG2 GLU A 214      20.469  17.993  20.594  1.00  0.00            
ATOM    509  HG3 GLU A 214      19.525  16.607  19.759  1.00  0.00            
ATOM    510  CD  GLU A 214      20.958  15.929  21.020  1.00  0.00            
ATOM    511  OE1 GLU A 214      22.072  15.461  20.948  1.00  0.00            
ATOM    512  OE2 GLU A 214      20.129  15.528  21.860  1.00  0.00            
ATOM    513  C   GLU A 214      22.100  19.574  19.285  1.00  0.00            
ATOM    514  O   GLU A 214      21.369  20.229  18.562  1.00  0.00            
ATOM    515  N   LEU A 215      22.504  20.035  20.464  1.00  0.00            
ATOM    516  H   LEU A 215      23.208  19.472  20.920  1.00  0.00            
ATOM    517  CA  LEU A 215      22.142  21.361  20.878  1.00  0.00            
ATOM    518  HA  LEU A 215      21.058  21.287  20.966  1.00  0.00            
ATOM    519  CB  LEU A 215      22.672  21.587  22.306  1.00  0.00            
ATOM    520  HB2 LEU A 215      23.733  21.790  22.165  1.00  0.00            
ATOM    521  HB3 LEU A 215      22.153  22.486  22.639  1.00  0.00            
ATOM    522  CG  LEU A 215      22.472  20.452  23.294  1.00  0.00            
ATOM    523  HG  LEU A 215      22.652  19.512  22.773  1.00  0.00            
ATOM    524  CD1 LEU A 215      23.473  20.432  24.440  1.00  0.00            
ATOM    525 HD11 LEU A 215      23.407  19.466  24.942  1.00  0.00            
ATOM    526 HD12 LEU A 215      24.470  20.578  24.027  1.00  0.00            
ATOM    527 HD13 LEU A 215      23.315  21.276  25.112  1.00  0.00            
ATOM    528  CD2 LEU A 215      21.112  20.599  23.874  1.00  0.00            
ATOM    529 HD21 LEU A 215      20.751  19.669  24.312  1.00  0.00            
ATOM    530 HD22 LEU A 215      21.028  21.407  24.602  1.00  0.00            
ATOM    531 HD23 LEU A 215      20.439  20.763  23.033  1.00  0.00            
ATOM    532  C   LEU A 215      22.546  22.474  19.768  1.00  0.00            
ATOM    533  O   LEU A 215      23.543  22.370  19.144  1.00  0.00            
ATOM    534  N   ASP A 216      21.785  23.568  19.699  1.00  0.00            
ATOM    535  H   ASP A 216      20.897  23.639  20.175  1.00  0.00            
ATOM    536  CA  ASP A 216      22.120  24.784  19.013  1.00  0.00            
ATOM    537  HA  ASP A 216      22.808  24.514  18.211  1.00  0.00            
ATOM    538  CB  ASP A 216      20.857  25.413  18.458  1.00  0.00            
ATOM    539  HB2 ASP A 216      21.182  26.398  18.121  1.00  0.00            
ATOM    540  HB3 ASP A 216      20.535  24.806  17.612  1.00  0.00            
ATOM    541  CG  ASP A 216      19.624  25.625  19.391  1.00  0.00            
ATOM    542  OD1 ASP A 216      18.534  25.823  18.850  1.00  0.00            
ATOM    543  OD2 ASP A 216      19.699  25.510  20.633  1.00  0.00            
ATOM    544  C   ASP A 216      22.885  25.753  19.881  1.00  0.00            
ATOM    545  O   ASP A 216      22.747  25.860  21.080  1.00  0.00            
ATOM    546  N   ASP A 217      23.681  26.641  19.251  1.00  0.00            
ATOM    547  H   ASP A 217      23.796  26.584  18.249  1.00  0.00            
ATOM    548  CA  ASP A 217      24.420  27.714  19.952  1.00  0.00            
ATOM    549  HA  ASP A 217      25.250  27.330  20.546  1.00  0.00            
ATOM    550  CB  ASP A 217      25.021  28.636  18.904  1.00  0.00            
ATOM    551  HB2 ASP A 217      24.255  29.308  18.518  1.00  0.00            
ATOM    552  HB3 ASP A 217      25.756  29.271  19.401  1.00  0.00            
ATOM    553  CG  ASP A 217      25.694  27.865  17.786  1.00  0.00            
ATOM    554  OD1 ASP A 217      25.597  28.279  16.647  1.00  0.00            
ATOM    555  OD2 ASP A 217      26.351  26.780  17.981  1.00  0.00            
ATOM    556  C   ASP A 217      23.542  28.554  20.906  1.00  0.00            
ATOM    557  O   ASP A 217      23.959  28.858  22.000  1.00  0.00            
ATOM    558  N   MET A 218      22.245  28.822  20.596  1.00  0.00            
ATOM    559  H   MET A 218      21.891  28.549  19.691  1.00  0.00            
ATOM    560  CA  MET A 218      21.365  29.584  21.486  1.00  0.00            
ATOM    561  HA  MET A 218      21.919  30.480  21.765  1.00  0.00            
ATOM    562  CB  MET A 218      20.144  30.017  20.642  1.00  0.00            
ATOM    563  HB2 MET A 218      19.498  30.644  21.256  1.00  0.00            
ATOM    564  HB3 MET A 218      20.356  30.580  19.732  1.00  0.00            
ATOM    565  CG  MET A 218      19.335  28.854  20.242  1.00  0.00            
ATOM    566  HG2 MET A 218      19.937  28.101  19.733  1.00  0.00            
ATOM    567  HG3 MET A 218      18.904  28.412  21.140  1.00  0.00            
ATOM    568  SD  MET A 218      17.909  29.234  19.129  1.00  0.00            
ATOM    569  CE  MET A 218      16.587  29.868  20.221  1.00  0.00            
ATOM    570  HE1 MET A 218      16.766  30.871  20.606  1.00  0.00            
ATOM    571  HE2 MET A 218      15.597  29.792  19.773  1.00  0.00            
ATOM    572  HE3 MET A 218      16.537  29.285  21.141  1.00  0.00            
ATOM    573  C   MET A 218      20.951  28.764  22.840  1.00  0.00            
ATOM    574  O   MET A 218      20.461  29.415  23.724  1.00  0.00            
ATOM    575  N   THR A 219      21.212  27.461  22.815  1.00  0.00            
ATOM    576  H   THR A 219      21.533  26.931  22.018  1.00  0.00            
ATOM    577  CA  THR A 219      21.223  26.693  24.052  1.00  0.00            
ATOM    578  HA  THR A 219      20.465  27.053  24.747  1.00  0.00            
ATOM    579  CB  THR A 219      20.699  25.309  23.819  1.00  0.00            
ATOM    580  HB  THR A 219      21.311  24.666  23.186  1.00  0.00            
ATOM    581  CG2 THR A 219      20.593  24.493  25.135  1.00  0.00            
ATOM    582 HG21 THR A 219      20.688  25.216  25.945  1.00  0.00            
ATOM    583 HG22 THR A 219      19.653  23.942  25.182  1.00  0.00            
ATOM    584 HG23 THR A 219      21.481  23.861  25.105  1.00  0.00            
ATOM    585  OG1 THR A 219      19.411  25.399  23.270  1.00  0.00            
ATOM    586  HG1 THR A 219      19.580  25.592  22.344  1.00  0.00            
ATOM    587  C   THR A 219      22.600  26.706  24.675  1.00  0.00            
ATOM    588  O   THR A 219      22.739  27.068  25.798  1.00  0.00            
ATOM    589  N   LEU A 220      23.635  26.402  23.893  1.00  0.00            
ATOM    590  H   LEU A 220      23.390  26.259  22.924  1.00  0.00            
ATOM    591  CA  LEU A 220      25.005  26.273  24.400  1.00  0.00            
ATOM    592  HA  LEU A 220      25.013  25.513  25.182  1.00  0.00            
ATOM    593  CB  LEU A 220      25.954  25.932  23.213  1.00  0.00            
ATOM    594  HB2 LEU A 220      25.708  26.696  22.476  1.00  0.00            
ATOM    595  HB3 LEU A 220      26.990  26.063  23.528  1.00  0.00            
ATOM    596  CG  LEU A 220      25.745  24.557  22.501  1.00  0.00            
ATOM    597  HG  LEU A 220      24.706  24.541  22.172  1.00  0.00            
ATOM    598  CD1 LEU A 220      26.665  24.528  21.319  1.00  0.00            
ATOM    599 HD11 LEU A 220      26.568  23.588  20.776  1.00  0.00            
ATOM    600 HD12 LEU A 220      26.463  25.390  20.683  1.00  0.00            
ATOM    601 HD13 LEU A 220      27.703  24.569  21.650  1.00  0.00            
ATOM    602  CD2 LEU A 220      26.099  23.436  23.447  1.00  0.00            
ATOM    603 HD21 LEU A 220      25.629  23.481  24.429  1.00  0.00            
ATOM    604 HD22 LEU A 220      25.960  22.463  22.974  1.00  0.00            
ATOM    605 HD23 LEU A 220      27.165  23.573  23.626  1.00  0.00            
ATOM    606  C   LEU A 220      25.639  27.500  25.101  1.00  0.00            
ATOM    607  O   LEU A 220      26.433  27.380  26.102  1.00  0.00            
ATOM    608  N   TRP A 221      25.322  28.719  24.696  1.00  0.00            
ATOM    609  H   TRP A 221      24.986  28.850  23.753  1.00  0.00            
ATOM    610  CA  TRP A 221      25.583  29.993  25.412  1.00  0.00            
ATOM    611  HA  TRP A 221      26.620  30.053  25.744  1.00  0.00            
ATOM    612  CB  TRP A 221      25.425  31.232  24.474  1.00  0.00            
ATOM    613  HB2 TRP A 221      24.484  31.125  23.933  1.00  0.00            
ATOM    614  HB3 TRP A 221      25.468  32.093  25.142  1.00  0.00            
ATOM    615  CG  TRP A 221      26.532  31.386  23.446  1.00  0.00            
ATOM    616  CD1 TRP A 221      26.279  31.471  22.138  1.00  0.00            
ATOM    617  HD1 TRP A 221      25.329  31.410  21.627  1.00  0.00            
ATOM    618  NE1 TRP A 221      27.501  31.564  21.514  1.00  0.00            
ATOM    619  HE1 TRP A 221      27.631  31.762  20.531  1.00  0.00            
ATOM    620  CE2 TRP A 221      28.563  31.795  22.467  1.00  0.00            
ATOM    621  CZ2 TRP A 221      29.950  32.068  22.395  1.00  0.00            
ATOM    622  HZ2 TRP A 221      30.323  32.139  21.385  1.00  0.00            
ATOM    623  CH2 TRP A 221      30.701  32.118  23.581  1.00  0.00            
ATOM    624  HH2 TRP A 221      31.772  32.244  23.524  1.00  0.00            
ATOM    625  CZ3 TRP A 221      30.134  31.907  24.848  1.00  0.00            
ATOM    626  HZ3 TRP A 221      30.686  32.022  25.769  1.00  0.00            
ATOM    627  CE3 TRP A 221      28.755  31.630  24.921  1.00  0.00            
ATOM    628  HE3 TRP A 221      28.209  31.559  25.849  1.00  0.00            
ATOM    629  CD2 TRP A 221      27.949  31.631  23.734  1.00  0.00            
ATOM    630  C   TRP A 221      24.673  30.165  26.668  1.00  0.00            
ATOM    631  O   TRP A 221      25.197  30.573  27.684  1.00  0.00            
ATOM    632  N   GLN A 222      23.381  29.807  26.607  1.00  0.00            
ATOM    633  H   GLN A 222      23.092  29.151  25.895  1.00  0.00            
ATOM    634  CA  GLN A 222      22.553  29.892  27.874  1.00  0.00            
ATOM    635  HA  GLN A 222      22.643  30.825  28.431  1.00  0.00            
ATOM    636  CB  GLN A 222      21.112  29.628  27.522  1.00  0.00            
ATOM    637  HB2 GLN A 222      20.744  30.524  27.023  1.00  0.00            
ATOM    638  HB3 GLN A 222      20.902  28.742  26.921  1.00  0.00            
ATOM    639  CG  GLN A 222      20.263  29.359  28.772  1.00  0.00            
ATOM    640  HG2 GLN A 222      19.202  29.432  28.537  1.00  0.00            
ATOM    641  HG3 GLN A 222      20.520  28.356  29.115  1.00  0.00            
ATOM    642  CD  GLN A 222      20.415  30.287  29.946  1.00  0.00            
ATOM    643  OE1 GLN A 222      20.691  31.487  29.796  1.00  0.00            
ATOM    644  NE2 GLN A 222      20.149  29.835  31.179  1.00  0.00            
ATOM    645 HE21 GLN A 222      20.417  30.459  31.927  1.00  0.00            
ATOM    646 HE22 GLN A 222      20.004  28.836  31.223  1.00  0.00            
ATOM    647  C   GLN A 222      23.209  28.873  28.847  1.00  0.00            
ATOM    648  O   GLN A 222      23.339  29.208  29.988  1.00  0.00            
ATOM    649  N   ILE A 223      23.687  27.705  28.499  1.00  0.00            
ATOM    650  H   ILE A 223      23.461  27.366  27.575  1.00  0.00            
ATOM    651  CA  ILE A 223      24.450  26.780  29.374  1.00  0.00            
ATOM    652  HA  ILE A 223      23.788  26.611  30.224  1.00  0.00            
ATOM    653  CB  ILE A 223      24.826  25.497  28.617  1.00  0.00            
ATOM    654  HB  ILE A 223      25.375  25.701  27.699  1.00  0.00            
ATOM    655  CG2 ILE A 223      25.793  24.622  29.473  1.00  0.00            
ATOM    656 HG21 ILE A 223      25.492  24.675  30.519  1.00  0.00            
ATOM    657 HG22 ILE A 223      25.987  23.615  29.103  1.00  0.00            
ATOM    658 HG23 ILE A 223      26.792  25.053  29.397  1.00  0.00            
ATOM    659  CG1 ILE A 223      23.659  24.557  28.106  1.00  0.00            
ATOM    660 HG12 ILE A 223      23.296  24.033  28.990  1.00  0.00            
ATOM    661 HG13 ILE A 223      22.813  25.154  27.763  1.00  0.00            
ATOM    662  CD1 ILE A 223      24.091  23.403  27.181  1.00  0.00            
ATOM    663 HD11 ILE A 223      24.817  22.711  27.608  1.00  0.00            
ATOM    664 HD12 ILE A 223      23.183  22.844  26.949  1.00  0.00            
ATOM    665 HD13 ILE A 223      24.435  23.781  26.219  1.00  0.00            
ATOM    666  C   ILE A 223      25.655  27.486  29.979  1.00  0.00            
ATOM    667  O   ILE A 223      25.789  27.449  31.181  1.00  0.00            
ATOM    668  N   VAL A 224      26.525  28.152  29.173  1.00  0.00            
ATOM    669  H   VAL A 224      26.260  28.084  28.202  1.00  0.00            
ATOM    670  CA  VAL A 224      27.739  28.867  29.583  1.00  0.00            
ATOM    671  HA  VAL A 224      28.435  28.224  30.124  1.00  0.00            
ATOM    672  CB  VAL A 224      28.492  29.514  28.406  1.00  0.00            
ATOM    673  HB  VAL A 224      27.757  29.984  27.751  1.00  0.00            
ATOM    674  CG1 VAL A 224      29.423  30.673  28.717  1.00  0.00            
ATOM    675 HG11 VAL A 224      30.169  30.421  29.473  1.00  0.00            
ATOM    676 HG12 VAL A 224      30.038  30.869  27.839  1.00  0.00            
ATOM    677 HG13 VAL A 224      28.852  31.519  29.099  1.00  0.00            
ATOM    678  CG2 VAL A 224      29.207  28.370  27.666  1.00  0.00            
ATOM    679 HG21 VAL A 224      28.499  27.627  27.302  1.00  0.00            
ATOM    680 HG22 VAL A 224      29.848  28.768  26.880  1.00  0.00            
ATOM    681 HG23 VAL A 224      29.777  27.754  28.362  1.00  0.00            
ATOM    682  C   VAL A 224      27.290  29.938  30.552  1.00  0.00            
ATOM    683  O   VAL A 224      27.936  30.074  31.571  1.00  0.00            
ATOM    684  N   ILE A 225      26.167  30.693  30.278  1.00  0.00            
ATOM    685  H   ILE A 225      25.613  30.546  29.447  1.00  0.00            
ATOM    686  CA  ILE A 225      25.595  31.626  31.299  1.00  0.00            
ATOM    687  HA  ILE A 225      26.390  32.301  31.618  1.00  0.00            
ATOM    688  CB  ILE A 225      24.477  32.500  30.728  1.00  0.00            
ATOM    689  HB  ILE A 225      23.751  31.899  30.179  1.00  0.00            
ATOM    690  CG2 ILE A 225      23.685  33.179  31.889  1.00  0.00            
ATOM    691 HG21 ILE A 225      23.208  32.448  32.543  1.00  0.00            
ATOM    692 HG22 ILE A 225      24.311  33.896  32.419  1.00  0.00            
ATOM    693 HG23 ILE A 225      22.851  33.684  31.402  1.00  0.00            
ATOM    694  CG1 ILE A 225      25.150  33.501  29.777  1.00  0.00            
ATOM    695 HG12 ILE A 225      25.839  34.186  30.274  1.00  0.00            
ATOM    696 HG13 ILE A 225      25.763  32.949  29.064  1.00  0.00            
ATOM    697  CD1 ILE A 225      24.104  34.363  29.025  1.00  0.00            
ATOM    698 HD11 ILE A 225      23.704  35.097  29.724  1.00  0.00            
ATOM    699 HD12 ILE A 225      24.450  34.967  28.186  1.00  0.00            
ATOM    700 HD13 ILE A 225      23.257  33.757  28.705  1.00  0.00            
ATOM    701  C   ILE A 225      25.127  30.790  32.535  1.00  0.00            
ATOM    702  O   ILE A 225      25.453  31.234  33.668  1.00  0.00            
ATOM    703  N   ASN A 226      24.548  29.565  32.525  1.00  0.00            
ATOM    704  H   ASN A 226      24.320  29.154  31.631  1.00  0.00            
ATOM    705  CA  ASN A 226      24.181  28.780  33.671  1.00  0.00            
ATOM    706  HA  ASN A 226      23.645  29.518  34.267  1.00  0.00            
ATOM    707  CB  ASN A 226      23.344  27.555  33.368  1.00  0.00            
ATOM    708  HB2 ASN A 226      22.741  27.642  32.465  1.00  0.00            
ATOM    709  HB3 ASN A 226      23.989  26.785  32.943  1.00  0.00            
ATOM    710  CG  ASN A 226      22.440  27.132  34.516  1.00  0.00            
ATOM    711  OD1 ASN A 226      22.205  27.820  35.507  1.00  0.00            
ATOM    712  ND2 ASN A 226      21.954  25.958  34.554  1.00  0.00            
ATOM    713 HD21 ASN A 226      21.329  25.728  35.314  1.00  0.00            
ATOM    714 HD22 ASN A 226      21.959  25.448  33.682  1.00  0.00            
ATOM    715  C   ASN A 226      25.419  28.432  34.557  1.00  0.00            
ATOM    716  O   ASN A 226      25.270  28.403  35.777  1.00  0.00            
ATOM    717  N   ILE A 227      26.533  28.176  33.970  1.00  0.00            
ATOM    718  H   ILE A 227      26.396  28.111  32.972  1.00  0.00            
ATOM    719  CA  ILE A 227      27.795  27.710  34.578  1.00  0.00            
ATOM    720  HA  ILE A 227      27.637  26.973  35.365  1.00  0.00            
ATOM    721  CB  ILE A 227      28.747  27.102  33.499  1.00  0.00            
ATOM    722  HB  ILE A 227      28.685  27.668  32.570  1.00  0.00            
ATOM    723  CG2 ILE A 227      30.234  27.070  34.024  1.00  0.00            
ATOM    724 HG21 ILE A 227      30.335  26.894  35.095  1.00  0.00            
ATOM    725 HG22 ILE A 227      30.805  26.316  33.481  1.00  0.00            
ATOM    726 HG23 ILE A 227      30.630  28.044  33.740  1.00  0.00            
ATOM    727  CG1 ILE A 227      28.319  25.634  33.112  1.00  0.00            
ATOM    728 HG12 ILE A 227      28.369  24.922  33.936  1.00  0.00            
ATOM    729 HG13 ILE A 227      27.289  25.674  32.756  1.00  0.00            
ATOM    730  CD1 ILE A 227      29.029  25.027  31.916  1.00  0.00            
ATOM    731 HD11 ILE A 227      28.333  24.341  31.436  1.00  0.00            
ATOM    732 HD12 ILE A 227      29.422  25.786  31.239  1.00  0.00            
ATOM    733 HD13 ILE A 227      29.897  24.518  32.336  1.00  0.00            
ATOM    734  C   ILE A 227      28.482  28.906  35.220  1.00  0.00            
ATOM    735  O   ILE A 227      28.959  28.820  36.343  1.00  0.00            
ATOM    736  N   LEU A 228      28.419  30.118  34.559  1.00  0.00            
ATOM    737  H   LEU A 228      27.917  30.183  33.685  1.00  0.00            
ATOM    738  CA  LEU A 228      29.015  31.318  35.126  1.00  0.00            
ATOM    739  HA  LEU A 228      29.876  31.041  35.732  1.00  0.00            
ATOM    740  CB  LEU A 228      29.521  32.174  33.982  1.00  0.00            
ATOM    741  HB2 LEU A 228      28.630  32.360  33.382  1.00  0.00            
ATOM    742  HB3 LEU A 228      29.802  33.147  34.383  1.00  0.00            
ATOM    743  CG  LEU A 228      30.657  31.607  33.138  1.00  0.00            
ATOM    744  HG  LEU A 228      30.482  30.548  32.951  1.00  0.00            
ATOM    745  CD1 LEU A 228      30.737  32.322  31.823  1.00  0.00            
ATOM    746 HD11 LEU A 228      31.158  33.319  31.951  1.00  0.00            
ATOM    747 HD12 LEU A 228      31.451  31.762  31.219  1.00  0.00            
ATOM    748 HD13 LEU A 228      29.795  32.569  31.333  1.00  0.00            
ATOM    749  CD2 LEU A 228      31.974  31.809  33.835  1.00  0.00            
ATOM    750 HD21 LEU A 228      32.189  32.798  34.236  1.00  0.00            
ATOM    751 HD22 LEU A 228      32.014  31.110  34.670  1.00  0.00            
ATOM    752 HD23 LEU A 228      32.748  31.542  33.115  1.00  0.00            
ATOM    753  C   LEU A 228      28.044  32.099  36.071  1.00  0.00            
ATOM    754  O   LEU A 228      28.591  32.969  36.779  1.00  0.00            
ATOM    755  N   SER A 229      26.775  31.685  36.124  1.00  0.00            
ATOM    756  H   SER A 229      26.493  31.057  35.385  1.00  0.00            
ATOM    757  CA  SER A 229      25.856  32.146  37.261  1.00  0.00            
ATOM    758  HA  SER A 229      26.422  32.885  37.829  1.00  0.00            
ATOM    759  CB  SER A 229      24.602  32.716  36.755  1.00  0.00            
ATOM    760  HB2 SER A 229      24.006  33.088  37.588  1.00  0.00            
ATOM    761  HB3 SER A 229      24.814  33.544  36.078  1.00  0.00            
ATOM    762  OG  SER A 229      23.780  31.890  35.907  1.00  0.00            
ATOM    763  HG  SER A 229      24.279  31.744  35.099  1.00  0.00            
ATOM    764  C   SER A 229      25.623  31.125  38.389  1.00  0.00            
ATOM    765  O   SER A 229      24.979  31.506  39.376  1.00  0.00            
ATOM    766  N   GLU A 230      26.094  29.848  38.242  1.00  0.00            
ATOM    767  H   GLU A 230      26.538  29.609  37.367  1.00  0.00            
ATOM    768  CA  GLU A 230      25.988  28.893  39.390  1.00  0.00            
ATOM    769  HA  GLU A 230      24.947  28.903  39.714  1.00  0.00            
ATOM    770  CB  GLU A 230      26.417  27.502  38.847  1.00  0.00            
ATOM    771  HB2 GLU A 230      25.670  27.123  38.149  1.00  0.00            
ATOM    772  HB3 GLU A 230      27.341  27.754  38.326  1.00  0.00            
ATOM    773  CG  GLU A 230      26.714  26.422  39.889  1.00  0.00            
ATOM    774  HG2 GLU A 230      27.029  25.520  39.367  1.00  0.00            
ATOM    775  HG3 GLU A 230      27.516  26.745  40.554  1.00  0.00            
ATOM    776  CD  GLU A 230      25.644  25.985  40.930  1.00  0.00            
ATOM    777  OE1 GLU A 230      26.087  25.356  41.939  1.00  0.00            
ATOM    778  OE2 GLU A 230      24.401  26.218  40.657  1.00  0.00            
ATOM    779  C   GLU A 230      26.805  29.312  40.630  1.00  0.00            
ATOM    780  O   GLU A 230      27.970  29.737  40.473  1.00  0.00            
ATOM    781  N   NME A 231      26.306  29.367  41.847  1.00  0.00            
ATOM    782  H   NME A 231      25.332  29.112  41.939  1.00  0.00            
ATOM    783  CH3 NME A 231      27.076  29.762  43.016  1.00  0.00            
ATOM    784 HH31 NME A 231      27.937  29.129  43.225  1.00  0.00            
ATOM    785 HH32 NME A 231      27.484  30.749  42.794  1.00  0.00            
ATOM    786 HH33 NME A 231      26.414  29.894  43.873  1.00  0.00            
TER
HETATM  787  C1  LIG B   1      26.454  19.581  30.704  1.00  0.00            
HETATM  788  C2  LIG B   1      25.446  20.427  30.303  1.00  0.00            
HETATM  789  C3  LIG B   1      25.077  21.418  31.120  1.00  0.00            
HETATM  790  C4  LIG B   1      25.796  21.715  32.281  1.00  0.00            
HETATM  791  C5  LIG B   1      26.867  20.904  32.584  1.00  0.00            
HETATM  792  C6  LIG B   1      27.191  19.875  31.813  1.00  0.00            
HETATM  793  O1  LIG B   1      27.579  21.089  33.751  1.00  0.00            
HETATM  794  C7  LIG B   1      27.310  22.112  34.626  1.00  0.00            
HETATM  795  C8  LIG B   1      26.247  22.899  34.530  1.00  0.00            
HETATM  796  C9  LIG B   1      25.432  22.780  33.257  1.00  0.00            
HETATM  797  O2  LIG B   1      24.453  23.453  33.089  1.00  0.00            
HETATM  798  O3  LIG B   1      25.895  23.815  35.570  1.00  0.00            
HETATM  799  C10 LIG B   1      24.722  24.738  35.606  1.00  0.00            
HETATM  800  C11 LIG B   1      28.072  22.084  35.897  1.00  0.00            
HETATM  801  C12 LIG B   1      28.730  23.122  36.467  1.00  0.00            
HETATM  802  C13 LIG B   1      29.507  23.001  37.601  1.00  0.00            
HETATM  803  C14 LIG B   1      29.521  21.755  38.317  1.00  0.00            
HETATM  804  C15 LIG B   1      28.995  20.645  37.638  1.00  0.00            
HETATM  805  C16 LIG B   1      28.249  20.799  36.449  1.00  0.00            
HETATM  806  O4  LIG B   1      23.987  22.099  30.776  1.00  0.00            
HETATM  807  C17 LIG B   1      22.781  21.683  30.061  1.00  0.00            
HETATM  808  O5  LIG B   1      30.005  24.148  38.235  1.00  0.00            
HETATM  809  C18 LIG B   1      30.182  25.458  37.652  1.00  0.00            
HETATM  810  O6  LIG B   1      26.657  18.525  29.866  1.00  0.00            
HETATM  811  C19 LIG B   1      27.894  17.792  29.821  1.00  0.00            
HETATM  812  O7  LIG B   1      29.995  21.722  39.533  1.00  0.00            
HETATM  813  C20 LIG B   1      30.517  20.536  40.276  1.00  0.00            
HETATM  814  H1  LIG B   1      25.049  20.237  29.310  1.00  0.00            
HETATM  815  H2  LIG B   1      28.059  19.280  32.085  1.00  0.00            
HETATM  816  H3  LIG B   1      23.788  24.218  35.359  1.00  0.00            
HETATM  817  H4  LIG B   1      24.605  25.076  36.644  1.00  0.00            
HETATM  818  H5  LIG B   1      28.698  24.106  36.008  1.00  0.00            
HETATM  819  H6  LIG B   1      28.969  19.690  38.156  1.00  0.00            
HETATM  820  H7  LIG B   1      27.835  19.996  35.846  1.00  0.00            
HETATM  821  H8  LIG B   1      23.048  21.364  29.046  1.00  0.00            
HETATM  822  H9  LIG B   1      22.419  20.815  30.625  1.00  0.00            
HETATM  823  H10 LIG B   1      29.233  25.977  37.466  1.00  0.00            
HETATM  824  H11 LIG B   1      30.685  26.076  38.406  1.00  0.00            
HETATM  825  H12 LIG B   1      28.694  18.348  29.317  1.00  0.00            
HETATM  826  H13 LIG B   1      28.228  17.448  30.808  1.00  0.00            
HETATM  827  H14 LIG B   1      30.719  20.940  41.276  1.00  0.00            
HETATM  828  H15 LIG B   1      29.699  19.826  40.448  1.00  0.00            
HETATM  829  H16 LIG B   1      22.032  22.479  29.968  1.00  0.00            
HETATM  830  H17 LIG B   1      27.794  16.864  29.245  1.00  0.00            
HETATM  831  H18 LIG B   1      24.951  25.603  34.971  1.00  0.00            
HETATM  832  H19 LIG B   1      30.856  25.527  36.789  1.00  0.00            
HETATM  833  H20 LIG B   1      31.486  20.193  39.891  1.00  0.00            
TER
ENDMDL
MODEL        3
REMARK RMSD=1.265301
ATOM      1  N   GLY A 183      29.771  40.124  33.574  1.00  0.00            
ATOM      2  H1  GLY A 183      29.775  40.624  32.697  1.00  0.00            
ATOM      3  H2  GLY A 183      30.324  39.278  33.571  1.00  0.00            
ATOM      4  H3  GLY A 183      30.020  40.714  34.355  1.00  0.00            
ATOM      5  CA  GLY A 183      28.374  39.778  33.696  1.00  0.00            
ATOM      6  HA2 GLY A 183      28.039  39.226  34.575  1.00  0.00            
ATOM      7  HA3 GLY A 183      27.799  40.695  33.562  1.00  0.00            
ATOM      8  C   GLY A 183      28.049  38.815  32.547  1.00  0.00            
ATOM      9  O   GLY A 183      28.216  39.318  31.419  1.00  0.00            
ATOM     10  N   PRO A 184      27.774  37.493  32.820  1.00  0.00            
ATOM     11  CD  PRO A 184      27.474  36.956  34.119  1.00  0.00            
ATOM     12  HD2 PRO A 184      26.510  37.393  34.383  1.00  0.00            
ATOM     13  HD3 PRO A 184      28.245  37.197  34.851  1.00  0.00            
ATOM     14  CG  PRO A 184      27.251  35.446  33.944  1.00  0.00            
ATOM     15  HG2 PRO A 184      26.369  35.114  34.491  1.00  0.00            
ATOM     16  HG3 PRO A 184      28.157  34.964  34.307  1.00  0.00            
ATOM     17  CB  PRO A 184      26.980  35.324  32.499  1.00  0.00            
ATOM     18  HB2 PRO A 184      25.896  35.370  32.389  1.00  0.00            
ATOM     19  HB3 PRO A 184      27.402  34.355  32.232  1.00  0.00            
ATOM     20  CA  PRO A 184      27.775  36.427  31.819  1.00  0.00            
ATOM     21  HA  PRO A 184      28.802  36.085  31.692  1.00  0.00            
ATOM     22  C   PRO A 184      27.120  36.787  30.455  1.00  0.00            
ATOM     23  O   PRO A 184      27.674  36.410  29.406  1.00  0.00            
ATOM     24  N   TYR A 185      26.000  37.518  30.482  1.00  0.00            
ATOM     25  H   TYR A 185      25.773  37.889  31.394  1.00  0.00            
ATOM     26  CA  TYR A 185      25.186  37.844  29.247  1.00  0.00            
ATOM     27  HA  TYR A 185      25.157  36.939  28.641  1.00  0.00            
ATOM     28  CB  TYR A 185      23.842  38.462  29.670  1.00  0.00            
ATOM     29  HB2 TYR A 185      24.141  39.177  30.438  1.00  0.00            
ATOM     30  HB3 TYR A 185      23.474  39.143  28.902  1.00  0.00            
ATOM     31  CG  TYR A 185      22.737  37.570  30.147  1.00  0.00            
ATOM     32  CD1 TYR A 185      21.874  37.062  29.154  1.00  0.00            
ATOM     33  HD1 TYR A 185      21.963  37.340  28.113  1.00  0.00            
ATOM     34  CE1 TYR A 185      21.049  36.031  29.580  1.00  0.00            
ATOM     35  HE1 TYR A 185      20.359  35.561  28.894  1.00  0.00            
ATOM     36  CZ  TYR A 185      20.932  35.542  30.934  1.00  0.00            
ATOM     37  OH  TYR A 185      20.023  34.603  31.330  1.00  0.00            
ATOM     38  HH  TYR A 185      20.197  34.176  32.172  1.00  0.00            
ATOM     39  CE2 TYR A 185      21.730  36.172  31.905  1.00  0.00            
ATOM     40  HE2 TYR A 185      21.567  35.858  32.925  1.00  0.00            
ATOM     41  CD2 TYR A 185      22.657  37.174  31.522  1.00  0.00            
ATOM     42  HD2 TYR A 185      23.342  37.592  32.244  1.00  0.00            
ATOM     43  C   TYR A 185      26.015  38.883  28.492  1.00  0.00            
ATOM     44  O   TYR A 185      26.264  38.760  27.307  1.00  0.00            
ATOM     45  N   THR A 186      26.620  39.867  29.136  1.00  0.00            
ATOM     46  H   THR A 186      26.462  39.994  30.125  1.00  0.00            
ATOM     47  CA  THR A 186      27.592  40.771  28.534  1.00  0.00            
ATOM     48  HA  THR A 186      27.156  41.106  27.594  1.00  0.00            
ATOM     49  CB  THR A 186      27.788  41.999  29.489  1.00  0.00            
ATOM     50  HB  THR A 186      28.180  41.568  30.411  1.00  0.00            
ATOM     51  CG2 THR A 186      28.682  43.166  28.907  1.00  0.00            
ATOM     52 HG21 THR A 186      28.507  44.017  29.566  1.00  0.00            
ATOM     53 HG22 THR A 186      29.736  42.913  28.791  1.00  0.00            
ATOM     54 HG23 THR A 186      28.272  43.452  27.938  1.00  0.00            
ATOM     55  OG1 THR A 186      26.544  42.562  29.747  1.00  0.00            
ATOM     56  HG1 THR A 186      26.243  43.123  29.029  1.00  0.00            
ATOM     57  C   THR A 186      28.834  39.999  27.997  1.00  0.00            
ATOM     58  O   THR A 186      29.321  40.378  26.943  1.00  0.00            
ATOM     59  N   PHE A 187      29.359  38.989  28.635  1.00  0.00            
ATOM     60  H   PHE A 187      28.965  38.577  29.468  1.00  0.00            
ATOM     61  CA  PHE A 187      30.467  38.268  28.128  1.00  0.00            
ATOM     62  HA  PHE A 187      31.136  39.054  27.777  1.00  0.00            
ATOM     63  CB  PHE A 187      30.949  37.413  29.387  1.00  0.00            
ATOM     64  HB2 PHE A 187      31.558  38.033  30.046  1.00  0.00            
ATOM     65  HB3 PHE A 187      30.093  37.199  30.028  1.00  0.00            
ATOM     66  CG  PHE A 187      31.559  36.074  29.092  1.00  0.00            
ATOM     67  CD1 PHE A 187      32.947  35.923  29.322  1.00  0.00            
ATOM     68  HD1 PHE A 187      33.468  36.820  29.624  1.00  0.00            
ATOM     69  CE1 PHE A 187      33.485  34.604  29.214  1.00  0.00            
ATOM     70  HE1 PHE A 187      34.557  34.524  29.326  1.00  0.00            
ATOM     71  CZ  PHE A 187      32.732  33.511  28.855  1.00  0.00            
ATOM     72  HZ  PHE A 187      33.244  32.568  28.735  1.00  0.00            
ATOM     73  CE2 PHE A 187      31.317  33.684  28.675  1.00  0.00            
ATOM     74  HE2 PHE A 187      30.651  32.854  28.492  1.00  0.00            
ATOM     75  CD2 PHE A 187      30.772  34.973  28.764  1.00  0.00            
ATOM     76  HD2 PHE A 187      29.699  35.085  28.790  1.00  0.00            
ATOM     77  C   PHE A 187      30.076  37.430  26.858  1.00  0.00            
ATOM     78  O   PHE A 187      30.854  37.332  25.900  1.00  0.00            
ATOM     79  N   VAL A 188      28.882  36.791  26.831  1.00  0.00            
ATOM     80  H   VAL A 188      28.340  36.776  27.683  1.00  0.00            
ATOM     81  CA  VAL A 188      28.455  36.181  25.611  1.00  0.00            
ATOM     82  HA  VAL A 188      29.134  35.370  25.346  1.00  0.00            
ATOM     83  CB  VAL A 188      27.059  35.506  25.689  1.00  0.00            
ATOM     84  HB  VAL A 188      26.310  36.227  26.017  1.00  0.00            
ATOM     85  CG1 VAL A 188      26.718  34.954  24.264  1.00  0.00            
ATOM     86 HG11 VAL A 188      25.940  34.194  24.329  1.00  0.00            
ATOM     87 HG12 VAL A 188      26.227  35.749  23.703  1.00  0.00            
ATOM     88 HG13 VAL A 188      27.642  34.592  23.812  1.00  0.00            
ATOM     89  CG2 VAL A 188      27.139  34.338  26.656  1.00  0.00            
ATOM     90 HG21 VAL A 188      26.325  33.628  26.502  1.00  0.00            
ATOM     91 HG22 VAL A 188      28.044  33.772  26.431  1.00  0.00            
ATOM     92 HG23 VAL A 188      27.183  34.544  27.725  1.00  0.00            
ATOM     93  C   VAL A 188      28.438  37.187  24.449  1.00  0.00            
ATOM     94  O   VAL A 188      28.865  36.871  23.320  1.00  0.00            
ATOM     95  N   GLN A 189      27.986  38.462  24.684  1.00  0.00            
ATOM     96  H   GLN A 189      27.553  38.602  25.587  1.00  0.00            
ATOM     97  CA  GLN A 189      27.781  39.442  23.601  1.00  0.00            
ATOM     98  HA  GLN A 189      27.304  38.906  22.782  1.00  0.00            
ATOM     99  CB  GLN A 189      26.825  40.525  24.239  1.00  0.00            
ATOM    100  HB2 GLN A 189      27.167  40.725  25.254  1.00  0.00            
ATOM    101  HB3 GLN A 189      26.789  41.450  23.662  1.00  0.00            
ATOM    102  CG  GLN A 189      25.374  40.016  24.304  1.00  0.00            
ATOM    103  HG2 GLN A 189      25.016  40.057  23.276  1.00  0.00            
ATOM    104  HG3 GLN A 189      25.238  38.982  24.622  1.00  0.00            
ATOM    105  CD  GLN A 189      24.363  40.927  24.990  1.00  0.00            
ATOM    106  OE1 GLN A 189      24.564  42.063  25.364  1.00  0.00            
ATOM    107  NE2 GLN A 189      23.199  40.389  25.217  1.00  0.00            
ATOM    108 HE21 GLN A 189      22.419  40.974  25.483  1.00  0.00            
ATOM    109 HE22 GLN A 189      23.058  39.399  25.078  1.00  0.00            
ATOM    110  C   GLN A 189      29.129  39.992  23.093  1.00  0.00            
ATOM    111  O   GLN A 189      29.223  40.425  21.934  1.00  0.00            
ATOM    112  N   GLN A 190      30.135  39.879  23.973  1.00  0.00            
ATOM    113  H   GLN A 190      29.937  39.515  24.894  1.00  0.00            
ATOM    114  CA  GLN A 190      31.493  40.156  23.639  1.00  0.00            
ATOM    115  HA  GLN A 190      31.566  41.036  22.999  1.00  0.00            
ATOM    116  CB  GLN A 190      32.332  40.352  24.868  1.00  0.00            
ATOM    117  HB2 GLN A 190      31.849  41.076  25.523  1.00  0.00            
ATOM    118  HB3 GLN A 190      32.477  39.404  25.385  1.00  0.00            
ATOM    119  CG  GLN A 190      33.740  40.875  24.646  1.00  0.00            
ATOM    120  HG2 GLN A 190      34.308  40.544  25.516  1.00  0.00            
ATOM    121  HG3 GLN A 190      34.205  40.417  23.773  1.00  0.00            
ATOM    122  CD  GLN A 190      33.839  42.444  24.524  1.00  0.00            
ATOM    123  OE1 GLN A 190      32.853  43.134  24.318  1.00  0.00            
ATOM    124  NE2 GLN A 190      35.064  42.957  24.631  1.00  0.00            
ATOM    125 HE21 GLN A 190      35.183  43.948  24.782  1.00  0.00            
ATOM    126 HE22 GLN A 190      35.836  42.336  24.830  1.00  0.00            
ATOM    127  C   GLN A 190      32.162  39.065  22.749  1.00  0.00            
ATOM    128  O   GLN A 190      32.881  39.356  21.772  1.00  0.00            
ATOM    129  N   HIE A 191      31.951  37.790  23.103  1.00  0.00            
ATOM    130  H   HIE A 191      31.575  37.577  24.017  1.00  0.00            
ATOM    131  CA  HIE A 191      32.336  36.670  22.193  1.00  0.00            
ATOM    132  HA  HIE A 191      33.387  36.773  21.928  1.00  0.00            
ATOM    133  CB  HIE A 191      32.243  35.287  22.855  1.00  0.00            
ATOM    134  HB2 HIE A 191      31.253  35.118  23.279  1.00  0.00            
ATOM    135  HB3 HIE A 191      32.535  34.546  22.110  1.00  0.00            
ATOM    136  CG  HIE A 191      33.139  35.163  24.129  1.00  0.00            
ATOM    137  ND1 HIE A 191      34.512  35.310  24.081  1.00  0.00            
ATOM    138  CE1 HIE A 191      34.888  35.120  25.298  1.00  0.00            
ATOM    139  HE1 HIE A 191      35.890  35.335  25.640  1.00  0.00            
ATOM    140  NE2 HIE A 191      33.849  35.023  26.164  1.00  0.00            
ATOM    141  HE2 HIE A 191      33.888  35.207  27.156  1.00  0.00            
ATOM    142  CD2 HIE A 191      32.722  35.010  25.398  1.00  0.00            
ATOM    143  HD2 HIE A 191      31.721  35.000  25.801  1.00  0.00            
ATOM    144  C   HIE A 191      31.565  36.651  20.791  1.00  0.00            
ATOM    145  O   HIE A 191      32.104  36.323  19.742  1.00  0.00            
ATOM    146  N   LEU A 192      30.320  37.113  20.754  1.00  0.00            
ATOM    147  H   LEU A 192      29.835  37.008  21.634  1.00  0.00            
ATOM    148  CA  LEU A 192      29.555  37.195  19.455  1.00  0.00            
ATOM    149  HA  LEU A 192      29.632  36.262  18.897  1.00  0.00            
ATOM    150  CB  LEU A 192      28.055  37.234  19.833  1.00  0.00            
ATOM    151  HB2 LEU A 192      27.996  37.913  20.684  1.00  0.00            
ATOM    152  HB3 LEU A 192      27.492  37.703  19.026  1.00  0.00            
ATOM    153  CG  LEU A 192      27.384  35.907  20.120  1.00  0.00            
ATOM    154  HG  LEU A 192      28.087  35.222  20.595  1.00  0.00            
ATOM    155  CD1 LEU A 192      26.209  36.325  21.079  1.00  0.00            
ATOM    156 HD11 LEU A 192      25.713  35.479  21.557  1.00  0.00            
ATOM    157 HD12 LEU A 192      26.641  36.924  21.880  1.00  0.00            
ATOM    158 HD13 LEU A 192      25.509  36.931  20.503  1.00  0.00            
ATOM    159  CD2 LEU A 192      26.844  35.230  18.875  1.00  0.00            
ATOM    160 HD21 LEU A 192      27.648  35.135  18.146  1.00  0.00            
ATOM    161 HD22 LEU A 192      26.240  34.350  19.097  1.00  0.00            
ATOM    162 HD23 LEU A 192      26.050  35.798  18.390  1.00  0.00            
ATOM    163  C   LEU A 192      30.007  38.450  18.685  1.00  0.00            
ATOM    164  O   LEU A 192      30.016  38.378  17.413  1.00  0.00            
ATOM    165  N   MET A 193      30.471  39.553  19.386  1.00  0.00            
ATOM    166  H   MET A 193      30.304  39.609  20.381  1.00  0.00            
ATOM    167  CA  MET A 193      31.234  40.630  18.752  1.00  0.00            
ATOM    168  HA  MET A 193      30.633  41.138  17.999  1.00  0.00            
ATOM    169  CB  MET A 193      31.629  41.793  19.707  1.00  0.00            
ATOM    170  HB2 MET A 193      30.673  42.234  19.987  1.00  0.00            
ATOM    171  HB3 MET A 193      32.204  41.595  20.612  1.00  0.00            
ATOM    172  CG  MET A 193      32.339  42.917  18.852  1.00  0.00            
ATOM    173  HG2 MET A 193      32.254  42.808  17.771  1.00  0.00            
ATOM    174  HG3 MET A 193      32.013  43.909  19.161  1.00  0.00            
ATOM    175  SD  MET A 193      34.111  42.843  19.283  1.00  0.00            
ATOM    176  CE  MET A 193      34.163  43.625  20.930  1.00  0.00            
ATOM    177  HE1 MET A 193      35.094  43.396  21.449  1.00  0.00            
ATOM    178  HE2 MET A 193      34.197  44.714  20.969  1.00  0.00            
ATOM    179  HE3 MET A 193      33.314  43.316  21.540  1.00  0.00            
ATOM    180  C   MET A 193      32.415  40.052  18.026  1.00  0.00            
ATOM    181  O   MET A 193      32.457  40.222  16.826  1.00  0.00            
ATOM    182  N   ILE A 194      33.240  39.234  18.668  1.00  0.00            
ATOM    183  H   ILE A 194      33.169  39.301  19.674  1.00  0.00            
ATOM    184  CA  ILE A 194      34.428  38.711  18.005  1.00  0.00            
ATOM    185  HA  ILE A 194      34.986  39.403  17.375  1.00  0.00            
ATOM    186  CB  ILE A 194      35.434  38.175  19.090  1.00  0.00            
ATOM    187  HB  ILE A 194      34.934  37.567  19.843  1.00  0.00            
ATOM    188  CG2 ILE A 194      36.569  37.311  18.463  1.00  0.00            
ATOM    189 HG21 ILE A 194      37.138  36.903  19.298  1.00  0.00            
ATOM    190 HG22 ILE A 194      36.165  36.482  17.881  1.00  0.00            
ATOM    191 HG23 ILE A 194      37.160  37.875  17.742  1.00  0.00            
ATOM    192  CG1 ILE A 194      35.920  39.453  19.803  1.00  0.00            
ATOM    193 HG12 ILE A 194      36.607  39.955  19.121  1.00  0.00            
ATOM    194 HG13 ILE A 194      35.060  40.104  19.957  1.00  0.00            
ATOM    195  CD1 ILE A 194      36.557  39.210  21.277  1.00  0.00            
ATOM    196 HD11 ILE A 194      36.779  40.158  21.767  1.00  0.00            
ATOM    197 HD12 ILE A 194      35.866  38.558  21.811  1.00  0.00            
ATOM    198 HD13 ILE A 194      37.544  38.764  21.159  1.00  0.00            
ATOM    199  C   ILE A 194      34.135  37.658  16.875  1.00  0.00            
ATOM    200  O   ILE A 194      34.747  37.754  15.843  1.00  0.00            
ATOM    201  N   GLY A 195      33.257  36.690  17.141  1.00  0.00            
ATOM    202  H   GLY A 195      32.916  36.726  18.091  1.00  0.00            
ATOM    203  CA  GLY A 195      32.846  35.550  16.323  1.00  0.00            
ATOM    204  HA2 GLY A 195      31.757  35.609  16.341  1.00  0.00            
ATOM    205  HA3 GLY A 195      33.109  35.631  15.268  1.00  0.00            
ATOM    206  C   GLY A 195      33.235  34.098  16.787  1.00  0.00            
ATOM    207  O   GLY A 195      33.346  33.171  15.894  1.00  0.00            
ATOM    208  N   THR A 196      33.382  33.874  18.051  1.00  0.00            
ATOM    209  H   THR A 196      33.172  34.687  18.611  1.00  0.00            
ATOM    210  CA  THR A 196      33.748  32.600  18.691  1.00  0.00            
ATOM    211  HA  THR A 196      34.491  32.081  18.086  1.00  0.00            
ATOM    212  CB  THR A 196      34.322  32.943  20.090  1.00  0.00            
ATOM    213  HB  THR A 196      33.644  33.601  20.635  1.00  0.00            
ATOM    214  CG2 THR A 196      34.615  31.862  21.083  1.00  0.00            
ATOM    215 HG21 THR A 196      35.270  31.107  20.649  1.00  0.00            
ATOM    216 HG22 THR A 196      35.091  32.302  21.959  1.00  0.00            
ATOM    217 HG23 THR A 196      33.704  31.329  21.355  1.00  0.00            
ATOM    218  OG1 THR A 196      35.521  33.621  19.779  1.00  0.00            
ATOM    219  HG1 THR A 196      35.737  34.213  20.503  1.00  0.00            
ATOM    220  C   THR A 196      32.585  31.630  18.954  1.00  0.00            
ATOM    221  O   THR A 196      31.497  32.055  19.273  1.00  0.00            
ATOM    222  N   ASP A 197      32.853  30.292  18.721  1.00  0.00            
ATOM    223  H   ASP A 197      33.778  29.966  18.479  1.00  0.00            
ATOM    224  CA  ASP A 197      31.940  29.152  18.902  1.00  0.00            
ATOM    225  HA  ASP A 197      30.970  29.590  18.671  1.00  0.00            
ATOM    226  CB  ASP A 197      32.311  27.959  17.970  1.00  0.00            
ATOM    227  HB2 ASP A 197      32.228  28.278  16.931  1.00  0.00            
ATOM    228  HB3 ASP A 197      33.364  27.795  18.196  1.00  0.00            
ATOM    229  CG  ASP A 197      31.525  26.681  18.180  1.00  0.00            
ATOM    230  OD1 ASP A 197      31.577  25.862  17.289  1.00  0.00            
ATOM    231  OD2 ASP A 197      30.873  26.493  19.190  1.00  0.00            
ATOM    232  C   ASP A 197      31.773  28.703  20.409  1.00  0.00            
ATOM    233  O   ASP A 197      32.794  28.331  21.043  1.00  0.00            
ATOM    234  N   PRO A 198      30.519  28.649  20.951  1.00  0.00            
ATOM    235  CD  PRO A 198      29.147  28.788  20.310  1.00  0.00            
ATOM    236  HD2 PRO A 198      29.032  28.233  19.379  1.00  0.00            
ATOM    237  HD3 PRO A 198      29.073  29.861  20.134  1.00  0.00            
ATOM    238  CG  PRO A 198      28.190  28.281  21.379  1.00  0.00            
ATOM    239  HG2 PRO A 198      28.172  27.199  21.252  1.00  0.00            
ATOM    240  HG3 PRO A 198      27.223  28.781  21.320  1.00  0.00            
ATOM    241  CB  PRO A 198      28.848  28.508  22.684  1.00  0.00            
ATOM    242  HB2 PRO A 198      28.569  27.720  23.384  1.00  0.00            
ATOM    243  HB3 PRO A 198      28.585  29.510  23.026  1.00  0.00            
ATOM    244  CA  PRO A 198      30.347  28.438  22.363  1.00  0.00            
ATOM    245  HA  PRO A 198      30.926  29.238  22.826  1.00  0.00            
ATOM    246  C   PRO A 198      30.966  27.065  22.845  1.00  0.00            
ATOM    247  O   PRO A 198      31.441  26.976  23.993  1.00  0.00            
ATOM    248  N   ARG A 199      31.057  26.092  21.935  1.00  0.00            
ATOM    249  H   ARG A 199      30.813  26.297  20.977  1.00  0.00            
ATOM    250  CA  ARG A 199      31.785  24.779  22.155  1.00  0.00            
ATOM    251  HA  ARG A 199      31.402  24.145  22.954  1.00  0.00            
ATOM    252  CB  ARG A 199      31.649  23.932  20.912  1.00  0.00            
ATOM    253  HB2 ARG A 199      32.213  24.481  20.158  1.00  0.00            
ATOM    254  HB3 ARG A 199      32.060  22.965  21.200  1.00  0.00            
ATOM    255  CG  ARG A 199      30.195  23.719  20.427  1.00  0.00            
ATOM    256  HG2 ARG A 199      29.669  22.991  21.043  1.00  0.00            
ATOM    257  HG3 ARG A 199      29.670  24.675  20.403  1.00  0.00            
ATOM    258  CD  ARG A 199      30.071  23.183  19.021  1.00  0.00            
ATOM    259  HD2 ARG A 199      30.604  23.811  18.307  1.00  0.00            
ATOM    260  HD3 ARG A 199      30.547  22.206  18.931  1.00  0.00            
ATOM    261  NE  ARG A 199      28.732  23.165  18.571  1.00  0.00            
ATOM    262  HE  ARG A 199      28.452  22.301  18.129  1.00  0.00            
ATOM    263  CZ  ARG A 199      27.882  24.197  18.304  1.00  0.00            
ATOM    264  NH1 ARG A 199      28.217  25.450  18.399  1.00  0.00            
ATOM    265 HH11 ARG A 199      29.156  25.680  18.690  1.00  0.00            
ATOM    266 HH12 ARG A 199      27.582  26.170  18.083  1.00  0.00            
ATOM    267  NH2 ARG A 199      26.670  23.958  17.965  1.00  0.00            
ATOM    268 HH21 ARG A 199      26.339  23.036  18.212  1.00  0.00            
ATOM    269 HH22 ARG A 199      26.015  24.715  17.830  1.00  0.00            
ATOM    270  C   ARG A 199      33.323  25.009  22.383  1.00  0.00            
ATOM    271  O   ARG A 199      33.985  24.516  23.341  1.00  0.00            
ATOM    272  N   THR A 200      33.954  25.853  21.581  1.00  0.00            
ATOM    273  H   THR A 200      33.405  26.439  20.969  1.00  0.00            
ATOM    274  CA  THR A 200      35.295  26.271  21.905  1.00  0.00            
ATOM    275  HA  THR A 200      35.991  25.433  21.852  1.00  0.00            
ATOM    276  CB  THR A 200      35.822  27.130  20.761  1.00  0.00            
ATOM    277  HB  THR A 200      35.235  28.029  20.571  1.00  0.00            
ATOM    278  CG2 THR A 200      37.292  27.485  20.635  1.00  0.00            
ATOM    279 HG21 THR A 200      37.894  26.595  20.461  1.00  0.00            
ATOM    280 HG22 THR A 200      37.396  28.093  19.736  1.00  0.00            
ATOM    281 HG23 THR A 200      37.631  27.930  21.570  1.00  0.00            
ATOM    282  OG1 THR A 200      35.662  26.427  19.551  1.00  0.00            
ATOM    283  HG1 THR A 200      35.986  25.534  19.689  1.00  0.00            
ATOM    284  C   THR A 200      35.443  27.023  23.279  1.00  0.00            
ATOM    285  O   THR A 200      36.542  26.935  23.838  1.00  0.00            
ATOM    286  N   ILE A 201      34.428  27.743  23.776  1.00  0.00            
ATOM    287  H   ILE A 201      33.509  27.609  23.379  1.00  0.00            
ATOM    288  CA  ILE A 201      34.534  28.288  25.158  1.00  0.00            
ATOM    289  HA  ILE A 201      35.490  28.780  25.340  1.00  0.00            
ATOM    290  CB  ILE A 201      33.428  29.354  25.461  1.00  0.00            
ATOM    291  HB  ILE A 201      32.472  29.027  25.052  1.00  0.00            
ATOM    292  CG2 ILE A 201      33.179  29.600  26.940  1.00  0.00            
ATOM    293 HG21 ILE A 201      32.696  28.748  27.416  1.00  0.00            
ATOM    294 HG22 ILE A 201      34.178  29.709  27.366  1.00  0.00            
ATOM    295 HG23 ILE A 201      32.618  30.526  27.060  1.00  0.00            
ATOM    296  CG1 ILE A 201      33.814  30.699  24.800  1.00  0.00            
ATOM    297 HG12 ILE A 201      33.768  30.542  23.722  1.00  0.00            
ATOM    298 HG13 ILE A 201      33.113  31.474  25.112  1.00  0.00            
ATOM    299  CD1 ILE A 201      35.164  31.316  25.007  1.00  0.00            
ATOM    300 HD11 ILE A 201      35.939  30.773  24.466  1.00  0.00            
ATOM    301 HD12 ILE A 201      35.153  32.291  24.521  1.00  0.00            
ATOM    302 HD13 ILE A 201      35.353  31.463  26.070  1.00  0.00            
ATOM    303  C   ILE A 201      34.366  27.149  26.184  1.00  0.00            
ATOM    304  O   ILE A 201      35.074  27.032  27.163  1.00  0.00            
ATOM    305  N   LEU A 202      33.496  26.212  25.872  1.00  0.00            
ATOM    306  H   LEU A 202      32.905  26.377  25.070  1.00  0.00            
ATOM    307  CA  LEU A 202      33.081  25.077  26.785  1.00  0.00            
ATOM    308  HA  LEU A 202      32.810  25.523  27.742  1.00  0.00            
ATOM    309  CB  LEU A 202      31.894  24.400  26.230  1.00  0.00            
ATOM    310  HB2 LEU A 202      31.828  24.408  25.142  1.00  0.00            
ATOM    311  HB3 LEU A 202      31.924  23.354  26.535  1.00  0.00            
ATOM    312  CG  LEU A 202      30.591  25.092  26.677  1.00  0.00            
ATOM    313  HG  LEU A 202      30.766  26.162  26.795  1.00  0.00            
ATOM    314  CD1 LEU A 202      29.383  24.923  25.726  1.00  0.00            
ATOM    315 HD11 LEU A 202      29.615  25.385  24.766  1.00  0.00            
ATOM    316 HD12 LEU A 202      29.134  23.868  25.614  1.00  0.00            
ATOM    317 HD13 LEU A 202      28.548  25.416  26.225  1.00  0.00            
ATOM    318  CD2 LEU A 202      30.163  24.525  28.037  1.00  0.00            
ATOM    319 HD21 LEU A 202      31.054  24.339  28.636  1.00  0.00            
ATOM    320 HD22 LEU A 202      29.516  25.249  28.533  1.00  0.00            
ATOM    321 HD23 LEU A 202      29.547  23.626  28.049  1.00  0.00            
ATOM    322  C   LEU A 202      34.181  24.106  26.991  1.00  0.00            
ATOM    323  O   LEU A 202      34.338  23.637  28.133  1.00  0.00            
ATOM    324  N   LYS A 203      34.982  23.734  25.951  1.00  0.00            
ATOM    325  H   LYS A 203      34.756  24.085  25.030  1.00  0.00            
ATOM    326  CA  LYS A 203      36.102  22.785  26.020  1.00  0.00            
ATOM    327  HA  LYS A 203      35.706  21.799  26.264  1.00  0.00            
ATOM    328  CB  LYS A 203      36.708  22.632  24.600  1.00  0.00            
ATOM    329  HB2 LYS A 203      35.970  22.186  23.933  1.00  0.00            
ATOM    330  HB3 LYS A 203      36.951  23.649  24.291  1.00  0.00            
ATOM    331  CG  LYS A 203      37.954  21.789  24.579  1.00  0.00            
ATOM    332  HG2 LYS A 203      38.701  22.367  25.123  1.00  0.00            
ATOM    333  HG3 LYS A 203      37.777  20.797  24.994  1.00  0.00            
ATOM    334  CD  LYS A 203      38.259  21.521  23.033  1.00  0.00            
ATOM    335  HD2 LYS A 203      37.332  21.079  22.665  1.00  0.00            
ATOM    336  HD3 LYS A 203      38.354  22.505  22.573  1.00  0.00            
ATOM    337  CE  LYS A 203      39.482  20.649  22.727  1.00  0.00            
ATOM    338  HE2 LYS A 203      39.682  20.730  21.658  1.00  0.00            
ATOM    339  HE3 LYS A 203      40.376  21.004  23.241  1.00  0.00            
ATOM    340  NZ  LYS A 203      39.286  19.218  22.854  1.00  0.00            
ATOM    341  HZ1 LYS A 203      38.571  18.943  22.196  1.00  0.00            
ATOM    342  HZ2 LYS A 203      40.187  18.765  22.794  1.00  0.00            
ATOM    343  HZ3 LYS A 203      38.984  18.921  23.771  1.00  0.00            
ATOM    344  C   LYS A 203      37.101  23.189  27.124  1.00  0.00            
ATOM    345  O   LYS A 203      37.729  22.393  27.838  1.00  0.00            
ATOM    346  N   ASP A 204      37.158  24.537  27.259  1.00  0.00            
ATOM    347  H   ASP A 204      36.576  25.093  26.650  1.00  0.00            
ATOM    348  CA  ASP A 204      37.985  25.153  28.228  1.00  0.00            
ATOM    349  HA  ASP A 204      38.754  24.406  28.420  1.00  0.00            
ATOM    350  CB  ASP A 204      38.748  26.317  27.579  1.00  0.00            
ATOM    351  HB2 ASP A 204      38.100  27.188  27.483  1.00  0.00            
ATOM    352  HB3 ASP A 204      39.504  26.651  28.290  1.00  0.00            
ATOM    353  CG  ASP A 204      39.432  26.060  26.241  1.00  0.00            
ATOM    354  OD1 ASP A 204      39.303  26.968  25.350  1.00  0.00            
ATOM    355  OD2 ASP A 204      40.106  25.017  26.085  1.00  0.00            
ATOM    356  C   ASP A 204      37.295  25.435  29.603  1.00  0.00            
ATOM    357  O   ASP A 204      37.964  25.433  30.656  1.00  0.00            
ATOM    358  N   LEU A 205      36.010  25.692  29.578  1.00  0.00            
ATOM    359  H   LEU A 205      35.680  25.859  28.638  1.00  0.00            
ATOM    360  CA  LEU A 205      35.202  26.072  30.701  1.00  0.00            
ATOM    361  HA  LEU A 205      35.636  26.714  31.467  1.00  0.00            
ATOM    362  CB  LEU A 205      33.979  26.802  30.206  1.00  0.00            
ATOM    363  HB2 LEU A 205      34.368  27.618  29.597  1.00  0.00            
ATOM    364  HB3 LEU A 205      33.340  26.121  29.644  1.00  0.00            
ATOM    365  CG  LEU A 205      33.015  27.234  31.299  1.00  0.00            
ATOM    366  HG  LEU A 205      32.709  26.390  31.915  1.00  0.00            
ATOM    367  CD1 LEU A 205      33.640  28.315  32.158  1.00  0.00            
ATOM    368 HD11 LEU A 205      33.864  29.132  31.473  1.00  0.00            
ATOM    369 HD12 LEU A 205      32.895  28.494  32.933  1.00  0.00            
ATOM    370 HD13 LEU A 205      34.596  28.092  32.631  1.00  0.00            
ATOM    371  CD2 LEU A 205      31.739  27.769  30.653  1.00  0.00            
ATOM    372 HD21 LEU A 205      31.263  27.030  30.008  1.00  0.00            
ATOM    373 HD22 LEU A 205      31.133  28.065  31.510  1.00  0.00            
ATOM    374 HD23 LEU A 205      32.005  28.691  30.137  1.00  0.00            
ATOM    375  C   LEU A 205      34.859  24.755  31.491  1.00  0.00            
ATOM    376  O   LEU A 205      34.654  24.799  32.704  1.00  0.00            
ATOM    377  N   LEU A 206      34.740  23.515  30.960  1.00  0.00            
ATOM    378  H   LEU A 206      34.814  23.498  29.953  1.00  0.00            
ATOM    379  CA  LEU A 206      34.422  22.308  31.695  1.00  0.00            
ATOM    380  HA  LEU A 206      34.280  22.496  32.760  1.00  0.00            
ATOM    381  CB  LEU A 206      33.189  21.623  31.032  1.00  0.00            
ATOM    382  HB2 LEU A 206      33.404  21.419  29.983  1.00  0.00            
ATOM    383  HB3 LEU A 206      32.997  20.670  31.525  1.00  0.00            
ATOM    384  CG  LEU A 206      31.903  22.500  31.131  1.00  0.00            
ATOM    385  HG  LEU A 206      31.950  23.489  30.674  1.00  0.00            
ATOM    386  CD1 LEU A 206      30.715  21.740  30.439  1.00  0.00            
ATOM    387 HD11 LEU A 206      30.837  21.749  29.356  1.00  0.00            
ATOM    388 HD12 LEU A 206      30.825  20.726  30.826  1.00  0.00            
ATOM    389 HD13 LEU A 206      29.753  22.138  30.763  1.00  0.00            
ATOM    390  CD2 LEU A 206      31.630  22.659  32.680  1.00  0.00            
ATOM    391 HD21 LEU A 206      32.290  23.397  33.135  1.00  0.00            
ATOM    392 HD22 LEU A 206      30.563  22.865  32.767  1.00  0.00            
ATOM    393 HD23 LEU A 206      31.868  21.694  33.128  1.00  0.00            
ATOM    394  C   LEU A 206      35.551  21.300  31.692  1.00  0.00            
ATOM    395  O   LEU A 206      36.383  21.170  30.756  1.00  0.00            
ATOM    396  N   PRO A 207      35.815  20.477  32.715  1.00  0.00            
ATOM    397  CD  PRO A 207      35.172  20.530  34.065  1.00  0.00            
ATOM    398  HD2 PRO A 207      34.121  20.302  33.887  1.00  0.00            
ATOM    399  HD3 PRO A 207      35.241  21.543  34.463  1.00  0.00            
ATOM    400  CG  PRO A 207      35.739  19.431  34.882  1.00  0.00            
ATOM    401  HG2 PRO A 207      35.137  18.552  34.654  1.00  0.00            
ATOM    402  HG3 PRO A 207      35.762  19.581  35.962  1.00  0.00            
ATOM    403  CB  PRO A 207      37.170  19.346  34.268  1.00  0.00            
ATOM    404  HB2 PRO A 207      37.796  18.466  34.418  1.00  0.00            
ATOM    405  HB3 PRO A 207      37.873  20.143  34.513  1.00  0.00            
ATOM    406  CA  PRO A 207      36.950  19.475  32.762  1.00  0.00            
ATOM    407  HA  PRO A 207      37.868  19.903  32.359  1.00  0.00            
ATOM    408  C   PRO A 207      36.588  18.230  32.026  1.00  0.00            
ATOM    409  O   PRO A 207      36.022  17.254  32.496  1.00  0.00            
ATOM    410  N   GLU A 208      36.781  18.259  30.686  1.00  0.00            
ATOM    411  H   GLU A 208      37.186  19.091  30.281  1.00  0.00            
ATOM    412  CA  GLU A 208      36.479  17.217  29.741  1.00  0.00            
ATOM    413  HA  GLU A 208      36.389  17.697  28.767  1.00  0.00            
ATOM    414  CB  GLU A 208      37.638  16.174  29.612  1.00  0.00            
ATOM    415  HB2 GLU A 208      37.720  15.767  30.619  1.00  0.00            
ATOM    416  HB3 GLU A 208      37.432  15.349  28.931  1.00  0.00            
ATOM    417  CG  GLU A 208      38.922  16.856  29.135  1.00  0.00            
ATOM    418  HG2 GLU A 208      39.652  16.158  28.725  1.00  0.00            
ATOM    419  HG3 GLU A 208      38.699  17.539  28.316  1.00  0.00            
ATOM    420  CD  GLU A 208      39.625  17.685  30.229  1.00  0.00            
ATOM    421  OE1 GLU A 208      39.878  18.920  30.068  1.00  0.00            
ATOM    422  OE2 GLU A 208      40.024  17.091  31.239  1.00  0.00            
ATOM    423  C   GLU A 208      35.103  16.549  29.643  1.00  0.00            
ATOM    424  O   GLU A 208      34.945  15.705  28.758  1.00  0.00            
ATOM    425  N   THR A 209      34.149  16.849  30.486  1.00  0.00            
ATOM    426  H   THR A 209      34.371  17.526  31.202  1.00  0.00            
ATOM    427  CA  THR A 209      32.757  16.649  30.179  1.00  0.00            
ATOM    428  HA  THR A 209      32.584  15.728  29.623  1.00  0.00            
ATOM    429  CB  THR A 209      31.862  16.565  31.416  1.00  0.00            
ATOM    430  HB  THR A 209      32.336  15.819  32.054  1.00  0.00            
ATOM    431  CG2 THR A 209      31.594  17.920  32.164  1.00  0.00            
ATOM    432 HG21 THR A 209      32.593  18.353  32.169  1.00  0.00            
ATOM    433 HG22 THR A 209      30.851  18.519  31.636  1.00  0.00            
ATOM    434 HG23 THR A 209      31.307  17.647  33.179  1.00  0.00            
ATOM    435  OG1 THR A 209      30.541  16.179  31.085  1.00  0.00            
ATOM    436  HG1 THR A 209      30.017  16.098  31.886  1.00  0.00            
ATOM    437  C   THR A 209      32.254  17.754  29.242  1.00  0.00            
ATOM    438  O   THR A 209      32.661  18.916  29.352  1.00  0.00            
ATOM    439  N   ILE A 210      31.257  17.426  28.416  1.00  0.00            
ATOM    440  H   ILE A 210      30.808  16.527  28.528  1.00  0.00            
ATOM    441  CA  ILE A 210      30.819  18.247  27.292  1.00  0.00            
ATOM    442  HA  ILE A 210      30.804  19.232  27.758  1.00  0.00            
ATOM    443  CB  ILE A 210      31.893  18.259  26.153  1.00  0.00            
ATOM    444  HB  ILE A 210      32.880  18.289  26.613  1.00  0.00            
ATOM    445  CG2 ILE A 210      31.947  16.926  25.383  1.00  0.00            
ATOM    446 HG21 ILE A 210      31.035  16.607  24.880  1.00  0.00            
ATOM    447 HG22 ILE A 210      32.712  16.953  24.608  1.00  0.00            
ATOM    448 HG23 ILE A 210      32.125  16.129  26.105  1.00  0.00            
ATOM    449  CG1 ILE A 210      31.772  19.432  25.115  1.00  0.00            
ATOM    450 HG12 ILE A 210      32.542  19.213  24.375  1.00  0.00            
ATOM    451 HG13 ILE A 210      30.768  19.476  24.694  1.00  0.00            
ATOM    452  CD1 ILE A 210      32.230  20.718  25.816  1.00  0.00            
ATOM    453 HD11 ILE A 210      32.328  21.472  25.035  1.00  0.00            
ATOM    454 HD12 ILE A 210      31.563  21.044  26.614  1.00  0.00            
ATOM    455 HD13 ILE A 210      33.278  20.601  26.091  1.00  0.00            
ATOM    456  C   ILE A 210      29.352  18.012  26.706  1.00  0.00            
ATOM    457  O   ILE A 210      29.004  16.816  26.543  1.00  0.00            
ATOM    458  N   PRO A 211      28.466  18.960  26.482  1.00  0.00            
ATOM    459  CD  PRO A 211      28.712  20.413  26.700  1.00  0.00            
ATOM    460  HD2 PRO A 211      29.054  20.979  25.833  1.00  0.00            
ATOM    461  HD3 PRO A 211      29.347  20.550  27.575  1.00  0.00            
ATOM    462  CG  PRO A 211      27.339  20.919  26.996  1.00  0.00            
ATOM    463  HG2 PRO A 211      27.513  21.977  26.796  1.00  0.00            
ATOM    464  HG3 PRO A 211      27.060  20.731  28.032  1.00  0.00            
ATOM    465  CB  PRO A 211      26.416  20.156  26.017  1.00  0.00            
ATOM    466  HB2 PRO A 211      26.271  20.677  25.070  1.00  0.00            
ATOM    467  HB3 PRO A 211      25.435  20.151  26.493  1.00  0.00            
ATOM    468  CA  PRO A 211      27.131  18.766  25.949  1.00  0.00            
ATOM    469  HA  PRO A 211      26.640  18.117  26.674  1.00  0.00            
ATOM    470  C   PRO A 211      26.965  18.047  24.596  1.00  0.00            
ATOM    471  O   PRO A 211      27.801  18.249  23.704  1.00  0.00            
ATOM    472  N   PRO A 212      25.901  17.254  24.346  1.00  0.00            
ATOM    473  CD  PRO A 212      25.000  16.715  25.260  1.00  0.00            
ATOM    474  HD2 PRO A 212      24.662  17.571  25.843  1.00  0.00            
ATOM    475  HD3 PRO A 212      25.511  16.017  25.923  1.00  0.00            
ATOM    476  CG  PRO A 212      23.786  16.136  24.577  1.00  0.00            
ATOM    477  HG2 PRO A 212      22.948  16.821  24.701  1.00  0.00            
ATOM    478  HG3 PRO A 212      23.480  15.213  25.069  1.00  0.00            
ATOM    479  CB  PRO A 212      24.435  15.720  23.271  1.00  0.00            
ATOM    480  HB2 PRO A 212      23.810  15.704  22.379  1.00  0.00            
ATOM    481  HB3 PRO A 212      24.839  14.714  23.383  1.00  0.00            
ATOM    482  CA  PRO A 212      25.701  16.605  23.091  1.00  0.00            
ATOM    483  HA  PRO A 212      26.587  15.976  23.000  1.00  0.00            
ATOM    484  C   PRO A 212      25.544  17.506  21.838  1.00  0.00            
ATOM    485  O   PRO A 212      25.032  18.600  21.968  1.00  0.00            
ATOM    486  N   PRO A 213      25.789  16.979  20.569  1.00  0.00            
ATOM    487  CD  PRO A 213      26.205  15.607  20.353  1.00  0.00            
ATOM    488  HD2 PRO A 213      25.624  14.887  20.928  1.00  0.00            
ATOM    489  HD3 PRO A 213      27.250  15.494  20.642  1.00  0.00            
ATOM    490  CG  PRO A 213      26.020  15.383  18.863  1.00  0.00            
ATOM    491  HG2 PRO A 213      24.949  15.177  18.853  1.00  0.00            
ATOM    492  HG3 PRO A 213      26.635  14.582  18.451  1.00  0.00            
ATOM    493  CB  PRO A 213      26.377  16.775  18.353  1.00  0.00            
ATOM    494  HB2 PRO A 213      26.052  16.948  17.326  1.00  0.00            
ATOM    495  HB3 PRO A 213      27.451  16.961  18.361  1.00  0.00            
ATOM    496  CA  PRO A 213      25.773  17.743  19.338  1.00  0.00            
ATOM    497  HA  PRO A 213      26.276  18.682  19.567  1.00  0.00            
ATOM    498  C   PRO A 213      24.464  18.257  18.839  1.00  0.00            
ATOM    499  O   PRO A 213      24.466  19.116  17.943  1.00  0.00            
ATOM    500  N   GLU A 214      23.312  17.772  19.327  1.00  0.00            
ATOM    501  H   GLU A 214      23.383  17.000  19.973  1.00  0.00            
ATOM    502  CA  GLU A 214      22.034  18.221  18.852  1.00  0.00            
ATOM    503  HA  GLU A 214      22.116  18.334  17.771  1.00  0.00            
ATOM    504  CB  GLU A 214      20.906  17.181  19.167  1.00  0.00            
ATOM    505  HB2 GLU A 214      20.860  17.049  20.248  1.00  0.00            
ATOM    506  HB3 GLU A 214      19.978  17.604  18.780  1.00  0.00            
ATOM    507  CG  GLU A 214      21.215  15.835  18.535  1.00  0.00            
ATOM    508  HG2 GLU A 214      21.901  15.341  19.223  1.00  0.00            
ATOM    509  HG3 GLU A 214      20.279  15.278  18.502  1.00  0.00            
ATOM    510  CD  GLU A 214      21.645  15.878  17.107  1.00  0.00            
ATOM    511  OE1 GLU A 214      22.814  15.569  16.860  1.00  0.00            
ATOM    512  OE2 GLU A 214      20.865  16.180  16.165  1.00  0.00            
ATOM    513  C   GLU A 214      21.630  19.589  19.450  1.00  0.00            
ATOM    514  O   GLU A 214      20.782  20.279  18.921  1.00  0.00            
ATOM    515  N   LEU A 215      22.322  20.064  20.450  1.00  0.00            
ATOM    516  H   LEU A 215      23.106  19.489  20.724  1.00  0.00            
ATOM    517  CA  LEU A 215      22.037  21.403  21.120  1.00  0.00            
ATOM    518  HA  LEU A 215      20.970  21.608  21.208  1.00  0.00            
ATOM    519  CB  LEU A 215      22.674  21.397  22.475  1.00  0.00            
ATOM    520  HB2 LEU A 215      23.642  20.901  22.545  1.00  0.00            
ATOM    521  HB3 LEU A 215      22.850  22.405  22.850  1.00  0.00            
ATOM    522  CG  LEU A 215      21.806  20.729  23.589  1.00  0.00            
ATOM    523  HG  LEU A 215      20.800  21.137  23.487  1.00  0.00            
ATOM    524  CD1 LEU A 215      21.563  19.271  23.369  1.00  0.00            
ATOM    525 HD11 LEU A 215      20.856  19.244  22.539  1.00  0.00            
ATOM    526 HD12 LEU A 215      22.470  18.681  23.236  1.00  0.00            
ATOM    527 HD13 LEU A 215      21.008  18.835  24.199  1.00  0.00            
ATOM    528  CD2 LEU A 215      22.324  21.095  24.989  1.00  0.00            
ATOM    529 HD21 LEU A 215      22.100  22.160  25.029  1.00  0.00            
ATOM    530 HD22 LEU A 215      21.714  20.546  25.708  1.00  0.00            
ATOM    531 HD23 LEU A 215      23.388  20.859  24.996  1.00  0.00            
ATOM    532  C   LEU A 215      22.423  22.562  20.185  1.00  0.00            
ATOM    533  O   LEU A 215      23.544  22.594  19.591  1.00  0.00            
ATOM    534  N   ASP A 216      21.624  23.560  20.038  1.00  0.00            
ATOM    535  H   ASP A 216      20.775  23.553  20.587  1.00  0.00            
ATOM    536  CA  ASP A 216      21.857  24.812  19.251  1.00  0.00            
ATOM    537  HA  ASP A 216      22.503  24.533  18.418  1.00  0.00            
ATOM    538  CB  ASP A 216      20.467  25.334  18.761  1.00  0.00            
ATOM    539  HB2 ASP A 216      20.744  25.882  17.860  1.00  0.00            
ATOM    540  HB3 ASP A 216      19.851  24.511  18.402  1.00  0.00            
ATOM    541  CG  ASP A 216      19.723  26.324  19.647  1.00  0.00            
ATOM    542  OD1 ASP A 216      19.271  27.352  19.073  1.00  0.00            
ATOM    543  OD2 ASP A 216      19.374  26.057  20.822  1.00  0.00            
ATOM    544  C   ASP A 216      22.613  25.942  19.959  1.00  0.00            
ATOM    545  O   ASP A 216      22.535  25.911  21.184  1.00  0.00            
ATOM    546  N   ASP A 217      23.223  26.886  19.246  1.00  0.00            
ATOM    547  H   ASP A 217      23.111  26.873  18.242  1.00  0.00            
ATOM    548  CA  ASP A 217      24.154  27.853  19.867  1.00  0.00            
ATOM    549  HA  ASP A 217      24.988  27.209  20.145  1.00  0.00            
ATOM    550  CB  ASP A 217      24.693  28.833  18.879  1.00  0.00            
ATOM    551  HB2 ASP A 217      23.865  29.409  18.466  1.00  0.00            
ATOM    552  HB3 ASP A 217      25.261  29.564  19.452  1.00  0.00            
ATOM    553  CG  ASP A 217      25.591  28.316  17.863  1.00  0.00            
ATOM    554  OD1 ASP A 217      25.776  29.006  16.825  1.00  0.00            
ATOM    555  OD2 ASP A 217      25.988  27.134  17.951  1.00  0.00            
ATOM    556  C   ASP A 217      23.474  28.604  20.992  1.00  0.00            
ATOM    557  O   ASP A 217      24.108  28.965  22.038  1.00  0.00            
ATOM    558  N   MET A 218      22.119  28.778  20.950  1.00  0.00            
ATOM    559  H   MET A 218      21.580  28.170  20.351  1.00  0.00            
ATOM    560  CA  MET A 218      21.399  29.493  21.996  1.00  0.00            
ATOM    561  HA  MET A 218      21.930  30.440  22.091  1.00  0.00            
ATOM    562  CB  MET A 218      19.939  29.723  21.561  1.00  0.00            
ATOM    563  HB2 MET A 218      19.840  30.457  20.762  1.00  0.00            
ATOM    564  HB3 MET A 218      19.641  28.750  21.170  1.00  0.00            
ATOM    565  CG  MET A 218      19.103  30.367  22.769  1.00  0.00            
ATOM    566  HG2 MET A 218      18.029  30.229  22.640  1.00  0.00            
ATOM    567  HG3 MET A 218      19.364  29.870  23.702  1.00  0.00            
ATOM    568  SD  MET A 218      19.185  32.150  23.074  1.00  0.00            
ATOM    569  CE  MET A 218      20.638  32.106  24.173  1.00  0.00            
ATOM    570  HE1 MET A 218      20.726  33.044  24.723  1.00  0.00            
ATOM    571  HE2 MET A 218      20.571  31.218  24.802  1.00  0.00            
ATOM    572  HE3 MET A 218      21.582  31.949  23.653  1.00  0.00            
ATOM    573  C   MET A 218      21.408  28.679  23.270  1.00  0.00            
ATOM    574  O   MET A 218      21.742  29.215  24.340  1.00  0.00            
ATOM    575  N   THR A 219      21.053  27.379  23.180  1.00  0.00            
ATOM    576  H   THR A 219      20.819  27.007  22.271  1.00  0.00            
ATOM    577  CA  THR A 219      20.984  26.552  24.355  1.00  0.00            
ATOM    578  HA  THR A 219      20.386  27.051  25.117  1.00  0.00            
ATOM    579  CB  THR A 219      20.352  25.151  24.085  1.00  0.00            
ATOM    580  HB  THR A 219      20.975  24.484  23.490  1.00  0.00            
ATOM    581  CG2 THR A 219      20.120  24.450  25.399  1.00  0.00            
ATOM    582 HG21 THR A 219      19.652  25.090  26.147  1.00  0.00            
ATOM    583 HG22 THR A 219      19.544  23.539  25.237  1.00  0.00            
ATOM    584 HG23 THR A 219      21.026  24.090  25.886  1.00  0.00            
ATOM    585  OG1 THR A 219      19.039  25.154  23.540  1.00  0.00            
ATOM    586  HG1 THR A 219      19.038  25.752  22.789  1.00  0.00            
ATOM    587  C   THR A 219      22.372  26.292  24.913  1.00  0.00            
ATOM    588  O   THR A 219      22.556  26.158  26.112  1.00  0.00            
ATOM    589  N   LEU A 220      23.448  26.198  24.095  1.00  0.00            
ATOM    590  H   LEU A 220      23.258  26.445  23.134  1.00  0.00            
ATOM    591  CA  LEU A 220      24.842  26.053  24.558  1.00  0.00            
ATOM    592  HA  LEU A 220      24.894  25.124  25.126  1.00  0.00            
ATOM    593  CB  LEU A 220      25.678  25.858  23.309  1.00  0.00            
ATOM    594  HB2 LEU A 220      25.259  26.662  22.705  1.00  0.00            
ATOM    595  HB3 LEU A 220      26.737  26.093  23.411  1.00  0.00            
ATOM    596  CG  LEU A 220      25.498  24.422  22.613  1.00  0.00            
ATOM    597  HG  LEU A 220      24.474  24.131  22.382  1.00  0.00            
ATOM    598  CD1 LEU A 220      26.224  24.303  21.263  1.00  0.00            
ATOM    599 HD11 LEU A 220      25.777  25.016  20.570  1.00  0.00            
ATOM    600 HD12 LEU A 220      27.188  24.804  21.350  1.00  0.00            
ATOM    601 HD13 LEU A 220      26.137  23.282  20.892  1.00  0.00            
ATOM    602  CD2 LEU A 220      26.040  23.261  23.492  1.00  0.00            
ATOM    603 HD21 LEU A 220      25.409  23.304  24.380  1.00  0.00            
ATOM    604 HD22 LEU A 220      25.774  22.286  23.083  1.00  0.00            
ATOM    605 HD23 LEU A 220      27.108  23.419  23.633  1.00  0.00            
ATOM    606  C   LEU A 220      25.349  27.345  25.342  1.00  0.00            
ATOM    607  O   LEU A 220      26.050  27.181  26.270  1.00  0.00            
ATOM    608  N   TRP A 221      25.058  28.558  24.914  1.00  0.00            
ATOM    609  H   TRP A 221      24.714  28.555  23.964  1.00  0.00            
ATOM    610  CA  TRP A 221      25.387  29.869  25.572  1.00  0.00            
ATOM    611  HA  TRP A 221      26.457  29.949  25.760  1.00  0.00            
ATOM    612  CB  TRP A 221      25.013  31.058  24.634  1.00  0.00            
ATOM    613  HB2 TRP A 221      24.040  30.973  24.151  1.00  0.00            
ATOM    614  HB3 TRP A 221      24.727  31.935  25.213  1.00  0.00            
ATOM    615  CG  TRP A 221      25.990  31.513  23.579  1.00  0.00            
ATOM    616  CD1 TRP A 221      25.715  31.622  22.260  1.00  0.00            
ATOM    617  HD1 TRP A 221      24.716  31.410  21.911  1.00  0.00            
ATOM    618  NE1 TRP A 221      26.854  31.896  21.547  1.00  0.00            
ATOM    619  HE1 TRP A 221      26.857  32.034  20.546  1.00  0.00            
ATOM    620  CE2 TRP A 221      27.950  31.932  22.400  1.00  0.00            
ATOM    621  CZ2 TRP A 221      29.335  32.014  22.207  1.00  0.00            
ATOM    622  HZ2 TRP A 221      29.726  32.017  21.200  1.00  0.00            
ATOM    623  CH2 TRP A 221      30.198  32.013  23.325  1.00  0.00            
ATOM    624  HH2 TRP A 221      31.261  32.153  23.186  1.00  0.00            
ATOM    625  CZ3 TRP A 221      29.662  31.832  24.640  1.00  0.00            
ATOM    626  HZ3 TRP A 221      30.296  31.907  25.511  1.00  0.00            
ATOM    627  CE3 TRP A 221      28.266  31.829  24.767  1.00  0.00            
ATOM    628  HE3 TRP A 221      27.918  31.612  25.766  1.00  0.00            
ATOM    629  CD2 TRP A 221      27.370  31.763  23.688  1.00  0.00            
ATOM    630  C   TRP A 221      24.601  30.006  26.888  1.00  0.00            
ATOM    631  O   TRP A 221      25.144  30.348  27.953  1.00  0.00            
ATOM    632  N   GLN A 222      23.361  29.517  26.915  1.00  0.00            
ATOM    633  H   GLN A 222      22.933  29.265  26.036  1.00  0.00            
ATOM    634  CA  GLN A 222      22.599  29.299  28.145  1.00  0.00            
ATOM    635  HA  GLN A 222      22.579  30.222  28.725  1.00  0.00            
ATOM    636  CB  GLN A 222      21.147  28.903  27.881  1.00  0.00            
ATOM    637  HB2 GLN A 222      21.114  28.130  27.113  1.00  0.00            
ATOM    638  HB3 GLN A 222      20.733  28.622  28.849  1.00  0.00            
ATOM    639  CG  GLN A 222      20.411  30.150  27.510  1.00  0.00            
ATOM    640  HG2 GLN A 222      20.074  30.632  28.428  1.00  0.00            
ATOM    641  HG3 GLN A 222      21.035  30.822  26.920  1.00  0.00            
ATOM    642  CD  GLN A 222      19.234  29.850  26.590  1.00  0.00            
ATOM    643  OE1 GLN A 222      19.065  28.867  25.921  1.00  0.00            
ATOM    644  NE2 GLN A 222      18.360  30.835  26.432  1.00  0.00            
ATOM    645 HE21 GLN A 222      17.767  30.621  25.643  1.00  0.00            
ATOM    646 HE22 GLN A 222      18.262  31.585  27.101  1.00  0.00            
ATOM    647  C   GLN A 222      23.237  28.226  29.056  1.00  0.00            
ATOM    648  O   GLN A 222      23.212  28.351  30.282  1.00  0.00            
ATOM    649  N   ILE A 223      23.934  27.202  28.585  1.00  0.00            
ATOM    650  H   ILE A 223      23.896  27.231  27.576  1.00  0.00            
ATOM    651  CA  ILE A 223      24.686  26.208  29.394  1.00  0.00            
ATOM    652  HA  ILE A 223      24.054  25.836  30.201  1.00  0.00            
ATOM    653  CB  ILE A 223      25.132  24.892  28.626  1.00  0.00            
ATOM    654  HB  ILE A 223      25.366  25.133  27.589  1.00  0.00            
ATOM    655  CG2 ILE A 223      26.352  24.230  29.324  1.00  0.00            
ATOM    656 HG21 ILE A 223      26.755  23.537  28.587  1.00  0.00            
ATOM    657 HG22 ILE A 223      27.124  24.992  29.436  1.00  0.00            
ATOM    658 HG23 ILE A 223      26.101  23.723  30.255  1.00  0.00            
ATOM    659  CG1 ILE A 223      23.926  23.891  28.651  1.00  0.00            
ATOM    660 HG12 ILE A 223      23.577  23.771  29.675  1.00  0.00            
ATOM    661 HG13 ILE A 223      22.989  24.285  28.256  1.00  0.00            
ATOM    662  CD1 ILE A 223      24.210  22.502  28.068  1.00  0.00            
ATOM    663 HD11 ILE A 223      24.564  22.726  27.062  1.00  0.00            
ATOM    664 HD12 ILE A 223      24.883  22.088  28.818  1.00  0.00            
ATOM    665 HD13 ILE A 223      23.301  21.905  27.992  1.00  0.00            
ATOM    666  C   ILE A 223      25.787  26.933  30.138  1.00  0.00            
ATOM    667  O   ILE A 223      25.993  26.838  31.347  1.00  0.00            
ATOM    668  N   VAL A 224      26.520  27.703  29.333  1.00  0.00            
ATOM    669  H   VAL A 224      26.226  27.873  28.382  1.00  0.00            
ATOM    670  CA  VAL A 224      27.559  28.636  29.935  1.00  0.00            
ATOM    671  HA  VAL A 224      28.223  28.017  30.538  1.00  0.00            
ATOM    672  CB  VAL A 224      28.349  29.358  28.796  1.00  0.00            
ATOM    673  HB  VAL A 224      27.546  29.917  28.315  1.00  0.00            
ATOM    674  CG1 VAL A 224      29.422  30.247  29.416  1.00  0.00            
ATOM    675 HG11 VAL A 224      29.907  29.837  30.302  1.00  0.00            
ATOM    676 HG12 VAL A 224      30.129  30.549  28.642  1.00  0.00            
ATOM    677 HG13 VAL A 224      29.004  31.198  29.751  1.00  0.00            
ATOM    678  CG2 VAL A 224      29.073  28.379  27.808  1.00  0.00            
ATOM    679 HG21 VAL A 224      29.889  27.888  28.340  1.00  0.00            
ATOM    680 HG22 VAL A 224      28.363  27.679  27.366  1.00  0.00            
ATOM    681 HG23 VAL A 224      29.543  28.878  26.962  1.00  0.00            
ATOM    682  C   VAL A 224      27.039  29.656  30.975  1.00  0.00            
ATOM    683  O   VAL A 224      27.566  29.856  32.048  1.00  0.00            
ATOM    684  N   ILE A 225      25.877  30.284  30.729  1.00  0.00            
ATOM    685  H   ILE A 225      25.420  30.219  29.830  1.00  0.00            
ATOM    686  CA  ILE A 225      25.276  31.376  31.668  1.00  0.00            
ATOM    687  HA  ILE A 225      26.079  32.059  31.945  1.00  0.00            
ATOM    688  CB  ILE A 225      24.116  32.131  30.892  1.00  0.00            
ATOM    689  HB  ILE A 225      23.729  31.366  30.218  1.00  0.00            
ATOM    690  CG2 ILE A 225      22.846  32.635  31.668  1.00  0.00            
ATOM    691 HG21 ILE A 225      22.503  31.828  32.316  1.00  0.00            
ATOM    692 HG22 ILE A 225      22.908  33.601  32.169  1.00  0.00            
ATOM    693 HG23 ILE A 225      22.097  32.833  30.901  1.00  0.00            
ATOM    694  CG1 ILE A 225      24.830  33.242  30.085  1.00  0.00            
ATOM    695 HG12 ILE A 225      24.891  34.161  30.667  1.00  0.00            
ATOM    696 HG13 ILE A 225      25.853  32.985  29.813  1.00  0.00            
ATOM    697  CD1 ILE A 225      24.066  33.682  28.827  1.00  0.00            
ATOM    698 HD11 ILE A 225      23.064  34.061  29.023  1.00  0.00            
ATOM    699 HD12 ILE A 225      24.613  34.430  28.254  1.00  0.00            
ATOM    700 HD13 ILE A 225      23.970  32.853  28.126  1.00  0.00            
ATOM    701  C   ILE A 225      24.902  30.702  32.981  1.00  0.00            
ATOM    702  O   ILE A 225      24.824  31.437  33.983  1.00  0.00            
ATOM    703  N   ASN A 226      24.639  29.390  32.950  1.00  0.00            
ATOM    704  H   ASN A 226      24.770  28.948  32.051  1.00  0.00            
ATOM    705  CA  ASN A 226      24.385  28.537  34.108  1.00  0.00            
ATOM    706  HA  ASN A 226      23.661  29.126  34.673  1.00  0.00            
ATOM    707  CB  ASN A 226      23.804  27.201  33.715  1.00  0.00            
ATOM    708  HB2 ASN A 226      23.040  27.332  32.949  1.00  0.00            
ATOM    709  HB3 ASN A 226      24.594  26.536  33.369  1.00  0.00            
ATOM    710  CG  ASN A 226      23.068  26.610  34.948  1.00  0.00            
ATOM    711  OD1 ASN A 226      22.385  27.290  35.657  1.00  0.00            
ATOM    712  ND2 ASN A 226      23.060  25.276  35.041  1.00  0.00            
ATOM    713 HD21 ASN A 226      22.473  24.856  35.747  1.00  0.00            
ATOM    714 HD22 ASN A 226      23.607  24.710  34.407  1.00  0.00            
ATOM    715  C   ASN A 226      25.689  28.353  34.916  1.00  0.00            
ATOM    716  O   ASN A 226      25.788  28.838  36.023  1.00  0.00            
ATOM    717  N   ILE A 227      26.759  27.830  34.347  1.00  0.00            
ATOM    718  H   ILE A 227      26.674  27.564  33.377  1.00  0.00            
ATOM    719  CA  ILE A 227      28.036  27.692  34.981  1.00  0.00            
ATOM    720  HA  ILE A 227      27.968  26.987  35.810  1.00  0.00            
ATOM    721  CB  ILE A 227      29.127  26.956  33.953  1.00  0.00            
ATOM    722  HB  ILE A 227      29.234  27.689  33.153  1.00  0.00            
ATOM    723  CG2 ILE A 227      30.467  26.796  34.734  1.00  0.00            
ATOM    724 HG21 ILE A 227      30.275  26.849  35.806  1.00  0.00            
ATOM    725 HG22 ILE A 227      30.872  25.861  34.346  1.00  0.00            
ATOM    726 HG23 ILE A 227      31.222  27.546  34.503  1.00  0.00            
ATOM    727  CG1 ILE A 227      28.616  25.662  33.189  1.00  0.00            
ATOM    728 HG12 ILE A 227      28.662  24.809  33.867  1.00  0.00            
ATOM    729 HG13 ILE A 227      27.538  25.778  33.073  1.00  0.00            
ATOM    730  CD1 ILE A 227      29.233  25.347  31.829  1.00  0.00            
ATOM    731 HD11 ILE A 227      28.863  26.067  31.099  1.00  0.00            
ATOM    732 HD12 ILE A 227      30.319  25.422  31.899  1.00  0.00            
ATOM    733 HD13 ILE A 227      28.883  24.386  31.454  1.00  0.00            
ATOM    734  C   ILE A 227      28.569  28.976  35.644  1.00  0.00            
ATOM    735  O   ILE A 227      29.041  29.011  36.776  1.00  0.00            
ATOM    736  N   LEU A 228      28.439  30.094  34.919  1.00  0.00            
ATOM    737  H   LEU A 228      28.162  29.942  33.960  1.00  0.00            
ATOM    738  CA  LEU A 228      28.995  31.382  35.313  1.00  0.00            
ATOM    739  HA  LEU A 228      29.943  31.154  35.799  1.00  0.00            
ATOM    740  CB  LEU A 228      29.291  32.300  34.085  1.00  0.00            
ATOM    741  HB2 LEU A 228      28.340  32.600  33.644  1.00  0.00            
ATOM    742  HB3 LEU A 228      29.848  33.159  34.457  1.00  0.00            
ATOM    743  CG  LEU A 228      30.312  31.715  33.042  1.00  0.00            
ATOM    744  HG  LEU A 228      29.859  30.780  32.711  1.00  0.00            
ATOM    745  CD1 LEU A 228      30.562  32.749  31.937  1.00  0.00            
ATOM    746 HD11 LEU A 228      29.627  33.083  31.488  1.00  0.00            
ATOM    747 HD12 LEU A 228      31.176  33.554  32.340  1.00  0.00            
ATOM    748 HD13 LEU A 228      31.190  32.405  31.116  1.00  0.00            
ATOM    749  CD2 LEU A 228      31.713  31.186  33.622  1.00  0.00            
ATOM    750 HD21 LEU A 228      31.615  30.111  33.775  1.00  0.00            
ATOM    751 HD22 LEU A 228      32.537  31.399  32.943  1.00  0.00            
ATOM    752 HD23 LEU A 228      31.840  31.846  34.480  1.00  0.00            
ATOM    753  C   LEU A 228      28.183  32.124  36.433  1.00  0.00            
ATOM    754  O   LEU A 228      28.717  33.028  37.149  1.00  0.00            
ATOM    755  N   SER A 229      26.949  31.710  36.598  1.00  0.00            
ATOM    756  H   SER A 229      26.509  31.021  36.005  1.00  0.00            
ATOM    757  CA  SER A 229      26.006  32.148  37.653  1.00  0.00            
ATOM    758  HA  SER A 229      26.089  33.203  37.917  1.00  0.00            
ATOM    759  CB  SER A 229      24.513  32.016  37.315  1.00  0.00            
ATOM    760  HB2 SER A 229      24.422  30.936  37.202  1.00  0.00            
ATOM    761  HB3 SER A 229      23.969  32.302  38.216  1.00  0.00            
ATOM    762  OG  SER A 229      24.123  32.780  36.225  1.00  0.00            
ATOM    763  HG  SER A 229      24.418  32.277  35.463  1.00  0.00            
ATOM    764  C   SER A 229      26.333  31.420  38.951  1.00  0.00            
ATOM    765  O   SER A 229      26.397  32.040  39.979  1.00  0.00            
ATOM    766  N   GLU A 230      26.380  30.097  38.949  1.00  0.00            
ATOM    767  H   GLU A 230      26.025  29.687  38.097  1.00  0.00            
ATOM    768  CA  GLU A 230      26.355  29.348  40.236  1.00  0.00            
ATOM    769  HA  GLU A 230      26.736  29.907  41.090  1.00  0.00            
ATOM    770  CB  GLU A 230      24.870  29.132  40.615  1.00  0.00            
ATOM    771  HB2 GLU A 230      24.781  29.058  41.699  1.00  0.00            
ATOM    772  HB3 GLU A 230      24.181  29.891  40.245  1.00  0.00            
ATOM    773  CG  GLU A 230      24.368  27.742  40.112  1.00  0.00            
ATOM    774  HG2 GLU A 230      24.674  27.634  39.071  1.00  0.00            
ATOM    775  HG3 GLU A 230      24.611  26.877  40.729  1.00  0.00            
ATOM    776  CD  GLU A 230      22.792  27.811  39.914  1.00  0.00            
ATOM    777  OE1 GLU A 230      22.156  26.712  39.977  1.00  0.00            
ATOM    778  OE2 GLU A 230      22.266  28.940  39.630  1.00  0.00            
ATOM    779  C   GLU A 230      27.138  28.042  40.112  1.00  0.00            
ATOM    780  O   GLU A 230      27.631  27.576  41.140  1.00  0.00            
ATOM    781  N   NME A 231      27.259  27.474  38.889  1.00  0.00            
ATOM    782  H   NME A 231      27.080  28.005  38.049  1.00  0.00            
ATOM    783  CH3 NME A 231      27.951  26.194  38.700  1.00  0.00            
ATOM    784 HH31 NME A 231      29.019  26.390  38.796  1.00  0.00            
ATOM    785 HH32 NME A 231      27.624  25.479  39.456  1.00  0.00            
ATOM    786 HH33 NME A 231      27.802  25.782  37.702  1.00  0.00            
TER
HETATM  787  C1  LIG B   1      26.362  19.786  31.149  1.00  0.00            
HETATM  788  C2  LIG B   1      25.166  20.358  31.341  1.00  0.00            
HETATM  789  C3  LIG B   1      24.949  21.340  32.330  1.00  0.00            
HETATM  790  C4  LIG B   1      26.068  21.875  32.987  1.00  0.00            
HETATM  791  C5  LIG B   1      27.290  21.270  32.751  1.00  0.00            
HETATM  792  C6  LIG B   1      27.428  20.244  31.896  1.00  0.00            
HETATM  793  O1  LIG B   1      28.415  21.552  33.543  1.00  0.00            
HETATM  794  C7  LIG B   1      28.248  22.168  34.716  1.00  0.00            
HETATM  795  C8  LIG B   1      27.108  22.787  35.095  1.00  0.00            
HETATM  796  C9  LIG B   1      25.931  22.798  34.126  1.00  0.00            
HETATM  797  O2  LIG B   1      25.054  23.645  34.115  1.00  0.00            
HETATM  798  O3  LIG B   1      27.041  23.362  36.295  1.00  0.00            
HETATM  799  C10 LIG B   1      25.904  24.221  36.736  1.00  0.00            
HETATM  800  C11 LIG B   1      29.377  22.321  35.623  1.00  0.00            
HETATM  801  C12 LIG B   1      30.085  21.158  35.829  1.00  0.00            
HETATM  802  C13 LIG B   1      31.286  21.161  36.543  1.00  0.00            
HETATM  803  C14 LIG B   1      31.640  22.335  37.240  1.00  0.00            
HETATM  804  C15 LIG B   1      30.840  23.454  37.090  1.00  0.00            
HETATM  805  C16 LIG B   1      29.753  23.518  36.276  1.00  0.00            
HETATM  806  O4  LIG B   1      23.737  21.876  32.508  1.00  0.00            
HETATM  807  C17 LIG B   1      22.627  21.800  31.591  1.00  0.00            
HETATM  808  O5  LIG B   1      31.951  20.030  36.866  1.00  0.00            
HETATM  809  C18 LIG B   1      31.771  18.851  36.041  1.00  0.00            
HETATM  810  O6  LIG B   1      26.491  18.822  30.207  1.00  0.00            
HETATM  811  C19 LIG B   1      27.587  17.953  29.877  1.00  0.00            
HETATM  812  O7  LIG B   1      32.668  22.312  38.208  1.00  0.00            
HETATM  813  C20 LIG B   1      32.982  23.488  38.939  1.00  0.00            
HETATM  814  H1  LIG B   1      24.273  20.062  30.800  1.00  0.00            
HETATM  815  H2  LIG B   1      28.395  19.748  31.928  1.00  0.00            
HETATM  816  H3  LIG B   1      26.119  24.791  37.649  1.00  0.00            
HETATM  817  H4  LIG B   1      25.593  24.940  35.968  1.00  0.00            
HETATM  818  H5  LIG B   1      29.674  20.216  35.476  1.00  0.00            
HETATM  819  H6  LIG B   1      31.106  24.375  37.602  1.00  0.00            
HETATM  820  H7  LIG B   1      29.215  24.442  36.081  1.00  0.00            
HETATM  821  H8  LIG B   1      21.817  22.444  31.956  1.00  0.00            
HETATM  822  H9  LIG B   1      22.889  21.947  30.536  1.00  0.00            
HETATM  823  H10 LIG B   1      32.613  18.149  36.073  1.00  0.00            
HETATM  824  H11 LIG B   1      30.884  18.280  36.342  1.00  0.00            
HETATM  825  H12 LIG B   1      27.277  17.362  29.006  1.00  0.00            
HETATM  826  H13 LIG B   1      28.495  18.528  29.657  1.00  0.00            
HETATM  827  H14 LIG B   1      32.166  23.847  39.578  1.00  0.00            
HETATM  828  H15 LIG B   1      33.857  23.231  39.549  1.00  0.00            
HETATM  829  H16 LIG B   1      22.224  20.791  31.739  1.00  0.00            
HETATM  830  H17 LIG B   1      27.817  17.344  30.760  1.00  0.00            
HETATM  831  H18 LIG B   1      24.993  23.642  36.936  1.00  0.00            
HETATM  832  H19 LIG B   1      31.590  19.135  34.998  1.00  0.00            
HETATM  833  H20 LIG B   1      33.323  24.268  38.247  1.00  0.00            
TER
ENDMDL
MODEL        4
REMARK RMSD=1.308966
ATOM      1  N   GLY A 183      30.215  40.869  33.029  1.00  0.00            
ATOM      2  H1  GLY A 183      30.297  41.773  33.473  1.00  0.00            
ATOM      3  H2  GLY A 183      30.153  41.079  32.043  1.00  0.00            
ATOM      4  H3  GLY A 183      31.083  40.360  33.106  1.00  0.00            
ATOM      5  CA  GLY A 183      29.066  40.157  33.631  1.00  0.00            
ATOM      6  HA2 GLY A 183      29.338  39.851  34.642  1.00  0.00            
ATOM      7  HA3 GLY A 183      28.224  40.845  33.685  1.00  0.00            
ATOM      8  C   GLY A 183      28.722  39.018  32.749  1.00  0.00            
ATOM      9  O   GLY A 183      28.941  39.115  31.537  1.00  0.00            
ATOM     10  N   PRO A 184      28.254  37.866  33.251  1.00  0.00            
ATOM     11  CD  PRO A 184      28.068  37.729  34.748  1.00  0.00            
ATOM     12  HD2 PRO A 184      27.279  38.424  35.031  1.00  0.00            
ATOM     13  HD3 PRO A 184      29.022  37.939  35.232  1.00  0.00            
ATOM     14  CG  PRO A 184      27.727  36.234  34.949  1.00  0.00            
ATOM     15  HG2 PRO A 184      26.887  36.155  35.637  1.00  0.00            
ATOM     16  HG3 PRO A 184      28.613  35.742  35.350  1.00  0.00            
ATOM     17  CB  PRO A 184      27.305  35.777  33.587  1.00  0.00            
ATOM     18  HB2 PRO A 184      26.222  35.702  33.487  1.00  0.00            
ATOM     19  HB3 PRO A 184      27.585  34.727  33.510  1.00  0.00            
ATOM     20  CA  PRO A 184      27.974  36.633  32.515  1.00  0.00            
ATOM     21  HA  PRO A 184      28.904  36.137  32.241  1.00  0.00            
ATOM     22  C   PRO A 184      27.214  36.797  31.208  1.00  0.00            
ATOM     23  O   PRO A 184      27.465  36.121  30.216  1.00  0.00            
ATOM     24  N   TYR A 185      26.190  37.742  31.250  1.00  0.00            
ATOM     25  H   TYR A 185      26.125  38.339  32.063  1.00  0.00            
ATOM     26  CA  TYR A 185      25.440  38.126  30.026  1.00  0.00            
ATOM     27  HA  TYR A 185      25.106  37.243  29.482  1.00  0.00            
ATOM     28  CB  TYR A 185      24.091  38.745  30.485  1.00  0.00            
ATOM     29  HB2 TYR A 185      23.606  37.961  31.066  1.00  0.00            
ATOM     30  HB3 TYR A 185      24.292  39.676  31.015  1.00  0.00            
ATOM     31  CG  TYR A 185      23.237  39.233  29.341  1.00  0.00            
ATOM     32  CD1 TYR A 185      22.443  38.351  28.565  1.00  0.00            
ATOM     33  HD1 TYR A 185      22.371  37.303  28.816  1.00  0.00            
ATOM     34  CE1 TYR A 185      21.668  38.896  27.503  1.00  0.00            
ATOM     35  HE1 TYR A 185      21.079  38.229  26.890  1.00  0.00            
ATOM     36  CZ  TYR A 185      21.753  40.314  27.209  1.00  0.00            
ATOM     37  OH  TYR A 185      21.119  40.755  26.064  1.00  0.00            
ATOM     38  HH  TYR A 185      20.282  40.288  26.011  1.00  0.00            
ATOM     39  CE2 TYR A 185      22.648  41.140  27.899  1.00  0.00            
ATOM     40  HE2 TYR A 185      22.774  42.151  27.539  1.00  0.00            
ATOM     41  CD2 TYR A 185      23.442  40.605  28.916  1.00  0.00            
ATOM     42  HD2 TYR A 185      24.148  41.236  29.434  1.00  0.00            
ATOM     43  C   TYR A 185      26.227  38.946  28.971  1.00  0.00            
ATOM     44  O   TYR A 185      26.270  38.659  27.794  1.00  0.00            
ATOM     45  N   THR A 186      26.919  39.995  29.420  1.00  0.00            
ATOM     46  H   THR A 186      27.044  40.105  30.415  1.00  0.00            
ATOM     47  CA  THR A 186      27.645  41.011  28.662  1.00  0.00            
ATOM     48  HA  THR A 186      26.929  41.294  27.891  1.00  0.00            
ATOM     49  CB  THR A 186      28.082  42.241  29.484  1.00  0.00            
ATOM     50  HB  THR A 186      28.370  42.919  28.681  1.00  0.00            
ATOM     51  CG2 THR A 186      26.803  42.812  30.125  1.00  0.00            
ATOM     52 HG21 THR A 186      26.998  43.853  30.380  1.00  0.00            
ATOM     53 HG22 THR A 186      25.951  42.966  29.463  1.00  0.00            
ATOM     54 HG23 THR A 186      26.487  42.302  31.036  1.00  0.00            
ATOM     55  OG1 THR A 186      29.032  42.002  30.466  1.00  0.00            
ATOM     56  HG1 THR A 186      29.175  42.878  30.835  1.00  0.00            
ATOM     57  C   THR A 186      28.842  40.317  27.956  1.00  0.00            
ATOM     58  O   THR A 186      29.250  40.649  26.863  1.00  0.00            
ATOM     59  N   PHE A 187      29.417  39.309  28.625  1.00  0.00            
ATOM     60  H   PHE A 187      29.173  39.352  29.604  1.00  0.00            
ATOM     61  CA  PHE A 187      30.520  38.415  28.161  1.00  0.00            
ATOM     62  HA  PHE A 187      31.343  38.976  27.719  1.00  0.00            
ATOM     63  CB  PHE A 187      31.052  37.676  29.332  1.00  0.00            
ATOM     64  HB2 PHE A 187      31.393  38.452  30.017  1.00  0.00            
ATOM     65  HB3 PHE A 187      30.192  37.177  29.776  1.00  0.00            
ATOM     66  CG  PHE A 187      32.149  36.684  29.051  1.00  0.00            
ATOM     67  CD1 PHE A 187      33.474  37.111  28.899  1.00  0.00            
ATOM     68  HD1 PHE A 187      33.734  38.158  28.907  1.00  0.00            
ATOM     69  CE1 PHE A 187      34.536  36.171  28.764  1.00  0.00            
ATOM     70  HE1 PHE A 187      35.574  36.448  28.653  1.00  0.00            
ATOM     71  CZ  PHE A 187      34.264  34.829  28.822  1.00  0.00            
ATOM     72  HZ  PHE A 187      35.069  34.116  28.731  1.00  0.00            
ATOM     73  CE2 PHE A 187      32.920  34.394  28.892  1.00  0.00            
ATOM     74  HE2 PHE A 187      32.702  33.337  28.941  1.00  0.00            
ATOM     75  CD2 PHE A 187      31.859  35.313  29.010  1.00  0.00            
ATOM     76  HD2 PHE A 187      30.868  34.962  29.253  1.00  0.00            
ATOM     77  C   PHE A 187      30.102  37.434  27.006  1.00  0.00            
ATOM     78  O   PHE A 187      30.794  37.333  25.994  1.00  0.00            
ATOM     79  N   VAL A 188      28.869  36.873  27.130  1.00  0.00            
ATOM     80  H   VAL A 188      28.308  36.993  27.960  1.00  0.00            
ATOM     81  CA  VAL A 188      28.337  36.206  25.852  1.00  0.00            
ATOM     82  HA  VAL A 188      29.164  35.592  25.494  1.00  0.00            
ATOM     83  CB  VAL A 188      27.222  35.156  26.189  1.00  0.00            
ATOM     84  HB  VAL A 188      26.457  35.673  26.767  1.00  0.00            
ATOM     85  CG1 VAL A 188      26.649  34.455  24.941  1.00  0.00            
ATOM     86 HG11 VAL A 188      27.427  34.022  24.311  1.00  0.00            
ATOM     87 HG12 VAL A 188      25.992  33.657  25.286  1.00  0.00            
ATOM     88 HG13 VAL A 188      26.081  35.153  24.326  1.00  0.00            
ATOM     89  CG2 VAL A 188      27.809  34.181  27.162  1.00  0.00            
ATOM     90 HG21 VAL A 188      28.798  33.863  26.830  1.00  0.00            
ATOM     91 HG22 VAL A 188      27.880  34.578  28.175  1.00  0.00            
ATOM     92 HG23 VAL A 188      27.234  33.254  27.181  1.00  0.00            
ATOM     93  C   VAL A 188      27.942  37.160  24.738  1.00  0.00            
ATOM     94  O   VAL A 188      28.192  36.842  23.558  1.00  0.00            
ATOM     95  N   GLN A 189      27.443  38.359  25.061  1.00  0.00            
ATOM     96  H   GLN A 189      27.196  38.599  26.010  1.00  0.00            
ATOM     97  CA  GLN A 189      27.000  39.313  24.050  1.00  0.00            
ATOM     98  HA  GLN A 189      26.216  38.882  23.426  1.00  0.00            
ATOM     99  CB  GLN A 189      26.452  40.498  24.912  1.00  0.00            
ATOM    100  HB2 GLN A 189      25.591  40.180  25.501  1.00  0.00            
ATOM    101  HB3 GLN A 189      27.249  40.885  25.548  1.00  0.00            
ATOM    102  CG  GLN A 189      25.952  41.767  24.137  1.00  0.00            
ATOM    103  HG2 GLN A 189      26.790  42.091  23.520  1.00  0.00            
ATOM    104  HG3 GLN A 189      25.147  41.389  23.506  1.00  0.00            
ATOM    105  CD  GLN A 189      25.420  42.841  25.028  1.00  0.00            
ATOM    106  OE1 GLN A 189      24.281  43.420  24.837  1.00  0.00            
ATOM    107  NE2 GLN A 189      26.242  43.321  25.988  1.00  0.00            
ATOM    108 HE21 GLN A 189      26.048  44.124  26.571  1.00  0.00            
ATOM    109 HE22 GLN A 189      27.132  42.849  26.044  1.00  0.00            
ATOM    110  C   GLN A 189      28.130  39.848  23.184  1.00  0.00            
ATOM    111  O   GLN A 189      28.077  39.700  21.908  1.00  0.00            
ATOM    112  N   GLN A 190      29.227  40.256  23.825  1.00  0.00            
ATOM    113  H   GLN A 190      29.272  40.387  24.825  1.00  0.00            
ATOM    114  CA  GLN A 190      30.462  40.559  23.000  1.00  0.00            
ATOM    115  HA  GLN A 190      30.268  41.351  22.276  1.00  0.00            
ATOM    116  CB  GLN A 190      31.500  41.235  24.026  1.00  0.00            
ATOM    117  HB2 GLN A 190      32.194  41.887  23.495  1.00  0.00            
ATOM    118  HB3 GLN A 190      30.958  41.927  24.671  1.00  0.00            
ATOM    119  CG  GLN A 190      32.277  40.278  24.902  1.00  0.00            
ATOM    120  HG2 GLN A 190      32.807  40.825  25.681  1.00  0.00            
ATOM    121  HG3 GLN A 190      31.578  39.665  25.471  1.00  0.00            
ATOM    122  CD  GLN A 190      33.342  39.534  24.081  1.00  0.00            
ATOM    123  OE1 GLN A 190      33.984  40.072  23.228  1.00  0.00            
ATOM    124  NE2 GLN A 190      33.530  38.242  24.314  1.00  0.00            
ATOM    125 HE21 GLN A 190      34.275  37.798  23.795  1.00  0.00            
ATOM    126 HE22 GLN A 190      33.028  37.808  25.075  1.00  0.00            
ATOM    127  C   GLN A 190      30.928  39.231  22.290  1.00  0.00            
ATOM    128  O   GLN A 190      31.481  39.392  21.225  1.00  0.00            
ATOM    129  N   HIE A 191      30.698  37.973  22.870  1.00  0.00            
ATOM    130  H   HIE A 191      30.377  37.931  23.827  1.00  0.00            
ATOM    131  CA  HIE A 191      31.213  36.720  22.184  1.00  0.00            
ATOM    132  HA  HIE A 191      32.239  36.956  21.899  1.00  0.00            
ATOM    133  CB  HIE A 191      31.384  35.540  23.133  1.00  0.00            
ATOM    134  HB2 HIE A 191      30.580  35.444  23.862  1.00  0.00            
ATOM    135  HB3 HIE A 191      31.308  34.690  22.455  1.00  0.00            
ATOM    136  CG  HIE A 191      32.692  35.403  23.763  1.00  0.00            
ATOM    137  ND1 HIE A 191      33.813  35.323  22.927  1.00  0.00            
ATOM    138  CE1 HIE A 191      34.823  35.102  23.782  1.00  0.00            
ATOM    139  HE1 HIE A 191      35.846  34.904  23.496  1.00  0.00            
ATOM    140  NE2 HIE A 191      34.379  35.133  25.056  1.00  0.00            
ATOM    141  HE2 HIE A 191      35.029  34.767  25.737  1.00  0.00            
ATOM    142  CD2 HIE A 191      33.007  35.277  25.095  1.00  0.00            
ATOM    143  HD2 HIE A 191      32.364  35.249  25.963  1.00  0.00            
ATOM    144  C   HIE A 191      30.414  36.352  20.936  1.00  0.00            
ATOM    145  O   HIE A 191      30.959  35.749  20.008  1.00  0.00            
ATOM    146  N   LEU A 192      29.111  36.790  20.840  1.00  0.00            
ATOM    147  H   LEU A 192      28.661  37.130  21.679  1.00  0.00            
ATOM    148  CA  LEU A 192      28.404  36.809  19.591  1.00  0.00            
ATOM    149  HA  LEU A 192      28.426  35.828  19.118  1.00  0.00            
ATOM    150  CB  LEU A 192      26.927  37.141  19.929  1.00  0.00            
ATOM    151  HB2 LEU A 192      26.906  37.632  20.902  1.00  0.00            
ATOM    152  HB3 LEU A 192      26.411  37.806  19.236  1.00  0.00            
ATOM    153  CG  LEU A 192      26.040  35.829  20.014  1.00  0.00            
ATOM    154  HG  LEU A 192      26.411  35.135  19.259  1.00  0.00            
ATOM    155  CD1 LEU A 192      26.044  35.156  21.393  1.00  0.00            
ATOM    156 HD11 LEU A 192      25.822  34.100  21.241  1.00  0.00            
ATOM    157 HD12 LEU A 192      26.991  35.262  21.924  1.00  0.00            
ATOM    158 HD13 LEU A 192      25.247  35.643  21.956  1.00  0.00            
ATOM    159  CD2 LEU A 192      24.608  36.113  19.680  1.00  0.00            
ATOM    160 HD21 LEU A 192      24.026  35.209  19.866  1.00  0.00            
ATOM    161 HD22 LEU A 192      24.165  36.889  20.305  1.00  0.00            
ATOM    162 HD23 LEU A 192      24.641  36.343  18.615  1.00  0.00            
ATOM    163  C   LEU A 192      29.019  37.800  18.640  1.00  0.00            
ATOM    164  O   LEU A 192      29.069  37.466  17.436  1.00  0.00            
ATOM    165  N   MET A 193      29.436  38.953  19.140  1.00  0.00            
ATOM    166  H   MET A 193      29.376  39.156  20.126  1.00  0.00            
ATOM    167  CA  MET A 193      29.898  40.052  18.269  1.00  0.00            
ATOM    168  HA  MET A 193      29.272  40.051  17.376  1.00  0.00            
ATOM    169  CB  MET A 193      29.809  41.392  19.011  1.00  0.00            
ATOM    170  HB2 MET A 193      28.935  41.409  19.662  1.00  0.00            
ATOM    171  HB3 MET A 193      30.678  41.540  19.653  1.00  0.00            
ATOM    172  CG  MET A 193      29.781  42.526  17.904  1.00  0.00            
ATOM    173  HG2 MET A 193      29.814  43.506  18.379  1.00  0.00            
ATOM    174  HG3 MET A 193      30.644  42.400  17.250  1.00  0.00            
ATOM    175  SD  MET A 193      28.466  42.421  16.691  1.00  0.00            
ATOM    176  CE  MET A 193      27.039  43.126  17.587  1.00  0.00            
ATOM    177  HE1 MET A 193      27.289  44.081  18.047  1.00  0.00            
ATOM    178  HE2 MET A 193      26.270  43.244  16.823  1.00  0.00            
ATOM    179  HE3 MET A 193      26.609  42.457  18.333  1.00  0.00            
ATOM    180  C   MET A 193      31.314  39.809  17.690  1.00  0.00            
ATOM    181  O   MET A 193      31.633  40.363  16.637  1.00  0.00            
ATOM    182  N   ILE A 194      32.062  38.750  18.191  1.00  0.00            
ATOM    183  H   ILE A 194      31.950  38.460  19.151  1.00  0.00            
ATOM    184  CA  ILE A 194      33.256  38.196  17.743  1.00  0.00            
ATOM    185  HA  ILE A 194      33.473  38.781  16.850  1.00  0.00            
ATOM    186  CB  ILE A 194      34.393  38.531  18.680  1.00  0.00            
ATOM    187  HB  ILE A 194      35.310  38.139  18.239  1.00  0.00            
ATOM    188  CG2 ILE A 194      34.568  39.987  18.985  1.00  0.00            
ATOM    189 HG21 ILE A 194      35.527  40.032  19.502  1.00  0.00            
ATOM    190 HG22 ILE A 194      34.668  40.635  18.116  1.00  0.00            
ATOM    191 HG23 ILE A 194      33.753  40.287  19.644  1.00  0.00            
ATOM    192  CG1 ILE A 194      34.406  37.711  20.011  1.00  0.00            
ATOM    193 HG12 ILE A 194      33.770  38.180  20.761  1.00  0.00            
ATOM    194 HG13 ILE A 194      33.978  36.735  19.779  1.00  0.00            
ATOM    195  CD1 ILE A 194      35.848  37.533  20.428  1.00  0.00            
ATOM    196 HD11 ILE A 194      35.967  36.707  21.128  1.00  0.00            
ATOM    197 HD12 ILE A 194      36.441  37.137  19.603  1.00  0.00            
ATOM    198 HD13 ILE A 194      36.351  38.412  20.835  1.00  0.00            
ATOM    199  C   ILE A 194      33.130  36.738  17.312  1.00  0.00            
ATOM    200  O   ILE A 194      34.154  36.146  16.976  1.00  0.00            
ATOM    201  N   GLY A 195      31.901  36.131  17.167  1.00  0.00            
ATOM    202  H   GLY A 195      31.044  36.586  17.447  1.00  0.00            
ATOM    203  CA  GLY A 195      31.668  34.892  16.539  1.00  0.00            
ATOM    204  HA2 GLY A 195      30.610  34.646  16.629  1.00  0.00            
ATOM    205  HA3 GLY A 195      31.927  35.132  15.508  1.00  0.00            
ATOM    206  C   GLY A 195      32.376  33.647  17.144  1.00  0.00            
ATOM    207  O   GLY A 195      32.826  32.823  16.347  1.00  0.00            
ATOM    208  N   THR A 196      32.645  33.559  18.408  1.00  0.00            
ATOM    209  H   THR A 196      32.285  34.307  18.983  1.00  0.00            
ATOM    210  CA  THR A 196      33.345  32.486  19.102  1.00  0.00            
ATOM    211  HA  THR A 196      34.135  32.127  18.443  1.00  0.00            
ATOM    212  CB  THR A 196      33.850  32.963  20.468  1.00  0.00            
ATOM    213  HB  THR A 196      32.945  33.204  21.026  1.00  0.00            
ATOM    214  CG2 THR A 196      34.795  31.876  21.127  1.00  0.00            
ATOM    215 HG21 THR A 196      35.194  32.384  22.005  1.00  0.00            
ATOM    216 HG22 THR A 196      34.142  31.039  21.375  1.00  0.00            
ATOM    217 HG23 THR A 196      35.613  31.605  20.461  1.00  0.00            
ATOM    218  OG1 THR A 196      34.586  34.170  20.360  1.00  0.00            
ATOM    219  HG1 THR A 196      34.779  34.487  21.246  1.00  0.00            
ATOM    220  C   THR A 196      32.461  31.254  19.349  1.00  0.00            
ATOM    221  O   THR A 196      31.363  31.395  19.864  1.00  0.00            
ATOM    222  N   ASP A 197      32.885  30.046  18.954  1.00  0.00            
ATOM    223  H   ASP A 197      33.782  30.006  18.493  1.00  0.00            
ATOM    224  CA  ASP A 197      32.071  28.825  19.065  1.00  0.00            
ATOM    225  HA  ASP A 197      31.038  28.998  18.767  1.00  0.00            
ATOM    226  CB  ASP A 197      32.724  27.727  18.240  1.00  0.00            
ATOM    227  HB2 ASP A 197      32.632  28.089  17.216  1.00  0.00            
ATOM    228  HB3 ASP A 197      33.716  27.470  18.608  1.00  0.00            
ATOM    229  CG  ASP A 197      31.925  26.440  18.343  1.00  0.00            
ATOM    230  OD1 ASP A 197      30.915  26.369  19.097  1.00  0.00            
ATOM    231  OD2 ASP A 197      32.211  25.565  17.509  1.00  0.00            
ATOM    232  C   ASP A 197      31.947  28.427  20.510  1.00  0.00            
ATOM    233  O   ASP A 197      32.961  28.070  21.193  1.00  0.00            
ATOM    234  N   PRO A 198      30.695  28.410  21.140  1.00  0.00            
ATOM    235  CD  PRO A 198      29.384  28.659  20.520  1.00  0.00            
ATOM    236  HD2 PRO A 198      29.252  28.207  19.537  1.00  0.00            
ATOM    237  HD3 PRO A 198      29.347  29.748  20.462  1.00  0.00            
ATOM    238  CG  PRO A 198      28.290  28.141  21.435  1.00  0.00            
ATOM    239  HG2 PRO A 198      28.218  27.069  21.254  1.00  0.00            
ATOM    240  HG3 PRO A 198      27.412  28.744  21.207  1.00  0.00            
ATOM    241  CB  PRO A 198      29.025  28.370  22.759  1.00  0.00            
ATOM    242  HB2 PRO A 198      28.573  27.724  23.512  1.00  0.00            
ATOM    243  HB3 PRO A 198      28.838  29.384  23.114  1.00  0.00            
ATOM    244  CA  PRO A 198      30.501  28.100  22.539  1.00  0.00            
ATOM    245  HA  PRO A 198      31.137  28.704  23.187  1.00  0.00            
ATOM    246  C   PRO A 198      30.767  26.687  22.937  1.00  0.00            
ATOM    247  O   PRO A 198      31.116  26.508  24.073  1.00  0.00            
ATOM    248  N   ARG A 199      30.761  25.753  21.950  1.00  0.00            
ATOM    249  H   ARG A 199      30.611  26.144  21.030  1.00  0.00            
ATOM    250  CA  ARG A 199      31.381  24.374  21.989  1.00  0.00            
ATOM    251  HA  ARG A 199      30.826  23.880  22.787  1.00  0.00            
ATOM    252  CB  ARG A 199      31.158  23.606  20.640  1.00  0.00            
ATOM    253  HB2 ARG A 199      31.780  24.057  19.866  1.00  0.00            
ATOM    254  HB3 ARG A 199      31.475  22.570  20.766  1.00  0.00            
ATOM    255  CG  ARG A 199      29.726  23.494  20.159  1.00  0.00            
ATOM    256  HG2 ARG A 199      29.221  22.656  20.640  1.00  0.00            
ATOM    257  HG3 ARG A 199      29.127  24.348  20.473  1.00  0.00            
ATOM    258  CD  ARG A 199      29.752  23.304  18.642  1.00  0.00            
ATOM    259  HD2 ARG A 199      30.369  24.073  18.178  1.00  0.00            
ATOM    260  HD3 ARG A 199      29.863  22.253  18.377  1.00  0.00            
ATOM    261  NE  ARG A 199      28.379  23.452  18.126  1.00  0.00            
ATOM    262  HE  ARG A 199      27.867  22.601  17.944  1.00  0.00            
ATOM    263  CZ  ARG A 199      27.740  24.577  18.011  1.00  0.00            
ATOM    264  NH1 ARG A 199      28.410  25.682  18.044  1.00  0.00            
ATOM    265 HH11 ARG A 199      29.399  25.728  18.248  1.00  0.00            
ATOM    266 HH12 ARG A 199      27.934  26.573  18.048  1.00  0.00            
ATOM    267  NH2 ARG A 199      26.437  24.616  17.797  1.00  0.00            
ATOM    268 HH21 ARG A 199      25.820  23.880  18.112  1.00  0.00            
ATOM    269 HH22 ARG A 199      25.974  25.511  17.867  1.00  0.00            
ATOM    270  C   ARG A 199      32.825  24.371  22.407  1.00  0.00            
ATOM    271  O   ARG A 199      33.217  23.582  23.264  1.00  0.00            
ATOM    272  N   THR A 200      33.649  25.388  22.020  1.00  0.00            
ATOM    273  H   THR A 200      33.201  26.100  21.461  1.00  0.00            
ATOM    274  CA  THR A 200      35.058  25.475  22.499  1.00  0.00            
ATOM    275  HA  THR A 200      35.496  24.506  22.737  1.00  0.00            
ATOM    276  CB  THR A 200      35.970  25.990  21.334  1.00  0.00            
ATOM    277  HB  THR A 200      36.993  25.896  21.700  1.00  0.00            
ATOM    278  CG2 THR A 200      35.806  25.199  20.005  1.00  0.00            
ATOM    279 HG21 THR A 200      36.059  24.184  20.314  1.00  0.00            
ATOM    280 HG22 THR A 200      34.774  25.240  19.656  1.00  0.00            
ATOM    281 HG23 THR A 200      36.473  25.532  19.212  1.00  0.00            
ATOM    282  OG1 THR A 200      35.680  27.355  21.158  1.00  0.00            
ATOM    283  HG1 THR A 200      34.763  27.546  20.951  1.00  0.00            
ATOM    284  C   THR A 200      35.220  26.303  23.793  1.00  0.00            
ATOM    285  O   THR A 200      36.172  26.013  24.499  1.00  0.00            
ATOM    286  N   ILE A 201      34.211  27.080  24.286  1.00  0.00            
ATOM    287  H   ILE A 201      33.469  27.198  23.612  1.00  0.00            
ATOM    288  CA  ILE A 201      34.149  27.602  25.586  1.00  0.00            
ATOM    289  HA  ILE A 201      35.189  27.861  25.782  1.00  0.00            
ATOM    290  CB  ILE A 201      33.154  28.800  25.711  1.00  0.00            
ATOM    291  HB  ILE A 201      32.153  28.516  25.388  1.00  0.00            
ATOM    292  CG2 ILE A 201      33.017  29.299  27.110  1.00  0.00            
ATOM    293 HG21 ILE A 201      32.695  30.340  27.099  1.00  0.00            
ATOM    294 HG22 ILE A 201      32.172  28.775  27.556  1.00  0.00            
ATOM    295 HG23 ILE A 201      33.947  29.109  27.646  1.00  0.00            
ATOM    296  CG1 ILE A 201      33.566  29.923  24.897  1.00  0.00            
ATOM    297 HG12 ILE A 201      33.655  29.532  23.883  1.00  0.00            
ATOM    298 HG13 ILE A 201      32.739  30.633  24.888  1.00  0.00            
ATOM    299  CD1 ILE A 201      34.941  30.518  25.288  1.00  0.00            
ATOM    300 HD11 ILE A 201      35.330  31.219  24.548  1.00  0.00            
ATOM    301 HD12 ILE A 201      34.819  30.979  26.268  1.00  0.00            
ATOM    302 HD13 ILE A 201      35.754  29.799  25.381  1.00  0.00            
ATOM    303  C   ILE A 201      33.931  26.478  26.543  1.00  0.00            
ATOM    304  O   ILE A 201      34.622  26.337  27.514  1.00  0.00            
ATOM    305  N   LEU A 202      32.856  25.711  26.325  1.00  0.00            
ATOM    306  H   LEU A 202      32.245  26.120  25.632  1.00  0.00            
ATOM    307  CA  LEU A 202      32.430  24.530  27.091  1.00  0.00            
ATOM    308  HA  LEU A 202      32.248  24.825  28.125  1.00  0.00            
ATOM    309  CB  LEU A 202      31.066  24.053  26.584  1.00  0.00            
ATOM    310  HB2 LEU A 202      31.037  23.878  25.508  1.00  0.00            
ATOM    311  HB3 LEU A 202      30.903  23.082  27.049  1.00  0.00            
ATOM    312  CG  LEU A 202      29.964  25.076  26.922  1.00  0.00            
ATOM    313  HG  LEU A 202      30.352  26.033  26.573  1.00  0.00            
ATOM    314  CD1 LEU A 202      28.743  24.718  26.120  1.00  0.00            
ATOM    315 HD11 LEU A 202      28.560  23.648  26.030  1.00  0.00            
ATOM    316 HD12 LEU A 202      27.948  25.207  26.683  1.00  0.00            
ATOM    317 HD13 LEU A 202      28.819  25.148  25.121  1.00  0.00            
ATOM    318  CD2 LEU A 202      29.664  25.054  28.419  1.00  0.00            
ATOM    319 HD21 LEU A 202      28.709  25.543  28.611  1.00  0.00            
ATOM    320 HD22 LEU A 202      29.643  24.028  28.786  1.00  0.00            
ATOM    321 HD23 LEU A 202      30.420  25.587  28.996  1.00  0.00            
ATOM    322  C   LEU A 202      33.491  23.461  27.232  1.00  0.00            
ATOM    323  O   LEU A 202      33.549  22.781  28.270  1.00  0.00            
ATOM    324  N   LYS A 203      34.550  23.429  26.320  1.00  0.00            
ATOM    325  H   LYS A 203      34.518  24.071  25.541  1.00  0.00            
ATOM    326  CA  LYS A 203      35.788  22.653  26.549  1.00  0.00            
ATOM    327  HA  LYS A 203      35.530  21.602  26.682  1.00  0.00            
ATOM    328  CB  LYS A 203      36.584  22.666  25.208  1.00  0.00            
ATOM    329  HB2 LYS A 203      35.848  22.391  24.453  1.00  0.00            
ATOM    330  HB3 LYS A 203      36.970  23.654  24.961  1.00  0.00            
ATOM    331  CG  LYS A 203      37.674  21.578  25.101  1.00  0.00            
ATOM    332  HG2 LYS A 203      37.293  20.634  25.489  1.00  0.00            
ATOM    333  HG3 LYS A 203      37.816  21.448  24.029  1.00  0.00            
ATOM    334  CD  LYS A 203      39.034  21.878  25.822  1.00  0.00            
ATOM    335  HD2 LYS A 203      39.374  22.885  25.579  1.00  0.00            
ATOM    336  HD3 LYS A 203      38.918  22.057  26.891  1.00  0.00            
ATOM    337  CE  LYS A 203      40.055  20.742  25.553  1.00  0.00            
ATOM    338  HE2 LYS A 203      39.632  19.788  25.868  1.00  0.00            
ATOM    339  HE3 LYS A 203      40.327  20.587  24.508  1.00  0.00            
ATOM    340  NZ  LYS A 203      41.254  20.957  26.342  1.00  0.00            
ATOM    341  HZ1 LYS A 203      41.027  21.084  27.318  1.00  0.00            
ATOM    342  HZ2 LYS A 203      41.833  20.131  26.289  1.00  0.00            
ATOM    343  HZ3 LYS A 203      41.745  21.765  25.986  1.00  0.00            
ATOM    344  C   LYS A 203      36.656  23.077  27.719  1.00  0.00            
ATOM    345  O   LYS A 203      37.007  22.271  28.659  1.00  0.00            
ATOM    346  N   ASP A 204      36.817  24.364  27.825  1.00  0.00            
ATOM    347  H   ASP A 204      36.259  24.962  27.232  1.00  0.00            
ATOM    348  CA  ASP A 204      37.676  25.012  28.775  1.00  0.00            
ATOM    349  HA  ASP A 204      38.574  24.399  28.856  1.00  0.00            
ATOM    350  CB  ASP A 204      37.952  26.469  28.371  1.00  0.00            
ATOM    351  HB2 ASP A 204      37.032  26.950  28.039  1.00  0.00            
ATOM    352  HB3 ASP A 204      38.303  27.023  29.241  1.00  0.00            
ATOM    353  CG  ASP A 204      38.893  26.561  27.148  1.00  0.00            
ATOM    354  OD1 ASP A 204      39.381  25.512  26.675  1.00  0.00            
ATOM    355  OD2 ASP A 204      39.226  27.704  26.739  1.00  0.00            
ATOM    356  C   ASP A 204      37.058  24.931  30.227  1.00  0.00            
ATOM    357  O   ASP A 204      37.792  24.973  31.174  1.00  0.00            
ATOM    358  N   LEU A 205      35.769  24.901  30.339  1.00  0.00            
ATOM    359  H   LEU A 205      35.241  25.107  29.503  1.00  0.00            
ATOM    360  CA  LEU A 205      34.927  24.805  31.562  1.00  0.00            
ATOM    361  HA  LEU A 205      35.475  25.196  32.419  1.00  0.00            
ATOM    362  CB  LEU A 205      33.609  25.630  31.378  1.00  0.00            
ATOM    363  HB2 LEU A 205      32.961  25.218  30.604  1.00  0.00            
ATOM    364  HB3 LEU A 205      33.055  25.614  32.316  1.00  0.00            
ATOM    365  CG  LEU A 205      33.838  27.121  31.074  1.00  0.00            
ATOM    366  HG  LEU A 205      34.539  27.125  30.238  1.00  0.00            
ATOM    367  CD1 LEU A 205      32.552  27.935  30.737  1.00  0.00            
ATOM    368 HD11 LEU A 205      32.177  27.411  29.858  1.00  0.00            
ATOM    369 HD12 LEU A 205      31.800  27.888  31.526  1.00  0.00            
ATOM    370 HD13 LEU A 205      32.776  28.943  30.388  1.00  0.00            
ATOM    371  CD2 LEU A 205      34.450  27.842  32.276  1.00  0.00            
ATOM    372 HD21 LEU A 205      33.814  27.813  33.160  1.00  0.00            
ATOM    373 HD22 LEU A 205      35.442  27.423  32.442  1.00  0.00            
ATOM    374 HD23 LEU A 205      34.567  28.895  32.017  1.00  0.00            
ATOM    375  C   LEU A 205      34.593  23.414  32.107  1.00  0.00            
ATOM    376  O   LEU A 205      34.280  23.322  33.296  1.00  0.00            
ATOM    377  N   LEU A 206      34.738  22.276  31.364  1.00  0.00            
ATOM    378  H   LEU A 206      35.018  22.421  30.405  1.00  0.00            
ATOM    379  CA  LEU A 206      34.197  20.995  31.695  1.00  0.00            
ATOM    380  HA  LEU A 206      33.891  20.905  32.737  1.00  0.00            
ATOM    381  CB  LEU A 206      32.839  20.758  30.881  1.00  0.00            
ATOM    382  HB2 LEU A 206      32.964  20.866  29.804  1.00  0.00            
ATOM    383  HB3 LEU A 206      32.591  19.705  31.010  1.00  0.00            
ATOM    384  CG  LEU A 206      31.634  21.547  31.424  1.00  0.00            
ATOM    385  HG  LEU A 206      31.863  22.607  31.540  1.00  0.00            
ATOM    386  CD1 LEU A 206      30.507  21.536  30.406  1.00  0.00            
ATOM    387 HD11 LEU A 206      29.691  22.142  30.801  1.00  0.00            
ATOM    388 HD12 LEU A 206      30.913  21.887  29.457  1.00  0.00            
ATOM    389 HD13 LEU A 206      30.276  20.473  30.339  1.00  0.00            
ATOM    390  CD2 LEU A 206      31.115  21.006  32.768  1.00  0.00            
ATOM    391 HD21 LEU A 206      31.772  21.321  33.578  1.00  0.00            
ATOM    392 HD22 LEU A 206      30.153  21.490  32.935  1.00  0.00            
ATOM    393 HD23 LEU A 206      30.971  19.925  32.789  1.00  0.00            
ATOM    394  C   LEU A 206      35.121  19.815  31.291  1.00  0.00            
ATOM    395  O   LEU A 206      35.176  19.612  30.071  1.00  0.00            
ATOM    396  N   PRO A 207      35.911  19.117  32.140  1.00  0.00            
ATOM    397  CD  PRO A 207      36.055  19.363  33.563  1.00  0.00            
ATOM    398  HD2 PRO A 207      35.324  18.890  34.220  1.00  0.00            
ATOM    399  HD3 PRO A 207      35.928  20.413  33.829  1.00  0.00            
ATOM    400  CG  PRO A 207      37.480  18.764  33.920  1.00  0.00            
ATOM    401  HG2 PRO A 207      37.461  18.496  34.976  1.00  0.00            
ATOM    402  HG3 PRO A 207      38.216  19.549  33.752  1.00  0.00            
ATOM    403  CB  PRO A 207      37.548  17.532  32.983  1.00  0.00            
ATOM    404  HB2 PRO A 207      37.046  16.753  33.556  1.00  0.00            
ATOM    405  HB3 PRO A 207      38.563  17.261  32.688  1.00  0.00            
ATOM    406  CA  PRO A 207      36.690  17.861  31.798  1.00  0.00            
ATOM    407  HA  PRO A 207      37.284  18.117  30.921  1.00  0.00            
ATOM    408  C   PRO A 207      35.852  16.641  31.311  1.00  0.00            
ATOM    409  O   PRO A 207      35.011  16.128  32.076  1.00  0.00            
ATOM    410  N   GLU A 208      35.952  16.216  30.112  1.00  0.00            
ATOM    411  H   GLU A 208      36.551  16.781  29.526  1.00  0.00            
ATOM    412  CA  GLU A 208      35.338  14.905  29.530  1.00  0.00            
ATOM    413  HA  GLU A 208      35.503  14.899  28.454  1.00  0.00            
ATOM    414  CB  GLU A 208      35.975  13.623  30.153  1.00  0.00            
ATOM    415  HB2 GLU A 208      35.559  13.476  31.150  1.00  0.00            
ATOM    416  HB3 GLU A 208      35.604  12.767  29.589  1.00  0.00            
ATOM    417  CG  GLU A 208      37.540  13.626  30.187  1.00  0.00            
ATOM    418  HG2 GLU A 208      37.816  14.463  30.829  1.00  0.00            
ATOM    419  HG3 GLU A 208      37.693  12.656  30.659  1.00  0.00            
ATOM    420  CD  GLU A 208      38.191  13.589  28.841  1.00  0.00            
ATOM    421  OE1 GLU A 208      39.433  13.494  28.857  1.00  0.00            
ATOM    422  OE2 GLU A 208      37.501  13.597  27.795  1.00  0.00            
ATOM    423  C   GLU A 208      33.793  14.822  29.564  1.00  0.00            
ATOM    424  O   GLU A 208      33.171  13.776  29.638  1.00  0.00            
ATOM    425  N   THR A 209      33.145  15.960  29.752  1.00  0.00            
ATOM    426  H   THR A 209      33.698  16.791  29.590  1.00  0.00            
ATOM    427  CA  THR A 209      31.705  16.213  30.145  1.00  0.00            
ATOM    428  HA  THR A 209      31.253  15.257  29.882  1.00  0.00            
ATOM    429  CB  THR A 209      31.614  16.466  31.647  1.00  0.00            
ATOM    430  HB  THR A 209      32.091  17.427  31.840  1.00  0.00            
ATOM    431  CG2 THR A 209      30.157  16.424  32.194  1.00  0.00            
ATOM    432 HG21 THR A 209      29.524  17.253  31.880  1.00  0.00            
ATOM    433 HG22 THR A 209      29.834  15.462  31.797  1.00  0.00            
ATOM    434 HG23 THR A 209      30.222  16.399  33.282  1.00  0.00            
ATOM    435  OG1 THR A 209      32.329  15.460  32.408  1.00  0.00            
ATOM    436  HG1 THR A 209      33.243  15.625  32.167  1.00  0.00            
ATOM    437  C   THR A 209      30.888  17.280  29.296  1.00  0.00            
ATOM    438  O   THR A 209      29.864  17.808  29.668  1.00  0.00            
ATOM    439  N   ILE A 210      31.526  17.686  28.182  1.00  0.00            
ATOM    440  H   ILE A 210      32.407  17.269  27.917  1.00  0.00            
ATOM    441  CA  ILE A 210      31.027  18.749  27.304  1.00  0.00            
ATOM    442  HA  ILE A 210      31.027  19.718  27.804  1.00  0.00            
ATOM    443  CB  ILE A 210      32.076  19.001  26.282  1.00  0.00            
ATOM    444  HB  ILE A 210      32.443  18.023  25.972  1.00  0.00            
ATOM    445  CG2 ILE A 210      31.643  19.841  25.094  1.00  0.00            
ATOM    446 HG21 ILE A 210      32.479  19.982  24.409  1.00  0.00            
ATOM    447 HG22 ILE A 210      30.829  19.375  24.540  1.00  0.00            
ATOM    448 HG23 ILE A 210      31.329  20.788  25.534  1.00  0.00            
ATOM    449  CG1 ILE A 210      33.369  19.561  26.888  1.00  0.00            
ATOM    450 HG12 ILE A 210      33.265  20.632  26.716  1.00  0.00            
ATOM    451 HG13 ILE A 210      33.362  19.567  27.979  1.00  0.00            
ATOM    452  CD1 ILE A 210      34.768  19.149  26.289  1.00  0.00            
ATOM    453 HD11 ILE A 210      34.759  19.502  25.258  1.00  0.00            
ATOM    454 HD12 ILE A 210      35.657  19.427  26.857  1.00  0.00            
ATOM    455 HD13 ILE A 210      34.804  18.060  26.319  1.00  0.00            
ATOM    456  C   ILE A 210      29.679  18.370  26.734  1.00  0.00            
ATOM    457  O   ILE A 210      29.566  17.311  26.037  1.00  0.00            
ATOM    458  N   PRO A 211      28.530  19.061  26.926  1.00  0.00            
ATOM    459  CD  PRO A 211      28.462  20.348  27.721  1.00  0.00            
ATOM    460  HD2 PRO A 211      29.239  21.073  27.480  1.00  0.00            
ATOM    461  HD3 PRO A 211      28.486  20.160  28.794  1.00  0.00            
ATOM    462  CG  PRO A 211      27.094  20.986  27.388  1.00  0.00            
ATOM    463  HG2 PRO A 211      27.281  21.915  26.849  1.00  0.00            
ATOM    464  HG3 PRO A 211      26.512  21.187  28.289  1.00  0.00            
ATOM    465  CB  PRO A 211      26.361  20.002  26.466  1.00  0.00            
ATOM    466  HB2 PRO A 211      26.183  20.534  25.531  1.00  0.00            
ATOM    467  HB3 PRO A 211      25.441  19.701  26.967  1.00  0.00            
ATOM    468  CA  PRO A 211      27.236  18.827  26.236  1.00  0.00            
ATOM    469  HA  PRO A 211      26.785  17.909  26.611  1.00  0.00            
ATOM    470  C   PRO A 211      27.299  18.572  24.700  1.00  0.00            
ATOM    471  O   PRO A 211      28.108  19.241  24.082  1.00  0.00            
ATOM    472  N   PRO A 212      26.447  17.692  24.071  1.00  0.00            
ATOM    473  CD  PRO A 212      25.271  17.054  24.631  1.00  0.00            
ATOM    474  HD2 PRO A 212      24.383  17.685  24.589  1.00  0.00            
ATOM    475  HD3 PRO A 212      25.491  16.724  25.646  1.00  0.00            
ATOM    476  CG  PRO A 212      25.102  15.830  23.702  1.00  0.00            
ATOM    477  HG2 PRO A 212      24.040  15.623  23.837  1.00  0.00            
ATOM    478  HG3 PRO A 212      25.782  14.989  23.847  1.00  0.00            
ATOM    479  CB  PRO A 212      25.381  16.338  22.321  1.00  0.00            
ATOM    480  HB2 PRO A 212      24.546  16.948  21.975  1.00  0.00            
ATOM    481  HB3 PRO A 212      25.597  15.508  21.649  1.00  0.00            
ATOM    482  CA  PRO A 212      26.634  17.260  22.619  1.00  0.00            
ATOM    483  HA  PRO A 212      27.528  16.640  22.555  1.00  0.00            
ATOM    484  C   PRO A 212      26.784  18.456  21.633  1.00  0.00            
ATOM    485  O   PRO A 212      25.967  19.372  21.594  1.00  0.00            
ATOM    486  N   PRO A 213      27.744  18.417  20.694  1.00  0.00            
ATOM    487  CD  PRO A 213      28.658  17.314  20.550  1.00  0.00            
ATOM    488  HD2 PRO A 213      28.149  16.361  20.403  1.00  0.00            
ATOM    489  HD3 PRO A 213      29.271  17.176  21.440  1.00  0.00            
ATOM    490  CG  PRO A 213      29.509  17.586  19.275  1.00  0.00            
ATOM    491  HG2 PRO A 213      28.939  17.139  18.461  1.00  0.00            
ATOM    492  HG3 PRO A 213      30.583  17.404  19.298  1.00  0.00            
ATOM    493  CB  PRO A 213      29.332  19.111  19.052  1.00  0.00            
ATOM    494  HB2 PRO A 213      29.322  19.441  18.014  1.00  0.00            
ATOM    495  HB3 PRO A 213      30.068  19.640  19.659  1.00  0.00            
ATOM    496  CA  PRO A 213      27.967  19.516  19.727  1.00  0.00            
ATOM    497  HA  PRO A 213      28.151  20.466  20.229  1.00  0.00            
ATOM    498  C   PRO A 213      26.850  19.759  18.675  1.00  0.00            
ATOM    499  O   PRO A 213      26.856  20.882  17.991  1.00  0.00            
ATOM    500  N   GLU A 214      25.962  18.800  18.440  1.00  0.00            
ATOM    501  H   GLU A 214      26.026  18.009  19.065  1.00  0.00            
ATOM    502  CA  GLU A 214      24.736  18.936  17.635  1.00  0.00            
ATOM    503  HA  GLU A 214      24.982  19.303  16.638  1.00  0.00            
ATOM    504  CB  GLU A 214      24.034  17.552  17.468  1.00  0.00            
ATOM    505  HB2 GLU A 214      23.156  17.543  16.821  1.00  0.00            
ATOM    506  HB3 GLU A 214      24.806  16.883  17.087  1.00  0.00            
ATOM    507  CG  GLU A 214      23.704  16.834  18.823  1.00  0.00            
ATOM    508  HG2 GLU A 214      24.664  16.603  19.286  1.00  0.00            
ATOM    509  HG3 GLU A 214      22.997  17.466  19.360  1.00  0.00            
ATOM    510  CD  GLU A 214      23.009  15.483  18.532  1.00  0.00            
ATOM    511  OE1 GLU A 214      22.028  15.346  17.818  1.00  0.00            
ATOM    512  OE2 GLU A 214      23.368  14.507  19.166  1.00  0.00            
ATOM    513  C   GLU A 214      23.664  19.862  18.276  1.00  0.00            
ATOM    514  O   GLU A 214      22.678  20.142  17.605  1.00  0.00            
ATOM    515  N   LEU A 215      23.862  20.299  19.492  1.00  0.00            
ATOM    516  H   LEU A 215      24.747  20.172  19.961  1.00  0.00            
ATOM    517  CA  LEU A 215      22.977  21.300  20.035  1.00  0.00            
ATOM    518  HA  LEU A 215      21.952  20.955  19.895  1.00  0.00            
ATOM    519  CB  LEU A 215      23.254  21.301  21.532  1.00  0.00            
ATOM    520  HB2 LEU A 215      24.320  21.467  21.689  1.00  0.00            
ATOM    521  HB3 LEU A 215      22.826  22.220  21.933  1.00  0.00            
ATOM    522  CG  LEU A 215      22.779  20.022  22.337  1.00  0.00            
ATOM    523  HG  LEU A 215      23.091  19.081  21.883  1.00  0.00            
ATOM    524  CD1 LEU A 215      23.276  20.149  23.766  1.00  0.00            
ATOM    525 HD11 LEU A 215      22.834  21.032  24.228  1.00  0.00            
ATOM    526 HD12 LEU A 215      22.961  19.288  24.356  1.00  0.00            
ATOM    527 HD13 LEU A 215      24.360  20.246  23.803  1.00  0.00            
ATOM    528  CD2 LEU A 215      21.276  20.029  22.362  1.00  0.00            
ATOM    529 HD21 LEU A 215      20.875  21.030  22.524  1.00  0.00            
ATOM    530 HD22 LEU A 215      20.980  19.656  21.381  1.00  0.00            
ATOM    531 HD23 LEU A 215      20.985  19.339  23.154  1.00  0.00            
ATOM    532  C   LEU A 215      23.123  22.725  19.320  1.00  0.00            
ATOM    533  O   LEU A 215      24.169  23.035  18.766  1.00  0.00            
ATOM    534  N   ASP A 216      22.097  23.583  19.321  1.00  0.00            
ATOM    535  H   ASP A 216      21.186  23.222  19.564  1.00  0.00            
ATOM    536  CA  ASP A 216      22.114  24.973  18.800  1.00  0.00            
ATOM    537  HA  ASP A 216      22.640  24.910  17.847  1.00  0.00            
ATOM    538  CB  ASP A 216      20.715  25.545  18.589  1.00  0.00            
ATOM    539  HB2 ASP A 216      20.761  26.547  18.164  1.00  0.00            
ATOM    540  HB3 ASP A 216      20.236  24.950  17.811  1.00  0.00            
ATOM    541  CG  ASP A 216      19.825  25.612  19.795  1.00  0.00            
ATOM    542  OD1 ASP A 216      19.843  26.613  20.540  1.00  0.00            
ATOM    543  OD2 ASP A 216      19.275  24.538  20.097  1.00  0.00            
ATOM    544  C   ASP A 216      22.848  26.050  19.632  1.00  0.00            
ATOM    545  O   ASP A 216      22.945  25.876  20.836  1.00  0.00            
ATOM    546  N   ASP A 217      23.397  27.135  19.110  1.00  0.00            
ATOM    547  H   ASP A 217      23.394  27.285  18.111  1.00  0.00            
ATOM    548  CA  ASP A 217      24.234  28.129  19.852  1.00  0.00            
ATOM    549  HA  ASP A 217      24.995  27.538  20.361  1.00  0.00            
ATOM    550  CB  ASP A 217      25.074  29.090  18.960  1.00  0.00            
ATOM    551  HB2 ASP A 217      24.391  29.807  18.503  1.00  0.00            
ATOM    552  HB3 ASP A 217      25.766  29.613  19.621  1.00  0.00            
ATOM    553  CG  ASP A 217      26.003  28.408  17.977  1.00  0.00            
ATOM    554  OD1 ASP A 217      25.985  27.175  17.798  1.00  0.00            
ATOM    555  OD2 ASP A 217      26.929  29.140  17.540  1.00  0.00            
ATOM    556  C   ASP A 217      23.560  28.916  20.994  1.00  0.00            
ATOM    557  O   ASP A 217      24.188  29.062  22.020  1.00  0.00            
ATOM    558  N   MET A 218      22.333  29.362  20.893  1.00  0.00            
ATOM    559  H   MET A 218      21.843  29.311  20.012  1.00  0.00            
ATOM    560  CA  MET A 218      21.667  30.089  22.002  1.00  0.00            
ATOM    561  HA  MET A 218      22.266  30.934  22.340  1.00  0.00            
ATOM    562  CB  MET A 218      20.295  30.471  21.551  1.00  0.00            
ATOM    563  HB2 MET A 218      19.623  29.619  21.652  1.00  0.00            
ATOM    564  HB3 MET A 218      19.926  31.222  22.248  1.00  0.00            
ATOM    565  CG  MET A 218      20.070  30.995  20.139  1.00  0.00            
ATOM    566  HG2 MET A 218      20.384  30.203  19.459  1.00  0.00            
ATOM    567  HG3 MET A 218      19.077  31.363  19.880  1.00  0.00            
ATOM    568  SD  MET A 218      21.106  32.437  19.596  1.00  0.00            
ATOM    569  CE  MET A 218      20.325  33.683  20.534  1.00  0.00            
ATOM    570  HE1 MET A 218      19.239  33.639  20.607  1.00  0.00            
ATOM    571  HE2 MET A 218      20.534  33.576  21.598  1.00  0.00            
ATOM    572  HE3 MET A 218      20.631  34.694  20.263  1.00  0.00            
ATOM    573  C   MET A 218      21.545  29.237  23.178  1.00  0.00            
ATOM    574  O   MET A 218      21.620  29.738  24.338  1.00  0.00            
ATOM    575  N   THR A 219      21.425  27.934  22.959  1.00  0.00            
ATOM    576  H   THR A 219      21.289  27.695  21.987  1.00  0.00            
ATOM    577  CA  THR A 219      21.338  26.916  24.045  1.00  0.00            
ATOM    578  HA  THR A 219      20.659  27.294  24.810  1.00  0.00            
ATOM    579  CB  THR A 219      20.733  25.586  23.501  1.00  0.00            
ATOM    580  HB  THR A 219      21.387  25.165  22.737  1.00  0.00            
ATOM    581  CG2 THR A 219      20.402  24.685  24.650  1.00  0.00            
ATOM    582 HG21 THR A 219      19.813  25.221  25.394  1.00  0.00            
ATOM    583 HG22 THR A 219      19.720  23.885  24.362  1.00  0.00            
ATOM    584 HG23 THR A 219      21.240  24.236  25.181  1.00  0.00            
ATOM    585  OG1 THR A 219      19.448  25.934  22.909  1.00  0.00            
ATOM    586  HG1 THR A 219      19.807  26.205  22.060  1.00  0.00            
ATOM    587  C   THR A 219      22.641  26.630  24.788  1.00  0.00            
ATOM    588  O   THR A 219      22.731  26.591  25.993  1.00  0.00            
ATOM    589  N   LEU A 220      23.684  26.579  23.974  1.00  0.00            
ATOM    590  H   LEU A 220      23.531  26.536  22.976  1.00  0.00            
ATOM    591  CA  LEU A 220      24.996  26.201  24.488  1.00  0.00            
ATOM    592  HA  LEU A 220      24.860  25.230  24.963  1.00  0.00            
ATOM    593  CB  LEU A 220      25.927  26.004  23.325  1.00  0.00            
ATOM    594  HB2 LEU A 220      25.879  26.844  22.633  1.00  0.00            
ATOM    595  HB3 LEU A 220      26.956  26.122  23.661  1.00  0.00            
ATOM    596  CG  LEU A 220      25.672  24.611  22.649  1.00  0.00            
ATOM    597  HG  LEU A 220      24.623  24.317  22.624  1.00  0.00            
ATOM    598  CD1 LEU A 220      26.155  24.587  21.162  1.00  0.00            
ATOM    599 HD11 LEU A 220      26.212  23.505  21.049  1.00  0.00            
ATOM    600 HD12 LEU A 220      25.397  24.973  20.480  1.00  0.00            
ATOM    601 HD13 LEU A 220      27.109  25.112  21.224  1.00  0.00            
ATOM    602  CD2 LEU A 220      26.478  23.511  23.440  1.00  0.00            
ATOM    603 HD21 LEU A 220      26.696  23.797  24.469  1.00  0.00            
ATOM    604 HD22 LEU A 220      25.983  22.546  23.551  1.00  0.00            
ATOM    605 HD23 LEU A 220      27.454  23.509  22.953  1.00  0.00            
ATOM    606  C   LEU A 220      25.427  27.352  25.408  1.00  0.00            
ATOM    607  O   LEU A 220      26.105  27.214  26.427  1.00  0.00            
ATOM    608  N   TRP A 221      25.060  28.602  25.044  1.00  0.00            
ATOM    609  H   TRP A 221      24.645  28.696  24.128  1.00  0.00            
ATOM    610  CA  TRP A 221      25.498  29.787  25.692  1.00  0.00            
ATOM    611  HA  TRP A 221      26.578  29.764  25.839  1.00  0.00            
ATOM    612  CB  TRP A 221      25.267  31.002  24.765  1.00  0.00            
ATOM    613  HB2 TRP A 221      24.370  30.841  24.167  1.00  0.00            
ATOM    614  HB3 TRP A 221      25.109  31.912  25.343  1.00  0.00            
ATOM    615  CG  TRP A 221      26.389  31.235  23.734  1.00  0.00            
ATOM    616  CD1 TRP A 221      26.133  31.424  22.386  1.00  0.00            
ATOM    617  HD1 TRP A 221      25.149  31.361  21.943  1.00  0.00            
ATOM    618  NE1 TRP A 221      27.280  31.751  21.694  1.00  0.00            
ATOM    619  HE1 TRP A 221      27.285  32.048  20.728  1.00  0.00            
ATOM    620  CE2 TRP A 221      28.352  31.897  22.564  1.00  0.00            
ATOM    621  CZ2 TRP A 221      29.666  32.285  22.389  1.00  0.00            
ATOM    622  HZ2 TRP A 221      30.052  32.567  21.421  1.00  0.00            
ATOM    623  CH2 TRP A 221      30.540  32.289  23.440  1.00  0.00            
ATOM    624  HH2 TRP A 221      31.615  32.368  23.381  1.00  0.00            
ATOM    625  CZ3 TRP A 221      30.014  31.925  24.679  1.00  0.00            
ATOM    626  HZ3 TRP A 221      30.725  31.812  25.485  1.00  0.00            
ATOM    627  CE3 TRP A 221      28.705  31.536  24.893  1.00  0.00            
ATOM    628  HE3 TRP A 221      28.372  31.297  25.892  1.00  0.00            
ATOM    629  CD2 TRP A 221      27.842  31.444  23.806  1.00  0.00            
ATOM    630  C   TRP A 221      24.683  30.008  26.936  1.00  0.00            
ATOM    631  O   TRP A 221      25.240  30.592  27.883  1.00  0.00            
ATOM    632  N   GLN A 222      23.462  29.517  26.948  1.00  0.00            
ATOM    633  H   GLN A 222      23.163  28.921  26.190  1.00  0.00            
ATOM    634  CA  GLN A 222      22.649  29.423  28.172  1.00  0.00            
ATOM    635  HA  GLN A 222      22.679  30.432  28.581  1.00  0.00            
ATOM    636  CB  GLN A 222      21.075  29.063  27.890  1.00  0.00            
ATOM    637  HB2 GLN A 222      20.737  29.756  27.119  1.00  0.00            
ATOM    638  HB3 GLN A 222      21.070  28.058  27.470  1.00  0.00            
ATOM    639  CG  GLN A 222      20.228  29.003  29.154  1.00  0.00            
ATOM    640  HG2 GLN A 222      19.249  28.562  28.962  1.00  0.00            
ATOM    641  HG3 GLN A 222      20.744  28.338  29.845  1.00  0.00            
ATOM    642  CD  GLN A 222      20.165  30.374  29.891  1.00  0.00            
ATOM    643  OE1 GLN A 222      19.536  31.318  29.482  1.00  0.00            
ATOM    644  NE2 GLN A 222      20.834  30.627  30.957  1.00  0.00            
ATOM    645 HE21 GLN A 222      20.660  31.516  31.404  1.00  0.00            
ATOM    646 HE22 GLN A 222      21.409  29.918  31.388  1.00  0.00            
ATOM    647  C   GLN A 222      23.332  28.527  29.208  1.00  0.00            
ATOM    648  O   GLN A 222      23.545  29.010  30.362  1.00  0.00            
ATOM    649  N   ILE A 223      23.925  27.416  28.812  1.00  0.00            
ATOM    650  H   ILE A 223      23.659  27.060  27.905  1.00  0.00            
ATOM    651  CA  ILE A 223      24.719  26.561  29.682  1.00  0.00            
ATOM    652  HA  ILE A 223      24.120  26.313  30.558  1.00  0.00            
ATOM    653  CB  ILE A 223      24.974  25.212  28.953  1.00  0.00            
ATOM    654  HB  ILE A 223      25.344  25.376  27.941  1.00  0.00            
ATOM    655  CG2 ILE A 223      26.033  24.419  29.710  1.00  0.00            
ATOM    656 HG21 ILE A 223      25.909  24.452  30.792  1.00  0.00            
ATOM    657 HG22 ILE A 223      26.090  23.374  29.404  1.00  0.00            
ATOM    658 HG23 ILE A 223      27.027  24.776  29.441  1.00  0.00            
ATOM    659  CG1 ILE A 223      23.668  24.337  28.758  1.00  0.00            
ATOM    660 HG12 ILE A 223      23.411  23.901  29.723  1.00  0.00            
ATOM    661 HG13 ILE A 223      22.809  24.977  28.550  1.00  0.00            
ATOM    662  CD1 ILE A 223      23.749  23.240  27.717  1.00  0.00            
ATOM    663 HD11 ILE A 223      23.796  23.629  26.701  1.00  0.00            
ATOM    664 HD12 ILE A 223      24.592  22.565  27.861  1.00  0.00            
ATOM    665 HD13 ILE A 223      22.910  22.546  27.781  1.00  0.00            
ATOM    666  C   ILE A 223      26.055  27.246  30.119  1.00  0.00            
ATOM    667  O   ILE A 223      26.392  27.214  31.293  1.00  0.00            
ATOM    668  N   VAL A 224      26.696  28.030  29.177  1.00  0.00            
ATOM    669  H   VAL A 224      26.390  28.050  28.215  1.00  0.00            
ATOM    670  CA  VAL A 224      27.877  28.799  29.536  1.00  0.00            
ATOM    671  HA  VAL A 224      28.552  28.125  30.065  1.00  0.00            
ATOM    672  CB  VAL A 224      28.525  29.515  28.381  1.00  0.00            
ATOM    673  HB  VAL A 224      27.804  30.088  27.799  1.00  0.00            
ATOM    674  CG1 VAL A 224      29.564  30.505  28.908  1.00  0.00            
ATOM    675 HG11 VAL A 224      30.178  30.030  29.674  1.00  0.00            
ATOM    676 HG12 VAL A 224      30.124  30.923  28.071  1.00  0.00            
ATOM    677 HG13 VAL A 224      29.188  31.402  29.399  1.00  0.00            
ATOM    678  CG2 VAL A 224      29.209  28.535  27.384  1.00  0.00            
ATOM    679 HG21 VAL A 224      30.136  28.080  27.733  1.00  0.00            
ATOM    680 HG22 VAL A 224      28.546  27.753  27.017  1.00  0.00            
ATOM    681 HG23 VAL A 224      29.387  29.191  26.532  1.00  0.00            
ATOM    682  C   VAL A 224      27.504  29.899  30.586  1.00  0.00            
ATOM    683  O   VAL A 224      28.243  30.033  31.566  1.00  0.00            
ATOM    684  N   ILE A 225      26.321  30.570  30.430  1.00  0.00            
ATOM    685  H   ILE A 225      25.855  30.362  29.559  1.00  0.00            
ATOM    686  CA  ILE A 225      25.778  31.617  31.373  1.00  0.00            
ATOM    687  HA  ILE A 225      26.562  32.319  31.658  1.00  0.00            
ATOM    688  CB  ILE A 225      24.544  32.334  30.738  1.00  0.00            
ATOM    689  HB  ILE A 225      23.915  31.547  30.320  1.00  0.00            
ATOM    690  CG2 ILE A 225      23.753  33.150  31.778  1.00  0.00            
ATOM    691 HG21 ILE A 225      24.344  33.950  32.225  1.00  0.00            
ATOM    692 HG22 ILE A 225      22.776  33.442  31.393  1.00  0.00            
ATOM    693 HG23 ILE A 225      23.472  32.490  32.599  1.00  0.00            
ATOM    694  CG1 ILE A 225      25.065  33.336  29.660  1.00  0.00            
ATOM    695 HG12 ILE A 225      25.688  34.122  30.086  1.00  0.00            
ATOM    696 HG13 ILE A 225      25.730  32.861  28.940  1.00  0.00            
ATOM    697  CD1 ILE A 225      23.942  33.860  28.768  1.00  0.00            
ATOM    698 HD11 ILE A 225      23.225  33.049  28.637  1.00  0.00            
ATOM    699 HD12 ILE A 225      23.434  34.668  29.295  1.00  0.00            
ATOM    700 HD13 ILE A 225      24.397  34.226  27.848  1.00  0.00            
ATOM    701  C   ILE A 225      25.490  30.989  32.702  1.00  0.00            
ATOM    702  O   ILE A 225      25.737  31.525  33.757  1.00  0.00            
ATOM    703  N   ASN A 226      24.989  29.710  32.760  1.00  0.00            
ATOM    704  H   ASN A 226      24.588  29.313  31.922  1.00  0.00            
ATOM    705  CA  ASN A 226      24.735  29.052  34.102  1.00  0.00            
ATOM    706  HA  ASN A 226      24.324  29.835  34.739  1.00  0.00            
ATOM    707  CB  ASN A 226      23.757  27.907  33.885  1.00  0.00            
ATOM    708  HB2 ASN A 226      23.991  27.382  32.959  1.00  0.00            
ATOM    709  HB3 ASN A 226      23.819  27.188  34.703  1.00  0.00            
ATOM    710  CG  ASN A 226      22.330  28.491  33.798  1.00  0.00            
ATOM    711  OD1 ASN A 226      21.617  28.720  32.811  1.00  0.00            
ATOM    712  ND2 ASN A 226      21.701  28.612  34.940  1.00  0.00            
ATOM    713 HD21 ASN A 226      20.690  28.587  34.938  1.00  0.00            
ATOM    714 HD22 ASN A 226      22.286  28.510  35.755  1.00  0.00            
ATOM    715  C   ASN A 226      26.033  28.602  34.841  1.00  0.00            
ATOM    716  O   ASN A 226      26.012  28.390  36.112  1.00  0.00            
ATOM    717  N   ILE A 227      27.097  28.234  34.130  1.00  0.00            
ATOM    718  H   ILE A 227      27.034  28.481  33.153  1.00  0.00            
ATOM    719  CA  ILE A 227      28.403  27.969  34.736  1.00  0.00            
ATOM    720  HA  ILE A 227      28.313  27.364  35.638  1.00  0.00            
ATOM    721  CB  ILE A 227      29.319  27.192  33.787  1.00  0.00            
ATOM    722  HB  ILE A 227      29.488  27.723  32.850  1.00  0.00            
ATOM    723  CG2 ILE A 227      30.700  26.991  34.489  1.00  0.00            
ATOM    724 HG21 ILE A 227      30.591  26.872  35.568  1.00  0.00            
ATOM    725 HG22 ILE A 227      31.224  26.128  34.079  1.00  0.00            
ATOM    726 HG23 ILE A 227      31.291  27.897  34.358  1.00  0.00            
ATOM    727  CG1 ILE A 227      28.838  25.805  33.302  1.00  0.00            
ATOM    728 HG12 ILE A 227      29.026  25.030  34.045  1.00  0.00            
ATOM    729 HG13 ILE A 227      27.756  25.862  33.191  1.00  0.00            
ATOM    730  CD1 ILE A 227      29.519  25.397  32.003  1.00  0.00            
ATOM    731 HD11 ILE A 227      29.121  25.986  31.177  1.00  0.00            
ATOM    732 HD12 ILE A 227      30.607  25.423  32.069  1.00  0.00            
ATOM    733 HD13 ILE A 227      29.176  24.380  31.813  1.00  0.00            
ATOM    734  C   ILE A 227      29.057  29.295  35.184  1.00  0.00            
ATOM    735  O   ILE A 227      29.557  29.303  36.299  1.00  0.00            
ATOM    736  N   LEU A 228      29.042  30.420  34.417  1.00  0.00            
ATOM    737  H   LEU A 228      28.602  30.444  33.508  1.00  0.00            
ATOM    738  CA  LEU A 228      29.565  31.712  34.912  1.00  0.00            
ATOM    739  HA  LEU A 228      30.568  31.563  35.312  1.00  0.00            
ATOM    740  CB  LEU A 228      29.695  32.727  33.795  1.00  0.00            
ATOM    741  HB2 LEU A 228      28.798  32.649  33.181  1.00  0.00            
ATOM    742  HB3 LEU A 228      29.752  33.701  34.281  1.00  0.00            
ATOM    743  CG  LEU A 228      30.847  32.381  32.798  1.00  0.00            
ATOM    744  HG  LEU A 228      31.056  31.316  32.693  1.00  0.00            
ATOM    745  CD1 LEU A 228      30.668  33.094  31.445  1.00  0.00            
ATOM    746 HD11 LEU A 228      30.681  34.177  31.567  1.00  0.00            
ATOM    747 HD12 LEU A 228      31.437  32.790  30.734  1.00  0.00            
ATOM    748 HD13 LEU A 228      29.677  32.872  31.051  1.00  0.00            
ATOM    749  CD2 LEU A 228      32.120  33.042  33.539  1.00  0.00            
ATOM    750 HD21 LEU A 228      32.208  32.655  34.555  1.00  0.00            
ATOM    751 HD22 LEU A 228      33.048  32.634  33.140  1.00  0.00            
ATOM    752 HD23 LEU A 228      32.117  34.131  33.565  1.00  0.00            
ATOM    753  C   LEU A 228      28.742  32.407  36.001  1.00  0.00            
ATOM    754  O   LEU A 228      29.349  33.132  36.772  1.00  0.00            
ATOM    755  N   SER A 229      27.422  32.275  35.988  1.00  0.00            
ATOM    756  H   SER A 229      27.018  31.959  35.119  1.00  0.00            
ATOM    757  CA  SER A 229      26.619  32.900  37.022  1.00  0.00            
ATOM    758  HA  SER A 229      26.891  33.949  37.134  1.00  0.00            
ATOM    759  CB  SER A 229      25.106  32.659  36.746  1.00  0.00            
ATOM    760  HB2 SER A 229      24.913  31.587  36.765  1.00  0.00            
ATOM    761  HB3 SER A 229      24.541  33.173  37.525  1.00  0.00            
ATOM    762  OG  SER A 229      24.785  33.261  35.522  1.00  0.00            
ATOM    763  HG  SER A 229      25.112  32.713  34.805  1.00  0.00            
ATOM    764  C   SER A 229      26.936  32.300  38.398  1.00  0.00            
ATOM    765  O   SER A 229      27.649  31.319  38.445  1.00  0.00            
ATOM    766  N   GLU A 230      26.566  32.814  39.563  1.00  0.00            
ATOM    767  H   GLU A 230      25.941  33.600  39.451  1.00  0.00            
ATOM    768  CA  GLU A 230      27.257  32.489  40.846  1.00  0.00            
ATOM    769  HA  GLU A 230      27.733  31.516  40.730  1.00  0.00            
ATOM    770  CB  GLU A 230      28.273  33.642  41.178  1.00  0.00            
ATOM    771  HB2 GLU A 230      27.819  34.609  40.958  1.00  0.00            
ATOM    772  HB3 GLU A 230      28.514  33.746  42.236  1.00  0.00            
ATOM    773  CG  GLU A 230      29.529  33.697  40.200  1.00  0.00            
ATOM    774  HG2 GLU A 230      29.259  33.773  39.147  1.00  0.00            
ATOM    775  HG3 GLU A 230      30.105  34.592  40.436  1.00  0.00            
ATOM    776  CD  GLU A 230      30.529  32.618  40.329  1.00  0.00            
ATOM    777  OE1 GLU A 230      31.586  32.780  39.618  1.00  0.00            
ATOM    778  OE2 GLU A 230      30.350  31.611  41.100  1.00  0.00            
ATOM    779  C   GLU A 230      26.331  32.255  42.053  1.00  0.00            
ATOM    780  O   GLU A 230      25.303  32.964  42.020  1.00  0.00            
ATOM    781  N   NME A 231      26.659  31.450  43.058  1.00  0.00            
ATOM    782  H   NME A 231      27.316  30.733  42.787  1.00  0.00            
ATOM    783  CH3 NME A 231      26.009  31.196  44.352  1.00  0.00            
ATOM    784 HH31 NME A 231      26.682  30.600  44.969  1.00  0.00            
ATOM    785 HH32 NME A 231      25.752  32.146  44.821  1.00  0.00            
ATOM    786 HH33 NME A 231      25.071  30.662  44.204  1.00  0.00            
TER
HETATM  787  C1  LIG B   1      25.921  22.063  32.949  1.00  0.00            
HETATM  788  C2  LIG B   1      25.945  23.139  33.787  1.00  0.00            
HETATM  789  C3  LIG B   1      24.772  23.857  33.927  1.00  0.00            
HETATM  790  C4  LIG B   1      23.629  23.533  33.180  1.00  0.00            
HETATM  791  C5  LIG B   1      23.731  22.532  32.272  1.00  0.00            
HETATM  792  C6  LIG B   1      24.788  21.738  32.234  1.00  0.00            
HETATM  793  O1  LIG B   1      22.746  22.291  31.413  1.00  0.00            
HETATM  794  C7  LIG B   1      21.650  23.025  31.427  1.00  0.00            
HETATM  795  C8  LIG B   1      21.309  23.961  32.352  1.00  0.00            
HETATM  796  C9  LIG B   1      22.349  24.262  33.395  1.00  0.00            
HETATM  797  O2  LIG B   1      22.129  24.949  34.373  1.00  0.00            
HETATM  798  O3  LIG B   1      19.996  24.504  32.277  1.00  0.00            
HETATM  799  C10 LIG B   1      19.541  25.528  33.240  1.00  0.00            
HETATM  800  C11 LIG B   1      20.697  22.647  30.335  1.00  0.00            
HETATM  801  C12 LIG B   1      20.062  23.686  29.623  1.00  0.00            
HETATM  802  C13 LIG B   1      19.141  23.396  28.589  1.00  0.00            
HETATM  803  C14 LIG B   1      18.800  21.996  28.315  1.00  0.00            
HETATM  804  C15 LIG B   1      19.379  20.946  29.101  1.00  0.00            
HETATM  805  C16 LIG B   1      20.387  21.312  29.995  1.00  0.00            
HETATM  806  O4  LIG B   1      24.692  24.847  34.915  1.00  0.00            
HETATM  807  C17 LIG B   1      25.730  25.061  35.875  1.00  0.00            
HETATM  808  O5  LIG B   1      18.497  24.324  27.871  1.00  0.00            
HETATM  809  C18 LIG B   1      18.501  25.669  28.097  1.00  0.00            
HETATM  810  O6  LIG B   1      27.038  21.344  32.794  1.00  0.00            
HETATM  811  C19 LIG B   1      27.276  20.153  32.109  1.00  0.00            
HETATM  812  O7  LIG B   1      17.910  21.652  27.324  1.00  0.00            
HETATM  813  C20 LIG B   1      17.612  20.268  26.871  1.00  0.00            
HETATM  814  H1  LIG B   1      26.826  23.248  34.413  1.00  0.00            
HETATM  815  H2  LIG B   1      24.799  20.913  31.527  1.00  0.00            
HETATM  816  H3  LIG B   1      20.272  26.344  33.203  1.00  0.00            
HETATM  817  H4  LIG B   1      18.542  25.892  32.971  1.00  0.00            
HETATM  818  H5  LIG B   1      20.240  24.721  29.903  1.00  0.00            
HETATM  819  H6  LIG B   1      19.246  19.876  28.961  1.00  0.00            
HETATM  820  H7  LIG B   1      20.868  20.530  30.575  1.00  0.00            
HETATM  821  H8  LIG B   1      26.719  25.123  35.407  1.00  0.00            
HETATM  822  H9  LIG B   1      25.577  25.999  36.425  1.00  0.00            
HETATM  823  H10 LIG B   1      19.250  26.187  27.485  1.00  0.00            
HETATM  824  H11 LIG B   1      17.542  26.090  27.767  1.00  0.00            
HETATM  825  H12 LIG B   1      26.594  19.382  32.488  1.00  0.00            
HETATM  826  H13 LIG B   1      27.162  20.243  31.022  1.00  0.00            
HETATM  827  H14 LIG B   1      18.453  20.006  26.217  1.00  0.00            
HETATM  828  H15 LIG B   1      17.628  19.531  27.684  1.00  0.00            
HETATM  829  H16 LIG B   1      25.680  24.284  36.648  1.00  0.00            
HETATM  830  H17 LIG B   1      28.331  19.863  32.206  1.00  0.00            
HETATM  831  H18 LIG B   1      19.537  25.189  34.284  1.00  0.00            
HETATM  832  H19 LIG B   1      18.686  26.033  29.115  1.00  0.00            
HETATM  833  H20 LIG B   1      16.687  20.229  26.282  1.00  0.00            
TER
ENDMDL
MODEL        5
REMARK RMSD=1.267468
ATOM      1  N   GLY A 183      29.426  38.979  35.043  1.00  0.00            
ATOM      2  H1  GLY A 183      29.395  39.589  35.847  1.00  0.00            
ATOM      3  H2  GLY A 183      30.388  39.135  34.781  1.00  0.00            
ATOM      4  H3  GLY A 183      29.354  37.975  35.139  1.00  0.00            
ATOM      5  CA  GLY A 183      28.444  39.448  34.037  1.00  0.00            
ATOM      6  HA2 GLY A 183      27.417  39.559  34.382  1.00  0.00            
ATOM      7  HA3 GLY A 183      28.883  40.378  33.675  1.00  0.00            
ATOM      8  C   GLY A 183      28.354  38.397  32.911  1.00  0.00            
ATOM      9  O   GLY A 183      29.081  38.634  31.935  1.00  0.00            
ATOM     10  N   PRO A 184      27.470  37.349  32.926  1.00  0.00            
ATOM     11  CD  PRO A 184      26.661  37.060  34.099  1.00  0.00            
ATOM     12  HD2 PRO A 184      25.881  37.820  34.063  1.00  0.00            
ATOM     13  HD3 PRO A 184      27.139  37.199  35.069  1.00  0.00            
ATOM     14  CG  PRO A 184      26.259  35.576  33.960  1.00  0.00            
ATOM     15  HG2 PRO A 184      25.270  35.370  34.372  1.00  0.00            
ATOM     16  HG3 PRO A 184      27.053  34.958  34.380  1.00  0.00            
ATOM     17  CB  PRO A 184      26.280  35.347  32.514  1.00  0.00            
ATOM     18  HB2 PRO A 184      25.354  35.605  31.999  1.00  0.00            
ATOM     19  HB3 PRO A 184      26.460  34.306  32.245  1.00  0.00            
ATOM     20  CA  PRO A 184      27.327  36.327  31.948  1.00  0.00            
ATOM     21  HA  PRO A 184      28.285  35.815  31.861  1.00  0.00            
ATOM     22  C   PRO A 184      26.844  36.844  30.552  1.00  0.00            
ATOM     23  O   PRO A 184      27.500  36.578  29.583  1.00  0.00            
ATOM     24  N   TYR A 185      25.773  37.635  30.518  1.00  0.00            
ATOM     25  H   TYR A 185      25.339  37.834  31.407  1.00  0.00            
ATOM     26  CA  TYR A 185      25.245  38.303  29.287  1.00  0.00            
ATOM     27  HA  TYR A 185      24.926  37.558  28.558  1.00  0.00            
ATOM     28  CB  TYR A 185      24.011  39.045  29.877  1.00  0.00            
ATOM     29  HB2 TYR A 185      24.243  39.960  30.422  1.00  0.00            
ATOM     30  HB3 TYR A 185      23.338  39.450  29.120  1.00  0.00            
ATOM     31  CG  TYR A 185      23.015  38.230  30.704  1.00  0.00            
ATOM     32  CD1 TYR A 185      23.003  38.366  32.074  1.00  0.00            
ATOM     33  HD1 TYR A 185      23.752  39.023  32.490  1.00  0.00            
ATOM     34  CE1 TYR A 185      22.270  37.402  32.793  1.00  0.00            
ATOM     35  HE1 TYR A 185      22.179  37.459  33.868  1.00  0.00            
ATOM     36  CZ  TYR A 185      21.481  36.471  32.118  1.00  0.00            
ATOM     37  OH  TYR A 185      20.656  35.681  32.809  1.00  0.00            
ATOM     38  HH  TYR A 185      20.029  35.215  32.252  1.00  0.00            
ATOM     39  CE2 TYR A 185      21.412  36.436  30.698  1.00  0.00            
ATOM     40  HE2 TYR A 185      20.863  35.668  30.174  1.00  0.00            
ATOM     41  CD2 TYR A 185      22.171  37.374  30.007  1.00  0.00            
ATOM     42  HD2 TYR A 185      22.336  37.192  28.955  1.00  0.00            
ATOM     43  C   TYR A 185      26.246  39.282  28.648  1.00  0.00            
ATOM     44  O   TYR A 185      26.333  39.203  27.378  1.00  0.00            
ATOM     45  N   THR A 186      27.077  39.977  29.427  1.00  0.00            
ATOM     46  H   THR A 186      26.928  40.017  30.424  1.00  0.00            
ATOM     47  CA  THR A 186      28.120  40.801  28.868  1.00  0.00            
ATOM     48  HA  THR A 186      27.713  41.337  28.011  1.00  0.00            
ATOM     49  CB  THR A 186      28.708  41.747  29.885  1.00  0.00            
ATOM     50  HB  THR A 186      28.983  41.085  30.706  1.00  0.00            
ATOM     51  CG2 THR A 186      29.912  42.575  29.576  1.00  0.00            
ATOM     52 HG21 THR A 186      30.784  41.963  29.345  1.00  0.00            
ATOM     53 HG22 THR A 186      29.651  43.329  28.834  1.00  0.00            
ATOM     54 HG23 THR A 186      30.169  43.041  30.527  1.00  0.00            
ATOM     55  OG1 THR A 186      27.637  42.546  30.341  1.00  0.00            
ATOM     56  HG1 THR A 186      26.920  42.448  29.709  1.00  0.00            
ATOM     57  C   THR A 186      29.212  39.947  28.285  1.00  0.00            
ATOM     58  O   THR A 186      29.741  40.256  27.234  1.00  0.00            
ATOM     59  N   PHE A 187      29.595  38.882  28.953  1.00  0.00            
ATOM     60  H   PHE A 187      29.118  38.667  29.816  1.00  0.00            
ATOM     61  CA  PHE A 187      30.677  37.991  28.498  1.00  0.00            
ATOM     62  HA  PHE A 187      31.594  38.492  28.188  1.00  0.00            
ATOM     63  CB  PHE A 187      30.952  36.999  29.698  1.00  0.00            
ATOM     64  HB2 PHE A 187      31.343  37.634  30.492  1.00  0.00            
ATOM     65  HB3 PHE A 187      29.972  36.573  29.914  1.00  0.00            
ATOM     66  CG  PHE A 187      31.860  35.889  29.431  1.00  0.00            
ATOM     67  CD1 PHE A 187      33.205  35.953  29.818  1.00  0.00            
ATOM     68  HD1 PHE A 187      33.596  36.810  30.345  1.00  0.00            
ATOM     69  CE1 PHE A 187      34.107  34.910  29.460  1.00  0.00            
ATOM     70  HE1 PHE A 187      35.170  35.050  29.592  1.00  0.00            
ATOM     71  CZ  PHE A 187      33.625  33.705  28.923  1.00  0.00            
ATOM     72  HZ  PHE A 187      34.285  32.880  28.702  1.00  0.00            
ATOM     73  CE2 PHE A 187      32.246  33.634  28.538  1.00  0.00            
ATOM     74  HE2 PHE A 187      31.882  32.744  28.047  1.00  0.00            
ATOM     75  CD2 PHE A 187      31.366  34.679  28.823  1.00  0.00            
ATOM     76  HD2 PHE A 187      30.328  34.687  28.525  1.00  0.00            
ATOM     77  C   PHE A 187      30.157  37.280  27.229  1.00  0.00            
ATOM     78  O   PHE A 187      30.865  37.098  26.226  1.00  0.00            
ATOM     79  N   VAL A 188      28.877  36.840  27.198  1.00  0.00            
ATOM     80  H   VAL A 188      28.335  37.001  28.036  1.00  0.00            
ATOM     81  CA  VAL A 188      28.321  36.222  25.964  1.00  0.00            
ATOM     82  HA  VAL A 188      28.903  35.310  25.833  1.00  0.00            
ATOM     83  CB  VAL A 188      26.818  35.751  26.204  1.00  0.00            
ATOM     84  HB  VAL A 188      26.196  36.422  26.796  1.00  0.00            
ATOM     85  CG1 VAL A 188      26.087  35.366  24.934  1.00  0.00            
ATOM     86 HG11 VAL A 188      25.084  34.985  25.129  1.00  0.00            
ATOM     87 HG12 VAL A 188      26.043  36.284  24.349  1.00  0.00            
ATOM     88 HG13 VAL A 188      26.564  34.510  24.454  1.00  0.00            
ATOM     89  CG2 VAL A 188      26.827  34.526  27.069  1.00  0.00            
ATOM     90 HG21 VAL A 188      26.934  33.646  26.435  1.00  0.00            
ATOM     91 HG22 VAL A 188      27.661  34.598  27.767  1.00  0.00            
ATOM     92 HG23 VAL A 188      25.884  34.605  27.610  1.00  0.00            
ATOM     93  C   VAL A 188      28.420  37.151  24.733  1.00  0.00            
ATOM     94  O   VAL A 188      28.993  36.831  23.688  1.00  0.00            
ATOM     95  N   GLN A 189      28.026  38.436  24.845  1.00  0.00            
ATOM     96  H   GLN A 189      27.640  38.718  25.734  1.00  0.00            
ATOM     97  CA  GLN A 189      28.009  39.442  23.853  1.00  0.00            
ATOM     98  HA  GLN A 189      27.408  39.065  23.025  1.00  0.00            
ATOM     99  CB  GLN A 189      27.266  40.725  24.318  1.00  0.00            
ATOM    100  HB2 GLN A 189      26.255  40.382  24.541  1.00  0.00            
ATOM    101  HB3 GLN A 189      27.739  41.149  25.204  1.00  0.00            
ATOM    102  CG  GLN A 189      27.205  41.840  23.389  1.00  0.00            
ATOM    103  HG2 GLN A 189      26.742  42.691  23.888  1.00  0.00            
ATOM    104  HG3 GLN A 189      28.153  42.230  23.018  1.00  0.00            
ATOM    105  CD  GLN A 189      26.342  41.725  22.085  1.00  0.00            
ATOM    106  OE1 GLN A 189      26.007  40.700  21.471  1.00  0.00            
ATOM    107  NE2 GLN A 189      25.968  42.856  21.539  1.00  0.00            
ATOM    108 HE21 GLN A 189      25.603  42.815  20.598  1.00  0.00            
ATOM    109 HE22 GLN A 189      26.395  43.733  21.799  1.00  0.00            
ATOM    110  C   GLN A 189      29.387  39.799  23.400  1.00  0.00            
ATOM    111  O   GLN A 189      29.655  40.052  22.219  1.00  0.00            
ATOM    112  N   GLN A 190      30.393  39.787  24.332  1.00  0.00            
ATOM    113  H   GLN A 190      30.188  39.593  25.302  1.00  0.00            
ATOM    114  CA  GLN A 190      31.895  39.971  24.063  1.00  0.00            
ATOM    115  HA  GLN A 190      31.999  40.955  23.606  1.00  0.00            
ATOM    116  CB  GLN A 190      32.571  40.029  25.403  1.00  0.00            
ATOM    117  HB2 GLN A 190      32.091  40.775  26.037  1.00  0.00            
ATOM    118  HB3 GLN A 190      32.472  39.044  25.859  1.00  0.00            
ATOM    119  CG  GLN A 190      34.064  40.379  25.345  1.00  0.00            
ATOM    120  HG2 GLN A 190      34.499  39.696  24.616  1.00  0.00            
ATOM    121  HG3 GLN A 190      34.242  41.352  24.887  1.00  0.00            
ATOM    122  CD  GLN A 190      34.756  40.182  26.681  1.00  0.00            
ATOM    123  OE1 GLN A 190      35.240  41.119  27.393  1.00  0.00            
ATOM    124  NE2 GLN A 190      34.871  38.990  27.191  1.00  0.00            
ATOM    125 HE21 GLN A 190      35.170  38.794  28.135  1.00  0.00            
ATOM    126 HE22 GLN A 190      34.503  38.223  26.647  1.00  0.00            
ATOM    127  C   GLN A 190      32.388  38.917  23.132  1.00  0.00            
ATOM    128  O   GLN A 190      32.899  39.308  22.073  1.00  0.00            
ATOM    129  N   HIE A 191      32.105  37.669  23.501  1.00  0.00            
ATOM    130  H   HIE A 191      31.509  37.482  24.294  1.00  0.00            
ATOM    131  CA  HIE A 191      32.507  36.481  22.750  1.00  0.00            
ATOM    132  HA  HIE A 191      33.530  36.698  22.444  1.00  0.00            
ATOM    133  CB  HIE A 191      32.676  35.252  23.657  1.00  0.00            
ATOM    134  HB2 HIE A 191      31.755  35.092  24.218  1.00  0.00            
ATOM    135  HB3 HIE A 191      32.901  34.430  22.977  1.00  0.00            
ATOM    136  CG  HIE A 191      33.829  35.549  24.620  1.00  0.00            
ATOM    137  ND1 HIE A 191      35.176  35.725  24.236  1.00  0.00            
ATOM    138  CE1 HIE A 191      35.896  35.985  25.344  1.00  0.00            
ATOM    139  HE1 HIE A 191      36.974  35.981  25.414  1.00  0.00            
ATOM    140  NE2 HIE A 191      35.114  35.920  26.405  1.00  0.00            
ATOM    141  HE2 HIE A 191      35.411  35.966  27.370  1.00  0.00            
ATOM    142  CD2 HIE A 191      33.774  35.641  25.992  1.00  0.00            
ATOM    143  HD2 HIE A 191      32.974  35.425  26.684  1.00  0.00            
ATOM    144  C   HIE A 191      31.763  36.224  21.390  1.00  0.00            
ATOM    145  O   HIE A 191      32.411  35.619  20.538  1.00  0.00            
ATOM    146  N   LEU A 192      30.508  36.681  21.292  1.00  0.00            
ATOM    147  H   LEU A 192      30.136  37.084  22.140  1.00  0.00            
ATOM    148  CA  LEU A 192      29.765  36.808  20.032  1.00  0.00            
ATOM    149  HA  LEU A 192      29.837  35.812  19.597  1.00  0.00            
ATOM    150  CB  LEU A 192      28.310  37.095  20.257  1.00  0.00            
ATOM    151  HB2 LEU A 192      28.176  37.945  20.927  1.00  0.00            
ATOM    152  HB3 LEU A 192      27.780  37.311  19.329  1.00  0.00            
ATOM    153  CG  LEU A 192      27.478  35.927  20.858  1.00  0.00            
ATOM    154  HG  LEU A 192      28.022  35.341  21.599  1.00  0.00            
ATOM    155  CD1 LEU A 192      26.195  36.541  21.391  1.00  0.00            
ATOM    156 HD11 LEU A 192      25.549  35.742  21.756  1.00  0.00            
ATOM    157 HD12 LEU A 192      26.416  37.136  22.276  1.00  0.00            
ATOM    158 HD13 LEU A 192      25.577  37.104  20.692  1.00  0.00            
ATOM    159  CD2 LEU A 192      27.036  34.912  19.756  1.00  0.00            
ATOM    160 HD21 LEU A 192      27.927  34.545  19.248  1.00  0.00            
ATOM    161 HD22 LEU A 192      26.543  34.051  20.206  1.00  0.00            
ATOM    162 HD23 LEU A 192      26.351  35.381  19.049  1.00  0.00            
ATOM    163  C   LEU A 192      30.359  37.841  19.083  1.00  0.00            
ATOM    164  O   LEU A 192      30.480  37.543  17.907  1.00  0.00            
ATOM    165  N   MET A 193      30.800  39.015  19.596  1.00  0.00            
ATOM    166  H   MET A 193      30.478  39.297  20.512  1.00  0.00            
ATOM    167  CA  MET A 193      31.444  39.939  18.687  1.00  0.00            
ATOM    168  HA  MET A 193      30.935  39.888  17.725  1.00  0.00            
ATOM    169  CB  MET A 193      31.269  41.463  19.068  1.00  0.00            
ATOM    170  HB2 MET A 193      31.406  42.105  18.198  1.00  0.00            
ATOM    171  HB3 MET A 193      30.249  41.535  19.444  1.00  0.00            
ATOM    172  CG  MET A 193      32.082  41.942  20.275  1.00  0.00            
ATOM    173  HG2 MET A 193      31.679  41.486  21.179  1.00  0.00            
ATOM    174  HG3 MET A 193      33.104  41.569  20.212  1.00  0.00            
ATOM    175  SD  MET A 193      32.161  43.756  20.392  1.00  0.00            
ATOM    176  CE  MET A 193      30.424  44.270  20.706  1.00  0.00            
ATOM    177  HE1 MET A 193      30.309  45.320  20.975  1.00  0.00            
ATOM    178  HE2 MET A 193      29.729  43.963  19.924  1.00  0.00            
ATOM    179  HE3 MET A 193      30.155  43.722  21.610  1.00  0.00            
ATOM    180  C   MET A 193      32.917  39.594  18.358  1.00  0.00            
ATOM    181  O   MET A 193      33.467  40.085  17.349  1.00  0.00            
ATOM    182  N   ILE A 194      33.646  38.806  19.244  1.00  0.00            
ATOM    183  H   ILE A 194      33.213  38.530  20.114  1.00  0.00            
ATOM    184  CA  ILE A 194      34.926  38.077  18.870  1.00  0.00            
ATOM    185  HA  ILE A 194      35.627  38.721  18.341  1.00  0.00            
ATOM    186  CB  ILE A 194      35.633  37.536  20.164  1.00  0.00            
ATOM    187  HB  ILE A 194      34.908  37.055  20.821  1.00  0.00            
ATOM    188  CG2 ILE A 194      36.677  36.491  19.766  1.00  0.00            
ATOM    189 HG21 ILE A 194      37.395  36.927  19.072  1.00  0.00            
ATOM    190 HG22 ILE A 194      37.269  36.117  20.602  1.00  0.00            
ATOM    191 HG23 ILE A 194      36.184  35.577  19.435  1.00  0.00            
ATOM    192  CG1 ILE A 194      36.214  38.681  20.991  1.00  0.00            
ATOM    193 HG12 ILE A 194      37.176  38.891  20.523  1.00  0.00            
ATOM    194 HG13 ILE A 194      35.680  39.621  20.852  1.00  0.00            
ATOM    195  CD1 ILE A 194      36.352  38.410  22.428  1.00  0.00            
ATOM    196 HD11 ILE A 194      36.784  39.280  22.923  1.00  0.00            
ATOM    197 HD12 ILE A 194      35.393  38.088  22.832  1.00  0.00            
ATOM    198 HD13 ILE A 194      36.995  37.539  22.563  1.00  0.00            
ATOM    199  C   ILE A 194      34.493  36.947  17.911  1.00  0.00            
ATOM    200  O   ILE A 194      35.292  36.562  17.031  1.00  0.00            
ATOM    201  N   GLY A 195      33.291  36.419  17.960  1.00  0.00            
ATOM    202  H   GLY A 195      32.714  36.763  18.713  1.00  0.00            
ATOM    203  CA  GLY A 195      32.684  35.395  17.146  1.00  0.00            
ATOM    204  HA2 GLY A 195      31.599  35.311  17.189  1.00  0.00            
ATOM    205  HA3 GLY A 195      32.953  35.638  16.118  1.00  0.00            
ATOM    206  C   GLY A 195      33.346  34.031  17.459  1.00  0.00            
ATOM    207  O   GLY A 195      33.465  33.231  16.518  1.00  0.00            
ATOM    208  N   THR A 196      33.713  33.697  18.700  1.00  0.00            
ATOM    209  H   THR A 196      33.553  34.373  19.433  1.00  0.00            
ATOM    210  CA  THR A 196      33.991  32.386  19.141  1.00  0.00            
ATOM    211  HA  THR A 196      34.653  31.895  18.429  1.00  0.00            
ATOM    212  CB  THR A 196      34.694  32.419  20.501  1.00  0.00            
ATOM    213  HB  THR A 196      34.122  32.970  21.246  1.00  0.00            
ATOM    214  CG2 THR A 196      35.031  31.063  21.131  1.00  0.00            
ATOM    215 HG21 THR A 196      35.975  31.129  21.673  1.00  0.00            
ATOM    216 HG22 THR A 196      34.253  30.737  21.822  1.00  0.00            
ATOM    217 HG23 THR A 196      35.080  30.295  20.359  1.00  0.00            
ATOM    218  OG1 THR A 196      35.805  33.121  20.428  1.00  0.00            
ATOM    219  HG1 THR A 196      36.429  32.862  19.746  1.00  0.00            
ATOM    220  C   THR A 196      32.662  31.547  19.234  1.00  0.00            
ATOM    221  O   THR A 196      31.650  31.986  19.832  1.00  0.00            
ATOM    222  N   ASP A 197      32.833  30.294  18.814  1.00  0.00            
ATOM    223  H   ASP A 197      33.757  29.945  18.602  1.00  0.00            
ATOM    224  CA  ASP A 197      31.782  29.323  19.054  1.00  0.00            
ATOM    225  HA  ASP A 197      30.875  29.761  18.640  1.00  0.00            
ATOM    226  CB  ASP A 197      32.123  28.086  18.258  1.00  0.00            
ATOM    227  HB2 ASP A 197      32.425  28.399  17.259  1.00  0.00            
ATOM    228  HB3 ASP A 197      32.990  27.602  18.707  1.00  0.00            
ATOM    229  CG  ASP A 197      30.969  27.120  18.097  1.00  0.00            
ATOM    230  OD1 ASP A 197      30.422  26.729  19.141  1.00  0.00            
ATOM    231  OD2 ASP A 197      30.584  26.816  16.966  1.00  0.00            
ATOM    232  C   ASP A 197      31.637  28.937  20.531  1.00  0.00            
ATOM    233  O   ASP A 197      32.655  28.722  21.195  1.00  0.00            
ATOM    234  N   PRO A 198      30.391  28.957  21.088  1.00  0.00            
ATOM    235  CD  PRO A 198      29.117  29.192  20.479  1.00  0.00            
ATOM    236  HD2 PRO A 198      29.168  28.972  19.411  1.00  0.00            
ATOM    237  HD3 PRO A 198      28.988  30.274  20.485  1.00  0.00            
ATOM    238  CG  PRO A 198      28.090  28.427  21.299  1.00  0.00            
ATOM    239  HG2 PRO A 198      27.911  27.383  21.040  1.00  0.00            
ATOM    240  HG3 PRO A 198      27.155  28.988  21.317  1.00  0.00            
ATOM    241  CB  PRO A 198      28.641  28.572  22.678  1.00  0.00            
ATOM    242  HB2 PRO A 198      28.206  27.819  23.337  1.00  0.00            
ATOM    243  HB3 PRO A 198      28.281  29.537  23.035  1.00  0.00            
ATOM    244  CA  PRO A 198      30.193  28.644  22.478  1.00  0.00            
ATOM    245  HA  PRO A 198      30.586  29.470  23.072  1.00  0.00            
ATOM    246  C   PRO A 198      30.761  27.292  22.918  1.00  0.00            
ATOM    247  O   PRO A 198      31.029  27.138  24.072  1.00  0.00            
ATOM    248  N   ARG A 199      30.810  26.337  22.058  1.00  0.00            
ATOM    249  H   ARG A 199      30.441  26.550  21.141  1.00  0.00            
ATOM    250  CA  ARG A 199      31.458  24.977  22.145  1.00  0.00            
ATOM    251  HA  ARG A 199      30.958  24.393  22.918  1.00  0.00            
ATOM    252  CB  ARG A 199      31.281  24.177  20.818  1.00  0.00            
ATOM    253  HB2 ARG A 199      31.699  24.710  19.965  1.00  0.00            
ATOM    254  HB3 ARG A 199      31.859  23.253  20.864  1.00  0.00            
ATOM    255  CG  ARG A 199      29.791  23.748  20.491  1.00  0.00            
ATOM    256  HG2 ARG A 199      29.609  22.874  21.117  1.00  0.00            
ATOM    257  HG3 ARG A 199      29.113  24.575  20.700  1.00  0.00            
ATOM    258  CD  ARG A 199      29.584  23.350  19.058  1.00  0.00            
ATOM    259  HD2 ARG A 199      29.948  24.184  18.458  1.00  0.00            
ATOM    260  HD3 ARG A 199      30.224  22.473  18.958  1.00  0.00            
ATOM    261  NE  ARG A 199      28.187  23.110  18.632  1.00  0.00            
ATOM    262  HE  ARG A 199      27.855  22.158  18.686  1.00  0.00            
ATOM    263  CZ  ARG A 199      27.344  24.060  18.211  1.00  0.00            
ATOM    264  NH1 ARG A 199      27.711  25.301  18.162  1.00  0.00            
ATOM    265 HH11 ARG A 199      28.655  25.549  18.421  1.00  0.00            
ATOM    266 HH12 ARG A 199      27.155  25.898  17.566  1.00  0.00            
ATOM    267  NH2 ARG A 199      26.181  23.776  17.787  1.00  0.00            
ATOM    268 HH21 ARG A 199      25.852  22.827  17.876  1.00  0.00            
ATOM    269 HH22 ARG A 199      25.533  24.458  17.417  1.00  0.00            
ATOM    270  C   ARG A 199      33.024  25.137  22.358  1.00  0.00            
ATOM    271  O   ARG A 199      33.574  24.427  23.227  1.00  0.00            
ATOM    272  N   THR A 200      33.649  26.095  21.775  1.00  0.00            
ATOM    273  H   THR A 200      33.242  26.622  21.015  1.00  0.00            
ATOM    274  CA  THR A 200      35.028  26.446  22.175  1.00  0.00            
ATOM    275  HA  THR A 200      35.606  25.524  22.244  1.00  0.00            
ATOM    276  CB  THR A 200      35.606  27.466  21.241  1.00  0.00            
ATOM    277  HB  THR A 200      34.862  28.258  21.145  1.00  0.00            
ATOM    278  CG2 THR A 200      36.924  28.134  21.754  1.00  0.00            
ATOM    279 HG21 THR A 200      37.647  27.359  22.007  1.00  0.00            
ATOM    280 HG22 THR A 200      37.301  28.803  20.981  1.00  0.00            
ATOM    281 HG23 THR A 200      36.709  28.634  22.698  1.00  0.00            
ATOM    282  OG1 THR A 200      35.915  26.885  20.012  1.00  0.00            
ATOM    283  HG1 THR A 200      36.697  26.337  20.102  1.00  0.00            
ATOM    284  C   THR A 200      35.004  26.910  23.653  1.00  0.00            
ATOM    285  O   THR A 200      35.809  26.451  24.462  1.00  0.00            
ATOM    286  N   ILE A 201      34.079  27.727  24.045  1.00  0.00            
ATOM    287  H   ILE A 201      33.427  28.128  23.386  1.00  0.00            
ATOM    288  CA  ILE A 201      33.907  28.203  25.390  1.00  0.00            
ATOM    289  HA  ILE A 201      34.903  28.526  25.694  1.00  0.00            
ATOM    290  CB  ILE A 201      32.945  29.434  25.485  1.00  0.00            
ATOM    291  HB  ILE A 201      32.052  29.069  24.978  1.00  0.00            
ATOM    292  CG2 ILE A 201      32.562  29.728  26.970  1.00  0.00            
ATOM    293 HG21 ILE A 201      31.962  28.897  27.343  1.00  0.00            
ATOM    294 HG22 ILE A 201      33.407  29.732  27.658  1.00  0.00            
ATOM    295 HG23 ILE A 201      32.022  30.673  27.026  1.00  0.00            
ATOM    296  CG1 ILE A 201      33.712  30.620  24.927  1.00  0.00            
ATOM    297 HG12 ILE A 201      34.656  30.716  25.462  1.00  0.00            
ATOM    298 HG13 ILE A 201      33.916  30.429  23.873  1.00  0.00            
ATOM    299  CD1 ILE A 201      33.039  31.984  24.938  1.00  0.00            
ATOM    300 HD11 ILE A 201      32.073  31.965  24.434  1.00  0.00            
ATOM    301 HD12 ILE A 201      32.918  32.314  25.969  1.00  0.00            
ATOM    302 HD13 ILE A 201      33.689  32.665  24.390  1.00  0.00            
ATOM    303  C   ILE A 201      33.521  27.087  26.346  1.00  0.00            
ATOM    304  O   ILE A 201      34.102  27.001  27.427  1.00  0.00            
ATOM    305  N   LEU A 202      32.636  26.199  25.998  1.00  0.00            
ATOM    306  H   LEU A 202      32.246  26.282  25.070  1.00  0.00            
ATOM    307  CA  LEU A 202      32.236  25.025  26.850  1.00  0.00            
ATOM    308  HA  LEU A 202      32.021  25.371  27.861  1.00  0.00            
ATOM    309  CB  LEU A 202      30.979  24.304  26.330  1.00  0.00            
ATOM    310  HB2 LEU A 202      31.145  24.032  25.288  1.00  0.00            
ATOM    311  HB3 LEU A 202      30.804  23.384  26.891  1.00  0.00            
ATOM    312  CG  LEU A 202      29.694  25.156  26.355  1.00  0.00            
ATOM    313  HG  LEU A 202      30.047  26.133  26.028  1.00  0.00            
ATOM    314  CD1 LEU A 202      28.632  24.573  25.410  1.00  0.00            
ATOM    315 HD11 LEU A 202      28.373  23.546  25.673  1.00  0.00            
ATOM    316 HD12 LEU A 202      27.708  25.149  25.443  1.00  0.00            
ATOM    317 HD13 LEU A 202      28.998  24.626  24.385  1.00  0.00            
ATOM    318  CD2 LEU A 202      29.265  25.311  27.808  1.00  0.00            
ATOM    319 HD21 LEU A 202      28.888  24.382  28.234  1.00  0.00            
ATOM    320 HD22 LEU A 202      30.152  25.712  28.298  1.00  0.00            
ATOM    321 HD23 LEU A 202      28.458  26.043  27.845  1.00  0.00            
ATOM    322  C   LEU A 202      33.423  24.037  27.008  1.00  0.00            
ATOM    323  O   LEU A 202      33.608  23.566  28.095  1.00  0.00            
ATOM    324  N   LYS A 203      34.131  23.672  25.899  1.00  0.00            
ATOM    325  H   LYS A 203      33.738  23.846  24.984  1.00  0.00            
ATOM    326  CA  LYS A 203      35.431  22.997  25.999  1.00  0.00            
ATOM    327  HA  LYS A 203      35.482  22.022  26.482  1.00  0.00            
ATOM    328  CB  LYS A 203      36.059  22.676  24.634  1.00  0.00            
ATOM    329  HB2 LYS A 203      36.140  23.597  24.057  1.00  0.00            
ATOM    330  HB3 LYS A 203      37.052  22.248  24.780  1.00  0.00            
ATOM    331  CG  LYS A 203      35.246  21.778  23.709  1.00  0.00            
ATOM    332  HG2 LYS A 203      35.423  20.791  24.138  1.00  0.00            
ATOM    333  HG3 LYS A 203      34.206  22.070  23.861  1.00  0.00            
ATOM    334  CD  LYS A 203      35.489  21.704  22.149  1.00  0.00            
ATOM    335  HD2 LYS A 203      35.440  22.625  21.568  1.00  0.00            
ATOM    336  HD3 LYS A 203      36.454  21.256  21.914  1.00  0.00            
ATOM    337  CE  LYS A 203      34.468  20.774  21.593  1.00  0.00            
ATOM    338  HE2 LYS A 203      34.490  19.810  22.099  1.00  0.00            
ATOM    339  HE3 LYS A 203      33.476  21.218  21.673  1.00  0.00            
ATOM    340  NZ  LYS A 203      34.725  20.402  20.203  1.00  0.00            
ATOM    341  HZ1 LYS A 203      34.247  21.028  19.570  1.00  0.00            
ATOM    342  HZ2 LYS A 203      35.689  20.432  19.903  1.00  0.00            
ATOM    343  HZ3 LYS A 203      34.298  19.525  19.941  1.00  0.00            
ATOM    344  C   LYS A 203      36.485  23.774  26.760  1.00  0.00            
ATOM    345  O   LYS A 203      37.501  23.262  27.216  1.00  0.00            
ATOM    346  N   ASP A 204      36.394  25.105  26.891  1.00  0.00            
ATOM    347  H   ASP A 204      35.564  25.564  26.548  1.00  0.00            
ATOM    348  CA  ASP A 204      37.356  25.788  27.721  1.00  0.00            
ATOM    349  HA  ASP A 204      38.305  25.266  27.841  1.00  0.00            
ATOM    350  CB  ASP A 204      37.573  27.142  27.061  1.00  0.00            
ATOM    351  HB2 ASP A 204      38.019  27.131  26.066  1.00  0.00            
ATOM    352  HB3 ASP A 204      36.672  27.748  26.961  1.00  0.00            
ATOM    353  CG  ASP A 204      38.544  28.030  27.846  1.00  0.00            
ATOM    354  OD1 ASP A 204      38.121  29.161  28.133  1.00  0.00            
ATOM    355  OD2 ASP A 204      39.604  27.534  28.156  1.00  0.00            
ATOM    356  C   ASP A 204      36.897  25.836  29.199  1.00  0.00            
ATOM    357  O   ASP A 204      37.690  25.570  30.094  1.00  0.00            
ATOM    358  N   LEU A 205      35.634  26.060  29.556  1.00  0.00            
ATOM    359  H   LEU A 205      35.060  26.341  28.773  1.00  0.00            
ATOM    360  CA  LEU A 205      35.152  26.057  30.953  1.00  0.00            
ATOM    361  HA  LEU A 205      35.611  26.675  31.725  1.00  0.00            
ATOM    362  CB  LEU A 205      33.620  26.472  30.991  1.00  0.00            
ATOM    363  HB2 LEU A 205      33.083  25.816  30.307  1.00  0.00            
ATOM    364  HB3 LEU A 205      33.132  26.374  31.961  1.00  0.00            
ATOM    365  CG  LEU A 205      33.236  27.892  30.582  1.00  0.00            
ATOM    366  HG  LEU A 205      33.589  28.082  29.569  1.00  0.00            
ATOM    367  CD1 LEU A 205      31.722  28.029  30.391  1.00  0.00            
ATOM    368 HD11 LEU A 205      31.442  29.037  30.086  1.00  0.00            
ATOM    369 HD12 LEU A 205      31.504  27.370  29.550  1.00  0.00            
ATOM    370 HD13 LEU A 205      31.234  27.849  31.348  1.00  0.00            
ATOM    371  CD2 LEU A 205      33.735  29.023  31.562  1.00  0.00            
ATOM    372 HD21 LEU A 205      34.822  28.963  31.606  1.00  0.00            
ATOM    373 HD22 LEU A 205      33.306  29.964  31.216  1.00  0.00            
ATOM    374 HD23 LEU A 205      33.437  28.855  32.597  1.00  0.00            
ATOM    375  C   LEU A 205      35.166  24.693  31.601  1.00  0.00            
ATOM    376  O   LEU A 205      35.299  24.539  32.790  1.00  0.00            
ATOM    377  N   LEU A 206      35.000  23.623  30.841  1.00  0.00            
ATOM    378  H   LEU A 206      34.895  23.713  29.840  1.00  0.00            
ATOM    379  CA  LEU A 206      34.804  22.317  31.375  1.00  0.00            
ATOM    380  HA  LEU A 206      34.702  22.342  32.460  1.00  0.00            
ATOM    381  CB  LEU A 206      33.568  21.661  30.834  1.00  0.00            
ATOM    382  HB2 LEU A 206      33.591  21.628  29.744  1.00  0.00            
ATOM    383  HB3 LEU A 206      33.489  20.634  31.190  1.00  0.00            
ATOM    384  CG  LEU A 206      32.325  22.286  31.462  1.00  0.00            
ATOM    385  HG  LEU A 206      32.515  23.358  31.521  1.00  0.00            
ATOM    386  CD1 LEU A 206      31.162  22.167  30.411  1.00  0.00            
ATOM    387 HD11 LEU A 206      31.539  22.582  29.476  1.00  0.00            
ATOM    388 HD12 LEU A 206      31.016  21.091  30.316  1.00  0.00            
ATOM    389 HD13 LEU A 206      30.324  22.776  30.751  1.00  0.00            
ATOM    390  CD2 LEU A 206      31.807  21.853  32.815  1.00  0.00            
ATOM    391 HD21 LEU A 206      31.097  22.603  33.167  1.00  0.00            
ATOM    392 HD22 LEU A 206      31.294  20.893  32.768  1.00  0.00            
ATOM    393 HD23 LEU A 206      32.579  21.801  33.583  1.00  0.00            
ATOM    394  C   LEU A 206      36.054  21.460  31.119  1.00  0.00            
ATOM    395  O   LEU A 206      36.523  21.313  29.975  1.00  0.00            
ATOM    396  N   PRO A 207      36.727  20.850  32.164  1.00  0.00            
ATOM    397  CD  PRO A 207      36.435  20.972  33.620  1.00  0.00            
ATOM    398  HD2 PRO A 207      35.396  20.673  33.762  1.00  0.00            
ATOM    399  HD3 PRO A 207      36.661  22.003  33.891  1.00  0.00            
ATOM    400  CG  PRO A 207      37.300  19.904  34.289  1.00  0.00            
ATOM    401  HG2 PRO A 207      36.807  18.932  34.317  1.00  0.00            
ATOM    402  HG3 PRO A 207      37.577  20.225  35.292  1.00  0.00            
ATOM    403  CB  PRO A 207      38.467  19.758  33.265  1.00  0.00            
ATOM    404  HB2 PRO A 207      38.831  18.742  33.419  1.00  0.00            
ATOM    405  HB3 PRO A 207      39.261  20.471  33.489  1.00  0.00            
ATOM    406  CA  PRO A 207      37.836  19.902  31.934  1.00  0.00            
ATOM    407  HA  PRO A 207      38.545  20.261  31.188  1.00  0.00            
ATOM    408  C   PRO A 207      37.093  18.647  31.366  1.00  0.00            
ATOM    409  O   PRO A 207      36.354  17.926  31.978  1.00  0.00            
ATOM    410  N   GLU A 208      37.381  18.386  30.109  1.00  0.00            
ATOM    411  H   GLU A 208      38.035  18.980  29.619  1.00  0.00            
ATOM    412  CA  GLU A 208      37.185  17.103  29.373  1.00  0.00            
ATOM    413  HA  GLU A 208      37.426  17.379  28.346  1.00  0.00            
ATOM    414  CB  GLU A 208      38.233  16.097  29.939  1.00  0.00            
ATOM    415  HB2 GLU A 208      39.169  16.586  30.207  1.00  0.00            
ATOM    416  HB3 GLU A 208      37.805  15.602  30.810  1.00  0.00            
ATOM    417  CG  GLU A 208      38.469  14.945  28.906  1.00  0.00            
ATOM    418  HG2 GLU A 208      37.844  14.092  29.171  1.00  0.00            
ATOM    419  HG3 GLU A 208      38.122  15.189  27.901  1.00  0.00            
ATOM    420  CD  GLU A 208      39.951  14.501  28.824  1.00  0.00            
ATOM    421  OE1 GLU A 208      40.369  13.803  29.755  1.00  0.00            
ATOM    422  OE2 GLU A 208      40.710  14.938  27.962  1.00  0.00            
ATOM    423  C   GLU A 208      35.724  16.609  29.357  1.00  0.00            
ATOM    424  O   GLU A 208      35.469  15.390  29.549  1.00  0.00            
ATOM    425  N   THR A 209      34.747  17.491  29.241  1.00  0.00            
ATOM    426  H   THR A 209      35.007  18.466  29.192  1.00  0.00            
ATOM    427  CA  THR A 209      33.305  17.152  29.174  1.00  0.00            
ATOM    428  HA  THR A 209      33.265  16.229  28.595  1.00  0.00            
ATOM    429  CB  THR A 209      32.686  16.732  30.593  1.00  0.00            
ATOM    430  HB  THR A 209      33.282  15.957  31.075  1.00  0.00            
ATOM    431  CG2 THR A 209      32.539  17.889  31.608  1.00  0.00            
ATOM    432 HG21 THR A 209      31.734  18.595  31.402  1.00  0.00            
ATOM    433 HG22 THR A 209      32.334  17.565  32.628  1.00  0.00            
ATOM    434 HG23 THR A 209      33.504  18.393  31.562  1.00  0.00            
ATOM    435  OG1 THR A 209      31.428  16.193  30.403  1.00  0.00            
ATOM    436  HG1 THR A 209      31.485  15.479  29.763  1.00  0.00            
ATOM    437  C   THR A 209      32.465  18.219  28.437  1.00  0.00            
ATOM    438  O   THR A 209      32.610  19.440  28.601  1.00  0.00            
ATOM    439  N   ILE A 210      31.461  17.796  27.565  1.00  0.00            
ATOM    440  H   ILE A 210      31.376  16.801  27.413  1.00  0.00            
ATOM    441  CA  ILE A 210      30.658  18.768  26.748  1.00  0.00            
ATOM    442  HA  ILE A 210      30.589  19.690  27.325  1.00  0.00            
ATOM    443  CB  ILE A 210      31.182  19.082  25.314  1.00  0.00            
ATOM    444  HB  ILE A 210      30.362  19.563  24.783  1.00  0.00            
ATOM    445  CG2 ILE A 210      32.327  20.075  25.368  1.00  0.00            
ATOM    446 HG21 ILE A 210      33.289  19.590  25.536  1.00  0.00            
ATOM    447 HG22 ILE A 210      32.319  20.488  24.359  1.00  0.00            
ATOM    448 HG23 ILE A 210      32.139  20.885  26.073  1.00  0.00            
ATOM    449  CG1 ILE A 210      31.593  17.839  24.558  1.00  0.00            
ATOM    450 HG12 ILE A 210      32.573  17.479  24.875  1.00  0.00            
ATOM    451 HG13 ILE A 210      30.845  17.066  24.733  1.00  0.00            
ATOM    452  CD1 ILE A 210      31.640  18.031  23.051  1.00  0.00            
ATOM    453 HD11 ILE A 210      32.456  18.695  22.765  1.00  0.00            
ATOM    454 HD12 ILE A 210      31.722  17.090  22.507  1.00  0.00            
ATOM    455 HD13 ILE A 210      30.705  18.513  22.765  1.00  0.00            
ATOM    456  C   ILE A 210      29.169  18.327  26.690  1.00  0.00            
ATOM    457  O   ILE A 210      28.921  17.188  26.929  1.00  0.00            
ATOM    458  N   PRO A 211      28.143  19.217  26.332  1.00  0.00            
ATOM    459  CD  PRO A 211      28.218  20.656  26.232  1.00  0.00            
ATOM    460  HD2 PRO A 211      28.438  20.937  25.202  1.00  0.00            
ATOM    461  HD3 PRO A 211      28.919  21.103  26.937  1.00  0.00            
ATOM    462  CG  PRO A 211      26.845  21.193  26.597  1.00  0.00            
ATOM    463  HG2 PRO A 211      26.705  22.148  26.090  1.00  0.00            
ATOM    464  HG3 PRO A 211      26.831  21.534  27.632  1.00  0.00            
ATOM    465  CB  PRO A 211      25.867  20.097  26.188  1.00  0.00            
ATOM    466  HB2 PRO A 211      25.336  20.334  25.266  1.00  0.00            
ATOM    467  HB3 PRO A 211      25.064  20.012  26.920  1.00  0.00            
ATOM    468  CA  PRO A 211      26.783  18.824  26.148  1.00  0.00            
ATOM    469  HA  PRO A 211      26.525  18.154  26.968  1.00  0.00            
ATOM    470  C   PRO A 211      26.506  17.996  24.825  1.00  0.00            
ATOM    471  O   PRO A 211      27.412  17.906  24.019  1.00  0.00            
ATOM    472  N   PRO A 212      25.332  17.397  24.601  1.00  0.00            
ATOM    473  CD  PRO A 212      24.321  17.234  25.600  1.00  0.00            
ATOM    474  HD2 PRO A 212      23.698  18.122  25.489  1.00  0.00            
ATOM    475  HD3 PRO A 212      24.757  17.106  26.591  1.00  0.00            
ATOM    476  CG  PRO A 212      23.479  15.972  25.170  1.00  0.00            
ATOM    477  HG2 PRO A 212      22.430  16.017  25.460  1.00  0.00            
ATOM    478  HG3 PRO A 212      23.922  15.050  25.547  1.00  0.00            
ATOM    479  CB  PRO A 212      23.646  16.028  23.650  1.00  0.00            
ATOM    480  HB2 PRO A 212      22.893  16.658  23.176  1.00  0.00            
ATOM    481  HB3 PRO A 212      23.591  14.980  23.357  1.00  0.00            
ATOM    482  CA  PRO A 212      25.052  16.548  23.475  1.00  0.00            
ATOM    483  HA  PRO A 212      25.782  15.742  23.410  1.00  0.00            
ATOM    484  C   PRO A 212      25.151  17.255  22.147  1.00  0.00            
ATOM    485  O   PRO A 212      24.579  18.342  22.013  1.00  0.00            
ATOM    486  N   PRO A 213      25.798  16.607  21.148  1.00  0.00            
ATOM    487  CD  PRO A 213      26.544  15.334  21.174  1.00  0.00            
ATOM    488  HD2 PRO A 213      25.940  14.601  21.710  1.00  0.00            
ATOM    489  HD3 PRO A 213      27.504  15.514  21.658  1.00  0.00            
ATOM    490  CG  PRO A 213      26.675  14.863  19.751  1.00  0.00            
ATOM    491  HG2 PRO A 213      25.876  14.189  19.445  1.00  0.00            
ATOM    492  HG3 PRO A 213      27.579  14.261  19.657  1.00  0.00            
ATOM    493  CB  PRO A 213      26.740  16.210  18.980  1.00  0.00            
ATOM    494  HB2 PRO A 213      26.339  16.152  17.968  1.00  0.00            
ATOM    495  HB3 PRO A 213      27.768  16.571  19.015  1.00  0.00            
ATOM    496  CA  PRO A 213      25.882  17.187  19.765  1.00  0.00            
ATOM    497  HA  PRO A 213      26.400  18.137  19.892  1.00  0.00            
ATOM    498  C   PRO A 213      24.531  17.525  19.040  1.00  0.00            
ATOM    499  O   PRO A 213      24.565  18.450  18.196  1.00  0.00            
ATOM    500  N   GLU A 214      23.332  17.058  19.401  1.00  0.00            
ATOM    501  H   GLU A 214      23.309  16.432  20.194  1.00  0.00            
ATOM    502  CA  GLU A 214      22.030  17.595  18.965  1.00  0.00            
ATOM    503  HA  GLU A 214      21.954  17.475  17.884  1.00  0.00            
ATOM    504  CB  GLU A 214      20.992  16.594  19.494  1.00  0.00            
ATOM    505  HB2 GLU A 214      21.380  15.631  19.163  1.00  0.00            
ATOM    506  HB3 GLU A 214      20.908  16.619  20.580  1.00  0.00            
ATOM    507  CG  GLU A 214      19.596  16.891  18.942  1.00  0.00            
ATOM    508  HG2 GLU A 214      19.332  17.923  19.175  1.00  0.00            
ATOM    509  HG3 GLU A 214      19.739  16.644  17.889  1.00  0.00            
ATOM    510  CD  GLU A 214      18.563  15.942  19.540  1.00  0.00            
ATOM    511  OE1 GLU A 214      18.255  14.873  18.917  1.00  0.00            
ATOM    512  OE2 GLU A 214      18.156  16.186  20.705  1.00  0.00            
ATOM    513  C   GLU A 214      21.668  19.068  19.410  1.00  0.00            
ATOM    514  O   GLU A 214      20.979  19.811  18.736  1.00  0.00            
ATOM    515  N   LEU A 215      22.137  19.527  20.609  1.00  0.00            
ATOM    516  H   LEU A 215      22.773  18.958  21.151  1.00  0.00            
ATOM    517  CA  LEU A 215      21.904  20.829  21.094  1.00  0.00            
ATOM    518  HA  LEU A 215      20.840  21.035  20.978  1.00  0.00            
ATOM    519  CB  LEU A 215      22.237  21.048  22.558  1.00  0.00            
ATOM    520  HB2 LEU A 215      23.320  20.993  22.671  1.00  0.00            
ATOM    521  HB3 LEU A 215      21.878  22.056  22.771  1.00  0.00            
ATOM    522  CG  LEU A 215      21.658  20.070  23.567  1.00  0.00            
ATOM    523  HG  LEU A 215      22.226  19.145  23.467  1.00  0.00            
ATOM    524  CD1 LEU A 215      21.885  20.504  25.022  1.00  0.00            
ATOM    525 HD11 LEU A 215      21.245  21.380  25.121  1.00  0.00            
ATOM    526 HD12 LEU A 215      21.656  19.720  25.743  1.00  0.00            
ATOM    527 HD13 LEU A 215      22.913  20.746  25.289  1.00  0.00            
ATOM    528  CD2 LEU A 215      20.241  19.805  23.376  1.00  0.00            
ATOM    529 HD21 LEU A 215      19.745  20.725  23.066  1.00  0.00            
ATOM    530 HD22 LEU A 215      20.232  19.052  22.588  1.00  0.00            
ATOM    531 HD23 LEU A 215      19.820  19.326  24.261  1.00  0.00            
ATOM    532  C   LEU A 215      22.673  21.914  20.351  1.00  0.00            
ATOM    533  O   LEU A 215      23.935  21.870  20.122  1.00  0.00            
ATOM    534  N   ASP A 216      21.934  22.927  19.985  1.00  0.00            
ATOM    535  H   ASP A 216      20.956  22.921  20.239  1.00  0.00            
ATOM    536  CA  ASP A 216      22.231  24.037  19.090  1.00  0.00            
ATOM    537  HA  ASP A 216      22.821  23.611  18.278  1.00  0.00            
ATOM    538  CB  ASP A 216      20.963  24.520  18.341  1.00  0.00            
ATOM    539  HB2 ASP A 216      21.332  25.148  17.530  1.00  0.00            
ATOM    540  HB3 ASP A 216      20.340  23.719  17.942  1.00  0.00            
ATOM    541  CG  ASP A 216      20.113  25.366  19.277  1.00  0.00            
ATOM    542  OD1 ASP A 216      19.577  24.855  20.314  1.00  0.00            
ATOM    543  OD2 ASP A 216      20.139  26.580  19.021  1.00  0.00            
ATOM    544  C   ASP A 216      22.870  25.222  19.749  1.00  0.00            
ATOM    545  O   ASP A 216      22.594  25.456  20.965  1.00  0.00            
ATOM    546  N   ASP A 217      23.496  26.181  18.962  1.00  0.00            
ATOM    547  H   ASP A 217      23.750  26.012  18.001  1.00  0.00            
ATOM    548  CA  ASP A 217      24.236  27.312  19.546  1.00  0.00            
ATOM    549  HA  ASP A 217      25.174  26.952  19.967  1.00  0.00            
ATOM    550  CB  ASP A 217      24.729  28.165  18.355  1.00  0.00            
ATOM    551  HB2 ASP A 217      23.812  28.666  18.046  1.00  0.00            
ATOM    552  HB3 ASP A 217      25.448  28.931  18.644  1.00  0.00            
ATOM    553  CG  ASP A 217      25.443  27.423  17.181  1.00  0.00            
ATOM    554  OD1 ASP A 217      26.595  27.762  16.897  1.00  0.00            
ATOM    555  OD2 ASP A 217      25.031  26.293  16.795  1.00  0.00            
ATOM    556  C   ASP A 217      23.485  28.191  20.531  1.00  0.00            
ATOM    557  O   ASP A 217      24.034  28.603  21.516  1.00  0.00            
ATOM    558  N   MET A 218      22.204  28.459  20.382  1.00  0.00            
ATOM    559  H   MET A 218      21.728  28.068  19.581  1.00  0.00            
ATOM    560  CA  MET A 218      21.410  29.214  21.348  1.00  0.00            
ATOM    561  HA  MET A 218      21.982  30.103  21.614  1.00  0.00            
ATOM    562  CB  MET A 218      20.088  29.721  20.745  1.00  0.00            
ATOM    563  HB2 MET A 218      19.521  28.810  20.549  1.00  0.00            
ATOM    564  HB3 MET A 218      19.546  30.305  21.488  1.00  0.00            
ATOM    565  CG  MET A 218      20.249  30.774  19.609  1.00  0.00            
ATOM    566  HG2 MET A 218      20.905  31.553  19.997  1.00  0.00            
ATOM    567  HG3 MET A 218      20.790  30.391  18.744  1.00  0.00            
ATOM    568  SD  MET A 218      18.787  31.603  18.952  1.00  0.00            
ATOM    569  CE  MET A 218      18.623  30.775  17.426  1.00  0.00            
ATOM    570  HE1 MET A 218      19.529  30.993  16.861  1.00  0.00            
ATOM    571  HE2 MET A 218      18.505  29.721  17.679  1.00  0.00            
ATOM    572  HE3 MET A 218      17.830  31.102  16.754  1.00  0.00            
ATOM    573  C   MET A 218      21.221  28.540  22.742  1.00  0.00            
ATOM    574  O   MET A 218      21.244  29.243  23.722  1.00  0.00            
ATOM    575  N   THR A 219      21.168  27.204  22.728  1.00  0.00            
ATOM    576  H   THR A 219      21.334  26.711  21.862  1.00  0.00            
ATOM    577  CA  THR A 219      21.053  26.378  23.968  1.00  0.00            
ATOM    578  HA  THR A 219      20.365  26.783  24.709  1.00  0.00            
ATOM    579  CB  THR A 219      20.629  24.960  23.649  1.00  0.00            
ATOM    580  HB  THR A 219      21.401  24.434  23.088  1.00  0.00            
ATOM    581  CG2 THR A 219      20.410  24.082  24.877  1.00  0.00            
ATOM    582 HG21 THR A 219      21.352  23.842  25.369  1.00  0.00            
ATOM    583 HG22 THR A 219      19.735  24.610  25.551  1.00  0.00            
ATOM    584 HG23 THR A 219      19.923  23.160  24.559  1.00  0.00            
ATOM    585  OG1 THR A 219      19.395  24.915  22.986  1.00  0.00            
ATOM    586  HG1 THR A 219      19.519  24.788  22.043  1.00  0.00            
ATOM    587  C   THR A 219      22.460  26.342  24.551  1.00  0.00            
ATOM    588  O   THR A 219      22.598  26.534  25.745  1.00  0.00            
ATOM    589  N   LEU A 220      23.548  26.183  23.736  1.00  0.00            
ATOM    590  H   LEU A 220      23.405  26.086  22.741  1.00  0.00            
ATOM    591  CA  LEU A 220      24.916  26.185  24.316  1.00  0.00            
ATOM    592  HA  LEU A 220      25.051  25.529  25.176  1.00  0.00            
ATOM    593  CB  LEU A 220      25.903  25.644  23.223  1.00  0.00            
ATOM    594  HB2 LEU A 220      25.712  26.346  22.412  1.00  0.00            
ATOM    595  HB3 LEU A 220      26.903  25.731  23.648  1.00  0.00            
ATOM    596  CG  LEU A 220      25.569  24.270  22.605  1.00  0.00            
ATOM    597  HG  LEU A 220      24.622  24.174  22.074  1.00  0.00            
ATOM    598  CD1 LEU A 220      26.733  23.922  21.685  1.00  0.00            
ATOM    599 HD11 LEU A 220      26.984  24.697  20.962  1.00  0.00            
ATOM    600 HD12 LEU A 220      27.527  23.550  22.334  1.00  0.00            
ATOM    601 HD13 LEU A 220      26.385  23.093  21.068  1.00  0.00            
ATOM    602  CD2 LEU A 220      25.515  23.193  23.633  1.00  0.00            
ATOM    603 HD21 LEU A 220      24.677  23.341  24.314  1.00  0.00            
ATOM    604 HD22 LEU A 220      25.328  22.193  23.241  1.00  0.00            
ATOM    605 HD23 LEU A 220      26.493  23.047  24.093  1.00  0.00            
ATOM    606  C   LEU A 220      25.210  27.573  24.926  1.00  0.00            
ATOM    607  O   LEU A 220      25.880  27.645  25.982  1.00  0.00            
ATOM    608  N   TRP A 221      24.642  28.621  24.399  1.00  0.00            
ATOM    609  H   TRP A 221      24.191  28.592  23.496  1.00  0.00            
ATOM    610  CA  TRP A 221      24.917  29.901  25.101  1.00  0.00            
ATOM    611  HA  TRP A 221      25.985  29.901  25.323  1.00  0.00            
ATOM    612  CB  TRP A 221      24.546  31.100  24.216  1.00  0.00            
ATOM    613  HB2 TRP A 221      23.507  31.165  23.894  1.00  0.00            
ATOM    614  HB3 TRP A 221      24.597  31.993  24.841  1.00  0.00            
ATOM    615  CG  TRP A 221      25.558  31.437  23.116  1.00  0.00            
ATOM    616  CD1 TRP A 221      25.400  31.389  21.791  1.00  0.00            
ATOM    617  HD1 TRP A 221      24.492  31.048  21.317  1.00  0.00            
ATOM    618  NE1 TRP A 221      26.584  31.578  21.154  1.00  0.00            
ATOM    619  HE1 TRP A 221      26.772  31.386  20.181  1.00  0.00            
ATOM    620  CE2 TRP A 221      27.514  31.977  22.039  1.00  0.00            
ATOM    621  CZ2 TRP A 221      28.880  32.351  21.887  1.00  0.00            
ATOM    622  HZ2 TRP A 221      29.343  32.451  20.917  1.00  0.00            
ATOM    623  CH2 TRP A 221      29.720  32.542  22.995  1.00  0.00            
ATOM    624  HH2 TRP A 221      30.729  32.887  22.827  1.00  0.00            
ATOM    625  CZ3 TRP A 221      29.162  32.366  24.279  1.00  0.00            
ATOM    626  HZ3 TRP A 221      29.769  32.501  25.162  1.00  0.00            
ATOM    627  CE3 TRP A 221      27.794  32.039  24.417  1.00  0.00            
ATOM    628  HE3 TRP A 221      27.345  31.935  25.393  1.00  0.00            
ATOM    629  CD2 TRP A 221      26.953  31.816  23.296  1.00  0.00            
ATOM    630  C   TRP A 221      24.160  30.038  26.414  1.00  0.00            
ATOM    631  O   TRP A 221      24.521  30.900  27.206  1.00  0.00            
ATOM    632  N   GLN A 222      23.045  29.295  26.542  1.00  0.00            
ATOM    633  H   GLN A 222      22.831  28.595  25.845  1.00  0.00            
ATOM    634  CA  GLN A 222      22.345  29.293  27.842  1.00  0.00            
ATOM    635  HA  GLN A 222      22.193  30.332  28.135  1.00  0.00            
ATOM    636  CB  GLN A 222      20.963  28.723  27.622  1.00  0.00            
ATOM    637  HB2 GLN A 222      21.014  27.903  26.906  1.00  0.00            
ATOM    638  HB3 GLN A 222      20.547  28.250  28.512  1.00  0.00            
ATOM    639  CG  GLN A 222      19.885  29.604  27.121  1.00  0.00            
ATOM    640  HG2 GLN A 222      19.503  30.101  28.014  1.00  0.00            
ATOM    641  HG3 GLN A 222      20.332  30.461  26.617  1.00  0.00            
ATOM    642  CD  GLN A 222      18.910  29.032  26.127  1.00  0.00            
ATOM    643  OE1 GLN A 222      18.415  27.890  26.185  1.00  0.00            
ATOM    644  NE2 GLN A 222      18.554  29.901  25.164  1.00  0.00            
ATOM    645 HE21 GLN A 222      17.777  29.564  24.615  1.00  0.00            
ATOM    646 HE22 GLN A 222      19.018  30.790  25.047  1.00  0.00            
ATOM    647  C   GLN A 222      23.203  28.488  28.854  1.00  0.00            
ATOM    648  O   GLN A 222      23.161  28.844  30.023  1.00  0.00            
ATOM    649  N   ILE A 223      23.846  27.333  28.500  1.00  0.00            
ATOM    650  H   ILE A 223      23.725  27.111  27.522  1.00  0.00            
ATOM    651  CA  ILE A 223      24.589  26.419  29.402  1.00  0.00            
ATOM    652  HA  ILE A 223      23.949  26.212  30.259  1.00  0.00            
ATOM    653  CB  ILE A 223      25.025  25.192  28.633  1.00  0.00            
ATOM    654  HB  ILE A 223      25.550  25.412  27.704  1.00  0.00            
ATOM    655  CG2 ILE A 223      25.924  24.317  29.590  1.00  0.00            
ATOM    656 HG21 ILE A 223      26.882  24.785  29.817  1.00  0.00            
ATOM    657 HG22 ILE A 223      25.352  24.069  30.485  1.00  0.00            
ATOM    658 HG23 ILE A 223      26.078  23.349  29.114  1.00  0.00            
ATOM    659  CG1 ILE A 223      23.741  24.403  28.198  1.00  0.00            
ATOM    660 HG12 ILE A 223      23.116  24.276  29.082  1.00  0.00            
ATOM    661 HG13 ILE A 223      23.108  24.964  27.510  1.00  0.00            
ATOM    662  CD1 ILE A 223      24.059  23.087  27.481  1.00  0.00            
ATOM    663 HD11 ILE A 223      24.836  23.256  26.735  1.00  0.00            
ATOM    664 HD12 ILE A 223      24.372  22.340  28.209  1.00  0.00            
ATOM    665 HD13 ILE A 223      23.115  22.766  27.040  1.00  0.00            
ATOM    666  C   ILE A 223      25.768  27.163  29.893  1.00  0.00            
ATOM    667  O   ILE A 223      26.025  27.058  31.097  1.00  0.00            
ATOM    668  N   VAL A 224      26.415  28.031  29.094  1.00  0.00            
ATOM    669  H   VAL A 224      26.190  27.854  28.125  1.00  0.00            
ATOM    670  CA  VAL A 224      27.448  28.960  29.563  1.00  0.00            
ATOM    671  HA  VAL A 224      28.323  28.467  29.989  1.00  0.00            
ATOM    672  CB  VAL A 224      28.015  29.796  28.329  1.00  0.00            
ATOM    673  HB  VAL A 224      27.134  30.167  27.805  1.00  0.00            
ATOM    674  CG1 VAL A 224      28.909  31.062  28.596  1.00  0.00            
ATOM    675 HG11 VAL A 224      29.890  30.836  29.016  1.00  0.00            
ATOM    676 HG12 VAL A 224      29.045  31.612  27.665  1.00  0.00            
ATOM    677 HG13 VAL A 224      28.519  31.860  29.228  1.00  0.00            
ATOM    678  CG2 VAL A 224      28.817  28.930  27.351  1.00  0.00            
ATOM    679 HG21 VAL A 224      29.694  28.727  27.967  1.00  0.00            
ATOM    680 HG22 VAL A 224      28.433  27.927  27.165  1.00  0.00            
ATOM    681 HG23 VAL A 224      29.024  29.592  26.510  1.00  0.00            
ATOM    682  C   VAL A 224      27.054  30.037  30.626  1.00  0.00            
ATOM    683  O   VAL A 224      27.794  30.246  31.630  1.00  0.00            
ATOM    684  N   ILE A 225      25.846  30.625  30.434  1.00  0.00            
ATOM    685  H   ILE A 225      25.296  30.214  29.694  1.00  0.00            
ATOM    686  CA  ILE A 225      25.278  31.543  31.401  1.00  0.00            
ATOM    687  HA  ILE A 225      26.025  32.317  31.576  1.00  0.00            
ATOM    688  CB  ILE A 225      24.029  32.230  30.836  1.00  0.00            
ATOM    689  HB  ILE A 225      23.545  31.352  30.410  1.00  0.00            
ATOM    690  CG2 ILE A 225      23.070  32.914  31.785  1.00  0.00            
ATOM    691 HG21 ILE A 225      22.597  32.147  32.397  1.00  0.00            
ATOM    692 HG22 ILE A 225      23.626  33.578  32.446  1.00  0.00            
ATOM    693 HG23 ILE A 225      22.224  33.424  31.323  1.00  0.00            
ATOM    694  CG1 ILE A 225      24.463  33.280  29.774  1.00  0.00            
ATOM    695 HG12 ILE A 225      24.724  34.238  30.224  1.00  0.00            
ATOM    696 HG13 ILE A 225      25.306  32.874  29.215  1.00  0.00            
ATOM    697  CD1 ILE A 225      23.317  33.748  28.861  1.00  0.00            
ATOM    698 HD11 ILE A 225      22.948  32.897  28.290  1.00  0.00            
ATOM    699 HD12 ILE A 225      22.421  34.164  29.323  1.00  0.00            
ATOM    700 HD13 ILE A 225      23.767  34.414  28.125  1.00  0.00            
ATOM    701  C   ILE A 225      25.015  30.856  32.791  1.00  0.00            
ATOM    702  O   ILE A 225      25.322  31.414  33.855  1.00  0.00            
ATOM    703  N   ASN A 226      24.493  29.634  32.846  1.00  0.00            
ATOM    704  H   ASN A 226      24.271  29.214  31.955  1.00  0.00            
ATOM    705  CA  ASN A 226      24.335  28.842  34.072  1.00  0.00            
ATOM    706  HA  ASN A 226      23.795  29.411  34.830  1.00  0.00            
ATOM    707  CB  ASN A 226      23.417  27.682  33.783  1.00  0.00            
ATOM    708  HB2 ASN A 226      23.881  27.176  32.937  1.00  0.00            
ATOM    709  HB3 ASN A 226      23.400  26.897  34.539  1.00  0.00            
ATOM    710  CG  ASN A 226      21.926  28.004  33.536  1.00  0.00            
ATOM    711  OD1 ASN A 226      21.095  27.782  34.367  1.00  0.00            
ATOM    712  ND2 ASN A 226      21.643  28.481  32.329  1.00  0.00            
ATOM    713 HD21 ASN A 226      20.675  28.682  32.120  1.00  0.00            
ATOM    714 HD22 ASN A 226      22.298  28.719  31.597  1.00  0.00            
ATOM    715  C   ASN A 226      25.643  28.488  34.711  1.00  0.00            
ATOM    716  O   ASN A 226      25.689  28.548  35.936  1.00  0.00            
ATOM    717  N   ILE A 227      26.731  28.244  33.974  1.00  0.00            
ATOM    718  H   ILE A 227      26.664  28.001  32.995  1.00  0.00            
ATOM    719  CA  ILE A 227      28.054  28.102  34.603  1.00  0.00            
ATOM    720  HA  ILE A 227      27.952  27.340  35.377  1.00  0.00            
ATOM    721  CB  ILE A 227      29.138  27.671  33.550  1.00  0.00            
ATOM    722  HB  ILE A 227      29.173  28.353  32.701  1.00  0.00            
ATOM    723  CG2 ILE A 227      30.525  27.576  34.188  1.00  0.00            
ATOM    724 HG21 ILE A 227      30.906  28.585  34.343  1.00  0.00            
ATOM    725 HG22 ILE A 227      30.485  27.087  35.160  1.00  0.00            
ATOM    726 HG23 ILE A 227      31.208  27.052  33.519  1.00  0.00            
ATOM    727  CG1 ILE A 227      28.809  26.218  33.142  1.00  0.00            
ATOM    728 HG12 ILE A 227      29.123  25.516  33.913  1.00  0.00            
ATOM    729 HG13 ILE A 227      27.721  26.188  33.214  1.00  0.00            
ATOM    730  CD1 ILE A 227      29.390  25.768  31.751  1.00  0.00            
ATOM    731 HD11 ILE A 227      29.047  24.765  31.498  1.00  0.00            
ATOM    732 HD12 ILE A 227      29.086  26.477  30.981  1.00  0.00            
ATOM    733 HD13 ILE A 227      30.477  25.696  31.750  1.00  0.00            
ATOM    734  C   ILE A 227      28.520  29.390  35.351  1.00  0.00            
ATOM    735  O   ILE A 227      28.856  29.299  36.537  1.00  0.00            
ATOM    736  N   LEU A 228      28.548  30.534  34.630  1.00  0.00            
ATOM    737  H   LEU A 228      28.289  30.508  33.653  1.00  0.00            
ATOM    738  CA  LEU A 228      28.966  31.826  35.082  1.00  0.00            
ATOM    739  HA  LEU A 228      29.895  31.677  35.631  1.00  0.00            
ATOM    740  CB  LEU A 228      29.011  32.825  33.928  1.00  0.00            
ATOM    741  HB2 LEU A 228      28.043  32.941  33.439  1.00  0.00            
ATOM    742  HB3 LEU A 228      29.231  33.812  34.335  1.00  0.00            
ATOM    743  CG  LEU A 228      30.201  32.460  32.927  1.00  0.00            
ATOM    744  HG  LEU A 228      30.122  31.430  32.579  1.00  0.00            
ATOM    745  CD1 LEU A 228      30.128  33.452  31.815  1.00  0.00            
ATOM    746 HD11 LEU A 228      29.252  33.313  31.179  1.00  0.00            
ATOM    747 HD12 LEU A 228      30.157  34.471  32.200  1.00  0.00            
ATOM    748 HD13 LEU A 228      31.046  33.299  31.248  1.00  0.00            
ATOM    749  CD2 LEU A 228      31.535  32.601  33.676  1.00  0.00            
ATOM    750 HD21 LEU A 228      32.321  32.320  32.976  1.00  0.00            
ATOM    751 HD22 LEU A 228      31.684  33.633  33.996  1.00  0.00            
ATOM    752 HD23 LEU A 228      31.702  31.969  34.548  1.00  0.00            
ATOM    753  C   LEU A 228      28.102  32.393  36.255  1.00  0.00            
ATOM    754  O   LEU A 228      28.627  33.028  37.131  1.00  0.00            
ATOM    755  N   SER A 229      26.799  32.123  36.338  1.00  0.00            
ATOM    756  H   SER A 229      26.412  31.638  35.541  1.00  0.00            
ATOM    757  CA  SER A 229      25.904  32.532  37.363  1.00  0.00            
ATOM    758  HA  SER A 229      26.022  33.610  37.474  1.00  0.00            
ATOM    759  CB  SER A 229      24.455  32.230  37.015  1.00  0.00            
ATOM    760  HB2 SER A 229      24.586  31.165  36.822  1.00  0.00            
ATOM    761  HB3 SER A 229      23.767  32.277  37.859  1.00  0.00            
ATOM    762  OG  SER A 229      23.768  32.823  35.896  1.00  0.00            
ATOM    763  HG  SER A 229      24.190  32.542  35.081  1.00  0.00            
ATOM    764  C   SER A 229      26.109  31.997  38.787  1.00  0.00            
ATOM    765  O   SER A 229      25.476  32.460  39.750  1.00  0.00            
ATOM    766  N   GLU A 230      26.994  31.009  39.031  1.00  0.00            
ATOM    767  H   GLU A 230      27.592  30.711  38.273  1.00  0.00            
ATOM    768  CA  GLU A 230      27.142  30.308  40.305  1.00  0.00            
ATOM    769  HA  GLU A 230      26.550  30.821  41.063  1.00  0.00            
ATOM    770  CB  GLU A 230      26.691  28.866  40.020  1.00  0.00            
ATOM    771  HB2 GLU A 230      25.677  28.870  39.619  1.00  0.00            
ATOM    772  HB3 GLU A 230      27.185  28.453  39.140  1.00  0.00            
ATOM    773  CG  GLU A 230      26.767  27.932  41.187  1.00  0.00            
ATOM    774  HG2 GLU A 230      26.408  26.955  40.865  1.00  0.00            
ATOM    775  HG3 GLU A 230      27.797  27.835  41.528  1.00  0.00            
ATOM    776  CD  GLU A 230      25.812  28.414  42.319  1.00  0.00            
ATOM    777  OE1 GLU A 230      24.607  28.657  42.056  1.00  0.00            
ATOM    778  OE2 GLU A 230      26.354  28.748  43.400  1.00  0.00            
ATOM    779  C   GLU A 230      28.627  30.368  40.776  1.00  0.00            
ATOM    780  O   GLU A 230      29.545  30.522  39.973  1.00  0.00            
ATOM    781  N   NME A 231      28.881  30.203  42.049  1.00  0.00            
ATOM    782  H   NME A 231      28.138  29.940  42.679  1.00  0.00            
ATOM    783  CH3 NME A 231      30.235  30.207  42.586  1.00  0.00            
ATOM    784 HH31 NME A 231      30.407  29.193  42.947  1.00  0.00            
ATOM    785 HH32 NME A 231      31.025  30.357  41.850  1.00  0.00            
ATOM    786 HH33 NME A 231      30.342  30.994  43.332  1.00  0.00            
TER
HETATM  787  C1  LIG B   1      22.344  22.046  31.211  1.00  0.00            
HETATM  788  C2  LIG B   1      22.419  21.245  30.105  1.00  0.00            
HETATM  789  C3  LIG B   1      23.562  20.506  29.889  1.00  0.00            
HETATM  790  C4  LIG B   1      24.724  20.698  30.646  1.00  0.00            
HETATM  791  C5  LIG B   1      24.611  21.478  31.740  1.00  0.00            
HETATM  792  C6  LIG B   1      23.489  22.154  31.965  1.00  0.00            
HETATM  793  O1  LIG B   1      25.623  21.489  32.661  1.00  0.00            
HETATM  794  C7  LIG B   1      26.889  21.009  32.414  1.00  0.00            
HETATM  795  C8  LIG B   1      27.139  20.180  31.367  1.00  0.00            
HETATM  796  C9  LIG B   1      25.957  19.931  30.401  1.00  0.00            
HETATM  797  O2  LIG B   1      25.985  19.101  29.492  1.00  0.00            
HETATM  798  O3  LIG B   1      28.382  19.569  31.191  1.00  0.00            
HETATM  799  C10 LIG B   1      28.808  18.970  30.000  1.00  0.00            
HETATM  800  C11 LIG B   1      27.912  21.328  33.441  1.00  0.00            
HETATM  801  C12 LIG B   1      28.629  20.286  34.023  1.00  0.00            
HETATM  802  C13 LIG B   1      29.501  20.602  35.102  1.00  0.00            
HETATM  803  C14 LIG B   1      29.551  21.990  35.600  1.00  0.00            
HETATM  804  C15 LIG B   1      28.873  23.015  34.959  1.00  0.00            
HETATM  805  C16 LIG B   1      28.115  22.708  33.828  1.00  0.00            
HETATM  806  O4  LIG B   1      23.596  19.560  28.873  1.00  0.00            
HETATM  807  C17 LIG B   1      22.431  19.165  28.141  1.00  0.00            
HETATM  808  O5  LIG B   1      30.347  19.682  35.707  1.00  0.00            
HETATM  809  C18 LIG B   1      30.711  18.357  35.109  1.00  0.00            
HETATM  810  O6  LIG B   1      21.250  22.854  31.492  1.00  0.00            
HETATM  811  C19 LIG B   1      19.991  22.966  30.741  1.00  0.00            
HETATM  812  O7  LIG B   1      30.447  22.266  36.658  1.00  0.00            
HETATM  813  C20 LIG B   1      30.286  23.470  37.505  1.00  0.00            
HETATM  814  H1  LIG B   1      21.549  21.203  29.457  1.00  0.00            
HETATM  815  H2  LIG B   1      23.287  22.627  32.921  1.00  0.00            
HETATM  816  H3  LIG B   1      28.169  18.102  29.797  1.00  0.00            
HETATM  817  H4  LIG B   1      28.676  19.673  29.168  1.00  0.00            
HETATM  818  H5  LIG B   1      28.509  19.234  33.784  1.00  0.00            
HETATM  819  H6  LIG B   1      28.718  24.027  35.323  1.00  0.00            
HETATM  820  H7  LIG B   1      27.719  23.553  33.273  1.00  0.00            
HETATM  821  H8  LIG B   1      21.734  18.431  28.566  1.00  0.00            
HETATM  822  H9  LIG B   1      21.794  19.990  27.800  1.00  0.00            
HETATM  823  H10 LIG B   1      31.326  17.690  35.724  1.00  0.00            
HETATM  824  H11 LIG B   1      29.813  17.727  35.118  1.00  0.00            
HETATM  825  H12 LIG B   1      19.469  23.843  31.143  1.00  0.00            
HETATM  826  H13 LIG B   1      20.026  23.026  29.647  1.00  0.00            
HETATM  827  H14 LIG B   1      31.104  23.500  38.235  1.00  0.00            
HETATM  828  H15 LIG B   1      30.379  24.383  36.904  1.00  0.00            
HETATM  829  H16 LIG B   1      22.836  18.719  27.225  1.00  0.00            
HETATM  830  H17 LIG B   1      19.420  22.072  31.024  1.00  0.00            
HETATM  831  H18 LIG B   1      29.859  18.671  30.108  1.00  0.00            
HETATM  832  H19 LIG B   1      31.337  18.593  34.239  1.00  0.00            
HETATM  833  H20 LIG B   1      29.290  23.509  37.962  1.00  0.00            
TER
ENDMDL
MODEL        6
REMARK RMSD=1.646232
ATOM      1  N   GLY A 183      29.581  39.675  34.080  1.00  0.00            
ATOM      2  H1  GLY A 183      30.063  38.888  34.492  1.00  0.00            
ATOM      3  H2  GLY A 183      29.759  40.500  34.635  1.00  0.00            
ATOM      4  H3  GLY A 183      29.888  39.843  33.132  1.00  0.00            
ATOM      5  CA  GLY A 183      28.122  39.407  33.998  1.00  0.00            
ATOM      6  HA2 GLY A 183      27.820  38.957  34.944  1.00  0.00            
ATOM      7  HA3 GLY A 183      27.473  40.273  33.865  1.00  0.00            
ATOM      8  C   GLY A 183      27.833  38.449  32.922  1.00  0.00            
ATOM      9  O   GLY A 183      28.620  38.272  32.038  1.00  0.00            
ATOM     10  N   PRO A 184      26.769  37.627  33.000  1.00  0.00            
ATOM     11  CD  PRO A 184      25.697  37.623  33.958  1.00  0.00            
ATOM     12  HD2 PRO A 184      24.824  38.180  33.620  1.00  0.00            
ATOM     13  HD3 PRO A 184      26.151  38.042  34.856  1.00  0.00            
ATOM     14  CG  PRO A 184      25.302  36.183  34.198  1.00  0.00            
ATOM     15  HG2 PRO A 184      24.309  36.086  34.636  1.00  0.00            
ATOM     16  HG3 PRO A 184      26.041  35.732  34.861  1.00  0.00            
ATOM     17  CB  PRO A 184      25.377  35.783  32.612  1.00  0.00            
ATOM     18  HB2 PRO A 184      24.478  36.042  32.054  1.00  0.00            
ATOM     19  HB3 PRO A 184      25.704  34.743  32.575  1.00  0.00            
ATOM     20  CA  PRO A 184      26.579  36.499  32.061  1.00  0.00            
ATOM     21  HA  PRO A 184      27.436  35.830  32.140  1.00  0.00            
ATOM     22  C   PRO A 184      26.441  36.945  30.609  1.00  0.00            
ATOM     23  O   PRO A 184      26.807  36.257  29.667  1.00  0.00            
ATOM     24  N   TYR A 185      25.723  38.044  30.399  1.00  0.00            
ATOM     25  H   TYR A 185      25.293  38.510  31.185  1.00  0.00            
ATOM     26  CA  TYR A 185      25.318  38.614  29.129  1.00  0.00            
ATOM     27  HA  TYR A 185      25.222  37.751  28.470  1.00  0.00            
ATOM     28  CB  TYR A 185      23.973  39.262  29.165  1.00  0.00            
ATOM     29  HB2 TYR A 185      23.987  40.241  29.644  1.00  0.00            
ATOM     30  HB3 TYR A 185      23.781  39.343  28.094  1.00  0.00            
ATOM     31  CG  TYR A 185      22.866  38.398  29.704  1.00  0.00            
ATOM     32  CD1 TYR A 185      22.345  37.378  28.953  1.00  0.00            
ATOM     33  HD1 TYR A 185      22.628  37.143  27.938  1.00  0.00            
ATOM     34  CE1 TYR A 185      21.220  36.661  29.445  1.00  0.00            
ATOM     35  HE1 TYR A 185      20.692  35.958  28.817  1.00  0.00            
ATOM     36  CZ  TYR A 185      20.718  36.828  30.767  1.00  0.00            
ATOM     37  OH  TYR A 185      19.600  36.176  31.160  1.00  0.00            
ATOM     38  HH  TYR A 185      18.973  36.218  30.434  1.00  0.00            
ATOM     39  CE2 TYR A 185      21.363  37.766  31.580  1.00  0.00            
ATOM     40  HE2 TYR A 185      21.012  37.818  32.600  1.00  0.00            
ATOM     41  CD2 TYR A 185      22.446  38.501  31.051  1.00  0.00            
ATOM     42  HD2 TYR A 185      22.803  39.266  31.725  1.00  0.00            
ATOM     43  C   TYR A 185      26.363  39.594  28.638  1.00  0.00            
ATOM     44  O   TYR A 185      26.401  39.772  27.459  1.00  0.00            
ATOM     45  N   THR A 186      27.138  40.196  29.563  1.00  0.00            
ATOM     46  H   THR A 186      26.902  39.903  30.501  1.00  0.00            
ATOM     47  CA  THR A 186      28.486  40.775  29.135  1.00  0.00            
ATOM     48  HA  THR A 186      28.327  41.496  28.334  1.00  0.00            
ATOM     49  CB  THR A 186      29.155  41.622  30.197  1.00  0.00            
ATOM     50  HB  THR A 186      30.011  42.076  29.696  1.00  0.00            
ATOM     51  CG2 THR A 186      28.279  42.801  30.679  1.00  0.00            
ATOM     52 HG21 THR A 186      27.448  42.428  31.276  1.00  0.00            
ATOM     53 HG22 THR A 186      28.939  43.398  31.309  1.00  0.00            
ATOM     54 HG23 THR A 186      27.850  43.339  29.833  1.00  0.00            
ATOM     55  OG1 THR A 186      29.584  40.858  31.335  1.00  0.00            
ATOM     56  HG1 THR A 186      30.430  40.436  31.163  1.00  0.00            
ATOM     57  C   THR A 186      29.451  39.708  28.486  1.00  0.00            
ATOM     58  O   THR A 186      30.167  39.958  27.513  1.00  0.00            
ATOM     59  N   PHE A 187      29.633  38.614  29.167  1.00  0.00            
ATOM     60  H   PHE A 187      29.097  38.522  30.018  1.00  0.00
[truncated: 324,519 more chars]
