# Supplementary material for: Quercetin 3,5,7,3′,4′-pentamethyl ether from Kaempferia parviflora directly and effectively activates human SIRT1
Source: Commun Biol. 2021 Feb 19;4:209. doi: 10.1038/s42003-021-01705-1 (PMC7896056; doi:10.1038/s42003-021-01705-1)
Supplement: Supplementary file 5 — Supplementary Data 3 [file 42003_2021_1705_MOESM5_ESM.zip › Supplementary Data 3/Fig.6/chosen modle_fit_resveratrol.pdb]

MODEL        0
REMARK RMSD=0.000000
ATOM      1  N   GLY A 183      27.074  33.719  40.035  0.00  0.00           N
ATOM      2  H1  GLY A 183      26.319  33.097  39.784  0.00  0.00           H
ATOM      3  H2  GLY A 183      26.753  34.672  39.943  0.00  0.00           H
ATOM      4  H3  GLY A 183      27.479  33.404  40.905  0.00  0.00           H
ATOM      5  CA  GLY A 183      28.126  33.573  39.047  0.00  0.00           C
ATOM      6  HA2 GLY A 183      28.292  34.547  38.588  0.00  0.00           H
ATOM      7  HA3 GLY A 183      29.031  33.257  39.567  0.00  0.00           H
ATOM      8  C   GLY A 183      27.803  32.561  37.958  0.00  0.00           C
ATOM      9  O   GLY A 183      27.107  31.576  38.201  0.00  0.00           O
ATOM     10  N   PRO A 184      28.293  32.819  36.735  0.00  0.00           N
ATOM     11  CD  PRO A 184      28.781  34.150  36.329  0.00  0.00           C
ATOM     12  HD2 PRO A 184      29.772  34.317  36.751  0.00  0.00           H
ATOM     13  HD3 PRO A 184      28.096  34.915  36.694  0.00  0.00           H
ATOM     14  CG  PRO A 184      28.799  34.067  34.830  0.00  0.00           C
ATOM     15  HG2 PRO A 184      29.589  34.705  34.433  0.00  0.00           H
ATOM     16  HG3 PRO A 184      27.838  34.388  34.429  0.00  0.00           H
ATOM     17  CB  PRO A 184      29.051  32.640  34.522  0.00  0.00           C
ATOM     18  HB2 PRO A 184      30.117  32.432  34.607  0.00  0.00           H
ATOM     19  HB3 PRO A 184      28.699  32.334  33.537  0.00  0.00           H
ATOM     20  CA  PRO A 184      28.284  31.880  35.609  0.00  0.00           C
ATOM     21  HA  PRO A 184      27.244  31.685  35.347  0.00  0.00           H
ATOM     22  C   PRO A 184      28.983  30.563  35.931  0.00  0.00           C
ATOM     23  O   PRO A 184      28.546  29.509  35.470  0.00  0.00           O
ATOM     24  N   TYR A 185      30.064  30.637  36.703  0.00  0.00           N
ATOM     25  H   TYR A 185      30.383  31.539  37.025  0.00  0.00           H
ATOM     26  CA  TYR A 185      30.847  29.458  37.061  0.00  0.00           C
ATOM     27  HA  TYR A 185      31.120  28.907  36.161  0.00  0.00           H
ATOM     28  CB  TYR A 185      32.129  29.870  37.791  0.00  0.00           C
ATOM     29  HB2 TYR A 185      32.580  30.657  37.187  0.00  0.00           H
ATOM     30  HB3 TYR A 185      31.836  30.277  38.758  0.00  0.00           H
ATOM     31  CG  TYR A 185      33.136  28.752  37.997  0.00  0.00           C
ATOM     32  CD1 TYR A 185      33.062  27.914  39.103  0.00  0.00           C
ATOM     33  HD1 TYR A 185      32.260  28.068  39.826  0.00  0.00           H
ATOM     34  CE1 TYR A 185      33.985  26.897  39.297  0.00  0.00           C
ATOM     35  HE1 TYR A 185      33.913  26.247  40.169  0.00  0.00           H
ATOM     36  CZ  TYR A 185      35.002  26.714  38.382  0.00  0.00           C
ATOM     37  OH  TYR A 185      35.926  25.704  38.567  0.00  0.00           O
ATOM     38  HH  TYR A 185      35.767  25.192  39.363  0.00  0.00           H
ATOM     39  CE2 TYR A 185      35.095  27.535  37.278  0.00  0.00           C
ATOM     40  HE2 TYR A 185      35.895  27.390  36.552  0.00  0.00           H
ATOM     41  CD2 TYR A 185      34.167  28.547  37.093  0.00  0.00           C
ATOM     42  HD2 TYR A 185      34.240  29.202  36.224  0.00  0.00           H
ATOM     43  C   TYR A 185      30.023  28.507  37.924  0.00  0.00           C
ATOM     44  O   TYR A 185      30.022  27.294  37.708  0.00  0.00           O
ATOM     45  N   THR A 186      29.321  29.072  38.900  0.00  0.00           N
ATOM     46  H   THR A 186      29.413  30.063  39.071  0.00  0.00           H
ATOM     47  CA  THR A 186      28.448  28.300  39.773  0.00  0.00           C
ATOM     48  HA  THR A 186      29.009  27.487  40.235  0.00  0.00           H
ATOM     49  CB  THR A 186      27.869  29.186  40.882  0.00  0.00           C
ATOM     50  HB  THR A 186      27.385  30.049  40.425  0.00  0.00           H
ATOM     51  CG2 THR A 186      26.857  28.421  41.713  0.00  0.00           C
ATOM     52 HG21 THR A 186      27.341  27.558  42.171  0.00  0.00           H
ATOM     53 HG22 THR A 186      26.460  29.071  42.493  0.00  0.00           H
ATOM     54 HG23 THR A 186      26.042  28.083  41.073  0.00  0.00           H
ATOM     55  OG1 THR A 186      28.933  29.632  41.730  0.00  0.00           O
ATOM     56  HG1 THR A 186      28.576  30.188  42.426  0.00  0.00           H
ATOM     57  C   THR A 186      27.313  27.657  38.981  0.00  0.00           C
ATOM     58  O   THR A 186      26.958  26.499  39.205  0.00  0.00           O
ATOM     59  N   PHE A 187      26.762  28.426  38.048  0.00  0.00           N
ATOM     60  H   PHE A 187      27.075  29.383  37.971  0.00  0.00           H
ATOM     61  CA  PHE A 187      25.685  27.977  37.171  0.00  0.00           C
ATOM     62  HA  PHE A 187      24.792  27.748  37.752  0.00  0.00           H
ATOM     63  CB  PHE A 187      25.348  29.089  36.173  0.00  0.00           C
ATOM     64  HB2 PHE A 187      24.977  29.976  36.688  0.00  0.00           H
ATOM     65  HB3 PHE A 187      26.251  29.344  35.617  0.00  0.00           H
ATOM     66  CG  PHE A 187      24.310  28.717  35.158  0.00  0.00           C
ATOM     67  CD1 PHE A 187      22.974  28.644  35.508  0.00  0.00           C
ATOM     68  HD1 PHE A 187      22.679  28.851  36.537  0.00  0.00           H
ATOM     69  CE1 PHE A 187      22.020  28.315  34.571  0.00  0.00           C
ATOM     70  HE1 PHE A 187      20.971  28.253  34.861  0.00  0.00           H
ATOM     71  CZ  PHE A 187      22.392  28.062  33.265  0.00  0.00           C
ATOM     72  HZ  PHE A 187      21.636  27.803  32.524  0.00  0.00           H
ATOM     73  CE2 PHE A 187      23.714  28.138  32.899  0.00  0.00           C
ATOM     74  HE2 PHE A 187      24.012  27.938  31.870  0.00  0.00           H
ATOM     75  CD2 PHE A 187      24.668  28.468  33.842  0.00  0.00           C
ATOM     76  HD2 PHE A 187      25.718  28.537  33.555  0.00  0.00           H
ATOM     77  C   PHE A 187      26.056  26.688  36.438  0.00  0.00           C
ATOM     78  O   PHE A 187      25.264  25.747  36.362  0.00  0.00           O
ATOM     79  N   VAL A 188      27.277  26.649  35.918  0.00  0.00           N
ATOM     80  H   VAL A 188      27.881  27.455  35.990  0.00  0.00           H
ATOM     81  CA  VAL A 188      27.761  25.487  35.185  0.00  0.00           C
ATOM     82  HA  VAL A 188      27.007  25.103  34.498  0.00  0.00           H
ATOM     83  CB  VAL A 188      29.027  25.833  34.383  0.00  0.00           C
ATOM     84  HB  VAL A 188      29.758  26.278  35.058  0.00  0.00           H
ATOM     85  CG1 VAL A 188      29.622  24.589  33.741  0.00  0.00           C
ATOM     86 HG11 VAL A 188      28.892  24.144  33.065  0.00  0.00           H
ATOM     87 HG12 VAL A 188      30.516  24.862  33.180  0.00  0.00           H
ATOM     88 HG13 VAL A 188      29.885  23.870  34.516  0.00  0.00           H
ATOM     89  CG2 VAL A 188      28.695  26.870  33.333  0.00  0.00           C
ATOM     90 HG21 VAL A 188      28.316  27.770  33.817  0.00  0.00           H
ATOM     91 HG22 VAL A 188      29.593  27.114  32.765  0.00  0.00           H
ATOM     92 HG23 VAL A 188      27.936  26.474  32.658  0.00  0.00           H
ATOM     93  C   VAL A 188      28.040  24.323  36.131  0.00  0.00           C
ATOM     94  O   VAL A 188      27.773  23.165  35.800  0.00  0.00           O
ATOM     95  N   GLN A 189      28.565  24.633  37.311  0.00  0.00           N
ATOM     96  H   GLN A 189      28.831  25.585  37.518  0.00  0.00           H
ATOM     97  CA  GLN A 189      28.820  23.610  38.319  0.00  0.00           C
ATOM     98  HA  GLN A 189      29.524  22.877  37.926  0.00  0.00           H
ATOM     99  CB  GLN A 189      29.413  24.227  39.590  0.00  0.00           C
ATOM    100  HB2 GLN A 189      28.811  25.106  39.821  0.00  0.00           H
ATOM    101  HB3 GLN A 189      29.294  23.487  40.381  0.00  0.00           H
ATOM    102  CG  GLN A 189      30.877  24.629  39.488  0.00  0.00           C
ATOM    103  HG2 GLN A 189      31.470  23.766  39.186  0.00  0.00           H
ATOM    104  HG3 GLN A 189      30.965  25.412  38.735  0.00  0.00           H
ATOM    105  CD  GLN A 189      31.426  25.159  40.809  0.00  0.00           C
ATOM    106  OE1 GLN A 189      30.882  26.102  41.389  0.00  0.00           O
ATOM    107  NE2 GLN A 189      32.501  24.541  41.297  0.00  0.00           N
ATOM    108 HE21 GLN A 189      32.905  24.852  42.169  0.00  0.00           H
ATOM    109 HE22 GLN A 189      32.906  23.766  40.792  0.00  0.00           H
ATOM    110  C   GLN A 189      27.540  22.853  38.662  0.00  0.00           C
ATOM    111  O   GLN A 189      27.520  21.623  38.667  0.00  0.00           O
ATOM    112  N   GLN A 190      26.476  23.600  38.942  0.00  0.00           N
ATOM    113  H   GLN A 190      26.561  24.606  38.944  0.00  0.00           H
ATOM    114  CA  GLN A 190      25.192  23.013  39.306  0.00  0.00           C
ATOM    115  HA  GLN A 190      25.312  22.367  40.176  0.00  0.00           H
ATOM    116  CB  GLN A 190      24.188  24.113  39.650  0.00  0.00           C
ATOM    117  HB2 GLN A 190      24.088  24.749  38.770  0.00  0.00           H
ATOM    118  HB3 GLN A 190      23.234  23.629  39.858  0.00  0.00           H
ATOM    119  CG  GLN A 190      24.595  24.960  40.842  0.00  0.00           C
ATOM    120  HG2 GLN A 190      24.499  24.357  41.745  0.00  0.00           H
ATOM    121  HG3 GLN A 190      25.635  25.263  40.716  0.00  0.00           H
ATOM    122  CD  GLN A 190      23.743  26.207  40.998  0.00  0.00           C
ATOM    123  OE1 GLN A 190      22.965  26.557  40.110  0.00  0.00           O
ATOM    124  NE2 GLN A 190      23.888  26.885  42.132  0.00  0.00           N
ATOM    125 HE21 GLN A 190      23.345  27.722  42.289  0.00  0.00           H
ATOM    126 HE22 GLN A 190      24.539  26.559  42.832  0.00  0.00           H
ATOM    127  C   GLN A 190      24.641  22.128  38.193  0.00  0.00           C
ATOM    128  O   GLN A 190      24.047  21.085  38.459  0.00  0.00           O
ATOM    129  N   HIE A 191      24.842  22.546  36.947  0.00  0.00           N
ATOM    130  H   HIE A 191      25.275  23.441  36.771  0.00  0.00           H
ATOM    131  CA  HIE A 191      24.391  21.761  35.806  0.00  0.00           C
ATOM    132  HA  HIE A 191      23.360  21.443  35.961  0.00  0.00           H
ATOM    133  CB  HIE A 191      24.457  22.594  34.524  0.00  0.00           C
ATOM    134  HB2 HIE A 191      25.301  23.282  34.580  0.00  0.00           H
ATOM    135  HB3 HIE A 191      24.570  21.951  33.651  0.00  0.00           H
ATOM    136  CG  HIE A 191      23.237  23.430  34.286  0.00  0.00           C
ATOM    137  ND1 HIE A 191      22.103  22.931  33.690  0.00  0.00           N
ATOM    138  CE1 HIE A 191      21.191  23.888  33.614  0.00  0.00           C
ATOM    139  HE1 HIE A 191      20.217  23.694  33.165  0.00  0.00           H
ATOM    140  NE2 HIE A 191      21.695  24.984  34.146  0.00  0.00           N
ATOM    141  HE2 HIE A 191      21.225  25.874  34.227  0.00  0.00           H
ATOM    142  CD2 HIE A 191      22.975  24.726  34.578  0.00  0.00           C
ATOM    143  HD2 HIE A 191      23.559  25.515  35.053  0.00  0.00           H
ATOM    144  C   HIE A 191      25.202  20.481  35.641  0.00  0.00           C
ATOM    145  O   HIE A 191      24.696  19.477  35.133  0.00  0.00           O
ATOM    146  N   LEU A 192      26.461  20.520  36.067  0.00  0.00           N
ATOM    147  H   LEU A 192      26.852  21.384  36.414  0.00  0.00           H
ATOM    148  CA  LEU A 192      27.327  19.347  35.999  0.00  0.00           C
ATOM    149  HA  LEU A 192      27.243  18.888  35.014  0.00  0.00           H
ATOM    150  CB  LEU A 192      28.790  19.734  36.236  0.00  0.00           C
ATOM    151  HB2 LEU A 192      28.746  20.340  37.141  0.00  0.00           H
ATOM    152  HB3 LEU A 192      29.351  18.822  36.437  0.00  0.00           H
ATOM    153  CG  LEU A 192      29.484  20.525  35.127  0.00  0.00           C
ATOM    154  HG  LEU A 192      28.881  21.402  34.892  0.00  0.00           H
ATOM    155  CD1 LEU A 192      30.871  20.966  35.557  0.00  0.00           C
ATOM    156 HD11 LEU A 192      31.475  20.090  35.791  0.00  0.00           H
ATOM    157 HD12 LEU A 192      31.341  21.527  34.749  0.00  0.00           H
ATOM    158 HD13 LEU A 192      30.793  21.600  36.441  0.00  0.00           H
ATOM    159  CD2 LEU A 192      29.562  19.706  33.849  0.00  0.00           C
ATOM    160 HD21 LEU A 192      28.555  19.449  33.520  0.00  0.00           H
ATOM    161 HD22 LEU A 192      30.060  20.289  33.074  0.00  0.00           H
ATOM    162 HD23 LEU A 192      30.127  18.793  34.036  0.00  0.00           H
ATOM    163  C   LEU A 192      26.889  18.298  37.012  0.00  0.00           C
ATOM    164  O   LEU A 192      27.083  17.103  36.800  0.00  0.00           O
ATOM    165  N   MET A 193      26.297  18.757  38.113  0.00  0.00           N
ATOM    166  H   MET A 193      26.208  19.754  38.250  0.00  0.00           H
ATOM    167  CA  MET A 193      25.799  17.868  39.159  0.00  0.00           C
ATOM    168  HA  MET A 193      26.532  17.086  39.358  0.00  0.00           H
ATOM    169  CB  MET A 193      25.552  18.647  40.451  0.00  0.00           C
ATOM    170  HB2 MET A 193      24.643  19.227  40.295  0.00  0.00           H
ATOM    171  HB3 MET A 193      25.380  17.907  41.232  0.00  0.00           H
ATOM    172  CG  MET A 193      26.676  19.574  40.872  0.00  0.00           C
ATOM    173  HG2 MET A 193      27.377  19.651  40.041  0.00  0.00           H
ATOM    174  HG3 MET A 193      26.245  20.554  41.076  0.00  0.00           H
ATOM    175  SD  MET A 193      27.553  18.997  42.336  0.00  0.00           S
ATOM    176  CE  MET A 193      28.568  17.729  41.616  0.00  0.00           C
ATOM    177  HE1 MET A 193      29.217  18.168  40.858  0.00  0.00           H
ATOM    178  HE2 MET A 193      29.179  17.267  42.393  0.00  0.00           H
ATOM    179  HE3 MET A 193      27.933  16.972  41.156  0.00  0.00           H
ATOM    180  C   MET A 193      24.506  17.167  38.739  0.00  0.00           C
ATOM    181  O   MET A 193      24.078  16.201  39.375  0.00  0.00           O
ATOM    182  N   ILE A 194      23.892  17.667  37.671  0.00  0.00           N
ATOM    183  H   ILE A 194      24.318  18.443  37.185  0.00  0.00           H
ATOM    184  CA  ILE A 194      22.597  17.186  37.203  0.00  0.00           C
ATOM    185  HA  ILE A 194      22.152  16.534  37.955  0.00  0.00           H
ATOM    186  CB  ILE A 194      21.644  18.378  36.922  0.00  0.00           C
ATOM    187  HB  ILE A 194      22.147  19.068  36.245  0.00  0.00           H
ATOM    188  CG2 ILE A 194      20.345  17.922  36.300  0.00  0.00           C
ATOM    189 HG21 ILE A 194      19.841  17.232  36.977  0.00  0.00           H
ATOM    190 HG22 ILE A 194      19.705  18.785  36.119  0.00  0.00           H
ATOM    191 HG23 ILE A 194      20.551  17.418  35.356  0.00  0.00           H
ATOM    192  CG1 ILE A 194      21.337  19.117  38.220  0.00  0.00           C
ATOM    193 HG12 ILE A 194      22.265  19.575  38.563  0.00  0.00           H
ATOM    194 HG13 ILE A 194      20.612  19.897  37.990  0.00  0.00           H
ATOM    195  CD1 ILE A 194      20.786  18.222  39.307  0.00  0.00           C
ATOM    196 HD11 ILE A 194      21.511  17.442  39.538  0.00  0.00           H
ATOM    197 HD12 ILE A 194      20.591  18.813  40.202  0.00  0.00           H
ATOM    198 HD13 ILE A 194      19.857  17.764  38.965  0.00  0.00           H
ATOM    199  C   ILE A 194      22.749  16.316  35.950  0.00  0.00           C
ATOM    200  O   ILE A 194      21.936  15.424  35.688  0.00  0.00           O
ATOM    201  N   GLY A 195      23.806  16.566  35.184  0.00  0.00           N
ATOM    202  H   GLY A 195      24.456  17.299  35.430  0.00  0.00           H
ATOM    203  CA  GLY A 195      24.057  15.800  33.978  0.00  0.00           C
ATOM    204  HA2 GLY A 195      25.133  15.648  33.883  0.00  0.00           H
ATOM    205  HA3 GLY A 195      23.562  14.834  34.072  0.00  0.00           H
ATOM    206  C   GLY A 195      23.545  16.498  32.732  0.00  0.00           C
ATOM    207  O   GLY A 195      23.489  15.904  31.652  0.00  0.00           O
ATOM    208  N   THR A 196      23.172  17.764  32.892  0.00  0.00           N
ATOM    209  H   THR A 196      23.193  18.160  33.821  0.00  0.00           H
ATOM    210  CA  THR A 196      22.703  18.599  31.794  0.00  0.00           C
ATOM    211  HA  THR A 196      21.729  18.260  31.442  0.00  0.00           H
ATOM    212  CB  THR A 196      22.581  20.073  32.235  0.00  0.00           C
ATOM    213  HB  THR A 196      23.564  20.425  32.549  0.00  0.00           H
ATOM    214  CG2 THR A 196      22.069  20.948  31.098  0.00  0.00           C
ATOM    215 HG21 THR A 196      21.086  20.598  30.783  0.00  0.00           H
ATOM    216 HG22 THR A 196      21.994  21.981  31.439  0.00  0.00           H
ATOM    217 HG23 THR A 196      22.760  20.893  30.257  0.00  0.00           H
ATOM    218  OG1 THR A 196      21.690  20.175  33.354  0.00  0.00           O
ATOM    219  HG1 THR A 196      21.619  21.094  33.623  0.00  0.00           H
ATOM    220  C   THR A 196      23.625  18.531  30.582  0.00  0.00           C
ATOM    221  O   THR A 196      24.846  18.553  30.719  0.00  0.00           O
ATOM    222  N   ASP A 197      23.033  18.427  29.398  0.00  0.00           N
ATOM    223  H   ASP A 197      22.042  18.237  29.344  0.00  0.00           H
ATOM    224  CA  ASP A 197      23.782  18.540  28.156  0.00  0.00           C
ATOM    225  HA  ASP A 197      24.731  18.011  28.249  0.00  0.00           H
ATOM    226  CB  ASP A 197      22.993  17.930  26.992  0.00  0.00           C
ATOM    227  HB2 ASP A 197      22.644  16.950  27.319  0.00  0.00           H
ATOM    228  HB3 ASP A 197      22.135  18.571  26.790  0.00  0.00           H
ATOM    229  CG  ASP A 197      23.823  17.775  25.720  0.00  0.00           C
ATOM    230  OD1 ASP A 197      24.831  18.496  25.541  0.00  0.00           O
ATOM    231  OD2 ASP A 197      23.451  16.927  24.881  0.00  0.00           O
ATOM    232  C   ASP A 197      24.073  20.015  27.907  0.00  0.00           C
ATOM    233  O   ASP A 197      23.147  20.827  27.845  0.00  0.00           O
ATOM    234  N   PRO A 198      25.362  20.370  27.778  0.00  0.00           N
ATOM    235  CD  PRO A 198      26.529  19.486  27.929  0.00  0.00           C
ATOM    236  HD2 PRO A 198      26.298  18.497  27.533  0.00  0.00           H
ATOM    237  HD3 PRO A 198      26.797  19.402  28.982  0.00  0.00           H
ATOM    238  CG  PRO A 198      27.575  20.191  27.130  0.00  0.00           C
ATOM    239  HG2 PRO A 198      27.498  19.911  26.080  0.00  0.00           H
ATOM    240  HG3 PRO A 198      28.567  19.935  27.502  0.00  0.00           H
ATOM    241  CB  PRO A 198      27.287  21.656  27.332  0.00  0.00           C
ATOM    242  HB2 PRO A 198      27.603  22.217  26.452  0.00  0.00           H
ATOM    243  HB3 PRO A 198      27.782  22.060  28.216  0.00  0.00           H
ATOM    244  CA  PRO A 198      25.760  21.755  27.494  0.00  0.00           C
ATOM    245  HA  PRO A 198      25.472  22.362  28.352  0.00  0.00           H
ATOM    246  C   PRO A 198      25.114  22.323  26.227  0.00  0.00           C
ATOM    247  O   PRO A 198      24.856  23.526  26.163  0.00  0.00           O
ATOM    248  N   ARG A 199      24.851  21.469  25.242  0.00  0.00           N
ATOM    249  H   ARG A 199      25.098  20.494  25.339  0.00  0.00           H
ATOM    250  CA  ARG A 199      24.270  21.914  23.976  0.00  0.00           C
ATOM    251  HA  ARG A 199      24.859  22.734  23.565  0.00  0.00           H
ATOM    252  CB  ARG A 199      24.258  20.767  22.965  0.00  0.00           C
ATOM    253  HB2 ARG A 199      23.690  19.943  23.396  0.00  0.00           H
ATOM    254  HB3 ARG A 199      23.758  21.118  22.062  0.00  0.00           H
ATOM    255  CG  ARG A 199      25.655  20.291  22.616  0.00  0.00           C
ATOM    256  HG2 ARG A 199      26.198  21.140  22.201  0.00  0.00           H
ATOM    257  HG3 ARG A 199      26.134  19.970  23.541  0.00  0.00           H
ATOM    258  CD  ARG A 199      25.666  19.148  21.618  0.00  0.00           C
ATOM    259  HD2 ARG A 199      25.148  18.286  22.040  0.00  0.00           H
ATOM    260  HD3 ARG A 199      25.167  19.456  20.699  0.00  0.00           H
ATOM    261  NE  ARG A 199      27.037  18.760  21.299  0.00  0.00           N
ATOM    262  HE  ARG A 199      27.449  18.012  21.838  0.00  0.00           H
ATOM    263  CZ  ARG A 199      27.768  19.333  20.348  0.00  0.00           C
ATOM    264  NH1 ARG A 199      27.252  20.315  19.612  0.00  0.00           N
ATOM    265 HH11 ARG A 199      26.305  20.622  19.779  0.00  0.00           H
ATOM    266 HH12 ARG A 199      27.810  20.748  18.891  0.00  0.00           H
ATOM    267  NH2 ARG A 199      29.012  18.925  20.129  0.00  0.00           N
ATOM    268 HH21 ARG A 199      29.401  18.178  20.688  0.00  0.00           H
ATOM    269 HH22 ARG A 199      29.564  19.362  19.406  0.00  0.00           H
ATOM    270  C   ARG A 199      22.864  22.470  24.167  0.00  0.00           C
ATOM    271  O   ARG A 199      22.417  23.327  23.405  0.00  0.00           O
ATOM    272  N   THR A 200      22.180  21.984  25.197  0.00  0.00           N
ATOM    273  H   THR A 200      22.567  21.222  25.735  0.00  0.00           H
ATOM    274  CA  THR A 200      20.857  22.484  25.557  0.00  0.00           C
ATOM    275  HA  THR A 200      20.192  22.436  24.694  0.00  0.00           H
ATOM    276  CB  THR A 200      20.237  21.655  26.705  0.00  0.00           C
ATOM    277  HB  THR A 200      20.929  21.651  27.547  0.00  0.00           H
ATOM    278  CG2 THR A 200      18.906  22.245  27.145  0.00  0.00           C
ATOM    279 HG21 THR A 200      18.214  22.249  26.303  0.00  0.00           H
ATOM    280 HG22 THR A 200      18.491  21.643  27.953  0.00  0.00           H
ATOM    281 HG23 THR A 200      19.058  23.266  27.494  0.00  0.00           H
ATOM    282  OG1 THR A 200      20.037  20.305  26.265  0.00  0.00           O
ATOM    283  HG1 THR A 200      19.652  19.791  26.978  0.00  0.00           H
ATOM    284  C   THR A 200      20.926  23.954  25.966  0.00  0.00           C
ATOM    285  O   THR A 200      20.071  24.757  25.588  0.00  0.00           O
ATOM    286  N   ILE A 201      21.955  24.300  26.731  0.00  0.00           N
ATOM    287  H   ILE A 201      22.608  23.597  27.046  0.00  0.00           H
ATOM    288  CA  ILE A 201      22.152  25.674  27.175  0.00  0.00           C
ATOM    289  HA  ILE A 201      21.202  26.132  27.451  0.00  0.00           H
ATOM    290  CB  ILE A 201      23.124  25.749  28.370  0.00  0.00           C
ATOM    291  HB  ILE A 201      24.114  25.433  28.041  0.00  0.00           H
ATOM    292  CG2 ILE A 201      23.199  27.167  28.911  0.00  0.00           C
ATOM    293 HG21 ILE A 201      22.209  27.483  29.241  0.00  0.00           H
ATOM    294 HG22 ILE A 201      23.890  27.199  29.753  0.00  0.00           H
ATOM    295 HG23 ILE A 201      23.551  27.837  28.127  0.00  0.00           H
ATOM    296  CG1 ILE A 201      22.697  24.770  29.467  0.00  0.00           C
ATOM    297 HG12 ILE A 201      22.627  23.783  29.009  0.00  0.00           H
ATOM    298 HG13 ILE A 201      23.485  24.765  30.220  0.00  0.00           H
ATOM    299  CD1 ILE A 201      21.376  25.118  30.122  0.00  0.00           C
ATOM    300 HD11 ILE A 201      20.587  25.123  29.370  0.00  0.00           H
ATOM    301 HD12 ILE A 201      21.143  24.378  30.888  0.00  0.00           H
ATOM    302 HD13 ILE A 201      21.445  26.104  30.581  0.00  0.00           H
ATOM    303  C   ILE A 201      22.683  26.533  26.032  0.00  0.00           C
ATOM    304  O   ILE A 201      22.327  27.706  25.905  0.00  0.00           O
ATOM    305  N   LEU A 202      23.528  25.938  25.195  0.00  0.00           N
ATOM    306  H   LEU A 202      23.794  24.976  25.351  0.00  0.00           H
ATOM    307  CA  LEU A 202      24.138  26.652  24.078  0.00  0.00           C
ATOM    308  HA  LEU A 202      24.443  27.649  24.397  0.00  0.00           H
ATOM    309  CB  LEU A 202      25.373  25.898  23.580  0.00  0.00           C
ATOM    310  HB2 LEU A 202      25.032  24.863  23.554  0.00  0.00           H
ATOM    311  HB3 LEU A 202      25.581  26.237  22.566  0.00  0.00           H
ATOM    312  CG  LEU A 202      26.647  25.993  24.421  0.00  0.00           C
ATOM    313  HG  LEU A 202      26.405  25.743  25.454  0.00  0.00           H
ATOM    314  CD1 LEU A 202      27.713  25.035  23.905  0.00  0.00           C
ATOM    315 HD11 LEU A 202      27.956  25.285  22.872  0.00  0.00           H
ATOM    316 HD12 LEU A 202      28.609  25.123  24.520  0.00  0.00           H
ATOM    317 HD13 LEU A 202      27.338  24.013  23.953  0.00  0.00           H
ATOM    318  CD2 LEU A 202      27.172  27.423  24.438  0.00  0.00           C
ATOM    319 HD21 LEU A 202      26.416  28.083  24.865  0.00  0.00           H
ATOM    320 HD22 LEU A 202      28.078  27.471  25.041  0.00  0.00           H
ATOM    321 HD23 LEU A 202      27.396  27.740  23.419  0.00  0.00           H
ATOM    322  C   LEU A 202      23.172  26.874  22.913  0.00  0.00           C
ATOM    323  O   LEU A 202      23.414  27.723  22.056  0.00  0.00           O
ATOM    324  N   LYS A 203      22.082  26.113  22.880  0.00  0.00           N
ATOM    325  H   LYS A 203      21.919  25.413  23.589  0.00  0.00           H
ATOM    326  CA  LYS A 203      21.127  26.222  21.786  0.00  0.00           C
ATOM    327  HA  LYS A 203      21.654  26.151  20.834  0.00  0.00           H
ATOM    328  CB  LYS A 203      20.084  25.104  21.852  0.00  0.00           C
ATOM    329  HB2 LYS A 203      20.619  24.165  22.000  0.00  0.00           H
ATOM    330  HB3 LYS A 203      19.448  25.299  22.715  0.00  0.00           H
ATOM    331  CG  LYS A 203      19.223  25.006  20.598  0.00  0.00           C
ATOM    332  HG2 LYS A 203      18.600  25.899  20.546  0.00  0.00           H
ATOM    333  HG3 LYS A 203      19.887  24.976  19.734  0.00  0.00           H
ATOM    334  CD  LYS A 203      18.336  23.770  20.597  0.00  0.00           C
ATOM    335  HD2 LYS A 203      18.969  22.885  20.673  0.00  0.00           H
ATOM    336  HD3 LYS A 203      17.671  23.816  21.460  0.00  0.00           H
ATOM    337  CE  LYS A 203      17.506  23.693  19.319  0.00  0.00           C
ATOM    338  HE2 LYS A 203      16.862  24.572  19.283  0.00  0.00           H
ATOM    339  HE3 LYS A 203      18.191  23.710  18.472  0.00  0.00           H
ATOM    340  NZ  LYS A 203      16.670  22.462  19.256  0.00  0.00           N
ATOM    341  HZ1 LYS A 203      16.035  22.446  20.042  0.00  0.00           H
ATOM    342  HZ2 LYS A 203      16.142  22.458  18.396  0.00  0.00           H
ATOM    343  HZ3 LYS A 203      17.267  21.648  19.289  0.00  0.00           H
ATOM    344  C   LYS A 203      20.438  27.585  21.790  0.00  0.00           C
ATOM    345  O   LYS A 203      20.063  28.100  20.735  0.00  0.00           O
ATOM    346  N   ASP A 204      20.282  28.174  22.972  0.00  0.00           N
ATOM    347  H   ASP A 204      20.528  27.695  23.827  0.00  0.00           H
ATOM    348  CA  ASP A 204      19.669  29.495  23.071  0.00  0.00           C
ATOM    349  HA  ASP A 204      19.371  29.839  22.081  0.00  0.00           H
ATOM    350  CB  ASP A 204      18.426  29.442  23.966  0.00  0.00           C
ATOM    351  HB2 ASP A 204      18.055  30.461  24.082  0.00  0.00           H
ATOM    352  HB3 ASP A 204      17.676  28.838  23.456  0.00  0.00           H
ATOM    353  CG  ASP A 204      18.707  28.849  25.333  0.00  0.00           C
ATOM    354  OD1 ASP A 204      19.588  29.375  26.047  0.00  0.00           O
ATOM    355  OD2 ASP A 204      18.043  27.854  25.694  0.00  0.00           O
ATOM    356  C   ASP A 204      20.651  30.556  23.576  0.00  0.00           C
ATOM    357  O   ASP A 204      20.330  31.744  23.605  0.00  0.00           O
ATOM    358  N   LEU A 205      21.847  30.126  23.972  0.00  0.00           N
ATOM    359  H   LEU A 205      22.030  29.138  24.073  0.00  0.00           H
ATOM    360  CA  LEU A 205      22.907  31.067  24.325  0.00  0.00           C
ATOM    361  HA  LEU A 205      22.465  31.981  24.723  0.00  0.00           H
ATOM    362  CB  LEU A 205      23.838  30.473  25.384  0.00  0.00           C
ATOM    363  HB2 LEU A 205      23.280  29.616  25.763  0.00  0.00           H
ATOM    364  HB3 LEU A 205      24.745  30.126  24.889  0.00  0.00           H
ATOM    365  CG  LEU A 205      24.213  31.392  26.549  0.00  0.00           C
ATOM    366  HG  LEU A 205      24.758  32.250  26.156  0.00  0.00           H
ATOM    367  CD1 LEU A 205      22.973  31.873  27.285  0.00  0.00           C
ATOM    368 HD11 LEU A 205      22.428  31.015  27.679  0.00  0.00           H
ATOM    369 HD12 LEU A 205      23.269  32.524  28.108  0.00  0.00           H
ATOM    370 HD13 LEU A 205      22.333  32.425  26.597  0.00  0.00           H
ATOM    371  CD2 LEU A 205      25.163  30.688  27.508  0.00  0.00           C
ATOM    372 HD21 LEU A 205      26.072  30.405  26.977  0.00  0.00           H
ATOM    373 HD22 LEU A 205      25.416  31.360  28.328  0.00  0.00           H
ATOM    374 HD23 LEU A 205      24.683  29.794  27.906  0.00  0.00           H
ATOM    375  C   LEU A 205      23.675  31.436  23.060  0.00  0.00           C
ATOM    376  O   LEU A 205      24.249  32.520  22.951  0.00  0.00           O
ATOM    377  N   LEU A 206      23.680  30.506  22.111  0.00  0.00           N
ATOM    378  H   LEU A 206      23.377  29.572  22.347  0.00  0.00           H
ATOM    379  CA  LEU A 206      24.138  30.761  20.749  0.00  0.00           C
ATOM    380  HA  LEU A 206      24.332  31.827  20.626  0.00  0.00           H
ATOM    381  CB  LEU A 206      25.422  29.991  20.440  0.00  0.00           C
ATOM    382  HB2 LEU A 206      25.164  28.965  20.703  0.00  0.00           H
ATOM    383  HB3 LEU A 206      25.593  30.059  19.366  0.00  0.00           H
ATOM    384  CG  LEU A 206      26.691  30.402  21.183  0.00  0.00           C
ATOM    385  HG  LEU A 206      26.526  30.295  22.255  0.00  0.00           H
ATOM    386  CD1 LEU A 206      27.860  29.525  20.761  0.00  0.00           C
ATOM    387 HD11 LEU A 206      28.026  29.631  19.689  0.00  0.00           H
ATOM    388 HD12 LEU A 206      28.757  29.830  21.299  0.00  0.00           H
ATOM    389 HD13 LEU A 206      27.635  28.483  20.992  0.00  0.00           H
ATOM    390  CD2 LEU A 206      26.999  31.869  20.935  0.00  0.00           C
ATOM    391 HD21 LEU A 206      26.168  32.480  21.287  0.00  0.00           H
ATOM    392 HD22 LEU A 206      27.906  32.147  21.471  0.00  0.00           H
ATOM    393 HD23 LEU A 206      27.144  32.035  19.867  0.00  0.00           H
ATOM    394  C   LEU A 206      23.028  30.356  19.786  0.00  0.00           C
ATOM    395  O   LEU A 206      23.111  29.310  19.142  0.00  0.00           O
ATOM    396  N   PRO A 207      21.981  31.189  19.689  0.00  0.00           N
ATOM    397  CD  PRO A 207      21.998  32.594  20.131  0.00  0.00           C
ATOM    398  HD2 PRO A 207      22.950  33.049  19.861  0.00  0.00           H
ATOM    399  HD3 PRO A 207      21.869  32.637  21.212  0.00  0.00           H
ATOM    400  CG  PRO A 207      20.843  33.196  19.394  0.00  0.00           C
ATOM    401  HG2 PRO A 207      21.177  33.573  18.428  0.00  0.00           H
ATOM    402  HG3 PRO A 207      20.418  34.013  19.976  0.00  0.00           H
ATOM    403  CB  PRO A 207      19.864  32.095  19.236  0.00  0.00           C
ATOM    404  HB2 PRO A 207      19.228  32.262  18.367  0.00  0.00           H
ATOM    405  HB3 PRO A 207      19.242  31.973  20.123  0.00  0.00           H
ATOM    406  CA  PRO A 207      20.721  30.843  19.022  0.00  0.00           C
ATOM    407  HA  PRO A 207      20.317  29.971  19.536  0.00  0.00           H
ATOM    408  C   PRO A 207      20.861  30.536  17.531  0.00  0.00           C
ATOM    409  O   PRO A 207      20.014  29.835  16.980  0.00  0.00           O
ATOM    410  N   GLU A 208      21.910  31.046  16.896  0.00  0.00           N
ATOM    411  H   GLU A 208      22.594  31.588  17.405  0.00  0.00           H
ATOM    412  CA  GLU A 208      22.088  30.882  15.458  0.00  0.00           C
ATOM    413  HA  GLU A 208      21.227  30.367  15.033  0.00  0.00           H
ATOM    414  CB  GLU A 208      22.223  32.246  14.783  0.00  0.00           C
ATOM    415  HB2 GLU A 208      23.258  32.566  14.908  0.00  0.00           H
ATOM    416  HB3 GLU A 208      22.014  32.102  13.723  0.00  0.00           H
ATOM    417  CG  GLU A 208      21.297  33.304  15.340  0.00  0.00           C
ATOM    418  HG2 GLU A 208      20.340  33.206  14.828  0.00  0.00           H
ATOM    419  HG3 GLU A 208      21.159  33.121  16.406  0.00  0.00           H
ATOM    420  CD  GLU A 208      21.839  34.705  15.135  0.00  0.00           C
ATOM    421  OE1 GLU A 208      22.345  34.990  14.026  0.00  0.00           O
ATOM    422  OE2 GLU A 208      21.769  35.513  16.087  0.00  0.00           O
ATOM    423  C   GLU A 208      23.309  30.035  15.128  0.00  0.00           C
ATOM    424  O   GLU A 208      23.641  29.844  13.960  0.00  0.00           O
ATOM    425  N   THR A 209      23.983  29.536  16.159  0.00  0.00           N
ATOM    426  H   THR A 209      23.665  29.680  17.106  0.00  0.00           H
ATOM    427  CA  THR A 209      25.226  28.808  15.951  0.00  0.00           C
ATOM    428  HA  THR A 209      25.363  28.596  14.891  0.00  0.00           H
ATOM    429  CB  THR A 209      26.439  29.618  16.453  0.00  0.00           C
ATOM    430  HB  THR A 209      26.375  29.713  17.537  0.00  0.00           H
ATOM    431  CG2 THR A 209      27.744  28.925  16.080  0.00  0.00           C
ATOM    432 HG21 THR A 209      27.809  28.831  14.996  0.00  0.00           H
ATOM    433 HG22 THR A 209      28.586  29.514  16.443  0.00  0.00           H
ATOM    434 HG23 THR A 209      27.772  27.934  16.533  0.00  0.00           H
ATOM    435  OG1 THR A 209      26.415  30.929  15.875  0.00  0.00           O
ATOM    436  HG1 THR A 209      27.171  31.431  16.188  0.00  0.00           H
ATOM    437  C   THR A 209      25.221  27.451  16.644  0.00  0.00           C
ATOM    438  O   THR A 209      24.933  27.352  17.839  0.00  0.00           O
ATOM    439  N   ILE A 210      25.530  26.405  15.886  0.00  0.00           N
ATOM    440  H   ILE A 210      25.572  26.489  14.880  0.00  0.00           H
ATOM    441  CA  ILE A 210      25.737  25.090  16.477  0.00  0.00           C
ATOM    442  HA  ILE A 210      25.450  25.079  17.529  0.00  0.00           H
ATOM    443  CB  ILE A 210      24.965  23.966  15.716  0.00  0.00           C
ATOM    444  HB  ILE A 210      25.125  23.018  16.229  0.00  0.00           H
ATOM    445  CG2 ILE A 210      23.471  24.275  15.672  0.00  0.00           C
ATOM    446 HG21 ILE A 210      23.310  25.223  15.159  0.00  0.00           H
ATOM    447 HG22 ILE A 210      22.950  23.481  15.138  0.00  0.00           H
ATOM    448 HG23 ILE A 210      23.083  24.343  16.689  0.00  0.00           H
ATOM    449  CG1 ILE A 210      25.515  23.743  14.304  0.00  0.00           C
ATOM    450 HG12 ILE A 210      24.667  23.742  13.620  0.00  0.00           H
ATOM    451 HG13 ILE A 210      26.167  24.586  14.071  0.00  0.00           H
ATOM    452  CD1 ILE A 210      26.290  22.447  14.152  0.00  0.00           C
ATOM    453 HD11 ILE A 210      25.639  21.604  14.384  0.00  0.00           H
ATOM    454 HD12 ILE A 210      26.650  22.356  13.127  0.00  0.00           H
ATOM    455 HD13 ILE A 210      27.140  22.449  14.835  0.00  0.00           H
ATOM    456  C   ILE A 210      27.239  24.790  16.523  0.00  0.00           C
ATOM    457  O   ILE A 210      27.968  25.012  15.552  0.00  0.00           O
ATOM    458  N   PRO A 211      27.713  24.324  17.683  0.00  0.00           N
ATOM    459  CD  PRO A 211      26.929  24.169  18.920  0.00  0.00           C
ATOM    460  HD2 PRO A 211      26.066  23.532  18.727  0.00  0.00           H
ATOM    461  HD3 PRO A 211      26.589  25.147  19.261  0.00  0.00           H
ATOM    462  CG  PRO A 211      27.905  23.542  19.868  0.00  0.00           C
ATOM    463  HG2 PRO A 211      27.783  22.459  19.847  0.00  0.00           H
ATOM    464  HG3 PRO A 211      27.716  23.909  20.876  0.00  0.00           H
ATOM    465  CB  PRO A 211      29.262  23.945  19.401  0.00  0.00           C
ATOM    466  HB2 PRO A 211      29.984  23.176  19.675  0.00  0.00           H
ATOM    467  HB3 PRO A 211      29.590  24.907  19.795  0.00  0.00           H
ATOM    468  CA  PRO A 211      29.134  24.020  17.881  0.00  0.00           C
ATOM    469  HA  PRO A 211      29.715  24.836  17.451  0.00  0.00           H
ATOM    470  C   PRO A 211      29.548  22.704  17.232  0.00  0.00           C
ATOM    471  O   PRO A 211      28.813  21.722  17.343  0.00  0.00           O
ATOM    472  N   PRO A 212      30.713  22.693  16.563  0.00  0.00           N
ATOM    473  CD  PRO A 212      31.567  23.882  16.398  0.00  0.00           C
ATOM    474  HD2 PRO A 212      31.989  24.163  17.362  0.00  0.00           H
ATOM    475  HD3 PRO A 212      30.969  24.707  16.010  0.00  0.00           H
ATOM    476  CG  PRO A 212      32.619  23.422  15.415  0.00  0.00           C
ATOM    477  HG2 PRO A 212      33.567  23.912  15.635  0.00  0.00           H
ATOM    478  HG3 PRO A 212      32.309  23.670  14.400  0.00  0.00           H
ATOM    479  CB  PRO A 212      32.713  21.954  15.596  0.00  0.00           C
ATOM    480  HB2 PRO A 212      33.326  21.707  16.463  0.00  0.00           H
ATOM    481  HB3 PRO A 212      33.101  21.438  14.718  0.00  0.00           H
ATOM    482  CA  PRO A 212      31.265  21.536  15.849  0.00  0.00           C
ATOM    483  HA  PRO A 212      30.698  21.425  14.924  0.00  0.00           H
ATOM    484  C   PRO A 212      31.200  20.233  16.646  0.00  0.00           C
ATOM    485  O   PRO A 212      31.444  20.237  17.852  0.00  0.00           O
ATOM    486  N   PRO A 213      30.867  19.128  15.961  0.00  0.00           N
ATOM    487  CD  PRO A 213      30.709  19.116  14.496  0.00  0.00           C
ATOM    488  HD2 PRO A 213      31.422  19.806  14.042  0.00  0.00           H
ATOM    489  HD3 PRO A 213      29.695  19.416  14.231  0.00  0.00           H
ATOM    490  CG  PRO A 213      30.990  17.698  14.152  0.00  0.00           C
ATOM    491  HG2 PRO A 213      32.064  17.538  14.055  0.00  0.00           H
ATOM    492  HG3 PRO A 213      30.497  17.432  13.217  0.00  0.00           H
ATOM    493  CB  PRO A 213      30.421  16.914  15.299  0.00  0.00           C
ATOM    494  HB2 PRO A 213      30.944  15.967  15.432  0.00  0.00           H
ATOM    495  HB3 PRO A 213      29.358  16.723  15.148  0.00  0.00           H
ATOM    496  CA  PRO A 213      30.623  17.800  16.540  0.00  0.00           C
ATOM    497  HA  PRO A 213      29.715  17.885  17.138  0.00  0.00           H
ATOM    498  C   PRO A 213      31.758  17.246  17.411  0.00  0.00           C
ATOM    499  O   PRO A 213      31.472  16.539  18.374  0.00  0.00           O
ATOM    500  N   GLU A 214      33.011  17.554  17.091  0.00  0.00           N
ATOM    501  H   GLU A 214      33.214  18.191  16.334  0.00  0.00           H
ATOM    502  CA  GLU A 214      34.131  16.898  17.764  0.00  0.00           C
ATOM    503  HA  GLU A 214      33.816  15.934  18.164  0.00  0.00           H
ATOM    504  CB  GLU A 214      35.278  16.665  16.764  0.00  0.00           C
ATOM    505  HB2 GLU A 214      35.892  15.873  17.192  0.00  0.00           H
ATOM    506  HB3 GLU A 214      34.807  16.305  15.848  0.00  0.00           H
ATOM    507  CG  GLU A 214      36.159  17.877  16.443  0.00  0.00           C
ATOM    508  HG2 GLU A 214      36.566  18.245  17.385  0.00  0.00           H
ATOM    509  HG3 GLU A 214      36.974  17.529  15.808  0.00  0.00           H
ATOM    510  CD  GLU A 214      35.417  18.997  15.742  0.00  0.00           C
ATOM    511  OE1 GLU A 214      34.341  18.731  15.166  0.00  0.00           O
ATOM    512  OE2 GLU A 214      35.913  20.145  15.769  0.00  0.00           O
ATOM    513  C   GLU A 214      34.638  17.664  19.002  0.00  0.00           C
ATOM    514  O   GLU A 214      35.804  17.542  19.389  0.00  0.00           O
ATOM    515  N   LEU A 215      33.752  18.423  19.641  0.00  0.00           N
ATOM    516  H   LEU A 215      32.812  18.521  19.285  0.00  0.00           H
ATOM    517  CA  LEU A 215      34.124  19.182  20.835  0.00  0.00           C
ATOM    518  HA  LEU A 215      35.207  19.294  20.880  0.00  0.00           H
ATOM    519  CB  LEU A 215      33.489  20.575  20.801  0.00  0.00           C
ATOM    520  HB2 LEU A 215      32.449  20.360  20.557  0.00  0.00           H
ATOM    521  HB3 LEU A 215      33.549  20.980  21.811  0.00  0.00           H
ATOM    522  CG  LEU A 215      34.045  21.599  19.807  0.00  0.00           C
ATOM    523  HG  LEU A 215      33.921  21.217  18.793  0.00  0.00           H
ATOM    524  CD1 LEU A 215      33.306  22.920  19.944  0.00  0.00           C
ATOM    525 HD11 LEU A 215      33.431  23.303  20.957  0.00  0.00           H
ATOM    526 HD12 LEU A 215      33.711  23.639  19.232  0.00  0.00           H
ATOM    527 HD13 LEU A 215      32.246  22.766  19.742  0.00  0.00           H
ATOM    528  CD2 LEU A 215      35.539  21.806  19.998  0.00  0.00           C
ATOM    529 HD21 LEU A 215      36.060  20.860  19.846  0.00  0.00           H
ATOM    530 HD22 LEU A 215      35.900  22.539  19.276  0.00  0.00           H
ATOM    531 HD23 LEU A 215      35.730  22.167  21.008  0.00  0.00           H
ATOM    532  C   LEU A 215      33.732  18.480  22.136  0.00  0.00           C
ATOM    533  O   LEU A 215      32.601  18.014  22.285  0.00  0.00           O
ATOM    534  N   ASP A 216      34.683  18.419  23.069  0.00  0.00           N
ATOM    535  H   ASP A 216      35.614  18.715  22.811  0.00  0.00           H
ATOM    536  CA  ASP A 216      34.464  17.922  24.431  0.00  0.00           C
ATOM    537  HA  ASP A 216      34.293  16.845  24.413  0.00  0.00           H
ATOM    538  CB  ASP A 216      35.695  18.209  25.302  0.00  0.00           C
ATOM    539  HB2 ASP A 216      36.294  18.967  24.799  0.00  0.00           H
ATOM    540  HB3 ASP A 216      35.332  18.603  26.251  0.00  0.00           H
ATOM    541  CG  ASP A 216      36.545  16.981  25.557  0.00  0.00           C
ATOM    542  OD1 ASP A 216      36.428  15.993  24.804  0.00  0.00           O
ATOM    543  OD2 ASP A 216      37.346  17.012  26.518  0.00  0.00           O
ATOM    544  C   ASP A 216      33.243  18.550  25.095  0.00  0.00           C
ATOM    545  O   ASP A 216      32.896  19.693  24.812  0.00  0.00           O
ATOM    546  N   ASP A 217      32.607  17.812  25.997  0.00  0.00           N
ATOM    547  H   ASP A 217      32.838  16.836  26.123  0.00  0.00           H
ATOM    548  CA  ASP A 217      31.526  18.374  26.796  0.00  0.00           C
ATOM    549  HA  ASP A 217      30.767  18.799  26.139  0.00  0.00           H
ATOM    550  CB  ASP A 217      30.875  17.299  27.663  0.00  0.00           C
ATOM    551  HB2 ASP A 217      31.673  16.727  28.135  0.00  0.00           H
ATOM    552  HB3 ASP A 217      30.279  17.794  28.430  0.00  0.00           H
ATOM    553  CG  ASP A 217      29.995  16.370  26.866  0.00  0.00           C
ATOM    554  OD1 ASP A 217      28.859  16.770  26.530  0.00  0.00           O
ATOM    555  OD2 ASP A 217      30.438  15.237  26.582  0.00  0.00           O
ATOM    556  C   ASP A 217      32.021  19.512  27.682  0.00  0.00           C
ATOM    557  O   ASP A 217      31.391  20.567  27.767  0.00  0.00           O
ATOM    558  N   MET A 218      33.150  19.290  28.346  0.00  0.00           N
ATOM    559  H   MET A 218      33.631  18.406  28.266  0.00  0.00           H
ATOM    560  CA  MET A 218      33.690  20.287  29.254  0.00  0.00           C
ATOM    561  HA  MET A 218      32.908  20.624  29.935  0.00  0.00           H
ATOM    562  CB  MET A 218      34.837  19.703  30.079  0.00  0.00           C
ATOM    563  HB2 MET A 218      34.545  18.696  30.379  0.00  0.00           H
ATOM    564  HB3 MET A 218      35.712  19.650  29.431  0.00  0.00           H
ATOM    565  CG  MET A 218      35.169  20.522  31.312  0.00  0.00           C
ATOM    566  HG2 MET A 218      35.975  20.017  31.845  0.00  0.00           H
ATOM    567  HG3 MET A 218      35.511  21.503  30.983  0.00  0.00           H
ATOM    568  SD  MET A 218      33.759  20.724  32.422  0.00  0.00           S
ATOM    569  CE  MET A 218      33.784  19.182  33.336  0.00  0.00           C
ATOM    570  HE1 MET A 218      34.733  19.087  33.863  0.00  0.00           H
ATOM    571  HE2 MET A 218      32.966  19.173  34.057  0.00  0.00           H
ATOM    572  HE3 MET A 218      33.668  18.348  32.645  0.00  0.00           H
ATOM    573  C   MET A 218      34.151  21.514  28.475  0.00  0.00           C
ATOM    574  O   MET A 218      34.023  22.643  28.949  0.00  0.00           O
ATOM    575  N   THR A 219      34.678  21.288  27.276  0.00  0.00           N
ATOM    576  H   THR A 219      34.875  20.344  26.975  0.00  0.00           H
ATOM    577  CA  THR A 219      35.030  22.385  26.382  0.00  0.00           C
ATOM    578  HA  THR A 219      35.764  23.032  26.863  0.00  0.00           H
ATOM    579  CB  THR A 219      35.623  21.870  25.053  0.00  0.00           C
ATOM    580  HB  THR A 219      34.897  21.211  24.576  0.00  0.00           H
ATOM    581  CG2 THR A 219      35.945  23.034  24.117  0.00  0.00           C
ATOM    582 HG21 THR A 219      36.670  23.693  24.593  0.00  0.00           H
ATOM    583 HG22 THR A 219      36.361  22.648  23.187  0.00  0.00           H
ATOM    584 HG23 THR A 219      35.033  23.592  23.903  0.00  0.00           H
ATOM    585  OG1 THR A 219      36.821  21.127  25.313  0.00  0.00           O
ATOM    586  HG1 THR A 219      37.186  20.809  24.485  0.00  0.00           H
ATOM    587  C   THR A 219      33.800  23.247  26.098  0.00  0.00           C
ATOM    588  O   THR A 219      33.865  24.477  26.175  0.00  0.00           O
ATOM    589  N   LEU A 220      32.682  22.592  25.783  0.00  0.00           N
ATOM    590  H   LEU A 220      32.709  21.590  25.660  0.00  0.00           H
ATOM    591  CA  LEU A 220      31.417  23.285  25.553  0.00  0.00           C
ATOM    592  HA  LEU A 220      31.543  24.028  24.766  0.00  0.00           H
ATOM    593  CB  LEU A 220      30.329  22.298  25.126  0.00  0.00           C
ATOM    594  HB2 LEU A 220      30.373  21.540  25.908  0.00  0.00           H
ATOM    595  HB3 LEU A 220      29.371  22.816  25.176  0.00  0.00           H
ATOM    596  CG  LEU A 220      30.475  21.627  23.756  0.00  0.00           C
ATOM    597  HG  LEU A 220      31.461  21.166  23.695  0.00  0.00           H
ATOM    598  CD1 LEU A 220      29.405  20.563  23.553  0.00  0.00           C
ATOM    599 HD11 LEU A 220      28.419  21.023  23.613  0.00  0.00           H
ATOM    600 HD12 LEU A 220      29.531  20.102  22.573  0.00  0.00           H
ATOM    601 HD13 LEU A 220      29.498  19.801  24.327  0.00  0.00           H
ATOM    602  CD2 LEU A 220      30.425  22.657  22.643  0.00  0.00           C
ATOM    603 HD21 LEU A 220      31.238  23.371  22.772  0.00  0.00           H
ATOM    604 HD22 LEU A 220      30.531  22.157  21.680  0.00  0.00           H
ATOM    605 HD23 LEU A 220      29.471  23.182  22.676  0.00  0.00           H
ATOM    606  C   LEU A 220      30.956  24.053  26.794  0.00  0.00           C
ATOM    607  O   LEU A 220      30.435  25.165  26.687  0.00  0.00           O
ATOM    608  N   TRP A 221      31.144  23.462  27.970  0.00  0.00           N
ATOM    609  H   TRP A 221      31.523  22.527  28.021  0.00  0.00           H
ATOM    610  CA  TRP A 221      30.757  24.120  29.215  0.00  0.00           C
ATOM    611  HA  TRP A 221      29.718  24.443  29.151  0.00  0.00           H
ATOM    612  CB  TRP A 221      30.899  23.169  30.397  0.00  0.00           C
ATOM    613  HB2 TRP A 221      31.780  22.541  30.267  0.00  0.00           H
ATOM    614  HB3 TRP A 221      30.988  23.730  31.327  0.00  0.00           H
ATOM    615  CG  TRP A 221      29.736  22.245  30.565  0.00  0.00           C
ATOM    616  CD1 TRP A 221      29.761  20.883  30.533  0.00  0.00           C
ATOM    617  HD1 TRP A 221      30.730  20.413  30.367  0.00  0.00           H
ATOM    618  NE1 TRP A 221      28.496  20.380  30.727  0.00  0.00           N
ATOM    619  HE1 TRP A 221      28.248  19.401  30.749  0.00  0.00           H
ATOM    620  CE2 TRP A 221      27.624  21.425  30.888  0.00  0.00           C
ATOM    621  CZ2 TRP A 221      26.252  21.422  31.111  0.00  0.00           C
ATOM    622  HZ2 TRP A 221      25.737  20.463  31.180  0.00  0.00           H
ATOM    623  CH2 TRP A 221      25.631  22.634  31.231  0.00  0.00           C
ATOM    624  HH2 TRP A 221      24.556  22.669  31.408  0.00  0.00           H
ATOM    625  CZ3 TRP A 221      26.341  23.834  31.134  0.00  0.00           C
ATOM    626  HZ3 TRP A 221      25.835  24.794  31.231  0.00  0.00           H
ATOM    627  CE3 TRP A 221      27.703  23.839  30.911  0.00  0.00           C
ATOM    628  HE3 TRP A 221      28.211  24.801  30.841  0.00  0.00           H
ATOM    629  CD2 TRP A 221      28.368  22.615  30.787  0.00  0.00           C
ATOM    630  C   TRP A 221      31.583  25.374  29.454  0.00  0.00           C
ATOM    631  O   TRP A 221      31.069  26.382  29.938  0.00  0.00           O
ATOM    632  N   GLN A 222      32.866  25.304  29.113  0.00  0.00           N
ATOM    633  H   GLN A 222      33.263  24.423  28.817  0.00  0.00           H
ATOM    634  CA  GLN A 222      33.746  26.459  29.213  0.00  0.00           C
ATOM    635  HA  GLN A 222      33.713  26.861  30.225  0.00  0.00           H
ATOM    636  CB  GLN A 222      35.189  26.065  28.891  0.00  0.00           C
ATOM    637  HB2 GLN A 222      35.181  25.560  27.925  0.00  0.00           H
ATOM    638  HB3 GLN A 222      35.769  26.985  28.814  0.00  0.00           H
ATOM    639  CG  GLN A 222      35.819  25.155  29.933  0.00  0.00           C
ATOM    640  HG2 GLN A 222      35.901  25.707  30.869  0.00  0.00           H
ATOM    641  HG3 GLN A 222      35.170  24.291  30.076  0.00  0.00           H
ATOM    642  CD  GLN A 222      37.198  24.664  29.537  0.00  0.00           C
ATOM    643  OE1 GLN A 222      37.622  24.816  28.389  0.00  0.00           O
ATOM    644  NE2 GLN A 222      37.909  24.069  30.491  0.00  0.00           N
ATOM    645 HE21 GLN A 222      38.835  23.722  30.284  0.00  0.00           H
ATOM    646 HE22 GLN A 222      37.520  23.966  31.417  0.00  0.00           H
ATOM    647  C   GLN A 222      33.274  27.576  28.285  0.00  0.00           C
ATOM    648  O   GLN A 222      33.376  28.754  28.623  0.00  0.00           O
ATOM    649  N   ILE A 223      32.754  27.199  27.118  0.00  0.00           N
ATOM    650  H   ILE A 223      32.784  26.229  26.839  0.00  0.00           H
ATOM    651  CA  ILE A 223      32.171  28.167  26.195  0.00  0.00           C
ATOM    652  HA  ILE A 223      32.892  28.950  25.959  0.00  0.00           H
ATOM    653  CB  ILE A 223      31.697  27.495  24.890  0.00  0.00           C
ATOM    654  HB  ILE A 223      31.054  26.653  25.145  0.00  0.00           H
ATOM    655  CG2 ILE A 223      30.927  28.475  24.014  0.00  0.00           C
ATOM    656 HG21 ILE A 223      31.571  29.317  23.758  0.00  0.00           H
ATOM    657 HG22 ILE A 223      30.606  27.973  23.102  0.00  0.00           H
ATOM    658 HG23 ILE A 223      30.053  28.838  24.556  0.00  0.00           H
ATOM    659  CG1 ILE A 223      32.892  26.928  24.123  0.00  0.00           C
ATOM    660 HG12 ILE A 223      33.616  27.735  24.006  0.00  0.00           H
ATOM    661 HG13 ILE A 223      33.326  26.137  24.734  0.00  0.00           H
ATOM    662  CD1 ILE A 223      32.535  26.376  22.768  0.00  0.00           C
ATOM    663 HD11 ILE A 223      32.102  27.167  22.156  0.00  0.00           H
ATOM    664 HD12 ILE A 223      33.433  25.992  22.283  0.00  0.00           H
ATOM    665 HD13 ILE A 223      31.812  25.569  22.883  0.00  0.00           H
ATOM    666  C   ILE A 223      30.997  28.883  26.856  0.00  0.00           C
ATOM    667  O   ILE A 223      30.854  30.105  26.743  0.00  0.00           O
ATOM    668  N   VAL A 224      30.172  28.114  27.559  0.00  0.00           N
ATOM    669  H   VAL A 224      30.301  27.113  27.561  0.00  0.00           H
ATOM    670  CA  VAL A 224      29.042  28.667  28.297  0.00  0.00           C
ATOM    671  HA  VAL A 224      28.373  29.234  27.649  0.00  0.00           H
ATOM    672  CB  VAL A 224      28.232  27.558  28.991  0.00  0.00           C
ATOM    673  HB  VAL A 224      28.897  26.990  29.641  0.00  0.00           H
ATOM    674  CG1 VAL A 224      27.102  28.151  29.817  0.00  0.00           C
ATOM    675 HG11 VAL A 224      26.435  28.719  29.168  0.00  0.00           H
ATOM    676 HG12 VAL A 224      26.543  27.348  30.299  0.00  0.00           H
ATOM    677 HG13 VAL A 224      27.516  28.812  30.579  0.00  0.00           H
ATOM    678  CG2 VAL A 224      27.692  26.581  27.962  0.00  0.00           C
ATOM    679 HG21 VAL A 224      28.523  26.129  27.419  0.00  0.00           H
ATOM    680 HG22 VAL A 224      27.121  25.801  28.466  0.00  0.00           H
ATOM    681 HG23 VAL A 224      27.046  27.110  27.262  0.00  0.00           H
ATOM    682  C   VAL A 224      29.515  29.688  29.336  0.00  0.00           C
ATOM    683  O   VAL A 224      28.959  30.783  29.440  0.00  0.00           O
ATOM    684  N   ILE A 225      30.550  29.332  30.093  0.00  0.00           N
ATOM    685  H   ILE A 225      30.952  28.411  29.996  0.00  0.00           H
ATOM    686  CA  ILE A 225      31.100  30.225  31.111  0.00  0.00           C
ATOM    687  HA  ILE A 225      30.320  30.493  31.823  0.00  0.00           H
ATOM    688  CB  ILE A 225      32.280  29.567  31.864  0.00  0.00           C
ATOM    689  HB  ILE A 225      32.992  29.179  31.136  0.00  0.00           H
ATOM    690  CG2 ILE A 225      32.967  30.572  32.753  0.00  0.00           C
ATOM    691 HG21 ILE A 225      32.255  30.960  33.481  0.00  0.00           H
ATOM    692 HG22 ILE A 225      33.794  30.091  33.274  0.00  0.00           H
ATOM    693 HG23 ILE A 225      33.349  31.393  32.146  0.00  0.00           H
ATOM    694  CG1 ILE A 225      31.784  28.394  32.706  0.00  0.00           C
ATOM    695 HG12 ILE A 225      31.088  28.797  33.442  0.00  0.00           H
ATOM    696 HG13 ILE A 225      31.253  27.718  32.036  0.00  0.00           H
ATOM    697  CD1 ILE A 225      32.879  27.642  33.412  0.00  0.00           C
ATOM    698 HD11 ILE A 225      33.411  28.317  34.083  0.00  0.00           H
ATOM    699 HD12 ILE A 225      32.446  26.825  33.988  0.00  0.00           H
ATOM    700 HD13 ILE A 225      33.576  27.239  32.677  0.00  0.00           H
ATOM    701  C   ILE A 225      31.569  31.551  30.509  0.00  0.00           C
ATOM    702  O   ILE A 225      31.214  32.625  30.998  0.00  0.00           O
ATOM    703  N   ASN A 226      32.356  31.471  29.441  0.00  0.00           N
ATOM    704  H   ASN A 226      32.653  30.571  29.091  0.00  0.00           H
ATOM    705  CA  ASN A 226      32.871  32.669  28.793  0.00  0.00           C
ATOM    706  HA  ASN A 226      33.430  33.267  29.512  0.00  0.00           H
ATOM    707  CB  ASN A 226      33.803  32.293  27.640  0.00  0.00           C
ATOM    708  HB2 ASN A 226      33.269  31.614  26.976  0.00  0.00           H
ATOM    709  HB3 ASN A 226      34.076  33.196  27.094  0.00  0.00           H
ATOM    710  CG  ASN A 226      35.078  31.608  28.115  0.00  0.00           C
ATOM    711  OD1 ASN A 226      35.361  31.554  29.312  0.00  0.00           O
ATOM    712  ND2 ASN A 226      35.857  31.090  27.172  0.00  0.00           N
ATOM    713 HD21 ASN A 226      36.715  30.624  27.430  0.00  0.00           H
ATOM    714 HD22 ASN A 226      35.587  31.165  26.202  0.00  0.00           H
ATOM    715  C   ASN A 226      31.751  33.584  28.291  0.00  0.00           C
ATOM    716  O   ASN A 226      31.803  34.795  28.494  0.00  0.00           O
ATOM    717  N   ILE A 227      30.736  33.006  27.651  0.00  0.00           N
ATOM    718  H   ILE A 227      30.745  32.012  27.472  0.00  0.00           H
ATOM    719  CA  ILE A 227      29.609  33.790  27.150  0.00  0.00           C
ATOM    720  HA  ILE A 227      29.977  34.573  26.486  0.00  0.00           H
ATOM    721  CB  ILE A 227      28.594  32.906  26.391  0.00  0.00           C
ATOM    722  HB  ILE A 227      28.330  32.055  27.019  0.00  0.00           H
ATOM    723  CG2 ILE A 227      27.341  33.696  26.055  0.00  0.00           C
ATOM    724 HG21 ILE A 227      27.605  34.547  25.428  0.00  0.00           H
ATOM    725 HG22 ILE A 227      26.640  33.055  25.522  0.00  0.00           H
ATOM    726 HG23 ILE A 227      26.879  34.053  26.975  0.00  0.00           H
ATOM    727  CG1 ILE A 227      29.205  32.360  25.101  0.00  0.00           C
ATOM    728 HG12 ILE A 227      29.439  33.210  24.460  0.00  0.00           H
ATOM    729 HG13 ILE A 227      30.126  31.840  25.365  0.00  0.00           H
ATOM    730  CD1 ILE A 227      28.286  31.412  24.364  0.00  0.00           C
ATOM    731 HD11 ILE A 227      27.365  31.931  24.099  0.00  0.00           H
ATOM    732 HD12 ILE A 227      28.778  31.060  23.457  0.00  0.00           H
ATOM    733 HD13 ILE A 227      28.052  30.561  25.004  0.00  0.00           H
ATOM    734  C   ILE A 227      28.880  34.521  28.277  0.00  0.00           C
ATOM    735  O   ILE A 227      28.657  35.732  28.207  0.00  0.00           O
ATOM    736  N   LEU A 228      28.517  33.775  29.317  0.00  0.00           N
ATOM    737  H   LEU A 228      28.729  32.788  29.316  0.00  0.00           H
ATOM    738  CA  LEU A 228      27.768  34.320  30.444  0.00  0.00           C
ATOM    739  HA  LEU A 228      26.886  34.850  30.082  0.00  0.00           H
ATOM    740  CB  LEU A 228      27.314  33.193  31.373  0.00  0.00           C
ATOM    741  HB2 LEU A 228      28.217  32.599  31.516  0.00  0.00           H
ATOM    742  HB3 LEU A 228      27.014  33.633  32.325  0.00  0.00           H
ATOM    743  CG  LEU A 228      26.193  32.296  30.851  0.00  0.00           C
ATOM    744  HG  LEU A 228      26.459  31.939  29.857  0.00  0.00           H
ATOM    745  CD1 LEU A 228      25.984  31.106  31.780  0.00  0.00           C
ATOM    746 HD11 LEU A 228      25.717  31.463  32.774  0.00  0.00           H
ATOM    747 HD12 LEU A 228      25.182  30.478  31.392  0.00  0.00           H
ATOM    748 HD13 LEU A 228      26.904  30.524  31.837  0.00  0.00           H
ATOM    749  CD2 LEU A 228      24.910  33.096  30.695  0.00  0.00           C
ATOM    750 HD21 LEU A 228      25.073  33.910  29.988  0.00  0.00           H
ATOM    751 HD22 LEU A 228      24.119  32.445  30.322  0.00  0.00           H
ATOM    752 HD23 LEU A 228      24.617  33.507  31.661  0.00  0.00           H
ATOM    753  C   LEU A 228      28.566  35.347  31.240  0.00  0.00           C
ATOM    754  O   LEU A 228      28.003  36.315  31.754  0.00  0.00           O
ATOM    755  N   SER A 229      29.873  35.140  31.347  0.00  0.00           N
ATOM    756  H   SER A 229      30.319  34.347  30.910  0.00  0.00           H
ATOM    757  CA  SER A 229      30.689  36.024  32.174  0.00  0.00           C
ATOM    758  HA  SER A 229      30.050  36.578  32.862  0.00  0.00           H
ATOM    759  CB  SER A 229      31.705  35.215  32.991  0.00  0.00           C
ATOM    760  HB2 SER A 229      32.334  35.914  33.543  0.00  0.00           H
ATOM    761  HB3 SER A 229      31.156  34.588  33.694  0.00  0.00           H
ATOM    762  OG  SER A 229      32.518  34.399  32.165  0.00  0.00           O
ATOM    763  HG  SER A 229      33.139  33.910  32.710  0.00  0.00           H
ATOM    764  C   SER A 229      31.410  37.091  31.353  0.00  0.00           C
ATOM    765  O   SER A 229      32.292  37.780  31.861  0.00  0.00           O
ATOM    766  N   GLU A 230      31.027  37.238  30.090  0.00  0.00           N
ATOM    767  H   GLU A 230      30.363  36.605  29.669  0.00  0.00           H
ATOM    768  CA  GLU A 230      31.601  38.288  29.261  0.00  0.00           C
ATOM    769  HA  GLU A 230      32.679  38.325  29.418  0.00  0.00           H
ATOM    770  CB  GLU A 230      31.332  38.032  27.775  0.00  0.00           C
ATOM    771  HB2 GLU A 230      31.655  37.013  27.564  0.00  0.00           H
ATOM    772  HB3 GLU A 230      30.255  38.110  27.629  0.00  0.00           H
ATOM    773  CG  GLU A 230      32.046  38.998  26.830  0.00  0.00           C
ATOM    774  HG2 GLU A 230      31.686  38.797  25.821  0.00  0.00           H
ATOM    775  HG3 GLU A 230      31.765  40.010  27.121  0.00  0.00           H
ATOM    776  CD  GLU A 230      33.566  38.862  26.864  0.00  0.00           C
ATOM    777  OE1 GLU A 230      34.074  37.798  27.292  0.00  0.00           O
ATOM    778  OE2 GLU A 230      34.254  39.826  26.460  0.00  0.00           O
ATOM    779  C   GLU A 230      31.031  39.634  29.684  0.00  0.00           C
ATOM    780  O   GLU A 230      29.826  39.865  29.577  0.00  0.00           O
ATOM    781  N   NME A 231      31.900  40.526  30.166  0.00  0.00           N
ATOM    782  H   NME A 231      32.879  40.287  30.234  0.00  0.00           H
ATOM    783  CH3 NME A 231      31.482  41.843  30.602  0.00  0.00           C
ATOM    784 HH31 NME A 231      30.405  41.946  30.466  0.00  0.00           H
ATOM    785 HH32 NME A 231      31.729  41.973  31.656  0.00  0.00           H
ATOM    786 HH33 NME A 231      31.996  42.602  30.012  0.00  0.00           H
TER
HETATM  788  C1  LIG B   1      31.709  32.645  22.038  0.00  0.00           C
HETATM  789  C2  LIG B   1      30.916  32.304  21.118  0.00  0.00           C
HETATM  790  O1  LIG B   1      31.186  27.657  17.936  0.00  0.00           O
HETATM  791  O2  LIG B   1      29.157  36.462  23.413  0.00  0.00           O
HETATM  792  O3  LIG B   1      33.126  35.450  25.897  0.00  0.00           O
HETATM  793  C3  LIG B   1      32.272  35.179  24.842  0.00  0.00           C
HETATM  794  C4  LIG B   1      31.155  35.992  24.650  0.00  0.00           C
HETATM  795  C5  LIG B   1      30.285  35.717  23.597  0.00  0.00           C
HETATM  796  C6  LIG B   1      30.518  34.661  22.741  0.00  0.00           C
HETATM  797  C7  LIG B   1      31.616  33.826  22.928  0.00  0.00           C
HETATM  798  C8  LIG B   1      32.516  34.093  23.987  0.00  0.00           C
HETATM  799  C9  LIG B   1      31.045  31.140  20.217  0.00  0.00           C
HETATM  800  C10 LIG B   1      30.609  31.140  18.893  0.00  0.00           C
HETATM  801  C11 LIG B   1      30.668  29.987  18.120  0.00  0.00           C
HETATM  802  C12 LIG B   1      31.167  28.813  18.666  0.00  0.00           C
HETATM  803  C13 LIG B   1      31.622  28.807  19.966  0.00  0.00           C
HETATM  804  C14 LIG B   1      31.562  29.962  20.723  0.00  0.00           C
HETATM  805  H1  LIG B   1      30.926  26.831  18.328  0.00  0.00           H
HETATM  806  H2  LIG B   1      29.199  37.305  22.978  0.00  0.00           H
HETATM  807  H3  LIG B   1      34.014  35.111  25.868  0.00  0.00           H
HETATM  808  H4  LIG B   1      33.352  33.438  24.163  0.00  0.00           H
HETATM  809  H5  LIG B   1      29.782  34.465  21.987  0.00  0.00           H
HETATM  810  H6  LIG B   1      30.998  36.824  25.312  0.00  0.00           H
HETATM  811  H7  LIG B   1      32.597  32.061  22.215  0.00  0.00           H
HETATM  812  H8  LIG B   1      30.032  32.901  20.963  0.00  0.00           H
HETATM  813  H9  LIG B   1      30.228  32.043  18.450  0.00  0.00           H
HETATM  814  H10 LIG B   1      30.341  29.990  17.097  0.00  0.00           H
HETATM  815  H11 LIG B   1      32.013  27.902  20.398  0.00  0.00           H
HETATM  816  H12 LIG B   1      31.913  29.931  21.737  0.00  0.00           H
TER
ENDMDL
MODEL        1
REMARK RMSD=0.794655
ATOM      1  N   GLY A 183      28.456  32.962  40.117  1.00  0.00            
ATOM      2  H1  GLY A 183      27.700  32.295  40.164  1.00  0.00            
ATOM      3  H2  GLY A 183      28.339  33.635  40.861  1.00  0.00            
ATOM      4  H3  GLY A 183      29.382  32.695  40.417  1.00  0.00            
ATOM      5  CA  GLY A 183      28.343  33.469  38.769  1.00  0.00            
ATOM      6  HA2 GLY A 183      27.477  34.111  38.610  1.00  0.00            
ATOM      7  HA3 GLY A 183      29.183  34.149  38.616  1.00  0.00            
ATOM      8  C   GLY A 183      28.355  32.383  37.741  1.00  0.00            
ATOM      9  O   GLY A 183      27.822  31.326  38.028  1.00  0.00            
ATOM     10  N   PRO A 184      29.095  32.503  36.635  1.00  0.00            
ATOM     11  CD  PRO A 184      29.694  33.737  36.092  1.00  0.00            
ATOM     12  HD2 PRO A 184      30.695  33.771  36.523  1.00  0.00            
ATOM     13  HD3 PRO A 184      29.198  34.646  36.432  1.00  0.00            
ATOM     14  CG  PRO A 184      29.684  33.549  34.601  1.00  0.00            
ATOM     15  HG2 PRO A 184      30.292  34.220  33.993  1.00  0.00            
ATOM     16  HG3 PRO A 184      28.644  33.597  34.278  1.00  0.00            
ATOM     17  CB  PRO A 184      29.964  32.036  34.454  1.00  0.00            
ATOM     18  HB2 PRO A 184      31.018  31.829  34.640  1.00  0.00            
ATOM     19  HB3 PRO A 184      29.714  31.606  33.484  1.00  0.00            
ATOM     20  CA  PRO A 184      29.198  31.508  35.639  1.00  0.00            
ATOM     21  HA  PRO A 184      28.232  31.230  35.218  1.00  0.00            
ATOM     22  C   PRO A 184      29.887  30.273  36.298  1.00  0.00            
ATOM     23  O   PRO A 184      29.639  29.210  35.796  1.00  0.00            
ATOM     24  N   TYR A 185      30.586  30.332  37.437  1.00  0.00            
ATOM     25  H   TYR A 185      30.856  31.247  37.769  1.00  0.00            
ATOM     26  CA  TYR A 185      31.065  29.092  38.165  1.00  0.00            
ATOM     27  HA  TYR A 185      31.539  28.473  37.403  1.00  0.00            
ATOM     28  CB  TYR A 185      32.149  29.490  39.254  1.00  0.00            
ATOM     29  HB2 TYR A 185      33.045  29.782  38.707  1.00  0.00            
ATOM     30  HB3 TYR A 185      31.763  30.387  39.737  1.00  0.00            
ATOM     31  CG  TYR A 185      32.466  28.428  40.258  1.00  0.00            
ATOM     32  CD1 TYR A 185      31.919  28.471  41.570  1.00  0.00            
ATOM     33  HD1 TYR A 185      31.228  29.257  41.839  1.00  0.00            
ATOM     34  CE1 TYR A 185      32.328  27.512  42.568  1.00  0.00            
ATOM     35  HE1 TYR A 185      32.062  27.691  43.599  1.00  0.00            
ATOM     36  CZ  TYR A 185      33.276  26.492  42.245  1.00  0.00            
ATOM     37  OH  TYR A 185      33.706  25.600  43.209  1.00  0.00            
ATOM     38  HH  TYR A 185      34.229  24.844  42.933  1.00  0.00            
ATOM     39  CE2 TYR A 185      33.832  26.508  40.956  1.00  0.00            
ATOM     40  HE2 TYR A 185      34.595  25.793  40.690  1.00  0.00            
ATOM     41  CD2 TYR A 185      33.362  27.411  39.968  1.00  0.00            
ATOM     42  HD2 TYR A 185      33.828  27.336  38.996  1.00  0.00            
ATOM     43  C   TYR A 185      29.914  28.263  38.721  1.00  0.00            
ATOM     44  O   TYR A 185      29.814  27.085  38.444  1.00  0.00            
ATOM     45  N   THR A 186      29.078  28.874  39.590  1.00  0.00            
ATOM     46  H   THR A 186      29.202  29.854  39.805  1.00  0.00            
ATOM     47  CA  THR A 186      28.012  28.150  40.260  1.00  0.00            
ATOM     48  HA  THR A 186      28.380  27.278  40.801  1.00  0.00            
ATOM     49  CB  THR A 186      27.269  29.137  41.285  1.00  0.00            
ATOM     50  HB  THR A 186      26.287  28.702  41.473  1.00  0.00            
ATOM     51  CG2 THR A 186      28.129  29.172  42.508  1.00  0.00            
ATOM     52 HG21 THR A 186      28.149  28.220  43.040  1.00  0.00            
ATOM     53 HG22 THR A 186      29.116  29.560  42.255  1.00  0.00            
ATOM     54 HG23 THR A 186      27.735  29.874  43.242  1.00  0.00            
ATOM     55  OG1 THR A 186      27.153  30.459  40.871  1.00  0.00            
ATOM     56  HG1 THR A 186      26.536  30.888  41.469  1.00  0.00            
ATOM     57  C   THR A 186      26.943  27.681  39.263  1.00  0.00            
ATOM     58  O   THR A 186      26.382  26.542  39.437  1.00  0.00            
ATOM     59  N   PHE A 187      26.699  28.438  38.175  1.00  0.00            
ATOM     60  H   PHE A 187      27.115  29.358  38.144  1.00  0.00            
ATOM     61  CA  PHE A 187      25.819  27.914  37.116  1.00  0.00            
ATOM     62  HA  PHE A 187      24.815  27.724  37.498  1.00  0.00            
ATOM     63  CB  PHE A 187      25.736  29.023  36.056  1.00  0.00            
ATOM     64  HB2 PHE A 187      25.620  30.018  36.485  1.00  0.00            
ATOM     65  HB3 PHE A 187      26.731  29.070  35.612  1.00  0.00            
ATOM     66  CG  PHE A 187      24.661  28.684  34.978  1.00  0.00            
ATOM     67  CD1 PHE A 187      25.099  28.264  33.708  1.00  0.00            
ATOM     68  HD1 PHE A 187      26.156  28.123  33.539  1.00  0.00            
ATOM     69  CE1 PHE A 187      24.168  28.022  32.660  1.00  0.00            
ATOM     70  HE1 PHE A 187      24.469  27.564  31.729  1.00  0.00            
ATOM     71  CZ  PHE A 187      22.798  28.223  32.839  1.00  0.00            
ATOM     72  HZ  PHE A 187      22.053  27.925  32.115  1.00  0.00            
ATOM     73  CE2 PHE A 187      22.354  28.635  34.117  1.00  0.00            
ATOM     74  HE2 PHE A 187      21.291  28.674  34.305  1.00  0.00            
ATOM     75  CD2 PHE A 187      23.284  28.934  35.158  1.00  0.00            
ATOM     76  HD2 PHE A 187      22.928  29.349  36.089  1.00  0.00            
ATOM     77  C   PHE A 187      26.340  26.615  36.501  1.00  0.00            
ATOM     78  O   PHE A 187      25.629  25.600  36.517  1.00  0.00            
ATOM     79  N   VAL A 188      27.621  26.570  36.080  1.00  0.00            
ATOM     80  H   VAL A 188      28.135  27.437  36.017  1.00  0.00            
ATOM     81  CA  VAL A 188      28.123  25.301  35.463  1.00  0.00            
ATOM     82  HA  VAL A 188      27.316  24.939  34.826  1.00  0.00            
ATOM     83  CB  VAL A 188      29.316  25.423  34.480  1.00  0.00            
ATOM     84  HB  VAL A 188      30.151  25.897  34.996  1.00  0.00            
ATOM     85  CG1 VAL A 188      29.887  24.139  33.744  1.00  0.00            
ATOM     86 HG11 VAL A 188      29.985  23.296  34.428  1.00  0.00            
ATOM     87 HG12 VAL A 188      29.359  23.979  32.804  1.00  0.00            
ATOM     88 HG13 VAL A 188      30.926  24.346  33.487  1.00  0.00            
ATOM     89  CG2 VAL A 188      29.005  26.422  33.435  1.00  0.00            
ATOM     90 HG21 VAL A 188      28.047  26.301  32.932  1.00  0.00            
ATOM     91 HG22 VAL A 188      28.894  27.414  33.873  1.00  0.00            
ATOM     92 HG23 VAL A 188      29.727  26.419  32.617  1.00  0.00            
ATOM     93  C   VAL A 188      28.200  24.191  36.473  1.00  0.00            
ATOM     94  O   VAL A 188      28.113  23.063  36.178  1.00  0.00            
ATOM     95  N   GLN A 189      28.393  24.457  37.771  1.00  0.00            
ATOM     96  H   GLN A 189      28.752  25.383  37.957  1.00  0.00            
ATOM     97  CA  GLN A 189      28.159  23.442  38.808  1.00  0.00            
ATOM     98  HA  GLN A 189      28.773  22.559  38.634  1.00  0.00            
ATOM     99  CB  GLN A 189      28.549  24.054  40.170  1.00  0.00            
ATOM    100  HB2 GLN A 189      28.017  25.005  40.181  1.00  0.00            
ATOM    101  HB3 GLN A 189      28.139  23.363  40.906  1.00  0.00            
ATOM    102  CG  GLN A 189      30.034  24.513  40.351  1.00  0.00            
ATOM    103  HG2 GLN A 189      30.067  25.601  40.422  1.00  0.00            
ATOM    104  HG3 GLN A 189      30.463  24.210  41.306  1.00  0.00            
ATOM    105  CD  GLN A 189      30.966  23.945  39.309  1.00  0.00            
ATOM    106  OE1 GLN A 189      31.190  22.784  39.203  1.00  0.00            
ATOM    107  NE2 GLN A 189      31.521  24.682  38.384  1.00  0.00            
ATOM    108 HE21 GLN A 189      32.152  24.229  37.738  1.00  0.00            
ATOM    109 HE22 GLN A 189      31.296  25.664  38.452  1.00  0.00            
ATOM    110  C   GLN A 189      26.792  22.961  38.990  1.00  0.00            
ATOM    111  O   GLN A 189      26.674  21.748  39.221  1.00  0.00            
ATOM    112  N   GLN A 190      25.750  23.745  38.749  1.00  0.00            
ATOM    113  H   GLN A 190      25.961  24.675  38.415  1.00  0.00            
ATOM    114  CA  GLN A 190      24.334  23.292  38.912  1.00  0.00            
ATOM    115  HA  GLN A 190      24.197  22.864  39.905  1.00  0.00            
ATOM    116  CB  GLN A 190      23.413  24.498  38.855  1.00  0.00            
ATOM    117  HB2 GLN A 190      23.922  25.259  39.447  1.00  0.00            
ATOM    118  HB3 GLN A 190      23.385  24.854  37.824  1.00  0.00            
ATOM    119  CG  GLN A 190      21.995  24.283  39.364  1.00  0.00            
ATOM    120  HG2 GLN A 190      21.272  24.943  38.885  1.00  0.00            
ATOM    121  HG3 GLN A 190      21.707  23.264  39.103  1.00  0.00            
ATOM    122  CD  GLN A 190      21.722  24.646  40.857  1.00  0.00            
ATOM    123  OE1 GLN A 190      22.562  25.240  41.502  1.00  0.00            
ATOM    124  NE2 GLN A 190      20.586  24.345  41.388  1.00  0.00            
ATOM    125 HE21 GLN A 190      20.247  24.705  42.269  1.00  0.00            
ATOM    126 HE22 GLN A 190      19.873  23.981  40.773  1.00  0.00            
ATOM    127  C   GLN A 190      24.071  22.232  37.849  1.00  0.00            
ATOM    128  O   GLN A 190      23.514  21.183  38.180  1.00  0.00            
ATOM    129  N   HIE A 191      24.360  22.526  36.588  1.00  0.00            
ATOM    130  H   HIE A 191      24.766  23.426  36.375  1.00  0.00            
ATOM    131  CA  HIE A 191      24.127  21.578  35.488  1.00  0.00            
ATOM    132  HA  HIE A 191      23.077  21.288  35.521  1.00  0.00            
ATOM    133  CB  HIE A 191      24.285  22.396  34.217  1.00  0.00            
ATOM    134  HB2 HIE A 191      25.314  22.752  34.261  1.00  0.00            
ATOM    135  HB3 HIE A 191      24.112  21.595  33.499  1.00  0.00            
ATOM    136  CG  HIE A 191      23.264  23.476  33.983  1.00  0.00            
ATOM    137  ND1 HIE A 191      21.944  23.325  33.659  1.00  0.00            
ATOM    138  CE1 HIE A 191      21.360  24.522  33.737  1.00  0.00            
ATOM    139  HE1 HIE A 191      20.305  24.613  33.522  1.00  0.00            
ATOM    140  NE2 HIE A 191      22.300  25.460  34.042  1.00  0.00            
ATOM    141  HE2 HIE A 191      22.142  26.450  34.159  1.00  0.00            
ATOM    142  CD2 HIE A 191      23.500  24.806  34.196  1.00  0.00            
ATOM    143  HD2 HIE A 191      24.416  25.273  34.527  1.00  0.00            
ATOM    144  C   HIE A 191      24.990  20.383  35.460  1.00  0.00            
ATOM    145  O   HIE A 191      24.617  19.426  34.810  1.00  0.00            
ATOM    146  N   LEU A 192      26.062  20.421  36.227  1.00  0.00            
ATOM    147  H   LEU A 192      26.253  21.328  36.631  1.00  0.00            
ATOM    148  CA  LEU A 192      27.017  19.259  36.397  1.00  0.00            
ATOM    149  HA  LEU A 192      26.896  18.584  35.550  1.00  0.00            
ATOM    150  CB  LEU A 192      28.484  19.706  36.400  1.00  0.00            
ATOM    151  HB2 LEU A 192      28.614  20.161  35.418  1.00  0.00            
ATOM    152  HB3 LEU A 192      28.413  20.493  37.150  1.00  0.00            
ATOM    153  CG  LEU A 192      29.556  18.617  36.534  1.00  0.00            
ATOM    154  HG  LEU A 192      29.470  18.246  37.555  1.00  0.00            
ATOM    155  CD1 LEU A 192      29.467  17.476  35.466  1.00  0.00            
ATOM    156 HD11 LEU A 192      30.394  16.905  35.535  1.00  0.00            
ATOM    157 HD12 LEU A 192      28.740  16.694  35.689  1.00  0.00            
ATOM    158 HD13 LEU A 192      29.286  17.928  34.491  1.00  0.00            
ATOM    159  CD2 LEU A 192      30.923  19.310  36.499  1.00  0.00            
ATOM    160 HD21 LEU A 192      31.763  18.623  36.403  1.00  0.00            
ATOM    161 HD22 LEU A 192      30.927  20.119  35.768  1.00  0.00            
ATOM    162 HD23 LEU A 192      31.075  19.788  37.467  1.00  0.00            
ATOM    163  C   LEU A 192      26.613  18.434  37.620  1.00  0.00            
ATOM    164  O   LEU A 192      27.059  17.317  37.778  1.00  0.00            
ATOM    165  N   MET A 193      25.790  19.016  38.526  1.00  0.00            
ATOM    166  H   MET A 193      25.604  20.007  38.578  1.00  0.00            
ATOM    167  CA  MET A 193      25.117  18.242  39.553  1.00  0.00            
ATOM    168  HA  MET A 193      25.875  17.558  39.933  1.00  0.00            
ATOM    169  CB  MET A 193      24.746  19.226  40.651  1.00  0.00            
ATOM    170  HB2 MET A 193      25.672  19.742  40.903  1.00  0.00            
ATOM    171  HB3 MET A 193      24.068  19.963  40.221  1.00  0.00            
ATOM    172  CG  MET A 193      24.169  18.550  41.868  1.00  0.00            
ATOM    173  HG2 MET A 193      23.425  17.855  41.479  1.00  0.00            
ATOM    174  HG3 MET A 193      25.030  18.107  42.368  1.00  0.00            
ATOM    175  SD  MET A 193      23.437  19.811  42.945  1.00  0.00            
ATOM    176  CE  MET A 193      21.912  20.305  41.963  1.00  0.00            
ATOM    177  HE1 MET A 193      22.268  20.585  40.971  1.00  0.00            
ATOM    178  HE2 MET A 193      21.165  19.515  41.889  1.00  0.00            
ATOM    179  HE3 MET A 193      21.483  21.191  42.433  1.00  0.00            
ATOM    180  C   MET A 193      23.892  17.507  39.044  1.00  0.00            
ATOM    181  O   MET A 193      23.730  16.355  39.246  1.00  0.00            
ATOM    182  N   ILE A 194      22.963  18.196  38.345  1.00  0.00            
ATOM    183  H   ILE A 194      23.098  19.175  38.137  1.00  0.00            
ATOM    184  CA  ILE A 194      21.853  17.532  37.729  1.00  0.00            
ATOM    185  HA  ILE A 194      21.352  16.915  38.475  1.00  0.00            
ATOM    186  CB  ILE A 194      20.798  18.528  37.290  1.00  0.00            
ATOM    187  HB  ILE A 194      21.216  19.236  36.574  1.00  0.00            
ATOM    188  CG2 ILE A 194      19.556  17.794  36.674  1.00  0.00            
ATOM    189 HG21 ILE A 194      19.047  17.058  37.296  1.00  0.00            
ATOM    190 HG22 ILE A 194      18.785  18.492  36.348  1.00  0.00            
ATOM    191 HG23 ILE A 194      19.795  17.254  35.758  1.00  0.00            
ATOM    192  CG1 ILE A 194      20.366  19.464  38.438  1.00  0.00            
ATOM    193 HG12 ILE A 194      19.929  18.808  39.192  1.00  0.00            
ATOM    194 HG13 ILE A 194      21.199  19.966  38.931  1.00  0.00            
ATOM    195  CD1 ILE A 194      19.336  20.596  38.174  1.00  0.00            
ATOM    196 HD11 ILE A 194      19.596  21.090  37.238  1.00  0.00            
ATOM    197 HD12 ILE A 194      18.376  20.086  38.104  1.00  0.00            
ATOM    198 HD13 ILE A 194      19.217  21.254  39.035  1.00  0.00            
ATOM    199  C   ILE A 194      22.295  16.565  36.592  1.00  0.00            
ATOM    200  O   ILE A 194      21.640  15.565  36.293  1.00  0.00            
ATOM    201  N   GLY A 195      23.442  16.750  35.975  1.00  0.00            
ATOM    202  H   GLY A 195      23.976  17.599  36.092  1.00  0.00            
ATOM    203  CA  GLY A 195      23.895  15.895  34.830  1.00  0.00            
ATOM    204  HA2 GLY A 195      24.960  16.041  34.649  1.00  0.00            
ATOM    205  HA3 GLY A 195      23.675  14.847  35.036  1.00  0.00            
ATOM    206  C   GLY A 195      23.148  16.274  33.586  1.00  0.00            
ATOM    207  O   GLY A 195      22.686  15.376  32.960  1.00  0.00            
ATOM    208  N   THR A 196      23.069  17.570  33.201  1.00  0.00            
ATOM    209  H   THR A 196      23.596  18.234  33.750  1.00  0.00            
ATOM    210  CA  THR A 196      22.556  17.976  31.891  1.00  0.00            
ATOM    211  HA  THR A 196      21.863  17.255  31.458  1.00  0.00            
ATOM    212  CB  THR A 196      21.759  19.306  32.110  1.00  0.00            
ATOM    213  HB  THR A 196      22.485  20.067  32.393  1.00  0.00            
ATOM    214  CG2 THR A 196      21.017  19.800  30.879  1.00  0.00            
ATOM    215 HG21 THR A 196      21.790  20.285  30.283  1.00  0.00            
ATOM    216 HG22 THR A 196      20.711  18.974  30.238  1.00  0.00            
ATOM    217 HG23 THR A 196      20.129  20.361  31.171  1.00  0.00            
ATOM    218  OG1 THR A 196      20.778  19.098  33.088  1.00  0.00            
ATOM    219  HG1 THR A 196      20.483  18.186  33.044  1.00  0.00            
ATOM    220  C   THR A 196      23.689  18.183  30.824  1.00  0.00            
ATOM    221  O   THR A 196      24.858  18.276  31.185  1.00  0.00            
ATOM    222  N   ASP A 197      23.380  18.143  29.537  1.00  0.00            
ATOM    223  H   ASP A 197      22.395  17.983  29.385  1.00  0.00            
ATOM    224  CA  ASP A 197      24.308  18.251  28.443  1.00  0.00            
ATOM    225  HA  ASP A 197      25.222  17.749  28.759  1.00  0.00            
ATOM    226  CB  ASP A 197      23.801  17.432  27.278  1.00  0.00            
ATOM    227  HB2 ASP A 197      23.478  16.486  27.711  1.00  0.00            
ATOM    228  HB3 ASP A 197      22.879  17.903  26.933  1.00  0.00            
ATOM    229  CG  ASP A 197      24.838  17.175  26.191  1.00  0.00            
ATOM    230  OD1 ASP A 197      25.588  18.076  25.806  1.00  0.00            
ATOM    231  OD2 ASP A 197      24.845  16.077  25.549  1.00  0.00            
ATOM    232  C   ASP A 197      24.512  19.682  28.001  1.00  0.00            
ATOM    233  O   ASP A 197      23.538  20.360  27.614  1.00  0.00            
ATOM    234  N   PRO A 198      25.784  20.165  27.962  1.00  0.00            
ATOM    235  CD  PRO A 198      26.974  19.390  28.109  1.00  0.00            
ATOM    236  HD2 PRO A 198      26.887  18.388  27.689  1.00  0.00            
ATOM    237  HD3 PRO A 198      27.150  19.378  29.184  1.00  0.00            
ATOM    238  CG  PRO A 198      28.099  20.150  27.401  1.00  0.00            
ATOM    239  HG2 PRO A 198      28.044  19.907  26.340  1.00  0.00            
ATOM    240  HG3 PRO A 198      29.040  20.009  27.934  1.00  0.00            
ATOM    241  CB  PRO A 198      27.639  21.600  27.601  1.00  0.00            
ATOM    242  HB2 PRO A 198      28.142  22.347  26.989  1.00  0.00            
ATOM    243  HB3 PRO A 198      27.878  21.814  28.643  1.00  0.00            
ATOM    244  CA  PRO A 198      26.142  21.572  27.617  1.00  0.00            
ATOM    245  HA  PRO A 198      25.833  22.281  28.384  1.00  0.00            
ATOM    246  C   PRO A 198      25.572  22.073  26.263  1.00  0.00            
ATOM    247  O   PRO A 198      25.215  23.212  26.105  1.00  0.00            
ATOM    248  N   ARG A 199      25.281  21.123  25.357  1.00  0.00            
ATOM    249  H   ARG A 199      25.525  20.205  25.699  1.00  0.00            
ATOM    250  CA  ARG A 199      24.767  21.454  24.016  1.00  0.00            
ATOM    251  HA  ARG A 199      25.365  22.168  23.453  1.00  0.00            
ATOM    252  CB  ARG A 199      24.785  20.059  23.353  1.00  0.00            
ATOM    253  HB2 ARG A 199      24.172  19.380  23.947  1.00  0.00            
ATOM    254  HB3 ARG A 199      24.342  20.160  22.362  1.00  0.00            
ATOM    255  CG  ARG A 199      26.189  19.450  23.112  1.00  0.00            
ATOM    256  HG2 ARG A 199      26.687  20.006  22.318  1.00  0.00            
ATOM    257  HG3 ARG A 199      26.650  19.534  24.096  1.00  0.00            
ATOM    258  CD  ARG A 199      26.198  17.961  22.827  1.00  0.00            
ATOM    259  HD2 ARG A 199      25.481  17.410  23.434  1.00  0.00            
ATOM    260  HD3 ARG A 199      25.846  17.750  21.818  1.00  0.00            
ATOM    261  NE  ARG A 199      27.576  17.402  22.767  1.00  0.00            
ATOM    262  HE  ARG A 199      28.000  17.323  21.853  1.00  0.00            
ATOM    263  CZ  ARG A 199      28.341  16.906  23.730  1.00  0.00            
ATOM    264  NH1 ARG A 199      27.881  16.796  24.957  1.00  0.00            
ATOM    265 HH11 ARG A 199      26.906  17.028  25.090  1.00  0.00            
ATOM    266 HH12 ARG A 199      28.442  16.430  25.713  1.00  0.00            
ATOM    267  NH2 ARG A 199      29.525  16.428  23.536  1.00  0.00            
ATOM    268 HH21 ARG A 199      29.960  16.293  22.634  1.00  0.00            
ATOM    269 HH22 ARG A 199      30.012  16.045  24.333  1.00  0.00            
ATOM    270  C   ARG A 199      23.284  21.981  23.968  1.00  0.00            
ATOM    271  O   ARG A 199      22.926  22.780  23.093  1.00  0.00            
ATOM    272  N   THR A 200      22.580  21.637  25.015  1.00  0.00            
ATOM    273  H   THR A 200      22.958  21.034  25.732  1.00  0.00            
ATOM    274  CA  THR A 200      21.262  22.235  25.320  1.00  0.00            
ATOM    275  HA  THR A 200      20.576  22.128  24.479  1.00  0.00            
ATOM    276  CB  THR A 200      20.470  21.435  26.447  1.00  0.00            
ATOM    277  HB  THR A 200      19.479  21.864  26.594  1.00  0.00            
ATOM    278  CG2 THR A 200      20.343  19.939  26.271  1.00  0.00            
ATOM    279 HG21 THR A 200      20.132  19.540  25.278  1.00  0.00            
ATOM    280 HG22 THR A 200      21.261  19.555  26.717  1.00  0.00            
ATOM    281 HG23 THR A 200      19.577  19.599  26.966  1.00  0.00            
ATOM    282  OG1 THR A 200      21.143  21.658  27.686  1.00  0.00            
ATOM    283  HG1 THR A 200      21.999  21.224  27.724  1.00  0.00            
ATOM    284  C   THR A 200      21.317  23.691  25.630  1.00  0.00            
ATOM    285  O   THR A 200      20.618  24.513  25.025  1.00  0.00            
ATOM    286  N   ILE A 201      22.237  24.067  26.519  1.00  0.00            
ATOM    287  H   ILE A 201      22.730  23.365  27.054  1.00  0.00            
ATOM    288  CA  ILE A 201      22.410  25.450  26.981  1.00  0.00            
ATOM    289  HA  ILE A 201      21.432  25.877  27.203  1.00  0.00            
ATOM    290  CB  ILE A 201      23.335  25.369  28.220  1.00  0.00            
ATOM    291  HB  ILE A 201      24.285  24.980  27.853  1.00  0.00            
ATOM    292  CG2 ILE A 201      23.539  26.869  28.674  1.00  0.00            
ATOM    293 HG21 ILE A 201      24.267  27.408  28.068  1.00  0.00            
ATOM    294 HG22 ILE A 201      22.625  27.463  28.660  1.00  0.00            
ATOM    295 HG23 ILE A 201      24.043  26.804  29.638  1.00  0.00            
ATOM    296  CG1 ILE A 201      22.861  24.560  29.358  1.00  0.00            
ATOM    297 HG12 ILE A 201      22.699  23.577  28.914  1.00  0.00            
ATOM    298 HG13 ILE A 201      23.643  24.558  30.116  1.00  0.00            
ATOM    299  CD1 ILE A 201      21.516  24.910  30.019  1.00  0.00            
ATOM    300 HD11 ILE A 201      20.713  24.733  29.304  1.00  0.00            
ATOM    301 HD12 ILE A 201      21.348  24.158  30.790  1.00  0.00            
ATOM    302 HD13 ILE A 201      21.560  25.881  30.512  1.00  0.00            
ATOM    303  C   ILE A 201      22.919  26.306  25.794  1.00  0.00            
ATOM    304  O   ILE A 201      22.360  27.356  25.537  1.00  0.00            
ATOM    305  N   LEU A 202      23.875  25.819  25.029  1.00  0.00            
ATOM    306  H   LEU A 202      24.415  25.043  25.383  1.00  0.00            
ATOM    307  CA  LEU A 202      24.283  26.518  23.789  1.00  0.00            
ATOM    308  HA  LEU A 202      24.792  27.434  24.090  1.00  0.00            
ATOM    309  CB  LEU A 202      25.329  25.633  23.203  1.00  0.00            
ATOM    310  HB2 LEU A 202      24.993  24.596  23.157  1.00  0.00            
ATOM    311  HB3 LEU A 202      25.494  25.939  22.170  1.00  0.00            
ATOM    312  CG  LEU A 202      26.668  25.643  23.957  1.00  0.00            
ATOM    313  HG  LEU A 202      26.451  25.573  25.023  1.00  0.00            
ATOM    314  CD1 LEU A 202      27.507  24.404  23.741  1.00  0.00            
ATOM    315 HD11 LEU A 202      27.831  24.378  22.701  1.00  0.00            
ATOM    316 HD12 LEU A 202      28.403  24.513  24.351  1.00  0.00            
ATOM    317 HD13 LEU A 202      27.000  23.469  23.983  1.00  0.00            
ATOM    318  CD2 LEU A 202      27.449  26.848  23.635  1.00  0.00            
ATOM    319 HD21 LEU A 202      28.315  26.773  24.293  1.00  0.00            
ATOM    320 HD22 LEU A 202      27.689  26.852  22.572  1.00  0.00            
ATOM    321 HD23 LEU A 202      26.911  27.772  23.848  1.00  0.00            
ATOM    322  C   LEU A 202      23.192  26.818  22.779  1.00  0.00            
ATOM    323  O   LEU A 202      23.068  27.921  22.310  1.00  0.00            
ATOM    324  N   LYS A 203      22.335  25.782  22.344  1.00  0.00            
ATOM    325  H   LYS A 203      22.485  24.893  22.800  1.00  0.00            
ATOM    326  CA  LYS A 203      21.099  25.908  21.506  1.00  0.00            
ATOM    327  HA  LYS A 203      21.343  26.315  20.524  1.00  0.00            
ATOM    328  CB  LYS A 203      20.460  24.464  21.314  1.00  0.00            
ATOM    329  HB2 LYS A 203      21.199  23.757  20.936  1.00  0.00            
ATOM    330  HB3 LYS A 203      20.099  24.174  22.300  1.00  0.00            
ATOM    331  CG  LYS A 203      19.267  24.412  20.297  1.00  0.00            
ATOM    332  HG2 LYS A 203      19.145  23.331  20.227  1.00  0.00            
ATOM    333  HG3 LYS A 203      18.399  24.921  20.716  1.00  0.00            
ATOM    334  CD  LYS A 203      19.668  24.955  18.918  1.00  0.00            
ATOM    335  HD2 LYS A 203      19.853  26.029  18.910  1.00  0.00            
ATOM    336  HD3 LYS A 203      20.547  24.394  18.604  1.00  0.00            
ATOM    337  CE  LYS A 203      18.503  24.802  17.961  1.00  0.00            
ATOM    338  HE2 LYS A 203      18.861  24.992  16.949  1.00  0.00            
ATOM    339  HE3 LYS A 203      18.138  23.778  18.043  1.00  0.00            
ATOM    340  NZ  LYS A 203      17.408  25.822  18.185  1.00  0.00            
ATOM    341  HZ1 LYS A 203      17.003  25.929  19.104  1.00  0.00            
ATOM    342  HZ2 LYS A 203      17.665  26.740  17.850  1.00  0.00            
ATOM    343  HZ3 LYS A 203      16.637  25.461  17.643  1.00  0.00            
ATOM    344  C   LYS A 203      20.073  26.903  22.142  1.00  0.00            
ATOM    345  O   LYS A 203      19.236  27.410  21.408  1.00  0.00            
ATOM    346  N   ASP A 204      20.138  27.271  23.440  1.00  0.00            
ATOM    347  H   ASP A 204      20.853  26.802  23.978  1.00  0.00            
ATOM    348  CA  ASP A 204      19.383  28.422  23.988  1.00  0.00            
ATOM    349  HA  ASP A 204      18.471  28.551  23.405  1.00  0.00            
ATOM    350  CB  ASP A 204      18.920  28.103  25.413  1.00  0.00            
ATOM    351  HB2 ASP A 204      19.813  27.783  25.950  1.00  0.00            
ATOM    352  HB3 ASP A 204      18.563  29.068  25.776  1.00  0.00            
ATOM    353  CG  ASP A 204      17.895  26.954  25.585  1.00  0.00            
ATOM    354  OD1 ASP A 204      17.853  26.335  26.620  1.00  0.00            
ATOM    355  OD2 ASP A 204      16.938  26.870  24.794  1.00  0.00            
ATOM    356  C   ASP A 204      20.097  29.807  23.902  1.00  0.00            
ATOM    357  O   ASP A 204      19.461  30.812  23.504  1.00  0.00            
ATOM    358  N   LEU A 205      21.407  29.811  24.138  1.00  0.00            
ATOM    359  H   LEU A 205      21.825  28.927  24.392  1.00  0.00            
ATOM    360  CA  LEU A 205      22.183  31.017  24.289  1.00  0.00            
ATOM    361  HA  LEU A 205      21.551  31.727  24.821  1.00  0.00            
ATOM    362  CB  LEU A 205      23.498  30.767  25.072  1.00  0.00            
ATOM    363  HB2 LEU A 205      24.016  29.931  24.603  1.00  0.00            
ATOM    364  HB3 LEU A 205      24.177  31.577  24.808  1.00  0.00            
ATOM    365  CG  LEU A 205      23.356  30.447  26.553  1.00  0.00            
ATOM    366  HG  LEU A 205      22.797  29.516  26.654  1.00  0.00            
ATOM    367  CD1 LEU A 205      24.724  30.122  27.177  1.00  0.00            
ATOM    368 HD11 LEU A 205      25.331  29.431  26.592  1.00  0.00            
ATOM    369 HD12 LEU A 205      25.355  31.010  27.170  1.00  0.00            
ATOM    370 HD13 LEU A 205      24.646  29.775  28.207  1.00  0.00            
ATOM    371  CD2 LEU A 205      22.572  31.585  27.302  1.00  0.00            
ATOM    372 HD21 LEU A 205      23.285  32.407  27.355  1.00  0.00            
ATOM    373 HD22 LEU A 205      21.588  31.836  26.903  1.00  0.00            
ATOM    374 HD23 LEU A 205      22.470  31.228  28.327  1.00  0.00            
ATOM    375  C   LEU A 205      22.613  31.637  23.009  1.00  0.00            
ATOM    376  O   LEU A 205      22.567  32.902  22.867  1.00  0.00            
ATOM    377  N   LEU A 206      22.938  30.808  22.056  1.00  0.00            
ATOM    378  H   LEU A 206      22.911  29.820  22.264  1.00  0.00            
ATOM    379  CA  LEU A 206      23.448  31.201  20.731  1.00  0.00            
ATOM    380  HA  LEU A 206      23.901  32.169  20.944  1.00  0.00            
ATOM    381  CB  LEU A 206      24.499  30.257  20.273  1.00  0.00            
ATOM    382  HB2 LEU A 206      24.006  29.286  20.255  1.00  0.00            
ATOM    383  HB3 LEU A 206      24.799  30.345  19.230  1.00  0.00            
ATOM    384  CG  LEU A 206      25.796  30.436  21.058  1.00  0.00            
ATOM    385  HG  LEU A 206      25.478  30.294  22.090  1.00  0.00            
ATOM    386  CD1 LEU A 206      26.678  29.175  20.690  1.00  0.00            
ATOM    387 HD11 LEU A 206      27.583  29.267  21.290  1.00  0.00            
ATOM    388 HD12 LEU A 206      26.051  28.336  20.990  1.00  0.00            
ATOM    389 HD13 LEU A 206      26.925  29.079  19.633  1.00  0.00            
ATOM    390  CD2 LEU A 206      26.502  31.841  20.797  1.00  0.00            
ATOM    391 HD21 LEU A 206      26.616  32.013  19.726  1.00  0.00            
ATOM    392 HD22 LEU A 206      25.966  32.713  21.172  1.00  0.00            
ATOM    393 HD23 LEU A 206      27.530  31.888  21.153  1.00  0.00            
ATOM    394  C   LEU A 206      22.369  31.406  19.686  1.00  0.00            
ATOM    395  O   LEU A 206      21.610  30.541  19.379  1.00  0.00            
ATOM    396  N   PRO A 207      22.237  32.513  19.049  1.00  0.00            
ATOM    397  CD  PRO A 207      22.897  33.742  19.362  1.00  0.00            
ATOM    398  HD2 PRO A 207      23.822  33.739  18.788  1.00  0.00            
ATOM    399  HD3 PRO A 207      23.145  33.802  20.422  1.00  0.00            
ATOM    400  CG  PRO A 207      21.876  34.848  19.083  1.00  0.00            
ATOM    401  HG2 PRO A 207      22.384  35.798  18.922  1.00  0.00            
ATOM    402  HG3 PRO A 207      21.154  34.913  19.897  1.00  0.00            
ATOM    403  CB  PRO A 207      21.172  34.298  17.756  1.00  0.00            
ATOM    404  HB2 PRO A 207      21.725  34.701  16.906  1.00  0.00            
ATOM    405  HB3 PRO A 207      20.134  34.605  17.633  1.00  0.00            
ATOM    406  CA  PRO A 207      21.325  32.768  17.857  1.00  0.00            
ATOM    407  HA  PRO A 207      20.370  32.308  18.112  1.00  0.00            
ATOM    408  C   PRO A 207      21.930  32.153  16.507  1.00  0.00            
ATOM    409  O   PRO A 207      22.974  32.653  15.989  1.00  0.00            
ATOM    410  N   GLU A 208      21.096  31.406  15.801  1.00  0.00            
ATOM    411  H   GLU A 208      20.183  31.227  16.192  1.00  0.00            
ATOM    412  CA  GLU A 208      21.312  30.807  14.457  1.00  0.00            
ATOM    413  HA  GLU A 208      20.522  30.070  14.314  1.00  0.00            
ATOM    414  CB  GLU A 208      21.174  31.862  13.380  1.00  0.00            
ATOM    415  HB2 GLU A 208      22.162  32.298  13.230  1.00  0.00            
ATOM    416  HB3 GLU A 208      20.933  31.339  12.455  1.00  0.00            
ATOM    417  CG  GLU A 208      20.179  32.952  13.615  1.00  0.00            
ATOM    418  HG2 GLU A 208      20.548  33.580  14.425  1.00  0.00            
ATOM    419  HG3 GLU A 208      20.242  33.541  12.699  1.00  0.00            
ATOM    420  CD  GLU A 208      18.771  32.535  13.754  1.00  0.00            
ATOM    421  OE1 GLU A 208      18.342  31.376  13.350  1.00  0.00            
ATOM    422  OE2 GLU A 208      18.026  33.364  14.388  1.00  0.00            
ATOM    423  C   GLU A 208      22.573  29.900  14.253  1.00  0.00            
ATOM    424  O   GLU A 208      22.755  29.259  13.222  1.00  0.00            
ATOM    425  N   THR A 209      23.314  29.618  15.328  1.00  0.00            
ATOM    426  H   THR A 209      23.165  30.339  16.019  1.00  0.00            
ATOM    427  CA  THR A 209      24.543  28.845  15.364  1.00  0.00            
ATOM    428  HA  THR A 209      24.586  28.242  14.456  1.00  0.00            
ATOM    429  CB  THR A 209      25.667  29.782  15.295  1.00  0.00            
ATOM    430  HB  THR A 209      25.441  30.409  14.433  1.00  0.00            
ATOM    431  CG2 THR A 209      25.782  30.666  16.614  1.00  0.00            
ATOM    432 HG21 THR A 209      26.478  31.468  16.367  1.00  0.00            
ATOM    433 HG22 THR A 209      24.864  31.182  16.899  1.00  0.00            
ATOM    434 HG23 THR A 209      26.081  30.045  17.457  1.00  0.00            
ATOM    435  OG1 THR A 209      26.806  29.120  15.020  1.00  0.00            
ATOM    436  HG1 THR A 209      27.465  29.769  14.760  1.00  0.00            
ATOM    437  C   THR A 209      24.600  27.853  16.583  1.00  0.00            
ATOM    438  O   THR A 209      23.819  27.947  17.527  1.00  0.00            
ATOM    439  N   ILE A 210      25.589  26.959  16.553  1.00  0.00            
ATOM    440  H   ILE A 210      26.287  27.084  15.834  1.00  0.00            
ATOM    441  CA  ILE A 210      25.913  25.886  17.495  1.00  0.00            
ATOM    442  HA  ILE A 210      25.771  26.275  18.502  1.00  0.00            
ATOM    443  CB  ILE A 210      24.894  24.702  17.355  1.00  0.00            
ATOM    444  HB  ILE A 210      23.894  25.130  17.277  1.00  0.00            
ATOM    445  CG2 ILE A 210      25.037  23.905  16.033  1.00  0.00            
ATOM    446 HG21 ILE A 210      24.148  23.294  15.873  1.00  0.00            
ATOM    447 HG22 ILE A 210      24.917  24.625  15.224  1.00  0.00            
ATOM    448 HG23 ILE A 210      25.983  23.366  15.999  1.00  0.00            
ATOM    449  CG1 ILE A 210      24.744  23.812  18.625  1.00  0.00            
ATOM    450 HG12 ILE A 210      24.080  22.969  18.434  1.00  0.00            
ATOM    451 HG13 ILE A 210      25.738  23.410  18.823  1.00  0.00            
ATOM    452  CD1 ILE A 210      24.240  24.566  19.901  1.00  0.00            
ATOM    453 HD11 ILE A 210      23.237  24.962  19.741  1.00  0.00            
ATOM    454 HD12 ILE A 210      24.111  23.810  20.675  1.00  0.00            
ATOM    455 HD13 ILE A 210      24.919  25.311  20.317  1.00  0.00            
ATOM    456  C   ILE A 210      27.370  25.437  17.368  1.00  0.00            
ATOM    457  O   ILE A 210      27.859  25.396  16.259  1.00  0.00            
ATOM    458  N   PRO A 211      28.119  25.204  18.394  1.00  0.00            
ATOM    459  CD  PRO A 211      27.843  25.549  19.730  1.00  0.00            
ATOM    460  HD2 PRO A 211      27.328  24.736  20.243  1.00  0.00            
ATOM    461  HD3 PRO A 211      27.269  26.462  19.889  1.00  0.00            
ATOM    462  CG  PRO A 211      29.202  25.719  20.461  1.00  0.00            
ATOM    463  HG2 PRO A 211      29.088  25.527  21.528  1.00  0.00            
ATOM    464  HG3 PRO A 211      29.589  26.723  20.292  1.00  0.00            
ATOM    465  CB  PRO A 211      30.155  24.871  19.661  1.00  0.00            
ATOM    466  HB2 PRO A 211      30.300  23.881  20.092  1.00  0.00            
ATOM    467  HB3 PRO A 211      31.104  25.403  19.599  1.00  0.00            
ATOM    468  CA  PRO A 211      29.500  24.736  18.303  1.00  0.00            
ATOM    469  HA  PRO A 211      30.021  25.445  17.660  1.00  0.00            
ATOM    470  C   PRO A 211      29.592  23.350  17.638  1.00  0.00            
ATOM    471  O   PRO A 211      28.656  22.580  17.736  1.00  0.00            
ATOM    472  N   PRO A 212      30.704  22.986  16.927  1.00  0.00            
ATOM    473  CD  PRO A 212      31.839  23.899  16.764  1.00  0.00            
ATOM    474  HD2 PRO A 212      32.009  24.527  17.637  1.00  0.00            
ATOM    475  HD3 PRO A 212      31.672  24.501  15.871  1.00  0.00            
ATOM    476  CG  PRO A 212      32.988  23.013  16.328  1.00  0.00            
ATOM    477  HG2 PRO A 212      33.385  22.318  17.067  1.00  0.00            
ATOM    478  HG3 PRO A 212      33.739  23.583  15.779  1.00  0.00            
ATOM    479  CB  PRO A 212      32.221  22.075  15.404  1.00  0.00            
ATOM    480  HB2 PRO A 212      32.845  21.183  15.352  1.00  0.00            
ATOM    481  HB3 PRO A 212      32.067  22.538  14.429  1.00  0.00            
ATOM    482  CA  PRO A 212      30.861  21.836  16.050  1.00  0.00            
ATOM    483  HA  PRO A 212      30.024  21.806  15.352  1.00  0.00            
ATOM    484  C   PRO A 212      30.799  20.578  16.963  1.00  0.00            
ATOM    485  O   PRO A 212      31.075  20.527  18.183  1.00  0.00            
ATOM    486  N   PRO A 213      30.488  19.422  16.411  1.00  0.00            
ATOM    487  CD  PRO A 213      30.243  19.137  15.019  1.00  0.00            
ATOM    488  HD2 PRO A 213      31.024  19.490  14.345  1.00  0.00            
ATOM    489  HD3 PRO A 213      29.339  19.608  14.635  1.00  0.00            
ATOM    490  CG  PRO A 213      30.100  17.610  14.969  1.00  0.00            
ATOM    491  HG2 PRO A 213      31.100  17.197  14.836  1.00  0.00            
ATOM    492  HG3 PRO A 213      29.496  17.383  14.091  1.00  0.00            
ATOM    493  CB  PRO A 213      29.549  17.263  16.368  1.00  0.00            
ATOM    494  HB2 PRO A 213      29.696  16.206  16.590  1.00  0.00            
ATOM    495  HB3 PRO A 213      28.510  17.581  16.284  1.00  0.00            
ATOM    496  CA  PRO A 213      30.316  18.207  17.265  1.00  0.00            
ATOM    497  HA  PRO A 213      29.755  18.594  18.115  1.00  0.00            
ATOM    498  C   PRO A 213      31.618  17.608  17.837  1.00  0.00            
ATOM    499  O   PRO A 213      31.505  16.885  18.805  1.00  0.00            
ATOM    500  N   GLU A 214      32.815  17.848  17.256  1.00  0.00            
ATOM    501  H   GLU A 214      32.922  18.184  16.309  1.00  0.00            
ATOM    502  CA  GLU A 214      34.041  17.441  17.821  1.00  0.00            
ATOM    503  HA  GLU A 214      33.842  16.445  18.217  1.00  0.00            
ATOM    504  CB  GLU A 214      35.135  17.319  16.653  1.00  0.00            
ATOM    505  HB2 GLU A 214      35.303  18.245  16.102  1.00  0.00            
ATOM    506  HB3 GLU A 214      36.104  17.100  17.102  1.00  0.00            
ATOM    507  CG  GLU A 214      34.964  16.106  15.678  1.00  0.00            
ATOM    508  HG2 GLU A 214      35.820  16.267  15.022  1.00  0.00            
ATOM    509  HG3 GLU A 214      35.222  15.148  16.129  1.00  0.00            
ATOM    510  CD  GLU A 214      33.828  16.075  14.718  1.00  0.00            
ATOM    511  OE1 GLU A 214      33.768  17.119  13.994  1.00  0.00            
ATOM    512  OE2 GLU A 214      32.999  15.153  14.655  1.00  0.00            
ATOM    513  C   GLU A 214      34.580  18.177  18.992  1.00  0.00            
ATOM    514  O   GLU A 214      35.733  17.791  19.423  1.00  0.00            
ATOM    515  N   LEU A 215      33.850  19.024  19.721  1.00  0.00            
ATOM    516  H   LEU A 215      32.977  19.388  19.367  1.00  0.00            
ATOM    517  CA  LEU A 215      34.385  19.625  20.986  1.00  0.00            
ATOM    518  HA  LEU A 215      35.471  19.659  21.082  1.00  0.00            
ATOM    519  CB  LEU A 215      33.778  21.019  21.108  1.00  0.00            
ATOM    520  HB2 LEU A 215      32.690  20.952  21.135  1.00  0.00            
ATOM    521  HB3 LEU A 215      34.098  21.467  22.048  1.00  0.00            
ATOM    522  CG  LEU A 215      34.144  21.894  19.885  1.00  0.00            
ATOM    523  HG  LEU A 215      33.811  21.492  18.928  1.00  0.00            
ATOM    524  CD1 LEU A 215      33.348  23.242  19.959  1.00  0.00            
ATOM    525 HD11 LEU A 215      33.658  23.736  20.880  1.00  0.00            
ATOM    526 HD12 LEU A 215      33.616  23.790  19.055  1.00  0.00            
ATOM    527 HD13 LEU A 215      32.282  23.019  19.915  1.00  0.00            
ATOM    528  CD2 LEU A 215      35.670  22.144  19.847  1.00  0.00            
ATOM    529 HD21 LEU A 215      36.154  21.223  19.524  1.00  0.00            
ATOM    530 HD22 LEU A 215      35.915  22.974  19.183  1.00  0.00            
ATOM    531 HD23 LEU A 215      35.961  22.421  20.860  1.00  0.00            
ATOM    532  C   LEU A 215      33.907  18.715  22.138  1.00  0.00            
ATOM    533  O   LEU A 215      32.719  18.331  22.226  1.00  0.00            
ATOM    534  N   ASP A 216      34.805  18.346  23.086  1.00  0.00            
ATOM    535  H   ASP A 216      35.721  18.760  22.992  1.00  0.00            
ATOM    536  CA  ASP A 216      34.407  17.663  24.355  1.00  0.00            
ATOM    537  HA  ASP A 216      33.816  16.833  23.968  1.00  0.00            
ATOM    538  CB  ASP A 216      35.695  17.210  25.022  1.00  0.00            
ATOM    539  HB2 ASP A 216      35.562  16.522  25.856  1.00  0.00            
ATOM    540  HB3 ASP A 216      36.291  16.733  24.244  1.00  0.00            
ATOM    541  CG  ASP A 216      36.522  18.397  25.519  1.00  0.00            
ATOM    542  OD1 ASP A 216      37.171  19.047  24.665  1.00  0.00            
ATOM    543  OD2 ASP A 216      36.346  18.765  26.694  1.00  0.00            
ATOM    544  C   ASP A 216      33.479  18.551  25.213  1.00  0.00            
ATOM    545  O   ASP A 216      33.547  19.770  25.236  1.00  0.00            
ATOM    546  N   ASP A 217      32.695  17.902  26.018  1.00  0.00            
ATOM    547  H   ASP A 217      32.800  16.896  26.002  1.00  0.00            
ATOM    548  CA  ASP A 217      31.802  18.470  27.029  1.00  0.00            
ATOM    549  HA  ASP A 217      31.067  18.951  26.384  1.00  0.00            
ATOM    550  CB  ASP A 217      31.160  17.292  27.843  1.00  0.00            
ATOM    551  HB2 ASP A 217      31.948  16.715  28.325  1.00  0.00            
ATOM    552  HB3 ASP A 217      30.513  17.744  28.595  1.00  0.00            
ATOM    553  CG  ASP A 217      30.313  16.291  27.065  1.00  0.00            
ATOM    554  OD1 ASP A 217      30.835  15.579  26.185  1.00  0.00            
ATOM    555  OD2 ASP A 217      29.117  16.139  27.409  1.00  0.00            
ATOM    556  C   ASP A 217      32.429  19.582  27.914  1.00  0.00            
ATOM    557  O   ASP A 217      31.793  20.558  28.205  1.00  0.00            
ATOM    558  N   MET A 218      33.665  19.439  28.342  1.00  0.00            
ATOM    559  H   MET A 218      34.228  18.673  28.000  1.00  0.00            
ATOM    560  CA  MET A 218      34.350  20.436  29.209  1.00  0.00            
ATOM    561  HA  MET A 218      33.567  20.760  29.894  1.00  0.00            
ATOM    562  CB  MET A 218      35.459  19.753  30.023  1.00  0.00            
ATOM    563  HB2 MET A 218      36.216  19.359  29.346  1.00  0.00            
ATOM    564  HB3 MET A 218      35.874  20.496  30.705  1.00  0.00            
ATOM    565  CG  MET A 218      34.902  18.569  30.867  1.00  0.00            
ATOM    566  HG2 MET A 218      34.436  17.886  30.158  1.00  0.00            
ATOM    567  HG3 MET A 218      35.737  18.058  31.346  1.00  0.00            
ATOM    568  SD  MET A 218      33.626  19.055  32.115  1.00  0.00            
ATOM    569  CE  MET A 218      32.968  17.504  32.568  1.00  0.00            
ATOM    570  HE1 MET A 218      32.093  17.679  33.192  1.00  0.00            
ATOM    571  HE2 MET A 218      32.563  17.087  31.645  1.00  0.00            
ATOM    572  HE3 MET A 218      33.798  16.916  32.961  1.00  0.00            
ATOM    573  C   MET A 218      34.781  21.668  28.375  1.00  0.00            
ATOM    574  O   MET A 218      34.602  22.788  28.683  1.00  0.00            
ATOM    575  N   THR A 219      35.199  21.425  27.112  1.00  0.00            
ATOM    576  H   THR A 219      35.263  20.471  26.790  1.00  0.00            
ATOM    577  CA  THR A 219      35.278  22.545  26.077  1.00  0.00            
ATOM    578  HA  THR A 219      35.894  23.344  26.490  1.00  0.00            
ATOM    579  CB  THR A 219      35.752  22.163  24.633  1.00  0.00            
ATOM    580  HB  THR A 219      35.163  21.393  24.136  1.00  0.00            
ATOM    581  CG2 THR A 219      35.686  23.371  23.700  1.00  0.00            
ATOM    582 HG21 THR A 219      36.334  23.168  22.847  1.00  0.00            
ATOM    583 HG22 THR A 219      34.696  23.440  23.249  1.00  0.00            
ATOM    584 HG23 THR A 219      36.056  24.244  24.237  1.00  0.00            
ATOM    585  OG1 THR A 219      37.190  21.788  24.769  1.00  0.00            
ATOM    586  HG1 THR A 219      37.234  20.829  24.794  1.00  0.00            
ATOM    587  C   THR A 219      33.887  23.179  25.963  1.00  0.00            
ATOM    588  O   THR A 219      33.838  24.420  25.875  1.00  0.00            
ATOM    589  N   LEU A 220      32.801  22.411  25.645  1.00  0.00            
ATOM    590  H   LEU A 220      32.945  21.423  25.496  1.00  0.00            
ATOM    591  CA  LEU A 220      31.442  22.973  25.365  1.00  0.00            
ATOM    592  HA  LEU A 220      31.541  23.659  24.524  1.00  0.00            
ATOM    593  CB  LEU A 220      30.588  21.834  24.977  1.00  0.00            
ATOM    594  HB2 LEU A 220      30.766  21.032  25.694  1.00  0.00            
ATOM    595  HB3 LEU A 220      29.533  22.101  25.020  1.00  0.00            
ATOM    596  CG  LEU A 220      30.832  21.326  23.498  1.00  0.00            
ATOM    597  HG  LEU A 220      31.870  21.000  23.432  1.00  0.00            
ATOM    598  CD1 LEU A 220      30.068  20.052  23.155  1.00  0.00            
ATOM    599 HD11 LEU A 220      30.365  19.432  24.000  1.00  0.00            
ATOM    600 HD12 LEU A 220      29.005  20.293  23.159  1.00  0.00            
ATOM    601 HD13 LEU A 220      30.442  19.625  22.224  1.00  0.00            
ATOM    602  CD2 LEU A 220      30.483  22.359  22.459  1.00  0.00            
ATOM    603 HD21 LEU A 220      29.434  22.645  22.527  1.00  0.00            
ATOM    604 HD22 LEU A 220      31.115  23.249  22.467  1.00  0.00            
ATOM    605 HD23 LEU A 220      30.543  21.782  21.537  1.00  0.00            
ATOM    606  C   LEU A 220      30.992  23.842  26.568  1.00  0.00            
ATOM    607  O   LEU A 220      30.381  24.856  26.280  1.00  0.00            
ATOM    608  N   TRP A 221      31.278  23.531  27.805  1.00  0.00            
ATOM    609  H   TRP A 221      31.830  22.692  27.902  1.00  0.00            
ATOM    610  CA  TRP A 221      30.952  24.305  28.992  1.00  0.00            
ATOM    611  HA  TRP A 221      29.964  24.741  28.848  1.00  0.00            
ATOM    612  CB  TRP A 221      31.076  23.512  30.346  1.00  0.00            
ATOM    613  HB2 TRP A 221      31.977  22.903  30.422  1.00  0.00            
ATOM    614  HB3 TRP A 221      31.034  24.220  31.174  1.00  0.00            
ATOM    615  CG  TRP A 221      29.957  22.573  30.653  1.00  0.00            
ATOM    616  CD1 TRP A 221      30.103  21.233  30.957  1.00  0.00            
ATOM    617  HD1 TRP A 221      31.010  20.659  31.077  1.00  0.00            
ATOM    618  NE1 TRP A 221      28.854  20.727  31.223  1.00  0.00            
ATOM    619  HE1 TRP A 221      28.649  19.778  31.505  1.00  0.00            
ATOM    620  CE2 TRP A 221      27.875  21.672  31.186  1.00  0.00            
ATOM    621  CZ2 TRP A 221      26.501  21.659  31.299  1.00  0.00            
ATOM    622  HZ2 TRP A 221      25.912  20.794  31.563  1.00  0.00            
ATOM    623  CH2 TRP A 221      25.758  22.871  31.152  1.00  0.00            
ATOM    624  HH2 TRP A 221      24.688  22.832  31.292  1.00  0.00            
ATOM    625  CZ3 TRP A 221      26.442  24.104  30.933  1.00  0.00            
ATOM    626  HZ3 TRP A 221      25.904  25.033  30.813  1.00  0.00            
ATOM    627  CE3 TRP A 221      27.828  24.084  30.800  1.00  0.00            
ATOM    628  HE3 TRP A 221      28.322  25.020  30.587  1.00  0.00            
ATOM    629  CD2 TRP A 221      28.564  22.876  30.759  1.00  0.00            
ATOM    630  C   TRP A 221      31.960  25.500  29.053  1.00  0.00            
ATOM    631  O   TRP A 221      31.641  26.581  29.460  1.00  0.00            
ATOM    632  N   GLN A 222      33.272  25.280  28.802  1.00  0.00            
ATOM    633  H   GLN A 222      33.634  24.377  28.535  1.00  0.00            
ATOM    634  CA  GLN A 222      34.223  26.387  28.680  1.00  0.00            
ATOM    635  HA  GLN A 222      34.346  26.782  29.688  1.00  0.00            
ATOM    636  CB  GLN A 222      35.649  25.882  28.447  1.00  0.00            
ATOM    637  HB2 GLN A 222      35.822  25.078  29.162  1.00  0.00            
ATOM    638  HB3 GLN A 222      35.780  25.686  27.382  1.00  0.00            
ATOM    639  CG  GLN A 222      36.803  26.896  28.664  1.00  0.00            
ATOM    640  HG2 GLN A 222      37.730  26.381  28.409  1.00  0.00            
ATOM    641  HG3 GLN A 222      36.733  27.639  27.870  1.00  0.00            
ATOM    642  CD  GLN A 222      36.801  27.517  30.099  1.00  0.00            
ATOM    643  OE1 GLN A 222      36.390  28.630  30.311  1.00  0.00            
ATOM    644  NE2 GLN A 222      37.379  26.900  31.052  1.00  0.00            
ATOM    645 HE21 GLN A 222      37.303  27.406  31.923  1.00  0.00            
ATOM    646 HE22 GLN A 222      37.678  25.940  30.955  1.00  0.00            
ATOM    647  C   GLN A 222      33.803  27.546  27.665  1.00  0.00            
ATOM    648  O   GLN A 222      33.791  28.750  27.923  1.00  0.00            
ATOM    649  N   ILE A 223      33.299  27.110  26.466  1.00  0.00            
ATOM    650  H   ILE A 223      33.453  26.149  26.197  1.00  0.00            
ATOM    651  CA  ILE A 223      32.494  27.971  25.558  1.00  0.00            
ATOM    652  HA  ILE A 223      33.043  28.819  25.151  1.00  0.00            
ATOM    653  CB  ILE A 223      32.101  27.190  24.270  1.00  0.00            
ATOM    654  HB  ILE A 223      31.643  26.295  24.692  1.00  0.00            
ATOM    655  CG2 ILE A 223      30.951  27.919  23.440  1.00  0.00            
ATOM    656 HG21 ILE A 223      30.802  27.372  22.509  1.00  0.00            
ATOM    657 HG22 ILE A 223      30.128  28.115  24.129  1.00  0.00            
ATOM    658 HG23 ILE A 223      31.254  28.896  23.061  1.00  0.00            
ATOM    659  CG1 ILE A 223      33.293  26.642  23.374  1.00  0.00            
ATOM    660 HG12 ILE A 223      33.822  25.912  23.986  1.00  0.00            
ATOM    661 HG13 ILE A 223      32.913  26.078  22.521  1.00  0.00            
ATOM    662  CD1 ILE A 223      34.344  27.673  22.951  1.00  0.00            
ATOM    663 HD11 ILE A 223      33.901  28.383  22.254  1.00  0.00            
ATOM    664 HD12 ILE A 223      34.696  28.278  23.787  1.00  0.00            
ATOM    665 HD13 ILE A 223      35.260  27.198  22.599  1.00  0.00            
ATOM    666  C   ILE A 223      31.347  28.666  26.323  1.00  0.00            
ATOM    667  O   ILE A 223      31.279  29.930  26.194  1.00  0.00            
ATOM    668  N   VAL A 224      30.416  27.965  26.981  1.00  0.00            
ATOM    669  H   VAL A 224      30.418  26.957  27.055  1.00  0.00            
ATOM    670  CA  VAL A 224      29.353  28.672  27.709  1.00  0.00            
ATOM    671  HA  VAL A 224      28.894  29.328  26.969  1.00  0.00            
ATOM    672  CB  VAL A 224      28.266  27.692  28.273  1.00  0.00            
ATOM    673  HB  VAL A 224      28.765  26.891  28.819  1.00  0.00            
ATOM    674  CG1 VAL A 224      27.318  28.161  29.347  1.00  0.00            
ATOM    675 HG11 VAL A 224      27.905  28.441  30.221  1.00  0.00            
ATOM    676 HG12 VAL A 224      26.761  29.025  28.983  1.00  0.00            
ATOM    677 HG13 VAL A 224      26.761  27.280  29.664  1.00  0.00            
ATOM    678  CG2 VAL A 224      27.488  27.028  27.173  1.00  0.00            
ATOM    679 HG21 VAL A 224      28.206  26.873  26.368  1.00  0.00            
ATOM    680 HG22 VAL A 224      27.185  26.048  27.540  1.00  0.00            
ATOM    681 HG23 VAL A 224      26.674  27.721  26.955  1.00  0.00            
ATOM    682  C   VAL A 224      29.796  29.558  28.876  1.00  0.00            
ATOM    683  O   VAL A 224      29.126  30.551  29.121  1.00  0.00            
ATOM    684  N   ILE A 225      30.898  29.226  29.569  1.00  0.00            
ATOM    685  H   ILE A 225      31.104  28.238  29.530  1.00  0.00            
ATOM    686  CA  ILE A 225      31.549  30.053  30.617  1.00  0.00            
ATOM    687  HA  ILE A 225      30.862  30.259  31.440  1.00  0.00            
ATOM    688  CB  ILE A 225      32.756  29.330  31.307  1.00  0.00            
ATOM    689  HB  ILE A 225      33.271  28.676  30.603  1.00  0.00            
ATOM    690  CG2 ILE A 225      33.676  30.351  31.921  1.00  0.00            
ATOM    691 HG21 ILE A 225      33.110  31.167  32.372  1.00  0.00            
ATOM    692 HG22 ILE A 225      34.417  29.863  32.554  1.00  0.00            
ATOM    693 HG23 ILE A 225      34.307  30.869  31.199  1.00  0.00            
ATOM    694  CG1 ILE A 225      32.070  28.362  32.358  1.00  0.00            
ATOM    695 HG12 ILE A 225      31.814  28.843  33.302  1.00  0.00            
ATOM    696 HG13 ILE A 225      31.141  27.891  32.038  1.00  0.00            
ATOM    697  CD1 ILE A 225      32.942  27.135  32.579  1.00  0.00            
ATOM    698 HD11 ILE A 225      33.985  27.384  32.773  1.00  0.00            
ATOM    699 HD12 ILE A 225      32.487  26.730  33.483  1.00  0.00            
ATOM    700 HD13 ILE A 225      32.749  26.369  31.829  1.00  0.00            
ATOM    701  C   ILE A 225      31.850  31.411  30.004  1.00  0.00            
ATOM    702  O   ILE A 225      31.461  32.509  30.468  1.00  0.00            
ATOM    703  N   ASN A 226      32.567  31.403  28.890  1.00  0.00            
ATOM    704  H   ASN A 226      32.963  30.601  28.422  1.00  0.00            
ATOM    705  CA  ASN A 226      32.921  32.635  28.167  1.00  0.00            
ATOM    706  HA  ASN A 226      33.456  33.225  28.910  1.00  0.00            
ATOM    707  CB  ASN A 226      33.959  32.288  27.082  1.00  0.00            
ATOM    708  HB2 ASN A 226      33.616  31.366  26.613  1.00  0.00            
ATOM    709  HB3 ASN A 226      34.070  32.974  26.242  1.00  0.00            
ATOM    710  CG  ASN A 226      35.345  32.052  27.681  1.00  0.00            
ATOM    711  OD1 ASN A 226      36.058  33.030  27.809  1.00  0.00            
ATOM    712  ND2 ASN A 226      35.716  30.845  27.964  1.00  0.00            
ATOM    713 HD21 ASN A 226      36.551  30.674  28.505  1.00  0.00            
ATOM    714 HD22 ASN A 226      35.146  30.045  27.731  1.00  0.00            
ATOM    715  C   ASN A 226      31.693  33.558  27.858  1.00  0.00            
ATOM    716  O   ASN A 226      31.806  34.787  27.919  1.00  0.00            
ATOM    717  N   ILE A 227      30.568  32.963  27.450  1.00  0.00            
ATOM    718  H   ILE A 227      30.634  31.982  27.217  1.00  0.00            
ATOM    719  CA  ILE A 227      29.316  33.612  27.165  1.00  0.00            
ATOM    720  HA  ILE A 227      29.527  34.400  26.441  1.00  0.00            
ATOM    721  CB  ILE A 227      28.409  32.661  26.376  1.00  0.00            
ATOM    722  HB  ILE A 227      28.406  31.685  26.862  1.00  0.00            
ATOM    723  CG2 ILE A 227      26.974  33.218  26.313  1.00  0.00            
ATOM    724 HG21 ILE A 227      26.884  34.044  25.607  1.00  0.00            
ATOM    725 HG22 ILE A 227      26.246  32.443  26.074  1.00  0.00            
ATOM    726 HG23 ILE A 227      26.731  33.665  27.277  1.00  0.00            
ATOM    727  CG1 ILE A 227      28.871  32.353  24.967  1.00  0.00            
ATOM    728 HG12 ILE A 227      28.673  33.197  24.306  1.00  0.00            
ATOM    729 HG13 ILE A 227      29.957  32.272  25.001  1.00  0.00            
ATOM    730  CD1 ILE A 227      28.349  31.009  24.385  1.00  0.00            
ATOM    731 HD11 ILE A 227      28.471  30.122  25.007  1.00  0.00            
ATOM    732 HD12 ILE A 227      27.294  31.189  24.176  1.00  0.00            
ATOM    733 HD13 ILE A 227      28.716  30.681  23.413  1.00  0.00            
ATOM    734  C   ILE A 227      28.687  34.186  28.461  1.00  0.00            
ATOM    735  O   ILE A 227      28.368  35.385  28.557  1.00  0.00            
ATOM    736  N   LEU A 228      28.533  33.394  29.569  1.00  0.00            
ATOM    737  H   LEU A 228      28.701  32.401  29.498  1.00  0.00            
ATOM    738  CA  LEU A 228      27.963  33.894  30.779  1.00  0.00            
ATOM    739  HA  LEU A 228      27.184  34.598  30.486  1.00  0.00            
ATOM    740  CB  LEU A 228      27.400  32.713  31.634  1.00  0.00            
ATOM    741  HB2 LEU A 228      28.246  32.026  31.656  1.00  0.00            
ATOM    742  HB3 LEU A 228      27.292  33.020  32.674  1.00  0.00            
ATOM    743  CG  LEU A 228      26.145  32.101  30.972  1.00  0.00            
ATOM    744  HG  LEU A 228      26.344  31.591  30.029  1.00  0.00            
ATOM    745  CD1 LEU A 228      25.618  31.033  31.906  1.00  0.00            
ATOM    746 HD11 LEU A 228      25.347  31.430  32.885  1.00  0.00            
ATOM    747 HD12 LEU A 228      24.766  30.626  31.360  1.00  0.00            
ATOM    748 HD13 LEU A 228      26.424  30.302  31.970  1.00  0.00            
ATOM    749  CD2 LEU A 228      25.064  33.193  30.764  1.00  0.00            
ATOM    750 HD21 LEU A 228      25.264  33.779  29.866  1.00  0.00            
ATOM    751 HD22 LEU A 228      24.048  32.800  30.735  1.00  0.00            
ATOM    752 HD23 LEU A 228      25.109  33.828  31.648  1.00  0.00            
ATOM    753  C   LEU A 228      28.936  34.797  31.539  1.00  0.00            
ATOM    754  O   LEU A 228      28.507  35.514  32.425  1.00  0.00            
ATOM    755  N   SER A 229      30.255  34.759  31.297  1.00  0.00            
ATOM    756  H   SER A 229      30.642  34.059  30.680  1.00  0.00            
ATOM    757  CA  SER A 229      31.238  35.740  31.840  1.00  0.00            
ATOM    758  HA  SER A 229      31.087  35.894  32.908  1.00  0.00            
ATOM    759  CB  SER A 229      32.631  35.109  31.890  1.00  0.00            
ATOM    760  HB2 SER A 229      32.515  34.103  32.294  1.00  0.00            
ATOM    761  HB3 SER A 229      32.907  35.041  30.838  1.00  0.00            
ATOM    762  OG  SER A 229      33.470  35.831  32.729  1.00  0.00            
ATOM    763  HG  SER A 229      34.340  35.540  32.444  1.00  0.00            
ATOM    764  C   SER A 229      31.345  37.068  31.075  1.00  0.00            
ATOM    765  O   SER A 229      31.657  38.074  31.720  1.00  0.00            
ATOM    766  N   GLU A 230      30.995  37.036  29.794  1.00  0.00            
ATOM    767  H   GLU A 230      30.901  36.138  29.341  1.00  0.00            
ATOM    768  CA  GLU A 230      30.980  38.278  28.982  1.00  0.00            
ATOM    769  HA  GLU A 230      32.022  38.528  28.785  1.00  0.00            
ATOM    770  CB  GLU A 230      30.501  38.032  27.577  1.00  0.00            
ATOM    771  HB2 GLU A 230      31.083  37.227  27.127  1.00  0.00            
ATOM    772  HB3 GLU A 230      29.499  37.626  27.718  1.00  0.00            
ATOM    773  CG  GLU A 230      30.348  39.126  26.504  1.00  0.00            
ATOM    774  HG2 GLU A 230      29.849  38.769  25.603  1.00  0.00            
ATOM    775  HG3 GLU A 230      29.751  39.896  26.992  1.00  0.00            
ATOM    776  CD  GLU A 230      31.632  39.889  26.167  1.00  0.00            
ATOM    777  OE1 GLU A 230      31.933  40.924  26.738  1.00  0.00            
ATOM    778  OE2 GLU A 230      32.349  39.482  25.247  1.00  0.00            
ATOM    779  C   GLU A 230      30.108  39.442  29.684  1.00  0.00            
ATOM    780  O   GLU A 230      28.907  39.329  29.851  1.00  0.00            
ATOM    781  N   NME A 231      30.812  40.500  29.957  1.00  0.00            
ATOM    782  H   NME A 231      31.747  40.503  29.575  1.00  0.00            
ATOM    783  CH3 NME A 231      30.281  41.745  30.405  1.00  0.00            
ATOM    784 HH31 NME A 231      29.983  41.598  31.442  1.00  0.00            
ATOM    785 HH32 NME A 231      31.071  42.491  30.323  1.00  0.00            
ATOM    786 HH33 NME A 231      29.408  42.022  29.811  1.00  0.00            
TER
HETATM  787  C1  LIG B   1      31.702  32.530  22.077  1.00  0.00            
HETATM  788  C2  LIG B   1      31.078  32.190  20.942  1.00  0.00            
HETATM  789  O1  LIG B   1      31.744  27.351  18.064  1.00  0.00            
HETATM  790  O2  LIG B   1      33.486  35.391  25.597  1.00  0.00            
HETATM  791  O3  LIG B   1      29.407  36.534  23.624  1.00  0.00            
HETATM  792  C3  LIG B   1      30.455  35.683  23.683  1.00  0.00            
HETATM  793  C4  LIG B   1      31.439  36.054  24.537  1.00  0.00            
HETATM  794  C5  LIG B   1      32.462  35.165  24.722  1.00  0.00            
HETATM  795  C6  LIG B   1      32.528  34.034  23.951  1.00  0.00            
HETATM  796  C7  LIG B   1      31.589  33.727  22.930  1.00  0.00            
HETATM  797  C8  LIG B   1      30.570  34.633  22.882  1.00  0.00            
HETATM  798  C9  LIG B   1      31.274  30.988  20.101  1.00  0.00            
HETATM  799  C10 LIG B   1      32.362  30.114  20.433  1.00  0.00            
HETATM  800  C11 LIG B   1      32.524  28.928  19.691  1.00  0.00            
HETATM  801  C12 LIG B   1      31.558  28.495  18.763  1.00  0.00            
HETATM  802  C13 LIG B   1      30.381  29.258  18.592  1.00  0.00            
HETATM  803  C14 LIG B   1      30.254  30.533  19.197  1.00  0.00            
HETATM  804  H1  LIG B   1      32.673  27.061  18.058  1.00  0.00            
HETATM  805  H2  LIG B   1      33.478  36.284  25.984  1.00  0.00            
HETATM  806  H3  LIG B   1      28.635  36.059  23.269  1.00  0.00            
HETATM  807  H4  LIG B   1      29.751  34.441  22.195  1.00  0.00            
HETATM  808  H5  LIG B   1      33.485  33.523  23.998  1.00  0.00            
HETATM  809  H6  LIG B   1      31.501  36.998  25.072  1.00  0.00            
HETATM  810  H7  LIG B   1      32.391  31.762  22.422  1.00  0.00            
HETATM  811  H8  LIG B   1      30.265  32.827  20.601  1.00  0.00            
HETATM  812  H9  LIG B   1      33.164  30.425  21.095  1.00  0.00            
HETATM  813  H10 LIG B   1      33.398  28.292  19.798  1.00  0.00            
HETATM  814  H11 LIG B   1      29.591  28.913  17.932  1.00  0.00            
HETATM  815  H12 LIG B   1      29.381  31.155  19.021  1.00  0.00            
TER
ENDMDL
MODEL        2
REMARK RMSD=1.002758
ATOM      1  N   GLY A 183      27.607  33.456  39.735  1.00  0.00            
ATOM      2  H1  GLY A 183      27.769  34.277  40.301  1.00  0.00            
ATOM      3  H2  GLY A 183      27.097  32.803  40.312  1.00  0.00            
ATOM      4  H3  GLY A 183      26.986  33.757  38.998  1.00  0.00            
ATOM      5  CA  GLY A 183      28.843  32.804  39.253  1.00  0.00            
ATOM      6  HA2 GLY A 183      29.376  33.606  38.741  1.00  0.00            
ATOM      7  HA3 GLY A 183      29.394  32.405  40.105  1.00  0.00            
ATOM      8  C   GLY A 183      28.534  31.708  38.247  1.00  0.00            
ATOM      9  O   GLY A 183      28.202  30.637  38.709  1.00  0.00            
ATOM     10  N   PRO A 184      28.783  31.952  36.960  1.00  0.00            
ATOM     11  CD  PRO A 184      29.193  33.248  36.429  1.00  0.00            
ATOM     12  HD2 PRO A 184      30.225  33.474  36.698  1.00  0.00            
ATOM     13  HD3 PRO A 184      28.548  34.012  36.862  1.00  0.00            
ATOM     14  CG  PRO A 184      29.044  33.111  34.928  1.00  0.00            
ATOM     15  HG2 PRO A 184      29.780  33.742  34.430  1.00  0.00            
ATOM     16  HG3 PRO A 184      28.033  33.360  34.604  1.00  0.00            
ATOM     17  CB  PRO A 184      29.294  31.624  34.712  1.00  0.00            
ATOM     18  HB2 PRO A 184      30.363  31.426  34.798  1.00  0.00            
ATOM     19  HB3 PRO A 184      28.839  31.345  33.763  1.00  0.00            
ATOM     20  CA  PRO A 184      28.579  30.996  35.903  1.00  0.00            
ATOM     21  HA  PRO A 184      27.504  30.935  35.731  1.00  0.00            
ATOM     22  C   PRO A 184      29.162  29.597  36.185  1.00  0.00            
ATOM     23  O   PRO A 184      28.579  28.574  35.792  1.00  0.00            
ATOM     24  N   TYR A 185      30.323  29.487  36.811  1.00  0.00            
ATOM     25  H   TYR A 185      30.778  30.334  37.120  1.00  0.00            
ATOM     26  CA  TYR A 185      31.018  28.256  37.128  1.00  0.00            
ATOM     27  HA  TYR A 185      31.092  27.686  36.202  1.00  0.00            
ATOM     28  CB  TYR A 185      32.371  28.462  37.709  1.00  0.00            
ATOM     29  HB2 TYR A 185      32.870  29.015  36.914  1.00  0.00            
ATOM     30  HB3 TYR A 185      32.411  29.116  38.581  1.00  0.00            
ATOM     31  CG  TYR A 185      33.208  27.210  37.832  1.00  0.00            
ATOM     32  CD1 TYR A 185      33.393  26.540  39.095  1.00  0.00            
ATOM     33  HD1 TYR A 185      33.002  26.996  39.992  1.00  0.00            
ATOM     34  CE1 TYR A 185      34.227  25.425  39.240  1.00  0.00            
ATOM     35  HE1 TYR A 185      34.377  24.993  40.219  1.00  0.00            
ATOM     36  CZ  TYR A 185      34.871  24.909  38.068  1.00  0.00            
ATOM     37  OH  TYR A 185      35.450  23.653  38.198  1.00  0.00            
ATOM     38  HH  TYR A 185      35.878  23.470  39.037  1.00  0.00            
ATOM     39  CE2 TYR A 185      34.652  25.522  36.771  1.00  0.00            
ATOM     40  HE2 TYR A 185      35.066  25.013  35.913  1.00  0.00            
ATOM     41  CD2 TYR A 185      33.851  26.673  36.678  1.00  0.00            
ATOM     42  HD2 TYR A 185      33.641  27.055  35.689  1.00  0.00            
ATOM     43  C   TYR A 185      30.254  27.460  38.194  1.00  0.00            
ATOM     44  O   TYR A 185      30.230  26.230  38.002  1.00  0.00            
ATOM     45  N   THR A 186      29.533  28.078  39.170  1.00  0.00            
ATOM     46  H   THR A 186      29.602  29.085  39.200  1.00  0.00            
ATOM     47  CA  THR A 186      28.617  27.430  40.115  1.00  0.00            
ATOM     48  HA  THR A 186      28.998  26.437  40.355  1.00  0.00            
ATOM     49  CB  THR A 186      28.465  28.297  41.321  1.00  0.00            
ATOM     50  HB  THR A 186      28.137  29.320  41.133  1.00  0.00            
ATOM     51  CG2 THR A 186      27.400  27.796  42.339  1.00  0.00            
ATOM     52 HG21 THR A 186      27.579  28.412  43.221  1.00  0.00            
ATOM     53 HG22 THR A 186      26.387  27.955  41.968  1.00  0.00            
ATOM     54 HG23 THR A 186      27.656  26.763  42.571  1.00  0.00            
ATOM     55  OG1 THR A 186      29.656  28.328  42.022  1.00  0.00            
ATOM     56  HG1 THR A 186      30.063  27.459  42.048  1.00  0.00            
ATOM     57  C   THR A 186      27.309  27.019  39.397  1.00  0.00            
ATOM     58  O   THR A 186      26.693  26.011  39.731  1.00  0.00            
ATOM     59  N   PHE A 187      26.903  27.778  38.415  1.00  0.00            
ATOM     60  H   PHE A 187      27.436  28.617  38.234  1.00  0.00            
ATOM     61  CA  PHE A 187      25.817  27.415  37.556  1.00  0.00            
ATOM     62  HA  PHE A 187      24.982  27.081  38.171  1.00  0.00            
ATOM     63  CB  PHE A 187      25.338  28.591  36.760  1.00  0.00            
ATOM     64  HB2 PHE A 187      24.934  29.356  37.424  1.00  0.00            
ATOM     65  HB3 PHE A 187      26.247  29.075  36.406  1.00  0.00            
ATOM     66  CG  PHE A 187      24.519  28.332  35.539  1.00  0.00            
ATOM     67  CD1 PHE A 187      25.183  28.323  34.286  1.00  0.00            
ATOM     68  HD1 PHE A 187      26.255  28.453  34.251  1.00  0.00            
ATOM     69  CE1 PHE A 187      24.425  28.230  33.081  1.00  0.00            
ATOM     70  HE1 PHE A 187      24.919  28.307  32.124  1.00  0.00            
ATOM     71  CZ  PHE A 187      23.029  28.181  33.162  1.00  0.00            
ATOM     72  HZ  PHE A 187      22.434  28.149  32.261  1.00  0.00            
ATOM     73  CE2 PHE A 187      22.420  28.029  34.423  1.00  0.00            
ATOM     74  HE2 PHE A 187      21.348  27.902  34.397  1.00  0.00            
ATOM     75  CD2 PHE A 187      23.144  28.222  35.612  1.00  0.00            
ATOM     76  HD2 PHE A 187      22.695  28.171  36.592  1.00  0.00            
ATOM     77  C   PHE A 187      26.252  26.197  36.721  1.00  0.00            
ATOM     78  O   PHE A 187      25.397  25.295  36.628  1.00  0.00            
ATOM     79  N   VAL A 188      27.503  26.005  36.253  1.00  0.00            
ATOM     80  H   VAL A 188      28.089  26.824  36.338  1.00  0.00            
ATOM     81  CA  VAL A 188      28.003  24.876  35.471  1.00  0.00            
ATOM     82  HA  VAL A 188      27.256  24.568  34.739  1.00  0.00            
ATOM     83  CB  VAL A 188      29.241  25.151  34.660  1.00  0.00            
ATOM     84  HB  VAL A 188      29.895  25.642  35.380  1.00  0.00            
ATOM     85  CG1 VAL A 188      30.062  23.997  34.147  1.00  0.00            
ATOM     86 HG11 VAL A 188      30.875  24.342  33.508  1.00  0.00            
ATOM     87 HG12 VAL A 188      30.461  23.447  35.000  1.00  0.00            
ATOM     88 HG13 VAL A 188      29.417  23.319  33.589  1.00  0.00            
ATOM     89  CG2 VAL A 188      28.913  26.111  33.520  1.00  0.00            
ATOM     90 HG21 VAL A 188      28.072  25.740  32.935  1.00  0.00            
ATOM     91 HG22 VAL A 188      28.636  27.093  33.903  1.00  0.00            
ATOM     92 HG23 VAL A 188      29.834  26.248  32.952  1.00  0.00            
ATOM     93  C   VAL A 188      28.307  23.631  36.293  1.00  0.00            
ATOM     94  O   VAL A 188      27.819  22.548  35.970  1.00  0.00            
ATOM     95  N   GLN A 189      28.985  23.791  37.450  1.00  0.00            
ATOM     96  H   GLN A 189      29.446  24.674  37.620  1.00  0.00            
ATOM     97  CA  GLN A 189      29.015  22.759  38.439  1.00  0.00            
ATOM     98  HA  GLN A 189      29.471  21.909  37.930  1.00  0.00            
ATOM     99  CB  GLN A 189      30.015  23.222  39.567  1.00  0.00            
ATOM    100  HB2 GLN A 189      29.713  24.247  39.782  1.00  0.00            
ATOM    101  HB3 GLN A 189      29.893  22.604  40.457  1.00  0.00            
ATOM    102  CG  GLN A 189      31.510  23.304  39.009  1.00  0.00            
ATOM    103  HG2 GLN A 189      31.537  23.810  38.044  1.00  0.00            
ATOM    104  HG3 GLN A 189      32.179  23.779  39.726  1.00  0.00            
ATOM    105  CD  GLN A 189      32.093  21.898  38.700  1.00  0.00            
ATOM    106  OE1 GLN A 189      31.606  20.913  39.146  1.00  0.00            
ATOM    107  NE2 GLN A 189      33.225  21.774  38.100  1.00  0.00            
ATOM    108 HE21 GLN A 189      33.498  20.874  37.732  1.00  0.00            
ATOM    109 HE22 GLN A 189      33.707  22.581  37.732  1.00  0.00            
ATOM    110  C   GLN A 189      27.675  22.182  39.013  1.00  0.00            
ATOM    111  O   GLN A 189      27.707  20.939  39.251  1.00  0.00            
ATOM    112  N   GLN A 190      26.559  22.981  39.028  1.00  0.00            
ATOM    113  H   GLN A 190      26.689  23.957  38.797  1.00  0.00            
ATOM    114  CA  GLN A 190      25.241  22.372  39.339  1.00  0.00            
ATOM    115  HA  GLN A 190      25.252  21.755  40.238  1.00  0.00            
ATOM    116  CB  GLN A 190      24.298  23.558  39.566  1.00  0.00            
ATOM    117  HB2 GLN A 190      24.689  24.133  40.405  1.00  0.00            
ATOM    118  HB3 GLN A 190      24.287  24.249  38.723  1.00  0.00            
ATOM    119  CG  GLN A 190      22.753  23.092  39.736  1.00  0.00            
ATOM    120  HG2 GLN A 190      22.135  23.990  39.744  1.00  0.00            
ATOM    121  HG3 GLN A 190      22.376  22.366  39.016  1.00  0.00            
ATOM    122  CD  GLN A 190      22.557  22.344  41.090  1.00  0.00            
ATOM    123  OE1 GLN A 190      23.461  22.065  41.851  1.00  0.00            
ATOM    124  NE2 GLN A 190      21.359  22.021  41.426  1.00  0.00            
ATOM    125 HE21 GLN A 190      21.111  21.700  42.352  1.00  0.00            
ATOM    126 HE22 GLN A 190      20.644  22.493  40.891  1.00  0.00            
ATOM    127  C   GLN A 190      24.835  21.493  38.188  1.00  0.00            
ATOM    128  O   GLN A 190      24.467  20.335  38.432  1.00  0.00            
ATOM    129  N   HIE A 191      24.912  22.065  36.970  1.00  0.00            
ATOM    130  H   HIE A 191      25.252  23.016  36.968  1.00  0.00            
ATOM    131  CA  HIE A 191      24.548  21.375  35.754  1.00  0.00            
ATOM    132  HA  HIE A 191      23.500  21.083  35.819  1.00  0.00            
ATOM    133  CB  HIE A 191      24.631  22.443  34.533  1.00  0.00            
ATOM    134  HB2 HIE A 191      25.406  23.189  34.701  1.00  0.00            
ATOM    135  HB3 HIE A 191      24.903  21.918  33.618  1.00  0.00            
ATOM    136  CG  HIE A 191      23.345  23.137  34.227  1.00  0.00            
ATOM    137  ND1 HIE A 191      22.099  22.532  34.012  1.00  0.00            
ATOM    138  CE1 HIE A 191      21.275  23.591  33.777  1.00  0.00            
ATOM    139  HE1 HIE A 191      20.222  23.571  33.537  1.00  0.00            
ATOM    140  NE2 HIE A 191      21.901  24.766  33.857  1.00  0.00            
ATOM    141  HE2 HIE A 191      21.430  25.589  33.512  1.00  0.00            
ATOM    142  CD2 HIE A 191      23.174  24.482  34.128  1.00  0.00            
ATOM    143  HD2 HIE A 191      23.984  25.195  34.157  1.00  0.00            
ATOM    144  C   HIE A 191      25.365  20.078  35.518  1.00  0.00            
ATOM    145  O   HIE A 191      24.824  19.154  34.898  1.00  0.00            
ATOM    146  N   LEU A 192      26.641  19.953  35.947  1.00  0.00            
ATOM    147  H   LEU A 192      27.163  20.804  36.096  1.00  0.00            
ATOM    148  CA  LEU A 192      27.421  18.742  35.845  1.00  0.00            
ATOM    149  HA  LEU A 192      27.181  18.221  34.919  1.00  0.00            
ATOM    150  CB  LEU A 192      28.907  19.066  35.909  1.00  0.00            
ATOM    151  HB2 LEU A 192      28.978  19.777  36.732  1.00  0.00            
ATOM    152  HB3 LEU A 192      29.459  18.144  36.093  1.00  0.00            
ATOM    153  CG  LEU A 192      29.548  19.751  34.679  1.00  0.00            
ATOM    154  HG  LEU A 192      28.938  20.591  34.342  1.00  0.00            
ATOM    155  CD1 LEU A 192      31.015  20.153  35.033  1.00  0.00            
ATOM    156 HD11 LEU A 192      30.981  20.671  35.991  1.00  0.00            
ATOM    157 HD12 LEU A 192      31.663  19.279  35.099  1.00  0.00            
ATOM    158 HD13 LEU A 192      31.408  20.768  34.223  1.00  0.00            
ATOM    159  CD2 LEU A 192      29.706  18.762  33.537  1.00  0.00            
ATOM    160 HD21 LEU A 192      30.276  17.897  33.877  1.00  0.00            
ATOM    161 HD22 LEU A 192      28.691  18.470  33.271  1.00  0.00            
ATOM    162 HD23 LEU A 192      30.241  19.131  32.661  1.00  0.00            
ATOM    163  C   LEU A 192      27.116  17.755  36.990  1.00  0.00            
ATOM    164  O   LEU A 192      27.392  16.531  36.765  1.00  0.00            
ATOM    165  N   MET A 193      26.473  18.206  38.062  1.00  0.00            
ATOM    166  H   MET A 193      26.215  19.182  38.077  1.00  0.00            
ATOM    167  CA  MET A 193      25.961  17.288  39.103  1.00  0.00            
ATOM    168  HA  MET A 193      26.747  16.535  39.158  1.00  0.00            
ATOM    169  CB  MET A 193      26.105  18.111  40.342  1.00  0.00            
ATOM    170  HB2 MET A 193      27.179  18.197  40.505  1.00  0.00            
ATOM    171  HB3 MET A 193      25.645  19.094  40.247  1.00  0.00            
ATOM    172  CG  MET A 193      25.566  17.446  41.618  1.00  0.00            
ATOM    173  HG2 MET A 193      26.049  16.478  41.754  1.00  0.00            
ATOM    174  HG3 MET A 193      25.820  18.171  42.393  1.00  0.00            
ATOM    175  SD  MET A 193      23.773  17.127  41.844  1.00  0.00            
ATOM    176  CE  MET A 193      23.017  18.758  41.737  1.00  0.00            
ATOM    177  HE1 MET A 193      21.929  18.805  41.696  1.00  0.00            
ATOM    178  HE2 MET A 193      23.495  19.380  42.493  1.00  0.00            
ATOM    179  HE3 MET A 193      23.365  19.222  40.814  1.00  0.00            
ATOM    180  C   MET A 193      24.622  16.750  38.726  1.00  0.00            
ATOM    181  O   MET A 193      24.337  15.533  39.004  1.00  0.00            
ATOM    182  N   ILE A 194      23.821  17.567  38.014  1.00  0.00            
ATOM    183  H   ILE A 194      24.066  18.546  38.003  1.00  0.00            
ATOM    184  CA  ILE A 194      22.633  17.075  37.216  1.00  0.00            
ATOM    185  HA  ILE A 194      21.887  16.481  37.745  1.00  0.00            
ATOM    186  CB  ILE A 194      21.748  18.255  36.684  1.00  0.00            
ATOM    187  HB  ILE A 194      22.389  18.914  36.099  1.00  0.00            
ATOM    188  CG2 ILE A 194      20.750  17.832  35.634  1.00  0.00            
ATOM    189 HG21 ILE A 194      21.311  17.400  34.805  1.00  0.00            
ATOM    190 HG22 ILE A 194      20.145  17.031  36.060  1.00  0.00            
ATOM    191 HG23 ILE A 194      20.155  18.719  35.418  1.00  0.00            
ATOM    192  CG1 ILE A 194      21.055  18.997  37.847  1.00  0.00            
ATOM    193 HG12 ILE A 194      20.332  18.376  38.374  1.00  0.00            
ATOM    194 HG13 ILE A 194      21.763  19.072  38.673  1.00  0.00            
ATOM    195  CD1 ILE A 194      20.681  20.403  37.426  1.00  0.00            
ATOM    196 HD11 ILE A 194      21.537  20.809  36.886  1.00  0.00            
ATOM    197 HD12 ILE A 194      19.791  20.462  36.800  1.00  0.00            
ATOM    198 HD13 ILE A 194      20.344  21.020  38.258  1.00  0.00            
ATOM    199  C   ILE A 194      23.062  16.140  36.084  1.00  0.00            
ATOM    200  O   ILE A 194      22.523  14.980  36.004  1.00  0.00            
ATOM    201  N   GLY A 195      24.109  16.498  35.341  1.00  0.00            
ATOM    202  H   GLY A 195      24.606  17.339  35.598  1.00  0.00            
ATOM    203  CA  GLY A 195      24.489  15.859  34.010  1.00  0.00            
ATOM    204  HA2 GLY A 195      25.535  15.932  33.710  1.00  0.00            
ATOM    205  HA3 GLY A 195      24.251  14.797  34.060  1.00  0.00            
ATOM    206  C   GLY A 195      23.635  16.332  32.795  1.00  0.00            
ATOM    207  O   GLY A 195      23.396  15.617  31.826  1.00  0.00            
ATOM    208  N   THR A 196      23.234  17.639  32.845  1.00  0.00            
ATOM    209  H   THR A 196      23.623  18.185  33.602  1.00  0.00            
ATOM    210  CA  THR A 196      22.508  18.325  31.803  1.00  0.00            
ATOM    211  HA  THR A 196      21.558  17.826  31.609  1.00  0.00            
ATOM    212  CB  THR A 196      22.237  19.766  32.260  1.00  0.00            
ATOM    213  HB  THR A 196      23.232  20.110  32.542  1.00  0.00            
ATOM    214  CG2 THR A 196      21.762  20.724  31.140  1.00  0.00            
ATOM    215 HG21 THR A 196      20.861  20.414  30.611  1.00  0.00            
ATOM    216 HG22 THR A 196      21.696  21.759  31.472  1.00  0.00            
ATOM    217 HG23 THR A 196      22.498  20.712  30.336  1.00  0.00            
ATOM    218  OG1 THR A 196      21.237  19.889  33.234  1.00  0.00            
ATOM    219  HG1 THR A 196      21.282  20.826  33.434  1.00  0.00            
ATOM    220  C   THR A 196      23.396  18.375  30.584  1.00  0.00            
ATOM    221  O   THR A 196      24.589  18.640  30.684  1.00  0.00            
ATOM    222  N   ASP A 197      22.813  18.272  29.355  1.00  0.00            
ATOM    223  H   ASP A 197      21.946  17.760  29.277  1.00  0.00            
ATOM    224  CA  ASP A 197      23.567  18.545  28.166  1.00  0.00            
ATOM    225  HA  ASP A 197      24.503  17.989  28.118  1.00  0.00            
ATOM    226  CB  ASP A 197      22.768  17.895  27.039  1.00  0.00            
ATOM    227  HB2 ASP A 197      22.752  16.822  27.230  1.00  0.00            
ATOM    228  HB3 ASP A 197      21.741  18.238  27.167  1.00  0.00            
ATOM    229  CG  ASP A 197      23.172  18.113  25.586  1.00  0.00            
ATOM    230  OD1 ASP A 197      22.634  17.497  24.675  1.00  0.00            
ATOM    231  OD2 ASP A 197      24.080  18.908  25.396  1.00  0.00            
ATOM    232  C   ASP A 197      23.886  20.028  27.984  1.00  0.00            
ATOM    233  O   ASP A 197      22.912  20.762  27.897  1.00  0.00            
ATOM    234  N   PRO A 198      25.076  20.581  27.724  1.00  0.00            
ATOM    235  CD  PRO A 198      26.273  19.826  27.529  1.00  0.00            
ATOM    236  HD2 PRO A 198      25.957  18.994  26.899  1.00  0.00            
ATOM    237  HD3 PRO A 198      26.682  19.519  28.491  1.00  0.00            
ATOM    238  CG  PRO A 198      27.186  20.721  26.746  1.00  0.00            
ATOM    239  HG2 PRO A 198      26.967  20.656  25.680  1.00  0.00            
ATOM    240  HG3 PRO A 198      28.243  20.559  26.955  1.00  0.00            
ATOM    241  CB  PRO A 198      26.745  22.128  27.218  1.00  0.00            
ATOM    242  HB2 PRO A 198      27.040  22.843  26.449  1.00  0.00            
ATOM    243  HB3 PRO A 198      27.229  22.301  28.179  1.00  0.00            
ATOM    244  CA  PRO A 198      25.248  21.959  27.360  1.00  0.00            
ATOM    245  HA  PRO A 198      24.874  22.409  28.279  1.00  0.00            
ATOM    246  C   PRO A 198      24.545  22.477  26.112  1.00  0.00            
ATOM    247  O   PRO A 198      24.290  23.638  26.020  1.00  0.00            
ATOM    248  N   ARG A 199      24.180  21.558  25.208  1.00  0.00            
ATOM    249  H   ARG A 199      24.442  20.593  25.346  1.00  0.00            
ATOM    250  CA  ARG A 199      23.424  21.850  23.986  1.00  0.00            
ATOM    251  HA  ARG A 199      24.015  22.643  23.526  1.00  0.00            
ATOM    252  CB  ARG A 199      23.358  20.603  22.992  1.00  0.00            
ATOM    253  HB2 ARG A 199      22.862  19.770  23.490  1.00  0.00            
ATOM    254  HB3 ARG A 199      22.774  20.880  22.115  1.00  0.00            
ATOM    255  CG  ARG A 199      24.787  20.034  22.626  1.00  0.00            
ATOM    256  HG2 ARG A 199      25.103  20.679  21.806  1.00  0.00            
ATOM    257  HG3 ARG A 199      25.508  20.093  23.442  1.00  0.00            
ATOM    258  CD  ARG A 199      24.669  18.575  22.202  1.00  0.00            
ATOM    259  HD2 ARG A 199      24.058  18.055  22.940  1.00  0.00            
ATOM    260  HD3 ARG A 199      24.140  18.512  21.251  1.00  0.00            
ATOM    261  NE  ARG A 199      26.016  17.954  22.092  1.00  0.00            
ATOM    262  HE  ARG A 199      26.357  17.771  21.160  1.00  0.00            
ATOM    263  CZ  ARG A 199      26.779  17.661  23.136  1.00  0.00            
ATOM    264  NH1 ARG A 199      26.311  17.775  24.346  1.00  0.00            
ATOM    265 HH11 ARG A 199      25.418  18.194  24.559  1.00  0.00            
ATOM    266 HH12 ARG A 199      26.923  17.478  25.093  1.00  0.00            
ATOM    267  NH2 ARG A 199      27.916  17.171  22.850  1.00  0.00            
ATOM    268 HH21 ARG A 199      28.301  17.153  21.916  1.00  0.00            
ATOM    269 HH22 ARG A 199      28.575  16.967  23.588  1.00  0.00            
ATOM    270  C   ARG A 199      22.086  22.451  24.395  1.00  0.00            
ATOM    271  O   ARG A 199      21.557  23.109  23.487  1.00  0.00            
ATOM    272  N   THR A 200      21.543  22.189  25.507  1.00  0.00            
ATOM    273  H   THR A 200      22.075  21.678  26.198  1.00  0.00            
ATOM    274  CA  THR A 200      20.219  22.691  25.975  1.00  0.00            
ATOM    275  HA  THR A 200      19.610  22.573  25.079  1.00  0.00            
ATOM    276  CB  THR A 200      19.556  21.866  27.102  1.00  0.00            
ATOM    277  HB  THR A 200      18.493  22.105  27.076  1.00  0.00            
ATOM    278  CG2 THR A 200      19.562  20.399  26.769  1.00  0.00            
ATOM    279 HG21 THR A 200      20.535  19.907  26.740  1.00  0.00            
ATOM    280 HG22 THR A 200      19.046  19.821  27.535  1.00  0.00            
ATOM    281 HG23 THR A 200      18.898  20.287  25.911  1.00  0.00            
ATOM    282  OG1 THR A 200      20.186  22.136  28.399  1.00  0.00            
ATOM    283  HG1 THR A 200      20.986  21.612  28.478  1.00  0.00            
ATOM    284  C   THR A 200      20.261  24.188  26.218  1.00  0.00            
ATOM    285  O   THR A 200      19.342  24.916  25.916  1.00  0.00            
ATOM    286  N   ILE A 201      21.401  24.600  26.713  1.00  0.00            
ATOM    287  H   ILE A 201      22.096  23.899  26.925  1.00  0.00            
ATOM    288  CA  ILE A 201      21.764  26.064  26.962  1.00  0.00            
ATOM    289  HA  ILE A 201      20.909  26.566  27.416  1.00  0.00            
ATOM    290  CB  ILE A 201      22.801  26.088  28.122  1.00  0.00            
ATOM    291  HB  ILE A 201      23.613  25.428  27.813  1.00  0.00            
ATOM    292  CG2 ILE A 201      23.352  27.455  28.542  1.00  0.00            
ATOM    293 HG21 ILE A 201      23.718  27.491  29.567  1.00  0.00            
ATOM    294 HG22 ILE A 201      24.170  27.801  27.911  1.00  0.00            
ATOM    295 HG23 ILE A 201      22.515  28.152  28.493  1.00  0.00            
ATOM    296  CG1 ILE A 201      22.328  25.467  29.397  1.00  0.00            
ATOM    297 HG12 ILE A 201      22.101  24.416  29.224  1.00  0.00            
ATOM    298 HG13 ILE A 201      23.013  25.530  30.243  1.00  0.00            
ATOM    299  CD1 ILE A 201      20.997  25.955  30.008  1.00  0.00            
ATOM    300 HD11 ILE A 201      20.997  26.999  30.324  1.00  0.00            
ATOM    301 HD12 ILE A 201      20.146  25.850  29.336  1.00  0.00            
ATOM    302 HD13 ILE A 201      20.773  25.345  30.884  1.00  0.00            
ATOM    303  C   ILE A 201      22.393  26.882  25.800  1.00  0.00            
ATOM    304  O   ILE A 201      22.074  28.073  25.649  1.00  0.00            
ATOM    305  N   LEU A 202      23.246  26.202  24.949  1.00  0.00            
ATOM    306  H   LEU A 202      23.380  25.213  25.106  1.00  0.00            
ATOM    307  CA  LEU A 202      23.875  26.914  23.867  1.00  0.00            
ATOM    308  HA  LEU A 202      24.320  27.837  24.239  1.00  0.00            
ATOM    309  CB  LEU A 202      25.023  26.138  23.194  1.00  0.00            
ATOM    310  HB2 LEU A 202      24.533  25.178  23.032  1.00  0.00            
ATOM    311  HB3 LEU A 202      25.275  26.595  22.237  1.00  0.00            
ATOM    312  CG  LEU A 202      26.233  26.084  24.116  1.00  0.00            
ATOM    313  HG  LEU A 202      25.916  26.340  25.127  1.00  0.00            
ATOM    314  CD1 LEU A 202      26.952  24.747  24.174  1.00  0.00            
ATOM    315 HD11 LEU A 202      27.484  24.515  23.252  1.00  0.00            
ATOM    316 HD12 LEU A 202      27.672  24.846  24.988  1.00  0.00            
ATOM    317 HD13 LEU A 202      26.185  23.992  24.342  1.00  0.00            
ATOM    318  CD2 LEU A 202      27.295  27.030  23.568  1.00  0.00            
ATOM    319 HD21 LEU A 202      26.912  28.031  23.766  1.00  0.00            
ATOM    320 HD22 LEU A 202      28.196  27.097  24.178  1.00  0.00            
ATOM    321 HD23 LEU A 202      27.517  26.968  22.503  1.00  0.00            
ATOM    322  C   LEU A 202      22.906  27.461  22.794  1.00  0.00            
ATOM    323  O   LEU A 202      23.243  28.444  22.188  1.00  0.00            
ATOM    324  N   LYS A 203      21.686  26.932  22.705  1.00  0.00            
ATOM    325  H   LYS A 203      21.560  26.094  23.255  1.00  0.00            
ATOM    326  CA  LYS A 203      20.634  27.314  21.863  1.00  0.00            
ATOM    327  HA  LYS A 203      21.181  27.469  20.933  1.00  0.00            
ATOM    328  CB  LYS A 203      19.704  26.107  21.553  1.00  0.00            
ATOM    329  HB2 LYS A 203      18.937  26.196  20.783  1.00  0.00            
ATOM    330  HB3 LYS A 203      20.325  25.268  21.239  1.00  0.00            
ATOM    331  CG  LYS A 203      18.823  25.762  22.786  1.00  0.00            
ATOM    332  HG2 LYS A 203      18.597  24.718  22.570  1.00  0.00            
ATOM    333  HG3 LYS A 203      19.456  25.806  23.672  1.00  0.00            
ATOM    334  CD  LYS A 203      17.581  26.637  23.021  1.00  0.00            
ATOM    335  HD2 LYS A 203      17.927  27.643  23.259  1.00  0.00            
ATOM    336  HD3 LYS A 203      16.943  26.424  22.164  1.00  0.00            
ATOM    337  CE  LYS A 203      16.844  26.125  24.291  1.00  0.00            
ATOM    338  HE2 LYS A 203      16.523  25.087  24.205  1.00  0.00            
ATOM    339  HE3 LYS A 203      17.493  26.248  25.158  1.00  0.00            
ATOM    340  NZ  LYS A 203      15.686  26.942  24.529  1.00  0.00            
ATOM    341  HZ1 LYS A 203      15.092  26.986  23.713  1.00  0.00            
ATOM    342  HZ2 LYS A 203      15.092  26.556  25.250  1.00  0.00            
ATOM    343  HZ3 LYS A 203      15.912  27.903  24.740  1.00  0.00            
ATOM    344  C   LYS A 203      20.062  28.651  22.249  1.00  0.00            
ATOM    345  O   LYS A 203      19.518  29.329  21.362  1.00  0.00            
ATOM    346  N   ASP A 204      20.131  29.026  23.491  1.00  0.00            
ATOM    347  H   ASP A 204      20.655  28.415  24.101  1.00  0.00            
ATOM    348  CA  ASP A 204      19.506  30.296  23.975  1.00  0.00            
ATOM    349  HA  ASP A 204      18.667  30.504  23.311  1.00  0.00            
ATOM    350  CB  ASP A 204      19.065  30.174  25.370  1.00  0.00            
ATOM    351  HB2 ASP A 204      19.836  29.772  26.026  1.00  0.00            
ATOM    352  HB3 ASP A 204      18.886  31.167  25.781  1.00  0.00            
ATOM    353  CG  ASP A 204      17.839  29.311  25.447  1.00  0.00            
ATOM    354  OD1 ASP A 204      16.891  29.532  24.677  1.00  0.00            
ATOM    355  OD2 ASP A 204      17.824  28.376  26.320  1.00  0.00            
ATOM    356  C   ASP A 204      20.577  31.367  23.785  1.00  0.00            
ATOM    357  O   ASP A 204      20.205  32.536  23.569  1.00  0.00            
ATOM    358  N   LEU A 205      21.868  31.026  24.033  1.00  0.00            
ATOM    359  H   LEU A 205      22.094  30.045  24.110  1.00  0.00            
ATOM    360  CA  LEU A 205      23.010  31.923  23.977  1.00  0.00            
ATOM    361  HA  LEU A 205      22.681  32.942  24.182  1.00  0.00            
ATOM    362  CB  LEU A 205      24.040  31.555  25.085  1.00  0.00            
ATOM    363  HB2 LEU A 205      24.480  30.598  24.806  1.00  0.00            
ATOM    364  HB3 LEU A 205      24.797  32.320  24.910  1.00  0.00            
ATOM    365  CG  LEU A 205      23.607  31.612  26.580  1.00  0.00            
ATOM    366  HG  LEU A 205      22.851  30.843  26.738  1.00  0.00            
ATOM    367  CD1 LEU A 205      24.856  31.206  27.340  1.00  0.00            
ATOM    368 HD11 LEU A 205      25.372  30.294  27.044  1.00  0.00            
ATOM    369 HD12 LEU A 205      25.598  32.004  27.376  1.00  0.00            
ATOM    370 HD13 LEU A 205      24.598  31.148  28.397  1.00  0.00            
ATOM    371  CD2 LEU A 205      23.252  32.983  27.236  1.00  0.00            
ATOM    372 HD21 LEU A 205      23.265  32.862  28.319  1.00  0.00            
ATOM    373 HD22 LEU A 205      23.898  33.762  26.830  1.00  0.00            
ATOM    374 HD23 LEU A 205      22.218  33.239  27.009  1.00  0.00            
ATOM    375  C   LEU A 205      23.727  32.060  22.610  1.00  0.00            
ATOM    376  O   LEU A 205      24.329  33.142  22.323  1.00  0.00            
ATOM    377  N   LEU A 206      23.556  31.161  21.669  1.00  0.00            
ATOM    378  H   LEU A 206      23.007  30.323  21.801  1.00  0.00            
ATOM    379  CA  LEU A 206      23.957  31.363  20.254  1.00  0.00            
ATOM    380  HA  LEU A 206      24.558  32.265  20.139  1.00  0.00            
ATOM    381  CB  LEU A 206      24.804  30.139  19.773  1.00  0.00            
ATOM    382  HB2 LEU A 206      24.121  29.291  19.715  1.00  0.00            
ATOM    383  HB3 LEU A 206      25.125  30.472  18.786  1.00  0.00            
ATOM    384  CG  LEU A 206      25.998  29.977  20.667  1.00  0.00            
ATOM    385  HG  LEU A 206      25.689  29.757  21.689  1.00  0.00            
ATOM    386  CD1 LEU A 206      26.801  28.799  20.096  1.00  0.00            
ATOM    387 HD11 LEU A 206      26.949  28.962  19.028  1.00  0.00            
ATOM    388 HD12 LEU A 206      27.737  28.768  20.655  1.00  0.00            
ATOM    389 HD13 LEU A 206      26.282  27.848  20.211  1.00  0.00            
ATOM    390  CD2 LEU A 206      26.909  31.255  20.697  1.00  0.00            
ATOM    391 HD21 LEU A 206      26.532  32.071  21.315  1.00  0.00            
ATOM    392 HD22 LEU A 206      27.873  31.057  21.166  1.00  0.00            
ATOM    393 HD23 LEU A 206      27.056  31.554  19.659  1.00  0.00            
ATOM    394  C   LEU A 206      22.789  31.446  19.189  1.00  0.00            
ATOM    395  O   LEU A 206      21.731  30.853  19.452  1.00  0.00            
ATOM    396  N   PRO A 207      22.958  32.214  18.122  1.00  0.00            
ATOM    397  CD  PRO A 207      24.184  32.957  17.673  1.00  0.00            
ATOM    398  HD2 PRO A 207      24.890  32.345  17.112  1.00  0.00            
ATOM    399  HD3 PRO A 207      24.704  33.476  18.477  1.00  0.00            
ATOM    400  CG  PRO A 207      23.661  34.020  16.680  1.00  0.00            
ATOM    401  HG2 PRO A 207      24.052  33.788  15.689  1.00  0.00            
ATOM    402  HG3 PRO A 207      23.847  35.058  16.958  1.00  0.00            
ATOM    403  CB  PRO A 207      22.149  33.875  16.650  1.00  0.00            
ATOM    404  HB2 PRO A 207      21.732  34.003  15.650  1.00  0.00            
ATOM    405  HB3 PRO A 207      21.691  34.663  17.247  1.00  0.00            
ATOM    406  CA  PRO A 207      21.905  32.475  17.237  1.00  0.00            
ATOM    407  HA  PRO A 207      20.956  32.513  17.772  1.00  0.00            
ATOM    408  C   PRO A 207      21.831  31.460  16.024  1.00  0.00            
ATOM    409  O   PRO A 207      22.489  31.729  14.973  1.00  0.00            
ATOM    410  N   GLU A 208      21.024  30.386  16.079  1.00  0.00            
ATOM    411  H   GLU A 208      20.366  30.370  16.846  1.00  0.00            
ATOM    412  CA  GLU A 208      20.871  29.346  15.099  1.00  0.00            
ATOM    413  HA  GLU A 208      20.147  28.608  15.446  1.00  0.00            
ATOM    414  CB  GLU A 208      20.044  30.040  13.992  1.00  0.00            
ATOM    415  HB2 GLU A 208      19.194  30.478  14.514  1.00  0.00            
ATOM    416  HB3 GLU A 208      20.569  30.878  13.533  1.00  0.00            
ATOM    417  CG  GLU A 208      19.394  29.174  12.929  1.00  0.00            
ATOM    418  HG2 GLU A 208      18.705  29.851  12.423  1.00  0.00            
ATOM    419  HG3 GLU A 208      20.022  28.703  12.173  1.00  0.00            
ATOM    420  CD  GLU A 208      18.502  28.031  13.527  1.00  0.00            
ATOM    421  OE1 GLU A 208      18.926  26.870  13.605  1.00  0.00            
ATOM    422  OE2 GLU A 208      17.301  28.242  13.936  1.00  0.00            
ATOM    423  C   GLU A 208      22.167  28.595  14.774  1.00  0.00            
ATOM    424  O   GLU A 208      22.239  27.961  13.668  1.00  0.00            
ATOM    425  N   THR A 209      23.137  28.544  15.714  1.00  0.00            
ATOM    426  H   THR A 209      22.919  28.950  16.613  1.00  0.00            
ATOM    427  CA  THR A 209      24.435  27.684  15.590  1.00  0.00            
ATOM    428  HA  THR A 209      24.327  26.813  14.944  1.00  0.00            
ATOM    429  CB  THR A 209      25.493  28.572  14.928  1.00  0.00            
ATOM    430  HB  THR A 209      24.931  29.001  14.100  1.00  0.00            
ATOM    431  CG2 THR A 209      25.948  29.760  15.785  1.00  0.00            
ATOM    432 HG21 THR A 209      26.406  29.390  16.702  1.00  0.00            
ATOM    433 HG22 THR A 209      26.605  30.391  15.185  1.00  0.00            
ATOM    434 HG23 THR A 209      25.090  30.332  16.140  1.00  0.00            
ATOM    435  OG1 THR A 209      26.641  27.847  14.559  1.00  0.00            
ATOM    436  HG1 THR A 209      26.340  27.327  13.811  1.00  0.00            
ATOM    437  C   THR A 209      24.938  27.087  16.919  1.00  0.00            
ATOM    438  O   THR A 209      24.494  27.486  18.004  1.00  0.00            
ATOM    439  N   ILE A 210      25.843  26.058  16.870  1.00  0.00            
ATOM    440  H   ILE A 210      26.250  25.765  15.993  1.00  0.00            
ATOM    441  CA  ILE A 210      26.513  25.352  18.010  1.00  0.00            
ATOM    442  HA  ILE A 210      26.697  26.176  18.698  1.00  0.00            
ATOM    443  CB  ILE A 210      25.601  24.230  18.622  1.00  0.00            
ATOM    444  HB  ILE A 210      25.299  23.611  17.777  1.00  0.00            
ATOM    445  CG2 ILE A 210      26.272  23.373  19.653  1.00  0.00            
ATOM    446 HG21 ILE A 210      27.106  22.881  19.153  1.00  0.00            
ATOM    447 HG22 ILE A 210      26.522  23.935  20.553  1.00  0.00            
ATOM    448 HG23 ILE A 210      25.618  22.542  19.917  1.00  0.00            
ATOM    449  CG1 ILE A 210      24.333  24.785  19.264  1.00  0.00            
ATOM    450 HG12 ILE A 210      24.559  25.612  19.936  1.00  0.00            
ATOM    451 HG13 ILE A 210      23.891  25.245  18.380  1.00  0.00            
ATOM    452  CD1 ILE A 210      23.397  23.679  19.923  1.00  0.00            
ATOM    453 HD11 ILE A 210      23.733  23.381  20.916  1.00  0.00            
ATOM    454 HD12 ILE A 210      22.390  24.084  20.024  1.00  0.00            
ATOM    455 HD13 ILE A 210      23.414  22.766  19.327  1.00  0.00            
ATOM    456  C   ILE A 210      27.939  24.939  17.552  1.00  0.00            
ATOM    457  O   ILE A 210      28.163  24.610  16.346  1.00  0.00            
ATOM    458  N   PRO A 211      28.914  25.061  18.444  1.00  0.00            
ATOM    459  CD  PRO A 211      28.814  25.593  19.777  1.00  0.00            
ATOM    460  HD2 PRO A 211      28.325  24.874  20.434  1.00  0.00            
ATOM    461  HD3 PRO A 211      28.290  26.548  19.727  1.00  0.00            
ATOM    462  CG  PRO A 211      30.247  25.709  20.256  1.00  0.00            
ATOM    463  HG2 PRO A 211      30.323  25.301  21.264  1.00  0.00            
ATOM    464  HG3 PRO A 211      30.615  26.734  20.262  1.00  0.00            
ATOM    465  CB  PRO A 211      31.133  24.829  19.401  1.00  0.00            
ATOM    466  HB2 PRO A 211      31.330  23.905  19.943  1.00  0.00            
ATOM    467  HB3 PRO A 211      32.029  25.439  19.292  1.00  0.00            
ATOM    468  CA  PRO A 211      30.322  24.589  18.206  1.00  0.00            
ATOM    469  HA  PRO A 211      30.732  25.233  17.427  1.00  0.00            
ATOM    470  C   PRO A 211      30.438  23.180  17.772  1.00  0.00            
ATOM    471  O   PRO A 211      29.628  22.332  18.140  1.00  0.00            
ATOM    472  N   PRO A 212      31.538  22.784  17.043  1.00  0.00            
ATOM    473  CD  PRO A 212      32.579  23.637  16.559  1.00  0.00            
ATOM    474  HD2 PRO A 212      33.189  23.829  17.443  1.00  0.00            
ATOM    475  HD3 PRO A 212      32.210  24.580  16.155  1.00  0.00            
ATOM    476  CG  PRO A 212      33.340  22.873  15.520  1.00  0.00            
ATOM    477  HG2 PRO A 212      34.390  23.160  15.486  1.00  0.00            
ATOM    478  HG3 PRO A 212      32.877  23.007  14.542  1.00  0.00            
ATOM    479  CB  PRO A 212      33.255  21.455  16.025  1.00  0.00            
ATOM    480  HB2 PRO A 212      33.997  21.329  16.814  1.00  0.00            
ATOM    481  HB3 PRO A 212      33.391  20.740  15.214  1.00  0.00            
ATOM    482  CA  PRO A 212      31.848  21.424  16.569  1.00  0.00            
ATOM    483  HA  PRO A 212      31.214  21.229  15.703  1.00  0.00            
ATOM    484  C   PRO A 212      31.574  20.285  17.467  1.00  0.00            
ATOM    485  O   PRO A 212      31.953  20.323  18.582  1.00  0.00            
ATOM    486  N   PRO A 213      31.100  19.133  16.974  1.00  0.00            
ATOM    487  CD  PRO A 213      30.881  18.812  15.556  1.00  0.00            
ATOM    488  HD2 PRO A 213      31.663  19.214  14.911  1.00  0.00            
ATOM    489  HD3 PRO A 213      29.923  19.178  15.186  1.00  0.00            
ATOM    490  CG  PRO A 213      30.764  17.322  15.501  1.00  0.00            
ATOM    491  HG2 PRO A 213      31.659  16.753  15.246  1.00  0.00            
ATOM    492  HG3 PRO A 213      29.919  17.076  14.858  1.00  0.00            
ATOM    493  CB  PRO A 213      30.129  16.949  16.861  1.00  0.00            
ATOM    494  HB2 PRO A 213      30.388  15.937  17.173  1.00  0.00            
ATOM    495  HB3 PRO A 213      29.075  17.197  16.989  1.00  0.00            
ATOM    496  CA  PRO A 213      30.904  17.889  17.777  1.00  0.00            
ATOM    497  HA  PRO A 213      30.304  18.082  18.666  1.00  0.00            
ATOM    498  C   PRO A 213      32.218  17.206  18.237  1.00  0.00            
ATOM    499  O   PRO A 213      32.202  16.401  19.168  1.00  0.00            
ATOM    500  N   GLU A 214      33.308  17.665  17.638  1.00  0.00            
ATOM    501  H   GLU A 214      33.176  18.484  17.062  1.00  0.00            
ATOM    502  CA  GLU A 214      34.690  17.257  17.960  1.00  0.00            
ATOM    503  HA  GLU A 214      34.637  16.168  17.947  1.00  0.00            
ATOM    504  CB  GLU A 214      35.664  17.602  16.759  1.00  0.00            
ATOM    505  HB2 GLU A 214      35.707  18.690  16.777  1.00  0.00            
ATOM    506  HB3 GLU A 214      36.658  17.195  16.947  1.00  0.00            
ATOM    507  CG  GLU A 214      35.011  17.139  15.404  1.00  0.00            
ATOM    508  HG2 GLU A 214      34.226  17.833  15.108  1.00  0.00            
ATOM    509  HG3 GLU A 214      35.859  17.371  14.759  1.00  0.00            
ATOM    510  CD  GLU A 214      34.689  15.645  15.301  1.00  0.00            
ATOM    511  OE1 GLU A 214      33.608  15.350  14.652  1.00  0.00            
ATOM    512  OE2 GLU A 214      35.251  14.770  15.916  1.00  0.00            
ATOM    513  C   GLU A 214      35.277  17.736  19.303  1.00  0.00            
ATOM    514  O   GLU A 214      36.311  17.242  19.651  1.00  0.00            
ATOM    515  N   LEU A 215      34.598  18.694  19.938  1.00  0.00            
ATOM    516  H   LEU A 215      33.654  18.806  19.597  1.00  0.00            
ATOM    517  CA  LEU A 215      34.983  19.279  21.264  1.00  0.00            
ATOM    518  HA  LEU A 215      36.065  19.260  21.396  1.00  0.00            
ATOM    519  CB  LEU A 215      34.546  20.702  21.154  1.00  0.00            
ATOM    520  HB2 LEU A 215      33.466  20.784  21.028  1.00  0.00            
ATOM    521  HB3 LEU A 215      34.751  21.130  22.134  1.00  0.00            
ATOM    522  CG  LEU A 215      35.158  21.707  20.159  1.00  0.00            
ATOM    523  HG  LEU A 215      35.117  21.420  19.108  1.00  0.00            
ATOM    524  CD1 LEU A 215      34.296  22.939  20.144  1.00  0.00            
ATOM    525 HD11 LEU A 215      34.264  23.215  21.198  1.00  0.00            
ATOM    526 HD12 LEU A 215      34.880  23.686  19.606  1.00  0.00            
ATOM    527 HD13 LEU A 215      33.351  22.795  19.621  1.00  0.00            
ATOM    528  CD2 LEU A 215      36.582  22.040  20.425  1.00  0.00            
ATOM    529 HD21 LEU A 215      37.099  21.082  20.384  1.00  0.00            
ATOM    530 HD22 LEU A 215      37.043  22.535  19.570  1.00  0.00            
ATOM    531 HD23 LEU A 215      36.723  22.674  21.300  1.00  0.00            
ATOM    532  C   LEU A 215      34.385  18.471  22.465  1.00  0.00            
ATOM    533  O   LEU A 215      33.340  17.746  22.282  1.00  0.00            
ATOM    534  N   ASP A 216      35.029  18.435  23.641  1.00  0.00            
ATOM    535  H   ASP A 216      35.678  19.193  23.795  1.00  0.00            
ATOM    536  CA  ASP A 216      34.416  17.875  24.894  1.00  0.00            
ATOM    537  HA  ASP A 216      33.877  16.998  24.533  1.00  0.00            
ATOM    538  CB  ASP A 216      35.483  17.383  25.936  1.00  0.00            
ATOM    539  HB2 ASP A 216      34.886  16.951  26.739  1.00  0.00            
ATOM    540  HB3 ASP A 216      36.084  16.639  25.412  1.00  0.00            
ATOM    541  CG  ASP A 216      36.404  18.580  26.290  1.00  0.00            
ATOM    542  OD1 ASP A 216      36.165  19.313  27.348  1.00  0.00            
ATOM    543  OD2 ASP A 216      37.290  18.808  25.484  1.00  0.00            
ATOM    544  C   ASP A 216      33.394  18.797  25.578  1.00  0.00            
ATOM    545  O   ASP A 216      33.556  20.026  25.641  1.00  0.00            
ATOM    546  N   ASP A 217      32.343  18.179  26.091  1.00  0.00            
ATOM    547  H   ASP A 217      32.359  17.181  26.251  1.00  0.00            
ATOM    548  CA  ASP A 217      31.220  18.861  26.718  1.00  0.00            
ATOM    549  HA  ASP A 217      30.822  19.458  25.898  1.00  0.00            
ATOM    550  CB  ASP A 217      30.156  17.859  27.074  1.00  0.00            
ATOM    551  HB2 ASP A 217      30.568  17.056  27.684  1.00  0.00            
ATOM    552  HB3 ASP A 217      29.455  18.435  27.679  1.00  0.00            
ATOM    553  CG  ASP A 217      29.324  17.238  25.963  1.00  0.00            
ATOM    554  OD1 ASP A 217      29.783  17.244  24.805  1.00  0.00            
ATOM    555  OD2 ASP A 217      28.164  16.888  26.216  1.00  0.00            
ATOM    556  C   ASP A 217      31.659  19.784  27.878  1.00  0.00            
ATOM    557  O   ASP A 217      31.016  20.853  28.004  1.00  0.00            
ATOM    558  N   MET A 218      32.754  19.487  28.660  1.00  0.00            
ATOM    559  H   MET A 218      33.130  18.558  28.538  1.00  0.00            
ATOM    560  CA  MET A 218      33.205  20.516  29.662  1.00  0.00            
ATOM    561  HA  MET A 218      32.338  20.909  30.194  1.00  0.00            
ATOM    562  CB  MET A 218      34.332  19.935  30.632  1.00  0.00            
ATOM    563  HB2 MET A 218      33.821  19.063  31.041  1.00  0.00            
ATOM    564  HB3 MET A 218      35.232  19.711  30.060  1.00  0.00            
ATOM    565  CG  MET A 218      34.843  21.025  31.699  1.00  0.00            
ATOM    566  HG2 MET A 218      35.689  20.643  32.269  1.00  0.00            
ATOM    567  HG3 MET A 218      35.291  21.886  31.202  1.00  0.00            
ATOM    568  SD  MET A 218      33.584  21.444  32.917  1.00  0.00            
ATOM    569  CE  MET A 218      34.593  22.259  34.223  1.00  0.00            
ATOM    570  HE1 MET A 218      33.968  23.004  34.715  1.00  0.00            
ATOM    571  HE2 MET A 218      34.984  21.487  34.887  1.00  0.00            
ATOM    572  HE3 MET A 218      35.332  22.903  33.745  1.00  0.00            
ATOM    573  C   MET A 218      33.728  21.763  28.920  1.00  0.00            
ATOM    574  O   MET A 218      33.579  22.837  29.407  1.00  0.00            
ATOM    575  N   THR A 219      34.387  21.560  27.770  1.00  0.00            
ATOM    576  H   THR A 219      34.597  20.602  27.528  1.00  0.00            
ATOM    577  CA  THR A 219      34.788  22.660  26.859  1.00  0.00            
ATOM    578  HA  THR A 219      35.379  23.429  27.359  1.00  0.00            
ATOM    579  CB  THR A 219      35.588  22.204  25.633  1.00  0.00            
ATOM    580  HB  THR A 219      35.106  21.462  24.998  1.00  0.00            
ATOM    581  CG2 THR A 219      36.130  23.228  24.639  1.00  0.00            
ATOM    582 HG21 THR A 219      35.309  23.787  24.189  1.00  0.00            
ATOM    583 HG22 THR A 219      36.779  23.802  25.300  1.00  0.00            
ATOM    584 HG23 THR A 219      36.785  22.783  23.890  1.00  0.00            
ATOM    585  OG1 THR A 219      36.731  21.555  26.106  1.00  0.00            
ATOM    586  HG1 THR A 219      36.425  20.662  26.284  1.00  0.00            
ATOM    587  C   THR A 219      33.577  23.466  26.355  1.00  0.00            
ATOM    588  O   THR A 219      33.626  24.694  26.261  1.00  0.00            
ATOM    589  N   LEU A 220      32.355  22.863  26.088  1.00  0.00            
ATOM    590  H   LEU A 220      32.326  21.868  26.258  1.00  0.00            
ATOM    591  CA  LEU A 220      31.049  23.530  25.798  1.00  0.00            
ATOM    592  HA  LEU A 220      31.249  24.336  25.092  1.00  0.00            
ATOM    593  CB  LEU A 220      30.063  22.518  25.173  1.00  0.00            
ATOM    594  HB2 LEU A 220      30.029  21.688  25.877  1.00  0.00            
ATOM    595  HB3 LEU A 220      29.123  23.049  25.025  1.00  0.00            
ATOM    596  CG  LEU A 220      30.392  21.849  23.825  1.00  0.00            
ATOM    597  HG  LEU A 220      31.280  21.218  23.871  1.00  0.00            
ATOM    598  CD1 LEU A 220      29.105  20.966  23.448  1.00  0.00            
ATOM    599 HD11 LEU A 220      28.232  21.616  23.515  1.00  0.00            
ATOM    600 HD12 LEU A 220      29.321  20.527  22.473  1.00  0.00            
ATOM    601 HD13 LEU A 220      28.959  20.310  24.306  1.00  0.00            
ATOM    602  CD2 LEU A 220      30.541  22.779  22.661  1.00  0.00            
ATOM    603 HD21 LEU A 220      31.265  23.554  22.911  1.00  0.00            
ATOM    604 HD22 LEU A 220      30.954  22.312  21.767  1.00  0.00            
ATOM    605 HD23 LEU A 220      29.577  23.157  22.319  1.00  0.00            
ATOM    606  C   LEU A 220      30.486  24.246  27.017  1.00  0.00            
ATOM    607  O   LEU A 220      29.967  25.345  26.824  1.00  0.00            
ATOM    608  N   TRP A 221      30.657  23.765  28.241  1.00  0.00            
ATOM    609  H   TRP A 221      31.257  22.955  28.308  1.00  0.00            
ATOM    610  CA  TRP A 221      30.311  24.551  29.490  1.00  0.00            
ATOM    611  HA  TRP A 221      29.338  25.039  29.422  1.00  0.00            
ATOM    612  CB  TRP A 221      30.339  23.522  30.634  1.00  0.00            
ATOM    613  HB2 TRP A 221      31.209  22.875  30.512  1.00  0.00            
ATOM    614  HB3 TRP A 221      30.517  24.059  31.565  1.00  0.00            
ATOM    615  CG  TRP A 221      29.129  22.642  30.719  1.00  0.00            
ATOM    616  CD1 TRP A 221      28.988  21.291  30.657  1.00  0.00            
ATOM    617  HD1 TRP A 221      29.875  20.688  30.533  1.00  0.00            
ATOM    618  NE1 TRP A 221      27.674  20.882  30.762  1.00  0.00            
ATOM    619  HE1 TRP A 221      27.369  19.925  30.664  1.00  0.00            
ATOM    620  CE2 TRP A 221      26.862  21.979  30.860  1.00  0.00            
ATOM    621  CZ2 TRP A 221      25.425  21.973  31.023  1.00  0.00            
ATOM    622  HZ2 TRP A 221      24.853  21.062  31.112  1.00  0.00            
ATOM    623  CH2 TRP A 221      24.816  23.272  30.988  1.00  0.00            
ATOM    624  HH2 TRP A 221      23.741  23.295  31.092  1.00  0.00            
ATOM    625  CZ3 TRP A 221      25.639  24.455  30.949  1.00  0.00            
ATOM    626  HZ3 TRP A 221      25.168  25.423  30.871  1.00  0.00            
ATOM    627  CE3 TRP A 221      27.081  24.341  30.915  1.00  0.00            
ATOM    628  HE3 TRP A 221      27.699  25.204  30.710  1.00  0.00            
ATOM    629  CD2 TRP A 221      27.702  23.064  30.918  1.00  0.00            
ATOM    630  C   TRP A 221      31.326  25.736  29.673  1.00  0.00            
ATOM    631  O   TRP A 221      30.905  26.794  30.089  1.00  0.00            
ATOM    632  N   GLN A 222      32.624  25.516  29.392  1.00  0.00            
ATOM    633  H   GLN A 222      32.742  24.556  29.103  1.00  0.00            
ATOM    634  CA  GLN A 222      33.688  26.513  29.278  1.00  0.00            
ATOM    635  HA  GLN A 222      33.716  26.964  30.271  1.00  0.00            
ATOM    636  CB  GLN A 222      35.061  25.816  29.148  1.00  0.00            
ATOM    637  HB2 GLN A 222      34.917  25.023  28.413  1.00  0.00            
ATOM    638  HB3 GLN A 222      35.741  26.596  28.807  1.00  0.00            
ATOM    639  CG  GLN A 222      35.689  25.174  30.409  1.00  0.00            
ATOM    640  HG2 GLN A 222      36.003  26.001  31.047  1.00  0.00            
ATOM    641  HG3 GLN A 222      34.856  24.690  30.920  1.00  0.00            
ATOM    642  CD  GLN A 222      36.889  24.254  30.177  1.00  0.00            
ATOM    643  OE1 GLN A 222      37.071  23.781  29.045  1.00  0.00            
ATOM    644  NE2 GLN A 222      37.799  24.154  31.112  1.00  0.00            
ATOM    645 HE21 GLN A 222      38.723  23.761  31.001  1.00  0.00            
ATOM    646 HE22 GLN A 222      37.610  24.550  32.022  1.00  0.00            
ATOM    647  C   GLN A 222      33.378  27.634  28.264  1.00  0.00            
ATOM    648  O   GLN A 222      33.623  28.865  28.552  1.00  0.00            
ATOM    649  N   ILE A 223      32.763  27.251  27.140  1.00  0.00            
ATOM    650  H   ILE A 223      32.872  26.287  26.857  1.00  0.00            
ATOM    651  CA  ILE A 223      32.099  28.179  26.184  1.00  0.00            
ATOM    652  HA  ILE A 223      32.751  29.050  26.109  1.00  0.00            
ATOM    653  CB  ILE A 223      31.870  27.533  24.817  1.00  0.00            
ATOM    654  HB  ILE A 223      31.139  26.726  24.880  1.00  0.00            
ATOM    655  CG2 ILE A 223      31.244  28.532  23.787  1.00  0.00            
ATOM    656 HG21 ILE A 223      30.296  28.955  24.120  1.00  0.00            
ATOM    657 HG22 ILE A 223      31.984  29.329  23.722  1.00  0.00            
ATOM    658 HG23 ILE A 223      31.052  28.038  22.834  1.00  0.00            
ATOM    659  CG1 ILE A 223      33.248  27.157  24.205  1.00  0.00            
ATOM    660 HG12 ILE A 223      33.668  28.035  23.714  1.00  0.00            
ATOM    661 HG13 ILE A 223      33.902  26.751  24.978  1.00  0.00            
ATOM    662  CD1 ILE A 223      33.000  25.998  23.204  1.00  0.00            
ATOM    663 HD11 ILE A 223      33.001  25.005  23.654  1.00  0.00            
ATOM    664 HD12 ILE A 223      32.072  26.102  22.642  1.00  0.00            
ATOM    665 HD13 ILE A 223      33.786  26.197  22.476  1.00  0.00            
ATOM    666  C   ILE A 223      30.976  29.025  26.778  1.00  0.00            
ATOM    667  O   ILE A 223      31.041  30.276  26.690  1.00  0.00            
ATOM    668  N   VAL A 224      30.018  28.427  27.470  1.00  0.00            
ATOM    669  H   VAL A 224      30.066  27.418  27.447  1.00  0.00            
ATOM    670  CA  VAL A 224      28.831  28.947  28.219  1.00  0.00            
ATOM    671  HA  VAL A 224      28.223  29.534  27.530  1.00  0.00            
ATOM    672  CB  VAL A 224      27.979  27.761  28.829  1.00  0.00            
ATOM    673  HB  VAL A 224      28.775  27.067  29.099  1.00  0.00            
ATOM    674  CG1 VAL A 224      27.182  28.120  30.063  1.00  0.00            
ATOM    675 HG11 VAL A 224      27.942  28.327  30.816  1.00  0.00            
ATOM    676 HG12 VAL A 224      26.284  28.733  29.978  1.00  0.00            
ATOM    677 HG13 VAL A 224      26.765  27.178  30.419  1.00  0.00            
ATOM    678  CG2 VAL A 224      27.197  26.986  27.807  1.00  0.00            
ATOM    679 HG21 VAL A 224      27.767  26.892  26.883  1.00  0.00            
ATOM    680 HG22 VAL A 224      27.112  25.970  28.191  1.00  0.00            
ATOM    681 HG23 VAL A 224      26.199  27.421  27.743  1.00  0.00            
ATOM    682  C   VAL A 224      29.458  29.943  29.161  1.00  0.00            
ATOM    683  O   VAL A 224      29.035  31.121  29.124  1.00  0.00            
ATOM    684  N   ILE A 225      30.506  29.642  29.902  1.00  0.00            
ATOM    685  H   ILE A 225      30.805  28.677  29.899  1.00  0.00            
ATOM    686  CA  ILE A 225      31.179  30.625  30.868  1.00  0.00            
ATOM    687  HA  ILE A 225      30.439  31.116  31.500  1.00  0.00            
ATOM    688  CB  ILE A 225      32.271  29.910  31.737  1.00  0.00            
ATOM    689  HB  ILE A 225      32.867  29.320  31.042  1.00  0.00            
ATOM    690  CG2 ILE A 225      33.266  30.872  32.460  1.00  0.00            
ATOM    691 HG21 ILE A 225      34.080  30.234  32.803  1.00  0.00            
ATOM    692 HG22 ILE A 225      33.746  31.533  31.738  1.00  0.00            
ATOM    693 HG23 ILE A 225      32.761  31.486  33.206  1.00  0.00            
ATOM    694  CG1 ILE A 225      31.650  28.928  32.742  1.00  0.00            
ATOM    695 HG12 ILE A 225      31.202  29.412  33.610  1.00  0.00            
ATOM    696 HG13 ILE A 225      30.765  28.493  32.277  1.00  0.00            
ATOM    697  CD1 ILE A 225      32.579  27.854  33.275  1.00  0.00            
ATOM    698 HD11 ILE A 225      33.528  28.297  33.578  1.00  0.00            
ATOM    699 HD12 ILE A 225      32.069  27.404  34.126  1.00  0.00            
ATOM    700 HD13 ILE A 225      32.725  27.150  32.456  1.00  0.00            
ATOM    701  C   ILE A 225      31.752  31.849  30.203  1.00  0.00            
ATOM    702  O   ILE A 225      31.623  32.917  30.740  1.00  0.00            
ATOM    703  N   ASN A 226      32.332  31.719  29.032  1.00  0.00            
ATOM    704  H   ASN A 226      32.257  30.851  28.523  1.00  0.00            
ATOM    705  CA  ASN A 226      32.751  32.825  28.112  1.00  0.00            
ATOM    706  HA  ASN A 226      33.500  33.408  28.647  1.00  0.00            
ATOM    707  CB  ASN A 226      33.478  32.128  26.950  1.00  0.00            
ATOM    708  HB2 ASN A 226      33.850  31.140  27.221  1.00  0.00            
ATOM    709  HB3 ASN A 226      32.818  31.976  26.097  1.00  0.00            
ATOM    710  CG  ASN A 226      34.739  32.862  26.540  1.00  0.00            
ATOM    711  OD1 ASN A 226      35.377  33.563  27.338  1.00  0.00            
ATOM    712  ND2 ASN A 226      35.083  32.888  25.276  1.00  0.00            
ATOM    713 HD21 ASN A 226      35.772  33.573  25.001  1.00  0.00            
ATOM    714 HD22 ASN A 226      34.468  32.401  24.640  1.00  0.00            
ATOM    715  C   ASN A 226      31.610  33.775  27.640  1.00  0.00            
ATOM    716  O   ASN A 226      31.796  34.980  27.719  1.00  0.00            
ATOM    717  N   ILE A 227      30.486  33.197  27.331  1.00  0.00            
ATOM    718  H   ILE A 227      30.445  32.189  27.302  1.00  0.00            
ATOM    719  CA  ILE A 227      29.345  33.933  26.753  1.00  0.00            
ATOM    720  HA  ILE A 227      29.784  34.667  26.077  1.00  0.00            
ATOM    721  CB  ILE A 227      28.258  33.021  26.078  1.00  0.00            
ATOM    722  HB  ILE A 227      27.955  32.191  26.715  1.00  0.00            
ATOM    723  CG2 ILE A 227      27.058  33.951  25.795  1.00  0.00            
ATOM    724 HG21 ILE A 227      26.526  33.601  24.911  1.00  0.00            
ATOM    725 HG22 ILE A 227      26.281  34.079  26.548  1.00  0.00            
ATOM    726 HG23 ILE A 227      27.421  34.918  25.447  1.00  0.00            
ATOM    727  CG1 ILE A 227      28.814  32.448  24.709  1.00  0.00            
ATOM    728 HG12 ILE A 227      28.741  33.171  23.897  1.00  0.00            
ATOM    729 HG13 ILE A 227      29.887  32.295  24.826  1.00  0.00            
ATOM    730  CD1 ILE A 227      28.121  31.129  24.348  1.00  0.00            
ATOM    731 HD11 ILE A 227      27.069  31.279  24.106  1.00  0.00            
ATOM    732 HD12 ILE A 227      28.564  30.810  23.404  1.00  0.00            
ATOM    733 HD13 ILE A 227      28.333  30.454  25.177  1.00  0.00            
ATOM    734  C   ILE A 227      28.577  34.716  27.856  1.00  0.00            
ATOM    735  O   ILE A 227      28.215  35.866  27.802  1.00  0.00            
ATOM    736  N   LEU A 228      28.254  34.016  28.928  1.00  0.00            
ATOM    737  H   LEU A 228      28.313  33.015  28.807  1.00  0.00            
ATOM    738  CA  LEU A 228      27.952  34.547  30.234  1.00  0.00            
ATOM    739  HA  LEU A 228      27.017  35.104  30.170  1.00  0.00            
ATOM    740  CB  LEU A 228      27.702  33.504  31.313  1.00  0.00            
ATOM    741  HB2 LEU A 228      28.600  32.888  31.310  1.00  0.00            
ATOM    742  HB3 LEU A 228      27.687  34.025  32.270  1.00  0.00            
ATOM    743  CG  LEU A 228      26.470  32.543  31.144  1.00  0.00            
ATOM    744  HG  LEU A 228      26.615  31.980  30.222  1.00  0.00            
ATOM    745  CD1 LEU A 228      26.369  31.549  32.214  1.00  0.00            
ATOM    746 HD11 LEU A 228      26.201  32.054  33.166  1.00  0.00            
ATOM    747 HD12 LEU A 228      25.655  30.785  31.909  1.00  0.00            
ATOM    748 HD13 LEU A 228      27.287  30.968  32.298  1.00  0.00            
ATOM    749  CD2 LEU A 228      25.134  33.314  31.032  1.00  0.00            
ATOM    750 HD21 LEU A 228      25.233  34.156  31.716  1.00  0.00            
ATOM    751 HD22 LEU A 228      25.045  33.752  30.039  1.00  0.00            
ATOM    752 HD23 LEU A 228      24.257  32.712  31.265  1.00  0.00            
ATOM    753  C   LEU A 228      29.036  35.548  30.773  1.00  0.00            
ATOM    754  O   LEU A 228      28.709  36.248  31.734  1.00  0.00            
ATOM    755  N   SER A 229      30.239  35.576  30.245  1.00  0.00            
ATOM    756  H   SER A 229      30.520  34.923  29.527  1.00  0.00            
ATOM    757  CA  SER A 229      31.332  36.583  30.482  1.00  0.00            
ATOM    758  HA  SER A 229      30.936  37.319  31.183  1.00  0.00            
ATOM    759  CB  SER A 229      32.563  35.982  31.130  1.00  0.00            
ATOM    760  HB2 SER A 229      33.122  35.433  30.374  1.00  0.00            
ATOM    761  HB3 SER A 229      33.077  36.832  31.580  1.00  0.00            
ATOM    762  OG  SER A 229      32.131  35.136  32.225  1.00  0.00            
ATOM    763  HG  SER A 229      31.836  34.273  31.924  1.00  0.00            
ATOM    764  C   SER A 229      31.619  37.492  29.258  1.00  0.00            
ATOM    765  O   SER A 229      32.546  38.267  29.374  1.00  0.00            
ATOM    766  N   GLU A 230      30.769  37.515  28.309  1.00  0.00            
ATOM    767  H   GLU A 230      30.080  36.776  28.283  1.00  0.00            
ATOM    768  CA  GLU A 230      30.832  38.530  27.240  1.00  0.00            
ATOM    769  HA  GLU A 230      31.859  38.705  26.922  1.00  0.00            
ATOM    770  CB  GLU A 230      29.998  37.984  26.127  1.00  0.00            
ATOM    771  HB2 GLU A 230      30.121  36.909  26.002  1.00  0.00            
ATOM    772  HB3 GLU A 230      28.934  37.975  26.367  1.00  0.00            
ATOM    773  CG  GLU A 230      30.111  38.565  24.737  1.00  0.00            
ATOM    774  HG2 GLU A 230      29.680  37.861  24.025  1.00  0.00            
ATOM    775  HG3 GLU A 230      29.655  39.552  24.655  1.00  0.00            
ATOM    776  CD  GLU A 230      31.606  38.698  24.375  1.00  0.00            
ATOM    777  OE1 GLU A 230      32.181  37.705  23.877  1.00  0.00            
ATOM    778  OE2 GLU A 230      32.237  39.737  24.775  1.00  0.00            
ATOM    779  C   GLU A 230      30.374  39.945  27.714  1.00  0.00            
ATOM    780  O   GLU A 230      29.544  40.135  28.591  1.00  0.00            
ATOM    781  N   NME A 231      30.973  40.961  27.090  1.00  0.00            
ATOM    782  H   NME A 231      31.465  40.616  26.278  1.00  0.00            
ATOM    783  CH3 NME A 231      30.728  42.368  27.303  1.00  0.00            
ATOM    784 HH31 NME A 231      31.425  42.808  28.016  1.00  0.00            
ATOM    785 HH32 NME A 231      30.668  42.932  26.372  1.00  0.00            
ATOM    786 HH33 NME A 231      29.727  42.447  27.727  1.00  0.00            
TER
HETATM  787  C1  LIG B   1      30.390  30.901  19.509  1.00  0.00            
HETATM  788  C2  LIG B   1      30.828  29.580  19.308  1.00  0.00            
HETATM  789  O1  LIG B   1      31.153  27.078  14.202  1.00  0.00            
HETATM  790  O2  LIG B   1      29.575  34.851  22.117  1.00  0.00            
HETATM  791  O3  LIG B   1      33.145  32.205  23.202  1.00  0.00            
HETATM  792  C3  LIG B   1      32.175  32.475  22.374  1.00  0.00            
HETATM  793  C4  LIG B   1      31.483  33.647  22.594  1.00  0.00            
HETATM  794  C5  LIG B   1      30.367  33.802  21.818  1.00  0.00            
HETATM  795  C6  LIG B   1      29.944  32.916  20.865  1.00  0.00            
HETATM  796  C7  LIG B   1      30.646  31.776  20.672  1.00  0.00            
HETATM  797  C8  LIG B   1      31.784  31.543  21.462  1.00  0.00            
HETATM  798  C9  LIG B   1      30.839  28.806  18.049  1.00  0.00            
HETATM  799  C10 LIG B   1      31.765  27.827  17.728  1.00  0.00            
HETATM  800  C11 LIG B   1      31.909  27.268  16.425  1.00  0.00            
HETATM  801  C12 LIG B   1      31.057  27.601  15.428  1.00  0.00            
HETATM  802  C13 LIG B   1      29.994  28.439  15.734  1.00  0.00            
HETATM  803  C14 LIG B   1      29.880  29.051  17.035  1.00  0.00            
HETATM  804  H1  LIG B   1      32.107  27.075  14.014  1.00  0.00            
HETATM  805  H2  LIG B   1      28.750  34.522  21.720  1.00  0.00            
HETATM  806  H3  LIG B   1      33.846  31.816  22.651  1.00  0.00            
HETATM  807  H4  LIG B   1      32.423  30.717  21.163  1.00  0.00            
HETATM  808  H5  LIG B   1      29.117  33.085  20.181  1.00  0.00            
HETATM  809  H6  LIG B   1      31.771  34.442  23.276  1.00  0.00            
HETATM  810  H7  LIG B   1      29.936  31.367  18.638  1.00  0.00            
HETATM  811  H8  LIG B   1      31.362  29.171  20.163  1.00  0.00            
HETATM  812  H9  LIG B   1      32.542  27.664  18.470  1.00  0.00            
HETATM  813  H10 LIG B   1      32.634  26.501  16.171  1.00  0.00            
HETATM  814  H11 LIG B   1      29.153  28.661  15.085  1.00  0.00            
HETATM  815  H12 LIG B   1      29.090  29.792  17.111  1.00  0.00            
TER
ENDMDL
MODEL        3
REMARK RMSD=3.266731
ATOM      1  N   GLY A 183      37.408  23.849  42.022  1.00  0.00            
ATOM      2  H1  GLY A 183      38.196  23.451  41.532  1.00  0.00            
ATOM      3  H2  GLY A 183      37.684  23.654  42.974  1.00  0.00            
ATOM      4  H3  GLY A 183      37.452  24.834  41.809  1.00  0.00            
ATOM      5  CA  GLY A 183      36.113  23.343  41.517  1.00  0.00            
ATOM      6  HA2 GLY A 183      36.062  22.258  41.441  1.00  0.00            
ATOM      7  HA3 GLY A 183      35.353  23.640  42.240  1.00  0.00            
ATOM      8  C   GLY A 183      35.779  23.913  40.203  1.00  0.00            
ATOM      9  O   GLY A 183      35.560  25.147  40.214  1.00  0.00            
ATOM     10  N   PRO A 184      35.659  23.137  39.153  1.00  0.00            
ATOM     11  CD  PRO A 184      35.928  21.700  39.087  1.00  0.00            
ATOM     12  HD2 PRO A 184      35.305  21.277  39.876  1.00  0.00            
ATOM     13  HD3 PRO A 184      37.001  21.603  39.254  1.00  0.00            
ATOM     14  CG  PRO A 184      35.509  21.216  37.659  1.00  0.00            
ATOM     15  HG2 PRO A 184      34.504  20.798  37.585  1.00  0.00            
ATOM     16  HG3 PRO A 184      36.211  20.446  37.339  1.00  0.00            
ATOM     17  CB  PRO A 184      35.631  22.566  36.896  1.00  0.00            
ATOM     18  HB2 PRO A 184      34.880  22.548  36.105  1.00  0.00            
ATOM     19  HB3 PRO A 184      36.655  22.691  36.545  1.00  0.00            
ATOM     20  CA  PRO A 184      35.299  23.685  37.876  1.00  0.00            
ATOM     21  HA  PRO A 184      35.835  24.612  37.673  1.00  0.00            
ATOM     22  C   PRO A 184      33.762  23.925  37.935  1.00  0.00            
ATOM     23  O   PRO A 184      32.986  23.527  38.810  1.00  0.00            
ATOM     24  N   TYR A 185      33.262  24.462  36.902  1.00  0.00            
ATOM     25  H   TYR A 185      33.881  24.761  36.162  1.00  0.00            
ATOM     26  CA  TYR A 185      31.818  24.723  36.579  1.00  0.00            
ATOM     27  HA  TYR A 185      31.734  25.174  35.591  1.00  0.00            
ATOM     28  CB  TYR A 185      31.088  23.336  36.532  1.00  0.00            
ATOM     29  HB2 TYR A 185      31.163  22.815  37.486  1.00  0.00            
ATOM     30  HB3 TYR A 185      30.014  23.492  36.433  1.00  0.00            
ATOM     31  CG  TYR A 185      31.706  22.346  35.518  1.00  0.00            
ATOM     32  CD1 TYR A 185      31.649  20.950  35.763  1.00  0.00            
ATOM     33  HD1 TYR A 185      31.094  20.568  36.607  1.00  0.00            
ATOM     34  CE1 TYR A 185      32.252  20.057  34.856  1.00  0.00            
ATOM     35  HE1 TYR A 185      32.407  19.015  35.094  1.00  0.00            
ATOM     36  CZ  TYR A 185      32.918  20.549  33.732  1.00  0.00            
ATOM     37  OH  TYR A 185      33.635  19.690  32.914  1.00  0.00            
ATOM     38  HH  TYR A 185      33.358  18.775  33.003  1.00  0.00            
ATOM     39  CE2 TYR A 185      33.044  21.986  33.509  1.00  0.00            
ATOM     40  HE2 TYR A 185      33.607  22.404  32.687  1.00  0.00            
ATOM     41  CD2 TYR A 185      32.356  22.848  34.378  1.00  0.00            
ATOM     42  HD2 TYR A 185      32.384  23.908  34.174  1.00  0.00            
ATOM     43  C   TYR A 185      31.072  25.749  37.474  1.00  0.00            
ATOM     44  O   TYR A 185      29.855  25.747  37.558  1.00  0.00            
ATOM     45  N   THR A 186      31.818  26.525  38.296  1.00  0.00            
ATOM     46  H   THR A 186      32.821  26.504  38.190  1.00  0.00            
ATOM     47  CA  THR A 186      31.312  27.210  39.438  1.00  0.00            
ATOM     48  HA  THR A 186      31.084  26.437  40.172  1.00  0.00            
ATOM     49  CB  THR A 186      32.369  28.160  40.041  1.00  0.00            
ATOM     50  HB  THR A 186      32.803  28.784  39.259  1.00  0.00            
ATOM     51  CG2 THR A 186      32.036  28.999  41.246  1.00  0.00            
ATOM     52 HG21 THR A 186      31.216  29.663  40.971  1.00  0.00            
ATOM     53 HG22 THR A 186      31.781  28.282  42.027  1.00  0.00            
ATOM     54 HG23 THR A 186      32.939  29.468  41.636  1.00  0.00            
ATOM     55  OG1 THR A 186      33.437  27.319  40.521  1.00  0.00            
ATOM     56  HG1 THR A 186      34.044  27.160  39.794  1.00  0.00            
ATOM     57  C   THR A 186      30.086  28.050  39.172  1.00  0.00            
ATOM     58  O   THR A 186      29.175  28.003  40.017  1.00  0.00            
ATOM     59  N   PHE A 187      30.005  28.738  38.016  1.00  0.00            
ATOM     60  H   PHE A 187      30.649  28.561  37.258  1.00  0.00            
ATOM     61  CA  PHE A 187      28.939  29.749  37.668  1.00  0.00            
ATOM     62  HA  PHE A 187      28.529  30.230  38.555  1.00  0.00            
ATOM     63  CB  PHE A 187      29.578  30.923  36.844  1.00  0.00            
ATOM     64  HB2 PHE A 187      29.619  30.652  35.789  1.00  0.00            
ATOM     65  HB3 PHE A 187      28.927  31.778  37.033  1.00  0.00            
ATOM     66  CG  PHE A 187      30.882  31.294  37.441  1.00  0.00            
ATOM     67  CD1 PHE A 187      31.976  31.351  36.536  1.00  0.00            
ATOM     68  HD1 PHE A 187      31.803  31.126  35.495  1.00  0.00            
ATOM     69  CE1 PHE A 187      33.238  31.669  36.930  1.00  0.00            
ATOM     70  HE1 PHE A 187      33.994  31.638  36.161  1.00  0.00            
ATOM     71  CZ  PHE A 187      33.527  31.967  38.275  1.00  0.00            
ATOM     72  HZ  PHE A 187      34.567  32.029  38.558  1.00  0.00            
ATOM     73  CE2 PHE A 187      32.482  31.966  39.201  1.00  0.00            
ATOM     74  HE2 PHE A 187      32.747  32.179  40.226  1.00  0.00            
ATOM     75  CD2 PHE A 187      31.177  31.585  38.823  1.00  0.00            
ATOM     76  HD2 PHE A 187      30.356  31.609  39.523  1.00  0.00            
ATOM     77  C   PHE A 187      27.785  29.049  36.861  1.00  0.00            
ATOM     78  O   PHE A 187      26.812  29.696  36.443  1.00  0.00            
ATOM     79  N   VAL A 188      27.910  27.754  36.630  1.00  0.00            
ATOM     80  H   VAL A 188      28.750  27.243  36.860  1.00  0.00            
ATOM     81  CA  VAL A 188      26.878  27.024  35.852  1.00  0.00            
ATOM     82  HA  VAL A 188      26.012  27.652  35.648  1.00  0.00            
ATOM     83  CB  VAL A 188      27.310  26.760  34.395  1.00  0.00            
ATOM     84  HB  VAL A 188      26.549  26.201  33.851  1.00  0.00            
ATOM     85  CG1 VAL A 188      27.581  27.990  33.523  1.00  0.00            
ATOM     86 HG11 VAL A 188      26.666  28.509  33.234  1.00  0.00            
ATOM     87 HG12 VAL A 188      28.177  28.717  34.074  1.00  0.00            
ATOM     88 HG13 VAL A 188      28.131  27.620  32.658  1.00  0.00            
ATOM     89  CG2 VAL A 188      28.597  25.972  34.310  1.00  0.00            
ATOM     90 HG21 VAL A 188      29.449  26.632  34.470  1.00  0.00            
ATOM     91 HG22 VAL A 188      28.776  25.139  34.993  1.00  0.00            
ATOM     92 HG23 VAL A 188      28.769  25.500  33.343  1.00  0.00            
ATOM     93  C   VAL A 188      26.263  25.821  36.539  1.00  0.00            
ATOM     94  O   VAL A 188      25.301  25.211  36.004  1.00  0.00            
ATOM     95  N   GLN A 189      26.869  25.488  37.693  1.00  0.00            
ATOM     96  H   GLN A 189      27.653  26.097  37.877  1.00  0.00            
ATOM     97  CA  GLN A 189      26.718  24.212  38.511  1.00  0.00            
ATOM     98  HA  GLN A 189      27.119  23.464  37.827  1.00  0.00            
ATOM     99  CB  GLN A 189      27.549  24.304  39.833  1.00  0.00            
ATOM    100  HB2 GLN A 189      28.623  24.437  39.705  1.00  0.00            
ATOM    101  HB3 GLN A 189      27.272  25.215  40.363  1.00  0.00            
ATOM    102  CG  GLN A 189      27.391  23.130  40.933  1.00  0.00            
ATOM    103  HG2 GLN A 189      28.152  23.293  41.696  1.00  0.00            
ATOM    104  HG3 GLN A 189      26.417  23.180  41.421  1.00  0.00            
ATOM    105  CD  GLN A 189      27.733  21.718  40.423  1.00  0.00            
ATOM    106  OE1 GLN A 189      28.855  21.340  40.569  1.00  0.00            
ATOM    107  NE2 GLN A 189      26.792  20.929  39.890  1.00  0.00            
ATOM    108 HE21 GLN A 189      27.130  20.034  39.567  1.00  0.00            
ATOM    109 HE22 GLN A 189      25.868  21.283  39.688  1.00  0.00            
ATOM    110  C   GLN A 189      25.262  23.895  38.794  1.00  0.00            
ATOM    111  O   GLN A 189      24.943  22.767  38.963  1.00  0.00            
ATOM    112  N   GLN A 190      24.347  24.861  38.717  1.00  0.00            
ATOM    113  H   GLN A 190      24.693  25.792  38.532  1.00  0.00            
ATOM    114  CA  GLN A 190      22.866  24.606  38.936  1.00  0.00            
ATOM    115  HA  GLN A 190      22.918  24.060  39.877  1.00  0.00            
ATOM    116  CB  GLN A 190      22.078  25.931  39.127  1.00  0.00            
ATOM    117  HB2 GLN A 190      21.090  25.610  39.455  1.00  0.00            
ATOM    118  HB3 GLN A 190      22.451  26.394  40.040  1.00  0.00            
ATOM    119  CG  GLN A 190      22.047  26.911  37.939  1.00  0.00            
ATOM    120  HG2 GLN A 190      21.944  26.424  36.969  1.00  0.00            
ATOM    121  HG3 GLN A 190      21.187  27.517  38.226  1.00  0.00            
ATOM    122  CD  GLN A 190      23.297  27.762  37.871  1.00  0.00            
ATOM    123  OE1 GLN A 190      24.373  27.523  38.362  1.00  0.00            
ATOM    124  NE2 GLN A 190      23.239  28.884  37.209  1.00  0.00            
ATOM    125 HE21 GLN A 190      24.062  29.470  37.244  1.00  0.00            
ATOM    126 HE22 GLN A 190      22.378  29.181  36.774  1.00  0.00            
ATOM    127  C   GLN A 190      22.224  23.799  37.752  1.00  0.00            
ATOM    128  O   GLN A 190      21.132  23.276  37.848  1.00  0.00            
ATOM    129  N   HIE A 191      22.827  23.883  36.569  1.00  0.00            
ATOM    130  H   HIE A 191      23.572  24.550  36.430  1.00  0.00            
ATOM    131  CA  HIE A 191      22.404  23.100  35.365  1.00  0.00            
ATOM    132  HA  HIE A 191      21.320  23.108  35.472  1.00  0.00            
ATOM    133  CB  HIE A 191      22.863  23.901  34.179  1.00  0.00            
ATOM    134  HB2 HIE A 191      23.952  23.854  34.191  1.00  0.00            
ATOM    135  HB3 HIE A 191      22.535  23.336  33.306  1.00  0.00            
ATOM    136  CG  HIE A 191      22.293  25.318  34.119  1.00  0.00            
ATOM    137  ND1 HIE A 191      20.943  25.596  34.103  1.00  0.00            
ATOM    138  CE1 HIE A 191      20.770  26.793  33.618  1.00  0.00            
ATOM    139  HE1 HIE A 191      19.876  27.374  33.785  1.00  0.00            
ATOM    140  NE2 HIE A 191      21.989  27.439  33.426  1.00  0.00            
ATOM    141  HE2 HIE A 191      22.057  28.444  33.342  1.00  0.00            
ATOM    142  CD2 HIE A 191      22.973  26.460  33.673  1.00  0.00            
ATOM    143  HD2 HIE A 191      24.033  26.565  33.495  1.00  0.00            
ATOM    144  C   HIE A 191      22.892  21.709  35.284  1.00  0.00            
ATOM    145  O   HIE A 191      22.185  20.771  35.001  1.00  0.00            
ATOM    146  N   LEU A 192      24.130  21.555  35.732  1.00  0.00            
ATOM    147  H   LEU A 192      24.775  22.332  35.692  1.00  0.00            
ATOM    148  CA  LEU A 192      24.696  20.258  36.018  1.00  0.00            
ATOM    149  HA  LEU A 192      24.563  19.639  35.130  1.00  0.00            
ATOM    150  CB  LEU A 192      26.247  20.422  36.283  1.00  0.00            
ATOM    151  HB2 LEU A 192      26.465  21.013  37.172  1.00  0.00            
ATOM    152  HB3 LEU A 192      26.496  19.399  36.568  1.00  0.00            
ATOM    153  CG  LEU A 192      27.042  20.869  35.078  1.00  0.00            
ATOM    154  HG  LEU A 192      26.712  20.336  34.187  1.00  0.00            
ATOM    155  CD1 LEU A 192      27.084  22.391  34.767  1.00  0.00            
ATOM    156 HD11 LEU A 192      27.977  22.549  34.162  1.00  0.00            
ATOM    157 HD12 LEU A 192      26.167  22.681  34.255  1.00  0.00            
ATOM    158 HD13 LEU A 192      27.337  22.967  35.657  1.00  0.00            
ATOM    159  CD2 LEU A 192      28.391  20.236  35.192  1.00  0.00            
ATOM    160 HD21 LEU A 192      28.406  19.174  35.437  1.00  0.00            
ATOM    161 HD22 LEU A 192      28.969  20.297  34.271  1.00  0.00            
ATOM    162 HD23 LEU A 192      28.940  20.786  35.957  1.00  0.00            
ATOM    163  C   LEU A 192      23.921  19.602  37.169  1.00  0.00            
ATOM    164  O   LEU A 192      23.710  18.369  37.123  1.00  0.00            
ATOM    165  N   MET A 193      23.305  20.359  38.086  1.00  0.00            
ATOM    166  H   MET A 193      23.569  21.328  37.990  1.00  0.00            
ATOM    167  CA  MET A 193      22.493  19.913  39.238  1.00  0.00            
ATOM    168  HA  MET A 193      23.070  19.157  39.771  1.00  0.00            
ATOM    169  CB  MET A 193      22.335  21.050  40.223  1.00  0.00            
ATOM    170  HB2 MET A 193      23.321  21.130  40.679  1.00  0.00            
ATOM    171  HB3 MET A 193      21.992  21.970  39.748  1.00  0.00            
ATOM    172  CG  MET A 193      21.399  20.891  41.467  1.00  0.00            
ATOM    173  HG2 MET A 193      21.572  19.901  41.888  1.00  0.00            
ATOM    174  HG3 MET A 193      21.645  21.599  42.258  1.00  0.00            
ATOM    175  SD  MET A 193      19.642  21.052  41.138  1.00  0.00            
ATOM    176  CE  MET A 193      19.428  22.851  41.077  1.00  0.00            
ATOM    177  HE1 MET A 193      19.675  23.315  42.032  1.00  0.00            
ATOM    178  HE2 MET A 193      19.960  23.186  40.186  1.00  0.00            
ATOM    179  HE3 MET A 193      18.373  23.111  40.988  1.00  0.00            
ATOM    180  C   MET A 193      21.226  19.233  38.799  1.00  0.00            
ATOM    181  O   MET A 193      20.687  18.427  39.523  1.00  0.00            
ATOM    182  N   ILE A 194      20.704  19.584  37.622  1.00  0.00            
ATOM    183  H   ILE A 194      21.180  20.327  37.128  1.00  0.00            
ATOM    184  CA  ILE A 194      19.609  18.907  36.876  1.00  0.00            
ATOM    185  HA  ILE A 194      19.191  18.166  37.556  1.00  0.00            
ATOM    186  CB  ILE A 194      18.425  19.824  36.448  1.00  0.00            
ATOM    187  HB  ILE A 194      17.755  19.216  35.839  1.00  0.00            
ATOM    188  CG2 ILE A 194      17.695  20.268  37.672  1.00  0.00            
ATOM    189 HG21 ILE A 194      16.851  20.911  37.422  1.00  0.00            
ATOM    190 HG22 ILE A 194      17.359  19.353  38.160  1.00  0.00            
ATOM    191 HG23 ILE A 194      18.332  20.823  38.360  1.00  0.00            
ATOM    192  CG1 ILE A 194      18.886  21.104  35.642  1.00  0.00            
ATOM    193 HG12 ILE A 194      19.179  21.894  36.334  1.00  0.00            
ATOM    194 HG13 ILE A 194      19.739  20.779  35.047  1.00  0.00            
ATOM    195  CD1 ILE A 194      17.706  21.532  34.721  1.00  0.00            
ATOM    196 HD11 ILE A 194      17.926  22.413  34.118  1.00  0.00            
ATOM    197 HD12 ILE A 194      17.610  20.765  33.950  1.00  0.00            
ATOM    198 HD13 ILE A 194      16.758  21.690  35.233  1.00  0.00            
ATOM    199  C   ILE A 194      20.098  18.042  35.668  1.00  0.00            
ATOM    200  O   ILE A 194      19.270  17.575  34.915  1.00  0.00            
ATOM    201  N   GLY A 195      21.379  17.780  35.565  1.00  0.00            
ATOM    202  H   GLY A 195      22.007  18.234  36.211  1.00  0.00            
ATOM    203  CA  GLY A 195      21.810  16.805  34.595  1.00  0.00            
ATOM    204  HA2 GLY A 195      22.840  16.600  34.885  1.00  0.00            
ATOM    205  HA3 GLY A 195      21.235  15.882  34.538  1.00  0.00            
ATOM    206  C   GLY A 195      21.915  17.250  33.057  1.00  0.00            
ATOM    207  O   GLY A 195      21.986  16.320  32.152  1.00  0.00            
ATOM    208  N   THR A 196      21.806  18.577  32.742  1.00  0.00            
ATOM    209  H   THR A 196      21.792  19.145  33.576  1.00  0.00            
ATOM    210  CA  THR A 196      21.902  19.128  31.393  1.00  0.00            
ATOM    211  HA  THR A 196      21.473  18.410  30.694  1.00  0.00            
ATOM    212  CB  THR A 196      21.160  20.428  31.226  1.00  0.00            
ATOM    213  HB  THR A 196      21.756  21.206  31.703  1.00  0.00            
ATOM    214  CG2 THR A 196      20.822  20.490  29.705  1.00  0.00            
ATOM    215 HG21 THR A 196      20.077  19.728  29.481  1.00  0.00            
ATOM    216 HG22 THR A 196      20.286  21.430  29.567  1.00  0.00            
ATOM    217 HG23 THR A 196      21.681  20.524  29.035  1.00  0.00            
ATOM    218  OG1 THR A 196      19.846  20.386  31.864  1.00  0.00            
ATOM    219  HG1 THR A 196      19.754  21.163  32.421  1.00  0.00            
ATOM    220  C   THR A 196      23.374  19.329  31.019  1.00  0.00            
ATOM    221  O   THR A 196      24.184  19.864  31.773  1.00  0.00            
ATOM    222  N   ASP A 197      23.757  18.770  29.865  1.00  0.00            
ATOM    223  H   ASP A 197      23.149  18.073  29.461  1.00  0.00            
ATOM    224  CA  ASP A 197      25.093  19.046  29.347  1.00  0.00            
ATOM    225  HA  ASP A 197      25.783  19.104  30.189  1.00  0.00            
ATOM    226  CB  ASP A 197      25.439  17.762  28.469  1.00  0.00            
ATOM    227  HB2 ASP A 197      26.518  17.609  28.482  1.00  0.00            
ATOM    228  HB3 ASP A 197      25.037  16.847  28.907  1.00  0.00            
ATOM    229  CG  ASP A 197      24.975  17.913  27.083  1.00  0.00            
ATOM    230  OD1 ASP A 197      25.836  18.398  26.301  1.00  0.00            
ATOM    231  OD2 ASP A 197      23.778  17.660  26.805  1.00  0.00            
ATOM    232  C   ASP A 197      25.130  20.333  28.534  1.00  0.00            
ATOM    233  O   ASP A 197      24.132  20.884  28.173  1.00  0.00            
ATOM    234  N   PRO A 198      26.279  20.884  28.293  1.00  0.00            
ATOM    235  CD  PRO A 198      27.638  20.287  28.533  1.00  0.00            
ATOM    236  HD2 PRO A 198      27.714  19.285  28.113  1.00  0.00            
ATOM    237  HD3 PRO A 198      27.898  20.240  29.590  1.00  0.00            
ATOM    238  CG  PRO A 198      28.745  21.186  27.802  1.00  0.00            
ATOM    239  HG2 PRO A 198      28.955  20.604  26.905  1.00  0.00            
ATOM    240  HG3 PRO A 198      29.633  21.217  28.433  1.00  0.00            
ATOM    241  CB  PRO A 198      28.004  22.542  27.640  1.00  0.00            
ATOM    242  HB2 PRO A 198      28.387  23.206  26.865  1.00  0.00            
ATOM    243  HB3 PRO A 198      28.307  23.086  28.535  1.00  0.00            
ATOM    244  CA  PRO A 198      26.506  22.149  27.589  1.00  0.00            
ATOM    245  HA  PRO A 198      25.987  22.923  28.154  1.00  0.00            
ATOM    246  C   PRO A 198      25.883  22.243  26.159  1.00  0.00            
ATOM    247  O   PRO A 198      25.375  23.328  25.870  1.00  0.00            
ATOM    248  N   ARG A 199      25.971  21.153  25.331  1.00  0.00            
ATOM    249  H   ARG A 199      26.207  20.332  25.870  1.00  0.00            
ATOM    250  CA  ARG A 199      25.450  21.103  23.944  1.00  0.00            
ATOM    251  HA  ARG A 199      25.926  21.953  23.456  1.00  0.00            
ATOM    252  CB  ARG A 199      25.842  19.747  23.256  1.00  0.00            
ATOM    253  HB2 ARG A 199      25.552  18.928  23.914  1.00  0.00            
ATOM    254  HB3 ARG A 199      25.296  19.654  22.318  1.00  0.00            
ATOM    255  CG  ARG A 199      27.334  19.751  23.018  1.00  0.00            
ATOM    256  HG2 ARG A 199      27.554  20.271  22.086  1.00  0.00            
ATOM    257  HG3 ARG A 199      27.907  20.202  23.829  1.00  0.00            
ATOM    258  CD  ARG A 199      27.758  18.301  22.854  1.00  0.00            
ATOM    259  HD2 ARG A 199      27.030  17.876  22.163  1.00  0.00            
ATOM    260  HD3 ARG A 199      28.780  18.395  22.487  1.00  0.00            
ATOM    261  NE  ARG A 199      27.701  17.661  24.214  1.00  0.00            
ATOM    262  HE  ARG A 199      26.807  17.689  24.683  1.00  0.00            
ATOM    263  CZ  ARG A 199      28.722  17.273  24.969  1.00  0.00            
ATOM    264  NH1 ARG A 199      29.963  17.271  24.542  1.00  0.00            
ATOM    265 HH11 ARG A 199      30.226  17.382  23.572  1.00  0.00            
ATOM    266 HH12 ARG A 199      30.667  17.149  25.256  1.00  0.00            
ATOM    267  NH2 ARG A 199      28.623  17.002  26.189  1.00  0.00            
ATOM    268 HH21 ARG A 199      27.795  17.341  26.659  1.00  0.00            
ATOM    269 HH22 ARG A 199      29.459  16.854  26.734  1.00  0.00            
ATOM    270  C   ARG A 199      23.926  21.307  23.912  1.00  0.00            
ATOM    271  O   ARG A 199      23.478  22.089  23.137  1.00  0.00            
ATOM    272  N   THR A 200      23.296  20.702  24.917  1.00  0.00            
ATOM    273  H   THR A 200      23.837  20.035  25.449  1.00  0.00            
ATOM    274  CA  THR A 200      21.827  21.011  25.272  1.00  0.00            
ATOM    275  HA  THR A 200      21.340  20.927  24.300  1.00  0.00            
ATOM    276  CB  THR A 200      21.110  20.006  26.173  1.00  0.00            
ATOM    277  HB  THR A 200      21.582  20.036  27.156  1.00  0.00            
ATOM    278  CG2 THR A 200      19.597  20.154  26.195  1.00  0.00            
ATOM    279 HG21 THR A 200      19.159  20.971  26.769  1.00  0.00            
ATOM    280 HG22 THR A 200      19.113  20.278  25.226  1.00  0.00            
ATOM    281 HG23 THR A 200      19.296  19.249  26.723  1.00  0.00            
ATOM    282  OG1 THR A 200      21.346  18.709  25.744  1.00  0.00            
ATOM    283  HG1 THR A 200      22.196  18.404  26.073  1.00  0.00            
ATOM    284  C   THR A 200      21.462  22.460  25.678  1.00  0.00            
ATOM    285  O   THR A 200      20.309  22.930  25.415  1.00  0.00            
ATOM    286  N   ILE A 201      22.390  23.238  26.238  1.00  0.00            
ATOM    287  H   ILE A 201      23.293  22.875  26.510  1.00  0.00            
ATOM    288  CA  ILE A 201      22.207  24.734  26.496  1.00  0.00            
ATOM    289  HA  ILE A 201      21.146  24.919  26.665  1.00  0.00            
ATOM    290  CB  ILE A 201      23.026  25.161  27.760  1.00  0.00            
ATOM    291  HB  ILE A 201      24.059  24.849  27.610  1.00  0.00            
ATOM    292  CG2 ILE A 201      22.997  26.647  27.997  1.00  0.00            
ATOM    293 HG21 ILE A 201      23.396  26.750  29.005  1.00  0.00            
ATOM    294 HG22 ILE A 201      23.669  27.045  27.236  1.00  0.00            
ATOM    295 HG23 ILE A 201      21.996  27.077  28.043  1.00  0.00            
ATOM    296  CG1 ILE A 201      22.595  24.376  28.953  1.00  0.00            
ATOM    297 HG12 ILE A 201      22.688  23.328  28.669  1.00  0.00            
ATOM    298 HG13 ILE A 201      23.211  24.616  29.820  1.00  0.00            
ATOM    299  CD1 ILE A 201      21.101  24.509  29.422  1.00  0.00            
ATOM    300 HD11 ILE A 201      20.366  24.702  28.640  1.00  0.00            
ATOM    301 HD12 ILE A 201      20.876  23.678  30.090  1.00  0.00            
ATOM    302 HD13 ILE A 201      20.944  25.374  30.067  1.00  0.00            
ATOM    303  C   ILE A 201      22.651  25.627  25.281  1.00  0.00            
ATOM    304  O   ILE A 201      22.048  26.629  24.997  1.00  0.00            
ATOM    305  N   LEU A 202      23.680  25.243  24.530  1.00  0.00            
ATOM    306  H   LEU A 202      24.176  24.384  24.720  1.00  0.00            
ATOM    307  CA  LEU A 202      24.208  25.945  23.295  1.00  0.00            
ATOM    308  HA  LEU A 202      24.284  27.013  23.500  1.00  0.00            
ATOM    309  CB  LEU A 202      25.609  25.437  22.979  1.00  0.00            
ATOM    310  HB2 LEU A 202      25.540  24.352  22.883  1.00  0.00            
ATOM    311  HB3 LEU A 202      25.967  25.691  21.981  1.00  0.00            
ATOM    312  CG  LEU A 202      26.674  25.788  24.011  1.00  0.00            
ATOM    313  HG  LEU A 202      26.146  25.737  24.963  1.00  0.00            
ATOM    314  CD1 LEU A 202      27.775  24.744  24.013  1.00  0.00            
ATOM    315 HD11 LEU A 202      28.182  24.633  23.008  1.00  0.00            
ATOM    316 HD12 LEU A 202      28.537  24.958  24.761  1.00  0.00            
ATOM    317 HD13 LEU A 202      27.300  23.827  24.364  1.00  0.00            
ATOM    318  CD2 LEU A 202      27.406  27.153  23.838  1.00  0.00            
ATOM    319 HD21 LEU A 202      27.659  27.291  22.786  1.00  0.00            
ATOM    320 HD22 LEU A 202      26.788  28.021  24.067  1.00  0.00            
ATOM    321 HD23 LEU A 202      28.279  27.196  24.490  1.00  0.00            
ATOM    322  C   LEU A 202      23.277  25.747  22.142  1.00  0.00            
ATOM    323  O   LEU A 202      23.230  26.631  21.306  1.00  0.00            
ATOM    324  N   LYS A 203      22.417  24.700  22.179  1.00  0.00            
ATOM    325  H   LYS A 203      22.485  24.084  22.978  1.00  0.00            
ATOM    326  CA  LYS A 203      21.212  24.624  21.336  1.00  0.00            
ATOM    327  HA  LYS A 203      21.528  24.628  20.292  1.00  0.00            
ATOM    328  CB  LYS A 203      20.578  23.209  21.667  1.00  0.00            
ATOM    329  HB2 LYS A 203      21.349  22.451  21.528  1.00  0.00            
ATOM    330  HB3 LYS A 203      20.385  23.227  22.740  1.00  0.00            
ATOM    331  CG  LYS A 203      19.308  22.894  20.958  1.00  0.00            
ATOM    332  HG2 LYS A 203      18.512  23.514  21.372  1.00  0.00            
ATOM    333  HG3 LYS A 203      19.189  23.197  19.918  1.00  0.00            
ATOM    334  CD  LYS A 203      19.039  21.370  21.167  1.00  0.00            
ATOM    335  HD2 LYS A 203      19.889  20.829  20.752  1.00  0.00            
ATOM    336  HD3 LYS A 203      19.200  21.069  22.203  1.00  0.00            
ATOM    337  CE  LYS A 203      17.708  20.715  20.767  1.00  0.00            
ATOM    338  HE2 LYS A 203      17.612  20.777  19.682  1.00  0.00            
ATOM    339  HE3 LYS A 203      17.751  19.691  21.138  1.00  0.00            
ATOM    340  NZ  LYS A 203      16.508  21.351  21.240  1.00  0.00            
ATOM    341  HZ1 LYS A 203      15.697  20.841  20.922  1.00  0.00            
ATOM    342  HZ2 LYS A 203      16.548  21.289  22.247  1.00  0.00            
ATOM    343  HZ3 LYS A 203      16.498  22.320  20.953  1.00  0.00            
ATOM    344  C   LYS A 203      20.285  25.810  21.608  1.00  0.00            
ATOM    345  O   LYS A 203      19.695  26.303  20.619  1.00  0.00            
ATOM    346  N   ASP A 204      20.187  26.340  22.828  1.00  0.00            
ATOM    347  H   ASP A 204      20.779  26.035  23.587  1.00  0.00            
ATOM    348  CA  ASP A 204      19.365  27.524  23.072  1.00  0.00            
ATOM    349  HA  ASP A 204      18.616  27.589  22.283  1.00  0.00            
ATOM    350  CB  ASP A 204      18.744  27.434  24.433  1.00  0.00            
ATOM    351  HB2 ASP A 204      19.451  27.195  25.229  1.00  0.00            
ATOM    352  HB3 ASP A 204      18.363  28.412  24.726  1.00  0.00            
ATOM    353  CG  ASP A 204      17.679  26.398  24.497  1.00  0.00            
ATOM    354  OD1 ASP A 204      17.271  26.020  25.668  1.00  0.00            
ATOM    355  OD2 ASP A 204      17.035  26.082  23.456  1.00  0.00            
ATOM    356  C   ASP A 204      20.122  28.853  22.904  1.00  0.00            
ATOM    357  O   ASP A 204      19.646  29.840  22.329  1.00  0.00            
ATOM    358  N   LEU A 205      21.390  28.919  23.401  1.00  0.00            
ATOM    359  H   LEU A 205      21.721  28.102  23.895  1.00  0.00            
ATOM    360  CA  LEU A 205      22.073  30.139  23.300  1.00  0.00            
ATOM    361  HA  LEU A 205      21.430  30.902  23.739  1.00  0.00            
ATOM    362  CB  LEU A 205      23.398  30.205  24.106  1.00  0.00            
ATOM    363  HB2 LEU A 205      24.125  29.507  23.692  1.00  0.00            
ATOM    364  HB3 LEU A 205      23.812  31.208  24.001  1.00  0.00            
ATOM    365  CG  LEU A 205      23.238  29.833  25.574  1.00  0.00            
ATOM    366  HG  LEU A 205      22.875  28.822  25.755  1.00  0.00            
ATOM    367  CD1 LEU A 205      24.552  30.011  26.256  1.00  0.00            
ATOM    368 HD11 LEU A 205      25.264  29.384  25.719  1.00  0.00            
ATOM    369 HD12 LEU A 205      24.891  31.044  26.192  1.00  0.00            
ATOM    370 HD13 LEU A 205      24.448  29.752  27.311  1.00  0.00            
ATOM    371  CD2 LEU A 205      22.242  30.735  26.274  1.00  0.00            
ATOM    372 HD21 LEU A 205      22.326  30.513  27.337  1.00  0.00            
ATOM    373 HD22 LEU A 205      22.431  31.794  26.099  1.00  0.00            
ATOM    374 HD23 LEU A 205      21.264  30.532  25.838  1.00  0.00            
ATOM    375  C   LEU A 205      22.510  30.576  21.839  1.00  0.00            
ATOM    376  O   LEU A 205      23.091  29.706  21.178  1.00  0.00            
ATOM    377  N   LEU A 206      22.427  31.885  21.510  1.00  0.00            
ATOM    378  H   LEU A 206      22.090  32.512  22.226  1.00  0.00            
ATOM    379  CA  LEU A 206      22.578  32.644  20.240  1.00  0.00            
ATOM    380  HA  LEU A 206      22.046  33.576  20.430  1.00  0.00            
ATOM    381  CB  LEU A 206      24.104  32.927  20.029  1.00  0.00            
ATOM    382  HB2 LEU A 206      24.606  32.014  20.348  1.00  0.00            
ATOM    383  HB3 LEU A 206      24.263  33.225  18.993  1.00  0.00            
ATOM    384  CG  LEU A 206      24.750  33.953  20.991  1.00  0.00            
ATOM    385  HG  LEU A 206      24.746  33.646  22.037  1.00  0.00            
ATOM    386  CD1 LEU A 206      26.258  34.057  20.579  1.00  0.00            
ATOM    387 HD11 LEU A 206      26.631  34.937  21.103  1.00  0.00            
ATOM    388 HD12 LEU A 206      26.739  33.178  21.006  1.00  0.00            
ATOM    389 HD13 LEU A 206      26.331  34.088  19.492  1.00  0.00            
ATOM    390  CD2 LEU A 206      24.124  35.352  20.765  1.00  0.00            
ATOM    391 HD21 LEU A 206      23.040  35.370  20.876  1.00  0.00            
ATOM    392 HD22 LEU A 206      24.518  35.961  21.578  1.00  0.00            
ATOM    393 HD23 LEU A 206      24.429  35.873  19.857  1.00  0.00            
ATOM    394  C   LEU A 206      21.856  31.962  18.959  1.00  0.00            
ATOM    395  O   LEU A 206      22.217  30.844  18.674  1.00  0.00            
ATOM    396  N   PRO A 207      20.871  32.574  18.308  1.00  0.00            
ATOM    397  CD  PRO A 207      20.459  33.951  18.585  1.00  0.00            
ATOM    398  HD2 PRO A 207      21.307  34.581  18.316  1.00  0.00            
ATOM    399  HD3 PRO A 207      20.096  34.190  19.585  1.00  0.00            
ATOM    400  CG  PRO A 207      19.346  34.257  17.635  1.00  0.00            
ATOM    401  HG2 PRO A 207      19.663  35.118  17.047  1.00  0.00            
ATOM    402  HG3 PRO A 207      18.450  34.518  18.200  1.00  0.00            
ATOM    403  CB  PRO A 207      19.125  33.059  16.694  1.00  0.00            
ATOM    404  HB2 PRO A 207      19.342  33.287  15.651  1.00  0.00            
ATOM    405  HB3 PRO A 207      18.096  32.701  16.693  1.00  0.00            
ATOM    406  CA  PRO A 207      20.062  31.993  17.183  1.00  0.00            
ATOM    407  HA  PRO A 207      19.471  31.216  17.668  1.00  0.00            
ATOM    408  C   PRO A 207      20.788  31.342  16.033  1.00  0.00            
ATOM    409  O   PRO A 207      21.731  31.870  15.470  1.00  0.00            
ATOM    410  N   GLU A 208      20.343  30.150  15.667  1.00  0.00            
ATOM    411  H   GLU A 208      19.533  29.797  16.155  1.00  0.00            
ATOM    412  CA  GLU A 208      20.858  29.446  14.468  1.00  0.00            
ATOM    413  HA  GLU A 208      20.340  28.490  14.389  1.00  0.00            
ATOM    414  CB  GLU A 208      20.432  30.214  13.175  1.00  0.00            
ATOM    415  HB2 GLU A 208      20.890  31.203  13.186  1.00  0.00            
ATOM    416  HB3 GLU A 208      20.879  29.622  12.376  1.00  0.00            
ATOM    417  CG  GLU A 208      18.873  30.387  12.943  1.00  0.00            
ATOM    418  HG2 GLU A 208      18.340  30.584  13.874  1.00  0.00            
ATOM    419  HG3 GLU A 208      18.773  31.186  12.209  1.00  0.00            
ATOM    420  CD  GLU A 208      18.284  29.148  12.260  1.00  0.00            
ATOM    421  OE1 GLU A 208      17.609  29.283  11.209  1.00  0.00            
ATOM    422  OE2 GLU A 208      18.380  28.014  12.758  1.00  0.00            
ATOM    423  C   GLU A 208      22.305  28.995  14.544  1.00  0.00            
ATOM    424  O   GLU A 208      22.955  28.748  13.536  1.00  0.00            
ATOM    425  N   THR A 209      22.906  28.874  15.749  1.00  0.00            
ATOM    426  H   THR A 209      22.372  29.286  16.502  1.00  0.00            
ATOM    427  CA  THR A 209      24.337  28.479  15.881  1.00  0.00            
ATOM    428  HA  THR A 209      24.545  27.683  15.166  1.00  0.00            
ATOM    429  CB  THR A 209      25.213  29.678  15.635  1.00  0.00            
ATOM    430  HB  THR A 209      24.988  30.024  14.626  1.00  0.00            
ATOM    431  CG2 THR A 209      25.126  30.885  16.582  1.00  0.00            
ATOM    432 HG21 THR A 209      25.360  30.612  17.611  1.00  0.00            
ATOM    433 HG22 THR A 209      25.754  31.696  16.215  1.00  0.00            
ATOM    434 HG23 THR A 209      24.116  31.294  16.563  1.00  0.00            
ATOM    435  OG1 THR A 209      26.589  29.261  15.565  1.00  0.00            
ATOM    436  HG1 THR A 209      27.150  30.034  15.656  1.00  0.00            
ATOM    437  C   THR A 209      24.742  27.837  17.202  1.00  0.00            
ATOM    438  O   THR A 209      24.187  28.211  18.268  1.00  0.00            
ATOM    439  N   ILE A 210      25.702  26.908  17.139  1.00  0.00            
ATOM    440  H   ILE A 210      26.076  26.873  16.202  1.00  0.00            
ATOM    441  CA  ILE A 210      26.058  25.891  18.178  1.00  0.00            
ATOM    442  HA  ILE A 210      25.967  26.363  19.156  1.00  0.00            
ATOM    443  CB  ILE A 210      25.085  24.733  18.110  1.00  0.00            
ATOM    444  HB  ILE A 210      24.070  25.118  18.203  1.00  0.00            
ATOM    445  CG2 ILE A 210      25.192  23.920  16.806  1.00  0.00            
ATOM    446 HG21 ILE A 210      25.134  24.616  15.969  1.00  0.00            
ATOM    447 HG22 ILE A 210      26.131  23.366  16.800  1.00  0.00            
ATOM    448 HG23 ILE A 210      24.352  23.254  16.606  1.00  0.00            
ATOM    449  CG1 ILE A 210      25.143  23.757  19.287  1.00  0.00            
ATOM    450 HG12 ILE A 210      26.088  23.217  19.241  1.00  0.00            
ATOM    451 HG13 ILE A 210      24.989  24.454  20.111  1.00  0.00            
ATOM    452  CD1 ILE A 210      23.973  22.745  19.411  1.00  0.00            
ATOM    453 HD11 ILE A 210      23.145  23.394  19.695  1.00  0.00            
ATOM    454 HD12 ILE A 210      23.822  22.155  18.507  1.00  0.00            
ATOM    455 HD13 ILE A 210      24.192  21.995  20.171  1.00  0.00            
ATOM    456  C   ILE A 210      27.493  25.466  17.930  1.00  0.00            
ATOM    457  O   ILE A 210      27.856  25.298  16.751  1.00  0.00            
ATOM    458  N   PRO A 211      28.390  25.229  18.938  1.00  0.00            
ATOM    459  CD  PRO A 211      28.139  25.520  20.316  1.00  0.00            
ATOM    460  HD2 PRO A 211      27.653  24.692  20.833  1.00  0.00            
ATOM    461  HD3 PRO A 211      27.679  26.500  20.443  1.00  0.00            
ATOM    462  CG  PRO A 211      29.526  25.834  20.888  1.00  0.00            
ATOM    463  HG2 PRO A 211      29.590  25.552  21.939  1.00  0.00            
ATOM    464  HG3 PRO A 211      29.803  26.876  20.731  1.00  0.00            
ATOM    465  CB  PRO A 211      30.558  25.021  20.090  1.00  0.00            
ATOM    466  HB2 PRO A 211      30.765  24.008  20.434  1.00  0.00            
ATOM    467  HB3 PRO A 211      31.444  25.620  19.884  1.00  0.00            
ATOM    468  CA  PRO A 211      29.791  24.833  18.769  1.00  0.00            
ATOM    469  HA  PRO A 211      30.244  25.491  18.027  1.00  0.00            
ATOM    470  C   PRO A 211      29.925  23.422  18.272  1.00  0.00            
ATOM    471  O   PRO A 211      29.061  22.656  18.724  1.00  0.00            
ATOM    472  N   PRO A 212      30.913  23.079  17.413  1.00  0.00            
ATOM    473  CD  PRO A 212      31.924  23.954  16.926  1.00  0.00            
ATOM    474  HD2 PRO A 212      32.394  24.565  17.696  1.00  0.00            
ATOM    475  HD3 PRO A 212      31.485  24.571  16.142  1.00  0.00            
ATOM    476  CG  PRO A 212      32.861  23.028  16.192  1.00  0.00            
ATOM    477  HG2 PRO A 212      33.566  22.652  16.934  1.00  0.00            
ATOM    478  HG3 PRO A 212      33.341  23.531  15.353  1.00  0.00            
ATOM    479  CB  PRO A 212      31.954  21.807  15.838  1.00  0.00            
ATOM    480  HB2 PRO A 212      32.545  20.891  15.849  1.00  0.00            
ATOM    481  HB3 PRO A 212      31.403  22.013  14.920  1.00  0.00            
ATOM    482  CA  PRO A 212      31.037  21.752  16.972  1.00  0.00            
ATOM    483  HA  PRO A 212      30.086  21.412  16.564  1.00  0.00            
ATOM    484  C   PRO A 212      31.303  20.669  18.033  1.00  0.00            
ATOM    485  O   PRO A 212      31.830  20.905  19.115  1.00  0.00            
ATOM    486  N   PRO A 213      30.805  19.436  17.736  1.00  0.00            
ATOM    487  CD  PRO A 213      30.314  19.021  16.403  1.00  0.00            
ATOM    488  HD2 PRO A 213      30.768  19.508  15.539  1.00  0.00            
ATOM    489  HD3 PRO A 213      29.226  19.061  16.442  1.00  0.00            
ATOM    490  CG  PRO A 213      30.424  17.464  16.423  1.00  0.00            
ATOM    491  HG2 PRO A 213      31.462  17.207  16.221  1.00  0.00            
ATOM    492  HG3 PRO A 213      29.772  17.007  15.678  1.00  0.00            
ATOM    493  CB  PRO A 213      30.159  17.169  17.928  1.00  0.00            
ATOM    494  HB2 PRO A 213      30.456  16.159  18.212  1.00  0.00            
ATOM    495  HB3 PRO A 213      29.086  17.266  18.093  1.00  0.00            
ATOM    496  CA  PRO A 213      30.952  18.282  18.592  1.00  0.00            
ATOM    497  HA  PRO A 213      30.475  18.513  19.544  1.00  0.00            
ATOM    498  C   PRO A 213      32.373  17.894  18.937  1.00  0.00            
ATOM    499  O   PRO A 213      32.650  17.242  19.892  1.00  0.00            
ATOM    500  N   GLU A 214      33.345  18.339  18.130  1.00  0.00            
ATOM    501  H   GLU A 214      33.144  18.839  17.277  1.00  0.00            
ATOM    502  CA  GLU A 214      34.749  17.969  18.394  1.00  0.00            
ATOM    503  HA  GLU A 214      34.852  16.884  18.381  1.00  0.00            
ATOM    504  CB  GLU A 214      35.687  18.444  17.330  1.00  0.00            
ATOM    505  HB2 GLU A 214      35.625  19.525  17.440  1.00  0.00            
ATOM    506  HB3 GLU A 214      36.708  18.128  17.544  1.00  0.00            
ATOM    507  CG  GLU A 214      35.349  18.133  15.920  1.00  0.00            
ATOM    508  HG2 GLU A 214      34.447  18.684  15.653  1.00  0.00            
ATOM    509  HG3 GLU A 214      36.190  18.469  15.312  1.00  0.00            
ATOM    510  CD  GLU A 214      35.139  16.610  15.599  1.00  0.00            
ATOM    511  OE1 GLU A 214      36.000  15.829  15.950  1.00  0.00            
ATOM    512  OE2 GLU A 214      34.032  16.146  15.265  1.00  0.00            
ATOM    513  C   GLU A 214      35.236  18.439  19.796  1.00  0.00            
ATOM    514  O   GLU A 214      36.172  17.848  20.279  1.00  0.00            
ATOM    515  N   LEU A 215      34.665  19.491  20.389  1.00  0.00            
ATOM    516  H   LEU A 215      33.916  19.945  19.887  1.00  0.00            
ATOM    517  CA  LEU A 215      35.220  20.121  21.626  1.00  0.00            
ATOM    518  HA  LEU A 215      36.305  20.105  21.522  1.00  0.00            
ATOM    519  CB  LEU A 215      34.695  21.591  21.795  1.00  0.00            
ATOM    520  HB2 LEU A 215      33.689  21.683  22.202  1.00  0.00            
ATOM    521  HB3 LEU A 215      35.388  22.068  22.490  1.00  0.00            
ATOM    522  CG  LEU A 215      34.792  22.397  20.471  1.00  0.00            
ATOM    523  HG  LEU A 215      34.108  21.999  19.720  1.00  0.00            
ATOM    524  CD1 LEU A 215      34.269  23.824  20.645  1.00  0.00            
ATOM    525 HD11 LEU A 215      33.232  23.750  20.973  1.00  0.00            
ATOM    526 HD12 LEU A 215      34.876  24.372  21.365  1.00  0.00            
ATOM    527 HD13 LEU A 215      34.142  24.261  19.654  1.00  0.00            
ATOM    528  CD2 LEU A 215      36.205  22.570  19.906  1.00  0.00            
ATOM    529 HD21 LEU A 215      36.798  22.863  20.773  1.00  0.00            
ATOM    530 HD22 LEU A 215      36.491  21.566  19.594  1.00  0.00            
ATOM    531 HD23 LEU A 215      36.369  23.189  19.025  1.00  0.00            
ATOM    532  C   LEU A 215      34.877  19.305  22.854  1.00  0.00            
ATOM    533  O   LEU A 215      33.708  18.864  23.011  1.00  0.00            
ATOM    534  N   ASP A 216      35.761  19.311  23.816  1.00  0.00            
ATOM    535  H   ASP A 216      36.545  19.933  23.681  1.00  0.00            
ATOM    536  CA  ASP A 216      35.495  18.729  25.147  1.00  0.00            
ATOM    537  HA  ASP A 216      34.922  17.816  24.982  1.00  0.00            
ATOM    538  CB  ASP A 216      36.725  18.393  25.883  1.00  0.00            
ATOM    539  HB2 ASP A 216      36.708  17.432  26.396  1.00  0.00            
ATOM    540  HB3 ASP A 216      37.537  18.269  25.166  1.00  0.00            
ATOM    541  CG  ASP A 216      37.138  19.484  26.869  1.00  0.00            
ATOM    542  OD1 ASP A 216      37.480  19.199  28.054  1.00  0.00            
ATOM    543  OD2 ASP A 216      37.494  20.585  26.403  1.00  0.00            
ATOM    544  C   ASP A 216      34.513  19.591  26.059  1.00  0.00            
ATOM    545  O   ASP A 216      34.366  20.815  25.995  1.00  0.00            
ATOM    546  N   ASP A 217      33.894  18.773  26.948  1.00  0.00            
ATOM    547  H   ASP A 217      34.010  17.777  26.830  1.00  0.00            
ATOM    548  CA  ASP A 217      32.901  19.270  27.879  1.00  0.00            
ATOM    549  HA  ASP A 217      32.054  19.502  27.235  1.00  0.00            
ATOM    550  CB  ASP A 217      32.575  18.152  28.869  1.00  0.00            
ATOM    551  HB2 ASP A 217      33.494  17.712  29.260  1.00  0.00            
ATOM    552  HB3 ASP A 217      32.009  18.557  29.707  1.00  0.00            
ATOM    553  CG  ASP A 217      31.752  17.000  28.262  1.00  0.00            
ATOM    554  OD1 ASP A 217      31.316  17.017  27.076  1.00  0.00            
ATOM    555  OD2 ASP A 217      31.575  16.024  29.017  1.00  0.00            
ATOM    556  C   ASP A 217      33.241  20.574  28.740  1.00  0.00            
ATOM    557  O   ASP A 217      32.449  21.478  28.787  1.00  0.00            
ATOM    558  N   MET A 218      34.501  20.587  29.305  1.00  0.00            
ATOM    559  H   MET A 218      35.016  19.726  29.195  1.00  0.00            
ATOM    560  CA  MET A 218      35.020  21.798  29.866  1.00  0.00            
ATOM    561  HA  MET A 218      34.336  22.069  30.670  1.00  0.00            
ATOM    562  CB  MET A 218      36.431  21.539  30.528  1.00  0.00            
ATOM    563  HB2 MET A 218      37.079  20.924  29.903  1.00  0.00            
ATOM    564  HB3 MET A 218      36.993  22.469  30.618  1.00  0.00            
ATOM    565  CG  MET A 218      36.225  20.913  31.931  1.00  0.00            
ATOM    566  HG2 MET A 218      35.595  21.600  32.496  1.00  0.00            
ATOM    567  HG3 MET A 218      35.683  19.971  31.857  1.00  0.00            
ATOM    568  SD  MET A 218      37.762  20.702  32.864  1.00  0.00            
ATOM    569  CE  MET A 218      37.587  19.318  34.022  1.00  0.00            
ATOM    570  HE1 MET A 218      36.680  19.456  34.610  1.00  0.00            
ATOM    571  HE2 MET A 218      37.623  18.355  33.511  1.00  0.00            
ATOM    572  HE3 MET A 218      38.401  19.444  34.738  1.00  0.00            
ATOM    573  C   MET A 218      35.072  22.923  28.850  1.00  0.00            
ATOM    574  O   MET A 218      34.811  24.096  29.141  1.00  0.00            
ATOM    575  N   THR A 219      35.598  22.753  27.610  1.00  0.00            
ATOM    576  H   THR A 219      35.874  21.815  27.357  1.00  0.00            
ATOM    577  CA  THR A 219      35.698  23.764  26.608  1.00  0.00            
ATOM    578  HA  THR A 219      36.312  24.498  27.130  1.00  0.00            
ATOM    579  CB  THR A 219      36.409  23.229  25.351  1.00  0.00            
ATOM    580  HB  THR A 219      35.951  22.254  25.186  1.00  0.00            
ATOM    581  CG2 THR A 219      36.310  24.153  24.192  1.00  0.00            
ATOM    582 HG21 THR A 219      35.298  24.223  23.793  1.00  0.00            
ATOM    583 HG22 THR A 219      36.702  25.096  24.573  1.00  0.00            
ATOM    584 HG23 THR A 219      36.898  23.801  23.345  1.00  0.00            
ATOM    585  OG1 THR A 219      37.758  23.111  25.562  1.00  0.00            
ATOM    586  HG1 THR A 219      37.777  22.186  25.820  1.00  0.00            
ATOM    587  C   THR A 219      34.328  24.389  26.248  1.00  0.00            
ATOM    588  O   THR A 219      34.054  25.522  26.126  1.00  0.00            
ATOM    589  N   LEU A 220      33.449  23.446  26.120  1.00  0.00            
ATOM    590  H   LEU A 220      33.810  22.507  26.211  1.00  0.00            
ATOM    591  CA  LEU A 220      32.004  23.689  25.781  1.00  0.00            
ATOM    592  HA  LEU A 220      31.917  24.234  24.841  1.00  0.00            
ATOM    593  CB  LEU A 220      31.267  22.362  25.585  1.00  0.00            
ATOM    594  HB2 LEU A 220      31.542  21.657  26.369  1.00  0.00            
ATOM    595  HB3 LEU A 220      30.195  22.551  25.644  1.00  0.00            
ATOM    596  CG  LEU A 220      31.470  21.658  24.236  1.00  0.00            
ATOM    597  HG  LEU A 220      32.522  21.715  23.961  1.00  0.00            
ATOM    598  CD1 LEU A 220      31.020  20.191  24.406  1.00  0.00            
ATOM    599 HD11 LEU A 220      31.857  19.664  24.865  1.00  0.00            
ATOM    600 HD12 LEU A 220      30.251  19.988  25.150  1.00  0.00            
ATOM    601 HD13 LEU A 220      30.770  19.828  23.409  1.00  0.00            
ATOM    602  CD2 LEU A 220      30.596  22.168  23.094  1.00  0.00            
ATOM    603 HD21 LEU A 220      30.728  21.655  22.140  1.00  0.00            
ATOM    604 HD22 LEU A 220      29.533  22.143  23.331  1.00  0.00            
ATOM    605 HD23 LEU A 220      30.729  23.220  22.846  1.00  0.00            
ATOM    606  C   LEU A 220      31.294  24.507  26.827  1.00  0.00            
ATOM    607  O   LEU A 220      30.525  25.402  26.512  1.00  0.00            
ATOM    608  N   TRP A 221      31.482  24.147  28.129  1.00  0.00            
ATOM    609  H   TRP A 221      31.998  23.307  28.348  1.00  0.00            
ATOM    610  CA  TRP A 221      30.963  25.075  29.196  1.00  0.00            
ATOM    611  HA  TRP A 221      29.887  25.220  29.096  1.00  0.00            
ATOM    612  CB  TRP A 221      31.130  24.380  30.563  1.00  0.00            
ATOM    613  HB2 TRP A 221      32.173  24.093  30.699  1.00  0.00            
ATOM    614  HB3 TRP A 221      30.834  25.085  31.340  1.00  0.00            
ATOM    615  CG  TRP A 221      30.237  23.224  30.930  1.00  0.00            
ATOM    616  CD1 TRP A 221      30.549  21.907  31.205  1.00  0.00            
ATOM    617  HD1 TRP A 221      31.528  21.452  31.236  1.00  0.00            
ATOM    618  NE1 TRP A 221      29.427  21.198  31.345  1.00  0.00            
ATOM    619  HE1 TRP A 221      29.350  20.205  31.514  1.00  0.00            
ATOM    620  CE2 TRP A 221      28.296  21.985  31.274  1.00  0.00            
ATOM    621  CZ2 TRP A 221      26.910  21.690  31.399  1.00  0.00            
ATOM    622  HZ2 TRP A 221      26.560  20.682  31.566  1.00  0.00            
ATOM    623  CH2 TRP A 221      26.057  22.836  31.441  1.00  0.00            
ATOM    624  HH2 TRP A 221      24.997  22.674  31.574  1.00  0.00            
ATOM    625  CZ3 TRP A 221      26.500  24.145  31.275  1.00  0.00            
ATOM    626  HZ3 TRP A 221      25.861  25.013  31.344  1.00  0.00            
ATOM    627  CE3 TRP A 221      27.816  24.363  31.035  1.00  0.00            
ATOM    628  HE3 TRP A 221      28.149  25.377  30.873  1.00  0.00            
ATOM    629  CD2 TRP A 221      28.791  23.343  31.101  1.00  0.00            
ATOM    630  C   TRP A 221      31.621  26.465  29.281  1.00  0.00            
ATOM    631  O   TRP A 221      31.027  27.502  29.590  1.00  0.00            
ATOM    632  N   GLN A 222      32.872  26.477  28.802  1.00  0.00            
ATOM    633  H   GLN A 222      33.222  25.605  28.430  1.00  0.00            
ATOM    634  CA  GLN A 222      33.607  27.776  28.783  1.00  0.00            
ATOM    635  HA  GLN A 222      33.323  28.313  29.688  1.00  0.00            
ATOM    636  CB  GLN A 222      35.106  27.545  28.748  1.00  0.00            
ATOM    637  HB2 GLN A 222      35.346  26.868  29.570  1.00  0.00            
ATOM    638  HB3 GLN A 222      35.398  26.976  27.865  1.00  0.00            
ATOM    639  CG  GLN A 222      35.847  28.864  28.687  1.00  0.00            
ATOM    640  HG2 GLN A 222      36.902  28.593  28.712  1.00  0.00            
ATOM    641  HG3 GLN A 222      35.633  29.392  27.757  1.00  0.00            
ATOM    642  CD  GLN A 222      35.643  29.789  29.936  1.00  0.00            
ATOM    643  OE1 GLN A 222      36.191  29.452  31.006  1.00  0.00            
ATOM    644  NE2 GLN A 222      34.844  30.813  29.812  1.00  0.00            
ATOM    645 HE21 GLN A 222      34.758  31.497  30.549  1.00  0.00            
ATOM    646 HE22 GLN A 222      34.503  31.004  28.880  1.00  0.00            
ATOM    647  C   GLN A 222      33.037  28.715  27.666  1.00  0.00            
ATOM    648  O   GLN A 222      32.983  29.937  27.829  1.00  0.00            
ATOM    649  N   ILE A 223      32.466  28.145  26.563  1.00  0.00            
ATOM    650  H   ILE A 223      32.718  27.180  26.401  1.00  0.00            
ATOM    651  CA  ILE A 223      31.640  28.826  25.547  1.00  0.00            
ATOM    652  HA  ILE A 223      32.167  29.752  25.318  1.00  0.00            
ATOM    653  CB  ILE A 223      31.412  27.918  24.318  1.00  0.00            
ATOM    654  HB  ILE A 223      30.799  27.038  24.510  1.00  0.00            
ATOM    655  CG2 ILE A 223      30.568  28.798  23.306  1.00  0.00            
ATOM    656 HG21 ILE A 223      30.292  28.117  22.501  1.00  0.00            
ATOM    657 HG22 ILE A 223      29.642  29.190  23.726  1.00  0.00            
ATOM    658 HG23 ILE A 223      31.106  29.662  22.915  1.00  0.00            
ATOM    659  CG1 ILE A 223      32.779  27.529  23.633  1.00  0.00            
ATOM    660 HG12 ILE A 223      33.289  28.407  23.236  1.00  0.00            
ATOM    661 HG13 ILE A 223      33.404  27.172  24.452  1.00  0.00            
ATOM    662  CD1 ILE A 223      32.694  26.464  22.532  1.00  0.00            
ATOM    663 HD11 ILE A 223      33.712  26.283  22.190  1.00  0.00            
ATOM    664 HD12 ILE A 223      32.416  25.480  22.913  1.00  0.00            
ATOM    665 HD13 ILE A 223      32.123  26.794  21.664  1.00  0.00            
ATOM    666  C   ILE A 223      30.346  29.367  26.137  1.00  0.00            
ATOM    667  O   ILE A 223      30.007  30.541  25.903  1.00  0.00            
ATOM    668  N   VAL A 224      29.607  28.611  26.922  1.00  0.00            
ATOM    669  H   VAL A 224      29.976  27.679  27.037  1.00  0.00            
ATOM    670  CA  VAL A 224      28.376  29.030  27.698  1.00  0.00            
ATOM    671  HA  VAL A 224      27.593  29.486  27.093  1.00  0.00            
ATOM    672  CB  VAL A 224      27.786  27.979  28.570  1.00  0.00            
ATOM    673  HB  VAL A 224      28.534  27.700  29.311  1.00  0.00            
ATOM    674  CG1 VAL A 224      26.470  28.405  29.287  1.00  0.00            
ATOM    675 HG11 VAL A 224      25.978  27.596  29.824  1.00  0.00            
ATOM    676 HG12 VAL A 224      26.593  29.212  30.010  1.00  0.00            
ATOM    677 HG13 VAL A 224      25.783  28.747  28.513  1.00  0.00            
ATOM    678  CG2 VAL A 224      27.488  26.753  27.724  1.00  0.00            
ATOM    679 HG21 VAL A 224      26.966  25.962  28.262  1.00  0.00            
ATOM    680 HG22 VAL A 224      26.905  27.109  26.874  1.00  0.00            
ATOM    681 HG23 VAL A 224      28.313  26.336  27.148  1.00  0.00            
ATOM    682  C   VAL A 224      28.807  30.163  28.603  1.00  0.00            
ATOM    683  O   VAL A 224      28.174  31.225  28.569  1.00  0.00            
ATOM    684  N   ILE A 225      29.883  30.112  29.349  1.00  0.00            
ATOM    685  H   ILE A 225      30.327  29.206  29.302  1.00  0.00            
ATOM    686  CA  ILE A 225      30.399  31.269  30.173  1.00  0.00            
ATOM    687  HA  ILE A 225      29.579  31.657  30.777  1.00  0.00            
ATOM    688  CB  ILE A 225      31.428  30.699  31.182  1.00  0.00            
ATOM    689  HB  ILE A 225      32.218  30.314  30.538  1.00  0.00            
ATOM    690  CG2 ILE A 225      32.023  31.854  32.075  1.00  0.00            
ATOM    691 HG21 ILE A 225      32.840  32.374  31.575  1.00  0.00            
ATOM    692 HG22 ILE A 225      31.284  32.635  32.247  1.00  0.00            
ATOM    693 HG23 ILE A 225      32.481  31.422  32.965  1.00  0.00            
ATOM    694  CG1 ILE A 225      30.917  29.605  32.089  1.00  0.00            
ATOM    695 HG12 ILE A 225      30.228  30.023  32.822  1.00  0.00            
ATOM    696 HG13 ILE A 225      30.332  28.898  31.501  1.00  0.00            
ATOM    697  CD1 ILE A 225      31.945  28.777  32.859  1.00  0.00            
ATOM    698 HD11 ILE A 225      31.556  27.832  33.239  1.00  0.00            
ATOM    699 HD12 ILE A 225      32.811  28.537  32.244  1.00  0.00            
ATOM    700 HD13 ILE A 225      32.261  29.386  33.707  1.00  0.00            
ATOM    701  C   ILE A 225      30.946  32.472  29.442  1.00  0.00            
ATOM    702  O   ILE A 225      30.723  33.573  29.919  1.00  0.00            
ATOM    703  N   ASN A 226      31.636  32.298  28.280  1.00  0.00            
ATOM    704  H   ASN A 226      31.800  31.349  27.978  1.00  0.00            
ATOM    705  CA  ASN A 226      31.998  33.367  27.289  1.00  0.00            
ATOM    706  HA  ASN A 226      32.672  34.120  27.697  1.00  0.00            
ATOM    707  CB  ASN A 226      32.751  32.769  26.130  1.00  0.00            
ATOM    708  HB2 ASN A 226      32.253  31.862  25.784  1.00  0.00            
ATOM    709  HB3 ASN A 226      32.664  33.564  25.390  1.00  0.00            
ATOM    710  CG  ASN A 226      34.226  32.492  26.379  1.00  0.00            
ATOM    711  OD1 ASN A 226      34.804  33.015  27.302  1.00  0.00            
ATOM    712  ND2 ASN A 226      34.899  31.768  25.538  1.00  0.00            
ATOM    713 HD21 ASN A 226      35.885  31.729  25.750  1.00  0.00            
ATOM    714 HD22 ASN A 226      34.504  31.480  24.653  1.00  0.00            
ATOM    715  C   ASN A 226      30.708  34.176  26.755  1.00  0.00            
ATOM    716  O   ASN A 226      30.753  35.439  26.835  1.00  0.00            
ATOM    717  N   ILE A 227      29.602  33.438  26.505  1.00  0.00            
ATOM    718  H   ILE A 227      29.679  32.439  26.632  1.00  0.00            
ATOM    719  CA  ILE A 227      28.301  34.000  26.079  1.00  0.00            
ATOM    720  HA  ILE A 227      28.500  34.818  25.386  1.00  0.00            
ATOM    721  CB  ILE A 227      27.307  32.901  25.516  1.00  0.00            
ATOM    722  HB  ILE A 227      27.173  32.021  26.146  1.00  0.00            
ATOM    723  CG2 ILE A 227      25.958  33.586  25.240  1.00  0.00            
ATOM    724 HG21 ILE A 227      25.401  33.886  26.128  1.00  0.00            
ATOM    725 HG22 ILE A 227      25.990  34.506  24.656  1.00  0.00            
ATOM    726 HG23 ILE A 227      25.239  32.920  24.761  1.00  0.00            
ATOM    727  CG1 ILE A 227      27.688  32.410  24.130  1.00  0.00            
ATOM    728 HG12 ILE A 227      27.638  33.263  23.455  1.00  0.00            
ATOM    729 HG13 ILE A 227      28.708  32.026  24.152  1.00  0.00            
ATOM    730  CD1 ILE A 227      26.826  31.291  23.544  1.00  0.00            
ATOM    731 HD11 ILE A 227      26.270  30.685  24.259  1.00  0.00            
ATOM    732 HD12 ILE A 227      26.117  31.603  22.778  1.00  0.00            
ATOM    733 HD13 ILE A 227      27.440  30.529  23.063  1.00  0.00            
ATOM    734  C   ILE A 227      27.586  34.803  27.169  1.00  0.00            
ATOM    735  O   ILE A 227      27.298  35.967  26.986  1.00  0.00            
ATOM    736  N   LEU A 228      27.403  34.185  28.347  1.00  0.00            
ATOM    737  H   LEU A 228      27.795  33.268  28.504  1.00  0.00            
ATOM    738  CA  LEU A 228      26.730  34.696  29.573  1.00  0.00            
ATOM    739  HA  LEU A 228      25.741  35.088  29.336  1.00  0.00            
ATOM    740  CB  LEU A 228      26.368  33.588  30.624  1.00  0.00            
ATOM    741  HB2 LEU A 228      27.242  33.044  30.987  1.00  0.00            
ATOM    742  HB3 LEU A 228      25.990  34.096  31.512  1.00  0.00            
ATOM    743  CG  LEU A 228      25.373  32.569  30.014  1.00  0.00            
ATOM    744  HG  LEU A 228      25.747  32.035  29.141  1.00  0.00            
ATOM    745  CD1 LEU A 228      25.138  31.518  31.069  1.00  0.00            
ATOM    746 HD11 LEU A 228      24.357  30.835  30.735  1.00  0.00            
ATOM    747 HD12 LEU A 228      26.074  31.046  31.366  1.00  0.00            
ATOM    748 HD13 LEU A 228      24.862  31.989  32.013  1.00  0.00            
ATOM    749  CD2 LEU A 228      24.032  33.104  29.475  1.00  0.00            
ATOM    750 HD21 LEU A 228      23.632  33.848  30.165  1.00  0.00            
ATOM    751 HD22 LEU A 228      24.256  33.598  28.528  1.00  0.00            
ATOM    752 HD23 LEU A 228      23.321  32.283  29.393  1.00  0.00            
ATOM    753  C   LEU A 228      27.456  35.800  30.210  1.00  0.00            
ATOM    754  O   LEU A 228      26.952  36.586  31.026  1.00  0.00            
ATOM    755  N   SER A 229      28.754  35.912  29.912  1.00  0.00            
ATOM    756  H   SER A 229      29.189  35.230  29.306  1.00  0.00            
ATOM    757  CA  SER A 229      29.622  37.065  30.413  1.00  0.00            
ATOM    758  HA  SER A 229      29.366  37.361  31.430  1.00  0.00            
ATOM    759  CB  SER A 229      31.072  36.700  30.476  1.00  0.00            
ATOM    760  HB2 SER A 229      31.327  36.347  29.477  1.00  0.00            
ATOM    761  HB3 SER A 229      31.830  37.443  30.722  1.00  0.00            
ATOM    762  OG  SER A 229      31.387  35.635  31.390  1.00  0.00            
ATOM    763  HG  SER A 229      31.432  34.821  30.880  1.00  0.00            
ATOM    764  C   SER A 229      29.439  38.400  29.684  1.00  0.00            
ATOM    765  O   SER A 229      30.269  39.306  29.792  1.00  0.00            
ATOM    766  N   GLU A 230      28.363  38.589  28.860  1.00  0.00            
ATOM    767  H   GLU A 230      27.780  37.800  28.616  1.00  0.00            
ATOM    768  CA  GLU A 230      28.172  39.765  27.977  1.00  0.00            
ATOM    769  HA  GLU A 230      28.980  39.951  27.269  1.00  0.00            
ATOM    770  CB  GLU A 230      26.861  39.567  27.257  1.00  0.00            
ATOM    771  HB2 GLU A 230      26.879  38.634  26.696  1.00  0.00            
ATOM    772  HB3 GLU A 230      26.053  39.399  27.968  1.00  0.00            
ATOM    773  CG  GLU A 230      26.511  40.630  26.267  1.00  0.00            
ATOM    774  HG2 GLU A 230      26.209  41.585  26.697  1.00  0.00            
ATOM    775  HG3 GLU A 230      27.409  40.956  25.743  1.00  0.00            
ATOM    776  CD  GLU A 230      25.340  40.127  25.321  1.00  0.00            
ATOM    777  OE1 GLU A 230      24.578  39.155  25.527  1.00  0.00            
ATOM    778  OE2 GLU A 230      25.114  40.822  24.298  1.00  0.00            
ATOM    779  C   GLU A 230      28.059  41.064  28.758  1.00  0.00            
ATOM    780  O   GLU A 230      28.643  42.107  28.432  1.00  0.00            
ATOM    781  N   NME A 231      27.425  41.007  29.940  1.00  0.00            
ATOM    782  H   NME A 231      27.082  40.105  30.236  1.00  0.00            
ATOM    783  CH3 NME A 231      27.438  42.082  30.955  1.00  0.00            
ATOM    784 HH31 NME A 231      26.739  41.915  31.774  1.00  0.00            
ATOM    785 HH32 NME A 231      28.476  42.226  31.253  1.00  0.00            
ATOM    786 HH33 NME A 231      27.172  43.079  30.607  1.00  0.00            
TER
HETATM  787  C1  LIG B   1      32.965  26.919  16.610  1.00  0.00            
HETATM  788  C2  LIG B   1      31.765  27.510  16.476  1.00  0.00            
HETATM  789  O1  LIG B   1      28.641  29.886  20.556  1.00  0.00            
HETATM  790  O2  LIG B   1      37.200  24.924  15.775  1.00  0.00            
HETATM  791  O3  LIG B   1      34.531  26.113  12.101  1.00  0.00            
HETATM  792  C3  LIG B   1      34.671  25.937  13.408  1.00  0.00            
HETATM  793  C4  LIG B   1      35.877  25.407  13.884  1.00  0.00            
HETATM  794  C5  LIG B   1      36.119  25.443  15.249  1.00  0.00            
HETATM  795  C6  LIG B   1      35.195  25.945  16.094  1.00  0.00            
HETATM  796  C7  LIG B   1      33.962  26.374  15.692  1.00  0.00            
HETATM  797  C8  LIG B   1      33.779  26.461  14.334  1.00  0.00            
HETATM  798  C9  LIG B   1      30.970  28.087  17.557  1.00  0.00            
HETATM  799  C10 LIG B   1      29.475  27.984  17.555  1.00  0.00            
HETATM  800  C11 LIG B   1      28.771  28.577  18.590  1.00  0.00            
HETATM  801  C12 LIG B   1      29.367  29.226  19.628  1.00  0.00            
HETATM  802  C13 LIG B   1      30.790  29.367  19.654  1.00  0.00            
HETATM  803  C14 LIG B   1      31.552  28.769  18.596  1.00  0.00            
HETATM  804  H1  LIG B   1      27.747  29.510  20.620  1.00  0.00            
HETATM  805  H2  LIG B   1      37.663  24.494  15.035  1.00  0.00            
HETATM  806  H3  LIG B   1      35.365  25.931  11.635  1.00  0.00            
HETATM  807  H4  LIG B   1      32.920  27.053  14.030  1.00  0.00            
HETATM  808  H5  LIG B   1      35.420  25.878  17.154  1.00  0.00            
HETATM  809  H6  LIG B   1      36.592  24.979  13.189  1.00  0.00            
HETATM  810  H7  LIG B   1      33.223  26.633  17.628  1.00  0.00            
HETATM  811  H8  LIG B   1      31.494  27.755  15.453  1.00  0.00            
HETATM  812  H9  LIG B   1      28.949  27.469  16.756  1.00  0.00            
HETATM  813  H10 LIG B   1      27.696  28.665  18.455  1.00  0.00            
HETATM  814  H11 LIG B   1      31.173  29.992  20.455  1.00  0.00            
HETATM  815  H12 LIG B   1      32.617  28.938  18.717  1.00  0.00            
TER
ENDMDL
MODEL        4
REMARK RMSD=2.446338
ATOM      1  N   GLY A 183      35.618  24.117  41.204  1.00  0.00            
ATOM      2  H1  GLY A 183      36.302  24.854  41.297  1.00  0.00            
ATOM      3  H2  GLY A 183      36.050  23.212  41.328  1.00  0.00            
ATOM      4  H3  GLY A 183      34.802  24.183  41.796  1.00  0.00            
ATOM      5  CA  GLY A 183      35.084  24.262  39.840  1.00  0.00            
ATOM      6  HA2 GLY A 183      35.869  23.942  39.154  1.00  0.00            
ATOM      7  HA3 GLY A 183      34.271  23.537  39.786  1.00  0.00            
ATOM      8  C   GLY A 183      34.432  25.674  39.533  1.00  0.00            
ATOM      9  O   GLY A 183      34.428  26.502  40.442  1.00  0.00            
ATOM     10  N   PRO A 184      33.884  25.933  38.361  1.00  0.00            
ATOM     11  CD  PRO A 184      33.824  24.885  37.349  1.00  0.00            
ATOM     12  HD2 PRO A 184      33.617  23.908  37.788  1.00  0.00            
ATOM     13  HD3 PRO A 184      34.811  24.972  36.894  1.00  0.00            
ATOM     14  CG  PRO A 184      32.688  25.195  36.396  1.00  0.00            
ATOM     15  HG2 PRO A 184      31.743  24.924  36.869  1.00  0.00            
ATOM     16  HG3 PRO A 184      32.808  24.858  35.367  1.00  0.00            
ATOM     17  CB  PRO A 184      32.765  26.710  36.545  1.00  0.00            
ATOM     18  HB2 PRO A 184      31.752  27.077  36.375  1.00  0.00            
ATOM     19  HB3 PRO A 184      33.424  27.148  35.795  1.00  0.00            
ATOM     20  CA  PRO A 184      33.169  27.109  37.959  1.00  0.00            
ATOM     21  HA  PRO A 184      33.774  28.015  37.935  1.00  0.00            
ATOM     22  C   PRO A 184      31.991  27.484  38.962  1.00  0.00            
ATOM     23  O   PRO A 184      31.517  26.748  39.798  1.00  0.00            
ATOM     24  N   TYR A 185      31.485  28.700  38.789  1.00  0.00            
ATOM     25  H   TYR A 185      31.829  29.296  38.050  1.00  0.00            
ATOM     26  CA  TYR A 185      30.514  29.342  39.594  1.00  0.00            
ATOM     27  HA  TYR A 185      30.945  29.257  40.592  1.00  0.00            
ATOM     28  CB  TYR A 185      30.611  30.862  39.337  1.00  0.00            
ATOM     29  HB2 TYR A 185      30.027  31.329  40.132  1.00  0.00            
ATOM     30  HB3 TYR A 185      31.647  31.148  39.517  1.00  0.00            
ATOM     31  CG  TYR A 185      30.157  31.403  38.000  1.00  0.00            
ATOM     32  CD1 TYR A 185      28.841  31.581  37.696  1.00  0.00            
ATOM     33  HD1 TYR A 185      28.088  31.479  38.462  1.00  0.00            
ATOM     34  CE1 TYR A 185      28.450  31.912  36.419  1.00  0.00            
ATOM     35  HE1 TYR A 185      27.404  32.031  36.180  1.00  0.00            
ATOM     36  CZ  TYR A 185      29.407  32.140  35.382  1.00  0.00            
ATOM     37  OH  TYR A 185      29.057  32.691  34.149  1.00  0.00            
ATOM     38  HH  TYR A 185      29.816  32.940  33.618  1.00  0.00            
ATOM     39  CE2 TYR A 185      30.762  31.916  35.700  1.00  0.00            
ATOM     40  HE2 TYR A 185      31.518  32.097  34.950  1.00  0.00            
ATOM     41  CD2 TYR A 185      31.131  31.563  36.999  1.00  0.00            
ATOM     42  HD2 TYR A 185      32.165  31.338  37.219  1.00  0.00            
ATOM     43  C   TYR A 185      29.146  28.698  39.516  1.00  0.00            
ATOM     44  O   TYR A 185      28.730  28.043  38.539  1.00  0.00            
ATOM     45  N   THR A 186      28.540  28.587  40.691  1.00  0.00            
ATOM     46  H   THR A 186      29.024  29.038  41.455  1.00  0.00            
ATOM     47  CA  THR A 186      27.413  27.744  41.046  1.00  0.00            
ATOM     48  HA  THR A 186      27.852  26.755  40.908  1.00  0.00            
ATOM     49  CB  THR A 186      27.067  27.980  42.564  1.00  0.00            
ATOM     50  HB  THR A 186      27.000  29.048  42.769  1.00  0.00            
ATOM     51  CG2 THR A 186      25.813  27.366  43.132  1.00  0.00            
ATOM     52 HG21 THR A 186      25.534  27.665  44.143  1.00  0.00            
ATOM     53 HG22 THR A 186      25.014  27.542  42.412  1.00  0.00            
ATOM     54 HG23 THR A 186      25.915  26.283  43.201  1.00  0.00            
ATOM     55  OG1 THR A 186      28.108  27.432  43.358  1.00  0.00            
ATOM     56  HG1 THR A 186      28.907  27.961  43.295  1.00  0.00            
ATOM     57  C   THR A 186      26.195  27.843  40.039  1.00  0.00            
ATOM     58  O   THR A 186      25.589  26.787  39.690  1.00  0.00            
ATOM     59  N   PHE A 187      25.899  28.990  39.441  1.00  0.00            
ATOM     60  H   PHE A 187      26.469  29.776  39.718  1.00  0.00            
ATOM     61  CA  PHE A 187      24.706  29.170  38.521  1.00  0.00            
ATOM     62  HA  PHE A 187      23.799  28.673  38.868  1.00  0.00            
ATOM     63  CB  PHE A 187      24.394  30.645  38.443  1.00  0.00            
ATOM     64  HB2 PHE A 187      24.119  30.991  39.440  1.00  0.00            
ATOM     65  HB3 PHE A 187      25.306  31.117  38.080  1.00  0.00            
ATOM     66  CG  PHE A 187      23.246  31.045  37.493  1.00  0.00            
ATOM     67  CD1 PHE A 187      21.920  30.678  37.833  1.00  0.00            
ATOM     68  HD1 PHE A 187      21.640  30.265  38.790  1.00  0.00            
ATOM     69  CE1 PHE A 187      20.869  30.957  36.966  1.00  0.00            
ATOM     70  HE1 PHE A 187      19.893  30.618  37.284  1.00  0.00            
ATOM     71  CZ  PHE A 187      21.046  31.575  35.757  1.00  0.00            
ATOM     72  HZ  PHE A 187      20.210  31.859  35.135  1.00  0.00            
ATOM     73  CE2 PHE A 187      22.411  31.971  35.448  1.00  0.00            
ATOM     74  HE2 PHE A 187      22.629  32.486  34.524  1.00  0.00            
ATOM     75  CD2 PHE A 187      23.496  31.737  36.295  1.00  0.00            
ATOM     76  HD2 PHE A 187      24.519  31.999  36.071  1.00  0.00            
ATOM     77  C   PHE A 187      24.942  28.437  37.119  1.00  0.00            
ATOM     78  O   PHE A 187      23.963  28.067  36.459  1.00  0.00            
ATOM     79  N   VAL A 188      26.220  28.269  36.756  1.00  0.00            
ATOM     80  H   VAL A 188      26.929  28.464  37.449  1.00  0.00            
ATOM     81  CA  VAL A 188      26.539  27.304  35.694  1.00  0.00            
ATOM     82  HA  VAL A 188      25.646  27.220  35.074  1.00  0.00            
ATOM     83  CB  VAL A 188      27.694  27.847  34.819  1.00  0.00            
ATOM     84  HB  VAL A 188      28.559  27.988  35.466  1.00  0.00            
ATOM     85  CG1 VAL A 188      27.831  26.891  33.589  1.00  0.00            
ATOM     86 HG11 VAL A 188      28.660  27.288  33.004  1.00  0.00            
ATOM     87 HG12 VAL A 188      28.165  25.877  33.806  1.00  0.00            
ATOM     88 HG13 VAL A 188      26.965  26.801  32.934  1.00  0.00            
ATOM     89  CG2 VAL A 188      27.290  29.226  34.302  1.00  0.00            
ATOM     90 HG21 VAL A 188      26.396  29.107  33.688  1.00  0.00            
ATOM     91 HG22 VAL A 188      27.135  29.940  35.111  1.00  0.00            
ATOM     92 HG23 VAL A 188      28.094  29.550  33.641  1.00  0.00            
ATOM     93  C   VAL A 188      26.876  25.867  36.209  1.00  0.00            
ATOM     94  O   VAL A 188      26.396  24.899  35.597  1.00  0.00            
ATOM     95  N   GLN A 189      27.645  25.755  37.233  1.00  0.00            
ATOM     96  H   GLN A 189      28.032  26.601  37.626  1.00  0.00            
ATOM     97  CA  GLN A 189      28.148  24.481  37.783  1.00  0.00            
ATOM     98  HA  GLN A 189      28.755  24.014  37.008  1.00  0.00            
ATOM     99  CB  GLN A 189      29.139  24.790  38.843  1.00  0.00            
ATOM    100  HB2 GLN A 189      29.918  25.308  38.284  1.00  0.00            
ATOM    101  HB3 GLN A 189      28.801  25.530  39.568  1.00  0.00            
ATOM    102  CG  GLN A 189      29.864  23.697  39.617  1.00  0.00            
ATOM    103  HG2 GLN A 189      29.972  22.824  38.972  1.00  0.00            
ATOM    104  HG3 GLN A 189      30.819  24.065  39.990  1.00  0.00            
ATOM    105  CD  GLN A 189      29.003  23.248  40.774  1.00  0.00            
ATOM    106  OE1 GLN A 189      28.574  23.991  41.585  1.00  0.00            
ATOM    107  NE2 GLN A 189      28.631  21.995  40.802  1.00  0.00            
ATOM    108 HE21 GLN A 189      28.264  21.574  41.644  1.00  0.00            
ATOM    109 HE22 GLN A 189      28.943  21.331  40.108  1.00  0.00            
ATOM    110  C   GLN A 189      26.961  23.523  38.251  1.00  0.00            
ATOM    111  O   GLN A 189      27.183  22.318  38.201  1.00  0.00            
ATOM    112  N   GLN A 190      25.807  24.061  38.659  1.00  0.00            
ATOM    113  H   GLN A 190      25.743  25.063  38.769  1.00  0.00            
ATOM    114  CA  GLN A 190      24.611  23.226  38.984  1.00  0.00            
ATOM    115  HA  GLN A 190      25.011  22.432  39.614  1.00  0.00            
ATOM    116  CB  GLN A 190      23.600  24.036  39.765  1.00  0.00            
ATOM    117  HB2 GLN A 190      22.884  23.453  40.343  1.00  0.00            
ATOM    118  HB3 GLN A 190      24.117  24.680  40.476  1.00  0.00            
ATOM    119  CG  GLN A 190      22.684  24.940  38.832  1.00  0.00            
ATOM    120  HG2 GLN A 190      23.233  25.322  37.972  1.00  0.00            
ATOM    121  HG3 GLN A 190      21.873  24.434  38.308  1.00  0.00            
ATOM    122  CD  GLN A 190      21.996  26.048  39.505  1.00  0.00            
ATOM    123  OE1 GLN A 190      22.444  26.525  40.527  1.00  0.00            
ATOM    124  NE2 GLN A 190      20.754  26.400  39.191  1.00  0.00            
ATOM    125 HE21 GLN A 190      20.283  27.059  39.794  1.00  0.00            
ATOM    126 HE22 GLN A 190      20.482  26.203  38.239  1.00  0.00            
ATOM    127  C   GLN A 190      24.014  22.439  37.773  1.00  0.00            
ATOM    128  O   GLN A 190      23.410  21.399  37.993  1.00  0.00            
ATOM    129  N   HIE A 191      24.227  22.815  36.509  1.00  0.00            
ATOM    130  H   HIE A 191      24.667  23.718  36.402  1.00  0.00            
ATOM    131  CA  HIE A 191      24.054  21.962  35.303  1.00  0.00            
ATOM    132  HA  HIE A 191      23.000  21.720  35.168  1.00  0.00            
ATOM    133  CB  HIE A 191      24.510  22.644  34.000  1.00  0.00            
ATOM    134  HB2 HIE A 191      25.567  22.885  34.111  1.00  0.00            
ATOM    135  HB3 HIE A 191      24.412  22.012  33.118  1.00  0.00            
ATOM    136  CG  HIE A 191      23.683  23.879  33.743  1.00  0.00            
ATOM    137  ND1 HIE A 191      22.310  23.880  33.444  1.00  0.00            
ATOM    138  CE1 HIE A 191      22.000  25.071  32.917  1.00  0.00            
ATOM    139  HE1 HIE A 191      20.995  25.357  32.642  1.00  0.00            
ATOM    140  NE2 HIE A 191      23.096  25.797  32.882  1.00  0.00            
ATOM    141  HE2 HIE A 191      23.102  26.722  32.476  1.00  0.00            
ATOM    142  CD2 HIE A 191      24.150  25.102  33.465  1.00  0.00            
ATOM    143  HD2 HIE A 191      25.198  25.341  33.356  1.00  0.00            
ATOM    144  C   HIE A 191      24.884  20.568  35.468  1.00  0.00            
ATOM    145  O   HIE A 191      24.373  19.549  34.998  1.00  0.00            
ATOM    146  N   LEU A 192      26.039  20.554  36.149  1.00  0.00            
ATOM    147  H   LEU A 192      26.197  21.300  36.810  1.00  0.00            
ATOM    148  CA  LEU A 192      26.858  19.293  36.354  1.00  0.00            
ATOM    149  HA  LEU A 192      26.857  18.700  35.439  1.00  0.00            
ATOM    150  CB  LEU A 192      28.356  19.712  36.647  1.00  0.00            
ATOM    151  HB2 LEU A 192      28.358  20.017  37.693  1.00  0.00            
ATOM    152  HB3 LEU A 192      28.988  18.824  36.607  1.00  0.00            
ATOM    153  CG  LEU A 192      28.878  20.742  35.708  1.00  0.00            
ATOM    154  HG  LEU A 192      28.321  21.672  35.824  1.00  0.00            
ATOM    155  CD1 LEU A 192      30.385  21.131  36.109  1.00  0.00            
ATOM    156 HD11 LEU A 192      30.785  21.825  35.371  1.00  0.00            
ATOM    157 HD12 LEU A 192      30.480  21.522  37.122  1.00  0.00            
ATOM    158 HD13 LEU A 192      31.046  20.264  36.116  1.00  0.00            
ATOM    159  CD2 LEU A 192      28.953  20.385  34.260  1.00  0.00            
ATOM    160 HD21 LEU A 192      29.473  21.175  33.719  1.00  0.00            
ATOM    161 HD22 LEU A 192      29.546  19.473  34.182  1.00  0.00            
ATOM    162 HD23 LEU A 192      27.947  20.316  33.846  1.00  0.00            
ATOM    163  C   LEU A 192      26.111  18.446  37.393  1.00  0.00            
ATOM    164  O   LEU A 192      26.165  17.225  37.327  1.00  0.00            
ATOM    165  N   MET A 193      25.531  18.960  38.442  1.00  0.00            
ATOM    166  H   MET A 193      25.811  19.911  38.638  1.00  0.00            
ATOM    167  CA  MET A 193      24.615  18.238  39.308  1.00  0.00            
ATOM    168  HA  MET A 193      25.140  17.351  39.659  1.00  0.00            
ATOM    169  CB  MET A 193      24.167  19.085  40.553  1.00  0.00            
ATOM    170  HB2 MET A 193      23.862  20.057  40.167  1.00  0.00            
ATOM    171  HB3 MET A 193      23.319  18.646  41.079  1.00  0.00            
ATOM    172  CG  MET A 193      25.271  19.273  41.592  1.00  0.00            
ATOM    173  HG2 MET A 193      25.719  18.317  41.865  1.00  0.00            
ATOM    174  HG3 MET A 193      25.954  20.019  41.186  1.00  0.00            
ATOM    175  SD  MET A 193      24.682  19.801  43.193  1.00  0.00            
ATOM    176  CE  MET A 193      24.234  21.547  42.992  1.00  0.00            
ATOM    177  HE1 MET A 193      23.664  21.732  42.082  1.00  0.00            
ATOM    178  HE2 MET A 193      23.637  21.940  43.815  1.00  0.00            
ATOM    179  HE3 MET A 193      25.170  22.092  42.870  1.00  0.00            
ATOM    180  C   MET A 193      23.359  17.696  38.581  1.00  0.00            
ATOM    181  O   MET A 193      23.045  16.509  38.727  1.00  0.00            
ATOM    182  N   ILE A 194      22.645  18.538  37.824  1.00  0.00            
ATOM    183  H   ILE A 194      22.979  19.488  37.761  1.00  0.00            
ATOM    184  CA  ILE A 194      21.396  18.105  37.154  1.00  0.00            
ATOM    185  HA  ILE A 194      20.792  17.547  37.869  1.00  0.00            
ATOM    186  CB  ILE A 194      20.650  19.465  36.844  1.00  0.00            
ATOM    187  HB  ILE A 194      21.369  20.226  36.538  1.00  0.00            
ATOM    188  CG2 ILE A 194      19.501  19.286  35.879  1.00  0.00            
ATOM    189 HG21 ILE A 194      19.937  18.988  34.927  1.00  0.00            
ATOM    190 HG22 ILE A 194      18.779  18.511  36.137  1.00  0.00            
ATOM    191 HG23 ILE A 194      18.900  20.178  35.704  1.00  0.00            
ATOM    192  CG1 ILE A 194      20.059  20.056  38.218  1.00  0.00            
ATOM    193 HG12 ILE A 194      19.194  19.441  38.464  1.00  0.00            
ATOM    194 HG13 ILE A 194      20.815  20.018  39.002  1.00  0.00            
ATOM    195  CD1 ILE A 194      19.765  21.560  38.039  1.00  0.00            
ATOM    196 HD11 ILE A 194      19.318  21.938  38.959  1.00  0.00            
ATOM    197 HD12 ILE A 194      20.590  22.181  37.691  1.00  0.00            
ATOM    198 HD13 ILE A 194      19.021  21.683  37.251  1.00  0.00            
ATOM    199  C   ILE A 194      21.704  17.251  35.923  1.00  0.00            
ATOM    200  O   ILE A 194      20.784  16.505  35.581  1.00  0.00            
ATOM    201  N   GLY A 195      22.884  17.207  35.293  1.00  0.00            
ATOM    202  H   GLY A 195      23.536  17.891  35.650  1.00  0.00            
ATOM    203  CA  GLY A 195      23.193  16.369  34.134  1.00  0.00            
ATOM    204  HA2 GLY A 195      24.273  16.418  33.997  1.00  0.00            
ATOM    205  HA3 GLY A 195      22.891  15.328  34.248  1.00  0.00            
ATOM    206  C   GLY A 195      22.675  16.828  32.770  1.00  0.00            
ATOM    207  O   GLY A 195      22.406  16.069  31.863  1.00  0.00            
ATOM    208  N   THR A 196      22.459  18.135  32.616  1.00  0.00            
ATOM    209  H   THR A 196      22.771  18.712  33.384  1.00  0.00            
ATOM    210  CA  THR A 196      22.087  18.731  31.311  1.00  0.00            
ATOM    211  HA  THR A 196      21.288  18.158  30.839  1.00  0.00            
ATOM    212  CB  THR A 196      21.596  20.158  31.726  1.00  0.00            
ATOM    213  HB  THR A 196      22.412  20.618  32.282  1.00  0.00            
ATOM    214  CG2 THR A 196      21.303  21.195  30.662  1.00  0.00            
ATOM    215 HG21 THR A 196      22.255  21.513  30.236  1.00  0.00            
ATOM    216 HG22 THR A 196      20.573  20.781  29.966  1.00  0.00            
ATOM    217 HG23 THR A 196      20.823  22.028  31.175  1.00  0.00            
ATOM    218  OG1 THR A 196      20.491  20.085  32.623  1.00  0.00            
ATOM    219  HG1 THR A 196      20.061  19.321  32.229  1.00  0.00            
ATOM    220  C   THR A 196      23.236  18.765  30.308  1.00  0.00            
ATOM    221  O   THR A 196      24.357  18.523  30.737  1.00  0.00            
ATOM    222  N   ASP A 197      22.951  19.079  29.074  1.00  0.00            
ATOM    223  H   ASP A 197      21.976  19.158  28.823  1.00  0.00            
ATOM    224  CA  ASP A 197      23.872  19.049  27.927  1.00  0.00            
ATOM    225  HA  ASP A 197      24.807  18.494  28.006  1.00  0.00            
ATOM    226  CB  ASP A 197      23.246  18.288  26.721  1.00  0.00            
ATOM    227  HB2 ASP A 197      23.080  17.237  26.958  1.00  0.00            
ATOM    228  HB3 ASP A 197      22.228  18.606  26.501  1.00  0.00            
ATOM    229  CG  ASP A 197      24.092  18.365  25.520  1.00  0.00            
ATOM    230  OD1 ASP A 197      25.228  17.983  25.601  1.00  0.00            
ATOM    231  OD2 ASP A 197      23.617  18.808  24.421  1.00  0.00            
ATOM    232  C   ASP A 197      24.259  20.464  27.525  1.00  0.00            
ATOM    233  O   ASP A 197      23.424  21.281  27.238  1.00  0.00            
ATOM    234  N   PRO A 198      25.615  20.716  27.456  1.00  0.00            
ATOM    235  CD  PRO A 198      26.699  19.827  27.900  1.00  0.00            
ATOM    236  HD2 PRO A 198      26.668  18.772  27.627  1.00  0.00            
ATOM    237  HD3 PRO A 198      26.688  19.756  28.988  1.00  0.00            
ATOM    238  CG  PRO A 198      27.989  20.472  27.367  1.00  0.00            
ATOM    239  HG2 PRO A 198      28.069  20.111  26.342  1.00  0.00            
ATOM    240  HG3 PRO A 198      28.889  20.400  27.979  1.00  0.00            
ATOM    241  CB  PRO A 198      27.641  22.000  27.389  1.00  0.00            
ATOM    242  HB2 PRO A 198      28.282  22.595  26.738  1.00  0.00            
ATOM    243  HB3 PRO A 198      27.807  22.296  28.424  1.00  0.00            
ATOM    244  CA  PRO A 198      26.150  22.018  27.015  1.00  0.00            
ATOM    245  HA  PRO A 198      25.676  22.823  27.577  1.00  0.00            
ATOM    246  C   PRO A 198      26.010  22.330  25.529  1.00  0.00            
ATOM    247  O   PRO A 198      25.653  23.451  25.206  1.00  0.00            
ATOM    248  N   ARG A 199      25.911  21.384  24.637  1.00  0.00            
ATOM    249  H   ARG A 199      25.918  20.417  24.933  1.00  0.00            
ATOM    250  CA  ARG A 199      25.532  21.742  23.257  1.00  0.00            
ATOM    251  HA  ARG A 199      26.186  22.523  22.867  1.00  0.00            
ATOM    252  CB  ARG A 199      25.788  20.445  22.469  1.00  0.00            
ATOM    253  HB2 ARG A 199      26.873  20.329  22.467  1.00  0.00            
ATOM    254  HB3 ARG A 199      25.302  19.587  22.934  1.00  0.00            
ATOM    255  CG  ARG A 199      25.353  20.549  20.973  1.00  0.00            
ATOM    256  HG2 ARG A 199      24.278  20.671  20.840  1.00  0.00            
ATOM    257  HG3 ARG A 199      25.795  21.458  20.564  1.00  0.00            
ATOM    258  CD  ARG A 199      25.880  19.361  20.175  1.00  0.00            
ATOM    259  HD2 ARG A 199      26.953  19.294  20.351  1.00  0.00            
ATOM    260  HD3 ARG A 199      25.457  18.452  20.606  1.00  0.00            
ATOM    261  NE  ARG A 199      25.603  19.576  18.756  1.00  0.00            
ATOM    262  HE  ARG A 199      24.646  19.379  18.500  1.00  0.00            
ATOM    263  CZ  ARG A 199      26.337  20.276  17.923  1.00  0.00            
ATOM    264  NH1 ARG A 199      27.402  20.992  18.253  1.00  0.00            
ATOM    265 HH11 ARG A 199      27.870  20.746  19.113  1.00  0.00            
ATOM    266 HH12 ARG A 199      27.686  21.798  17.713  1.00  0.00            
ATOM    267  NH2 ARG A 199      25.895  20.535  16.774  1.00  0.00            
ATOM    268 HH21 ARG A 199      24.959  20.245  16.527  1.00  0.00            
ATOM    269 HH22 ARG A 199      26.458  21.200  16.263  1.00  0.00            
ATOM    270  C   ARG A 199      24.040  22.122  23.156  1.00  0.00            
ATOM    271  O   ARG A 199      23.764  23.032  22.396  1.00  0.00            
ATOM    272  N   THR A 200      23.183  21.514  24.031  1.00  0.00            
ATOM    273  H   THR A 200      23.471  20.688  24.536  1.00  0.00            
ATOM    274  CA  THR A 200      21.698  21.918  24.158  1.00  0.00            
ATOM    275  HA  THR A 200      21.226  22.025  23.182  1.00  0.00            
ATOM    276  CB  THR A 200      20.971  20.729  24.834  1.00  0.00            
ATOM    277  HB  THR A 200      21.321  20.604  25.860  1.00  0.00            
ATOM    278  CG2 THR A 200      19.539  20.959  24.900  1.00  0.00            
ATOM    279 HG21 THR A 200      19.187  21.738  25.577  1.00  0.00            
ATOM    280 HG22 THR A 200      19.153  21.316  23.945  1.00  0.00            
ATOM    281 HG23 THR A 200      19.033  20.029  25.157  1.00  0.00            
ATOM    282  OG1 THR A 200      21.249  19.539  24.125  1.00  0.00            
ATOM    283  HG1 THR A 200      22.178  19.393  24.319  1.00  0.00            
ATOM    284  C   THR A 200      21.494  23.229  24.885  1.00  0.00            
ATOM    285  O   THR A 200      20.744  24.067  24.352  1.00  0.00            
ATOM    286  N   ILE A 201      22.293  23.606  25.783  1.00  0.00            
ATOM    287  H   ILE A 201      22.956  22.920  26.117  1.00  0.00            
ATOM    288  CA  ILE A 201      22.300  24.930  26.424  1.00  0.00            
ATOM    289  HA  ILE A 201      21.239  25.171  26.477  1.00  0.00            
ATOM    290  CB  ILE A 201      22.760  24.914  27.936  1.00  0.00            
ATOM    291  HB  ILE A 201      23.622  24.252  28.024  1.00  0.00            
ATOM    292  CG2 ILE A 201      23.165  26.253  28.525  1.00  0.00            
ATOM    293 HG21 ILE A 201      23.823  26.691  27.774  1.00  0.00            
ATOM    294 HG22 ILE A 201      22.251  26.782  28.793  1.00  0.00            
ATOM    295 HG23 ILE A 201      23.638  26.083  29.492  1.00  0.00            
ATOM    296  CG1 ILE A 201      21.805  24.078  28.876  1.00  0.00            
ATOM    297 HG12 ILE A 201      21.648  23.068  28.498  1.00  0.00            
ATOM    298 HG13 ILE A 201      22.227  23.981  29.876  1.00  0.00            
ATOM    299  CD1 ILE A 201      20.447  24.711  29.074  1.00  0.00            
ATOM    300 HD11 ILE A 201      19.808  24.022  29.627  1.00  0.00            
ATOM    301 HD12 ILE A 201      20.495  25.595  29.711  1.00  0.00            
ATOM    302 HD13 ILE A 201      19.977  24.971  28.127  1.00  0.00            
ATOM    303  C   ILE A 201      22.949  26.064  25.590  1.00  0.00            
ATOM    304  O   ILE A 201      22.440  27.150  25.596  1.00  0.00            
ATOM    305  N   LEU A 202      23.811  25.646  24.712  1.00  0.00            
ATOM    306  H   LEU A 202      23.995  24.652  24.714  1.00  0.00            
ATOM    307  CA  LEU A 202      24.264  26.486  23.619  1.00  0.00            
ATOM    308  HA  LEU A 202      24.486  27.460  24.054  1.00  0.00            
ATOM    309  CB  LEU A 202      25.572  26.015  23.017  1.00  0.00            
ATOM    310  HB2 LEU A 202      25.460  25.009  22.611  1.00  0.00            
ATOM    311  HB3 LEU A 202      25.719  26.733  22.210  1.00  0.00            
ATOM    312  CG  LEU A 202      26.739  25.972  23.985  1.00  0.00            
ATOM    313  HG  LEU A 202      26.470  25.544  24.951  1.00  0.00            
ATOM    314  CD1 LEU A 202      27.861  25.094  23.332  1.00  0.00            
ATOM    315 HD11 LEU A 202      27.598  24.037  23.360  1.00  0.00            
ATOM    316 HD12 LEU A 202      27.990  25.411  22.297  1.00  0.00            
ATOM    317 HD13 LEU A 202      28.756  25.281  23.926  1.00  0.00            
ATOM    318  CD2 LEU A 202      27.312  27.350  24.192  1.00  0.00            
ATOM    319 HD21 LEU A 202      28.042  27.422  24.998  1.00  0.00            
ATOM    320 HD22 LEU A 202      27.768  27.682  23.259  1.00  0.00            
ATOM    321 HD23 LEU A 202      26.493  28.012  24.473  1.00  0.00            
ATOM    322  C   LEU A 202      23.273  26.862  22.482  1.00  0.00            
ATOM    323  O   LEU A 202      23.233  27.970  21.892  1.00  0.00            
ATOM    324  N   LYS A 203      22.281  26.016  22.229  1.00  0.00            
ATOM    325  H   LYS A 203      22.291  25.161  22.766  1.00  0.00            
ATOM    326  CA  LYS A 203      21.155  26.369  21.369  1.00  0.00            
ATOM    327  HA  LYS A 203      21.451  26.898  20.461  1.00  0.00            
ATOM    328  CB  LYS A 203      20.491  25.037  20.884  1.00  0.00            
ATOM    329  HB2 LYS A 203      20.294  24.474  21.796  1.00  0.00            
ATOM    330  HB3 LYS A 203      19.486  25.244  20.515  1.00  0.00            
ATOM    331  CG  LYS A 203      21.362  24.197  19.900  1.00  0.00            
ATOM    332  HG2 LYS A 203      21.280  24.745  18.961  1.00  0.00            
ATOM    333  HG3 LYS A 203      22.420  24.261  20.152  1.00  0.00            
ATOM    334  CD  LYS A 203      20.769  22.737  19.865  1.00  0.00            
ATOM    335  HD2 LYS A 203      21.301  22.161  19.109  1.00  0.00            
ATOM    336  HD3 LYS A 203      21.154  22.324  20.798  1.00  0.00            
ATOM    337  CE  LYS A 203      19.308  22.582  19.834  1.00  0.00            
ATOM    338  HE2 LYS A 203      19.123  21.528  20.041  1.00  0.00            
ATOM    339  HE3 LYS A 203      18.956  23.247  20.622  1.00  0.00            
ATOM    340  NZ  LYS A 203      18.678  22.918  18.566  1.00  0.00            
ATOM    341  HZ1 LYS A 203      17.740  22.562  18.682  1.00  0.00            
ATOM    342  HZ2 LYS A 203      18.615  23.924  18.501  1.00  0.00            
ATOM    343  HZ3 LYS A 203      19.158  22.561  17.753  1.00  0.00            
ATOM    344  C   LYS A 203      20.167  27.344  22.059  1.00  0.00            
ATOM    345  O   LYS A 203      19.150  27.773  21.420  1.00  0.00            
ATOM    346  N   ASP A 204      20.205  27.481  23.381  1.00  0.00            
ATOM    347  H   ASP A 204      20.918  26.924  23.830  1.00  0.00            
ATOM    348  CA  ASP A 204      19.412  28.496  24.126  1.00  0.00            
ATOM    349  HA  ASP A 204      18.393  28.492  23.741  1.00  0.00            
ATOM    350  CB  ASP A 204      19.183  28.052  25.581  1.00  0.00            
ATOM    351  HB2 ASP A 204      18.734  27.061  25.647  1.00  0.00            
ATOM    352  HB3 ASP A 204      20.188  28.013  26.003  1.00  0.00            
ATOM    353  CG  ASP A 204      18.340  28.925  26.455  1.00  0.00            
ATOM    354  OD1 ASP A 204      17.611  29.802  25.993  1.00  0.00            
ATOM    355  OD2 ASP A 204      18.385  28.702  27.660  1.00  0.00            
ATOM    356  C   ASP A 204      20.065  29.811  23.932  1.00  0.00            
ATOM    357  O   ASP A 204      19.374  30.831  23.818  1.00  0.00            
ATOM    358  N   LEU A 205      21.444  29.809  23.920  1.00  0.00            
ATOM    359  H   LEU A 205      21.773  28.860  24.026  1.00  0.00            
ATOM    360  CA  LEU A 205      22.299  30.998  24.153  1.00  0.00            
ATOM    361  HA  LEU A 205      21.655  31.769  24.578  1.00  0.00            
ATOM    362  CB  LEU A 205      23.406  30.676  25.132  1.00  0.00            
ATOM    363  HB2 LEU A 205      24.012  29.874  24.709  1.00  0.00            
ATOM    364  HB3 LEU A 205      24.130  31.485  25.239  1.00  0.00            
ATOM    365  CG  LEU A 205      23.059  30.328  26.596  1.00  0.00            
ATOM    366  HG  LEU A 205      22.298  29.554  26.702  1.00  0.00            
ATOM    367  CD1 LEU A 205      24.254  30.005  27.546  1.00  0.00            
ATOM    368 HD11 LEU A 205      24.691  29.101  27.122  1.00  0.00            
ATOM    369 HD12 LEU A 205      25.018  30.774  27.661  1.00  0.00            
ATOM    370 HD13 LEU A 205      23.849  29.621  28.482  1.00  0.00            
ATOM    371  CD2 LEU A 205      22.419  31.505  27.258  1.00  0.00            
ATOM    372 HD21 LEU A 205      22.239  31.275  28.308  1.00  0.00            
ATOM    373 HD22 LEU A 205      23.144  32.320  27.262  1.00  0.00            
ATOM    374 HD23 LEU A 205      21.481  31.845  26.820  1.00  0.00            
ATOM    375  C   LEU A 205      22.861  31.539  22.871  1.00  0.00            
ATOM    376  O   LEU A 205      23.432  32.654  22.768  1.00  0.00            
ATOM    377  N   LEU A 206      22.667  30.876  21.702  1.00  0.00            
ATOM    378  H   LEU A 206      22.302  29.939  21.802  1.00  0.00            
ATOM    379  CA  LEU A 206      23.024  31.207  20.338  1.00  0.00            
ATOM    380  HA  LEU A 206      23.128  32.276  20.146  1.00  0.00            
ATOM    381  CB  LEU A 206      24.341  30.664  19.831  1.00  0.00            
ATOM    382  HB2 LEU A 206      24.266  29.579  19.891  1.00  0.00            
ATOM    383  HB3 LEU A 206      24.533  30.989  18.809  1.00  0.00            
ATOM    384  CG  LEU A 206      25.591  31.117  20.593  1.00  0.00            
ATOM    385  HG  LEU A 206      25.494  30.836  21.641  1.00  0.00            
ATOM    386  CD1 LEU A 206      26.700  30.228  20.138  1.00  0.00            
ATOM    387 HD11 LEU A 206      26.989  30.571  19.144  1.00  0.00            
ATOM    388 HD12 LEU A 206      27.583  30.217  20.776  1.00  0.00            
ATOM    389 HD13 LEU A 206      26.386  29.189  20.031  1.00  0.00            
ATOM    390  CD2 LEU A 206      25.974  32.597  20.592  1.00  0.00            
ATOM    391 HD21 LEU A 206      26.099  32.938  19.565  1.00  0.00            
ATOM    392 HD22 LEU A 206      25.118  33.092  21.049  1.00  0.00            
ATOM    393 HD23 LEU A 206      26.876  32.893  21.129  1.00  0.00            
ATOM    394  C   LEU A 206      21.857  30.633  19.444  1.00  0.00            
ATOM    395  O   LEU A 206      21.371  29.580  19.744  1.00  0.00            
ATOM    396  N   PRO A 207      21.386  31.352  18.399  1.00  0.00            
ATOM    397  CD  PRO A 207      21.746  32.707  18.041  1.00  0.00            
ATOM    398  HD2 PRO A 207      22.816  32.833  17.876  1.00  0.00            
ATOM    399  HD3 PRO A 207      21.439  33.397  18.827  1.00  0.00            
ATOM    400  CG  PRO A 207      20.916  33.118  16.764  1.00  0.00            
ATOM    401  HG2 PRO A 207      21.644  33.067  15.955  1.00  0.00            
ATOM    402  HG3 PRO A 207      20.452  34.097  16.881  1.00  0.00            
ATOM    403  CB  PRO A 207      19.799  32.040  16.719  1.00  0.00            
ATOM    404  HB2 PRO A 207      19.340  31.859  15.748  1.00  0.00            
ATOM    405  HB3 PRO A 207      18.989  32.450  17.322  1.00  0.00            
ATOM    406  CA  PRO A 207      20.427  30.829  17.449  1.00  0.00            
ATOM    407  HA  PRO A 207      19.648  30.286  17.986  1.00  0.00            
ATOM    408  C   PRO A 207      21.017  29.851  16.391  1.00  0.00            
ATOM    409  O   PRO A 207      21.413  30.178  15.258  1.00  0.00            
ATOM    410  N   GLU A 208      21.112  28.558  16.765  1.00  0.00            
ATOM    411  H   GLU A 208      20.768  28.352  17.692  1.00  0.00            
ATOM    412  CA  GLU A 208      21.472  27.337  15.986  1.00  0.00            
ATOM    413  HA  GLU A 208      21.466  26.466  16.640  1.00  0.00            
ATOM    414  CB  GLU A 208      20.355  26.969  14.939  1.00  0.00            
ATOM    415  HB2 GLU A 208      20.178  27.907  14.413  1.00  0.00            
ATOM    416  HB3 GLU A 208      20.729  26.216  14.244  1.00  0.00            
ATOM    417  CG  GLU A 208      18.996  26.482  15.589  1.00  0.00            
ATOM    418  HG2 GLU A 208      18.565  27.351  16.086  1.00  0.00            
ATOM    419  HG3 GLU A 208      18.275  26.152  14.842  1.00  0.00            
ATOM    420  CD  GLU A 208      19.128  25.363  16.654  1.00  0.00            
ATOM    421  OE1 GLU A 208      19.675  24.252  16.367  1.00  0.00            
ATOM    422  OE2 GLU A 208      18.831  25.544  17.843  1.00  0.00            
ATOM    423  C   GLU A 208      22.822  27.263  15.402  1.00  0.00            
ATOM    424  O   GLU A 208      23.217  26.263  14.770  1.00  0.00            
ATOM    425  N   THR A 209      23.647  28.242  15.663  1.00  0.00            
ATOM    426  H   THR A 209      23.329  29.046  16.185  1.00  0.00            
ATOM    427  CA  THR A 209      24.995  28.338  15.061  1.00  0.00            
ATOM    428  HA  THR A 209      25.116  27.637  14.235  1.00  0.00            
ATOM    429  CB  THR A 209      25.311  29.723  14.468  1.00  0.00            
ATOM    430  HB  THR A 209      26.344  29.618  14.138  1.00  0.00            
ATOM    431  CG2 THR A 209      24.374  30.086  13.359  1.00  0.00            
ATOM    432 HG21 THR A 209      24.644  31.044  12.912  1.00  0.00            
ATOM    433 HG22 THR A 209      24.407  29.229  12.686  1.00  0.00            
ATOM    434 HG23 THR A 209      23.357  30.122  13.748  1.00  0.00            
ATOM    435  OG1 THR A 209      25.203  30.701  15.556  1.00  0.00            
ATOM    436  HG1 THR A 209      26.075  30.739  15.955  1.00  0.00            
ATOM    437  C   THR A 209      26.059  27.922  16.153  1.00  0.00            
ATOM    438  O   THR A 209      27.059  28.615  16.388  1.00  0.00            
ATOM    439  N   ILE A 210      25.808  26.896  16.899  1.00  0.00            
ATOM    440  H   ILE A 210      25.148  26.196  16.593  1.00  0.00            
ATOM    441  CA  ILE A 210      26.602  26.447  18.096  1.00  0.00            
ATOM    442  HA  ILE A 210      26.933  27.299  18.689  1.00  0.00            
ATOM    443  CB  ILE A 210      25.722  25.658  19.038  1.00  0.00            
ATOM    444  HB  ILE A 210      26.306  25.552  19.952  1.00  0.00            
ATOM    445  CG2 ILE A 210      24.447  26.438  19.349  1.00  0.00            
ATOM    446 HG21 ILE A 210      24.599  27.398  19.844  1.00  0.00            
ATOM    447 HG22 ILE A 210      23.820  26.546  18.463  1.00  0.00            
ATOM    448 HG23 ILE A 210      23.892  25.897  20.114  1.00  0.00            
ATOM    449  CG1 ILE A 210      25.455  24.171  18.668  1.00  0.00            
ATOM    450 HG12 ILE A 210      26.415  23.682  18.499  1.00  0.00            
ATOM    451 HG13 ILE A 210      25.003  23.741  19.563  1.00  0.00            
ATOM    452  CD1 ILE A 210      24.472  23.923  17.537  1.00  0.00            
ATOM    453 HD11 ILE A 210      23.574  24.523  17.685  1.00  0.00            
ATOM    454 HD12 ILE A 210      24.926  24.293  16.618  1.00  0.00            
ATOM    455 HD13 ILE A 210      24.136  22.887  17.505  1.00  0.00            
ATOM    456  C   ILE A 210      27.978  25.816  17.787  1.00  0.00            
ATOM    457  O   ILE A 210      28.086  25.237  16.649  1.00  0.00            
ATOM    458  N   PRO A 211      28.989  25.919  18.678  1.00  0.00            
ATOM    459  CD  PRO A 211      29.047  26.813  19.814  1.00  0.00            
ATOM    460  HD2 PRO A 211      28.208  26.532  20.452  1.00  0.00            
ATOM    461  HD3 PRO A 211      28.914  27.851  19.509  1.00  0.00            
ATOM    462  CG  PRO A 211      30.414  26.725  20.375  1.00  0.00            
ATOM    463  HG2 PRO A 211      30.261  26.739  21.454  1.00  0.00            
ATOM    464  HG3 PRO A 211      31.109  27.450  19.952  1.00  0.00            
ATOM    465  CB  PRO A 211      30.957  25.422  19.786  1.00  0.00            
ATOM    466  HB2 PRO A 211      30.646  24.607  20.441  1.00  0.00            
ATOM    467  HB3 PRO A 211      32.045  25.416  19.849  1.00  0.00            
ATOM    468  CA  PRO A 211      30.263  25.336  18.434  1.00  0.00            
ATOM    469  HA  PRO A 211      30.820  25.971  17.746  1.00  0.00            
ATOM    470  C   PRO A 211      30.183  23.830  17.983  1.00  0.00            
ATOM    471  O   PRO A 211      29.314  23.091  18.393  1.00  0.00            
ATOM    472  N   PRO A 212      31.180  23.246  17.279  1.00  0.00            
ATOM    473  CD  PRO A 212      32.384  23.943  16.798  1.00  0.00            
ATOM    474  HD2 PRO A 212      32.930  24.300  17.672  1.00  0.00            
ATOM    475  HD3 PRO A 212      32.030  24.744  16.148  1.00  0.00            
ATOM    476  CG  PRO A 212      33.116  22.996  15.936  1.00  0.00            
ATOM    477  HG2 PRO A 212      33.867  22.573  16.603  1.00  0.00            
ATOM    478  HG3 PRO A 212      33.659  23.364  15.064  1.00  0.00            
ATOM    479  CB  PRO A 212      32.026  21.962  15.521  1.00  0.00            
ATOM    480  HB2 PRO A 212      32.415  20.945  15.548  1.00  0.00            
ATOM    481  HB3 PRO A 212      31.741  22.096  14.477  1.00  0.00            
ATOM    482  CA  PRO A 212      30.895  22.045  16.507  1.00  0.00            
ATOM    483  HA  PRO A 212      29.938  22.151  15.992  1.00  0.00            
ATOM    484  C   PRO A 212      30.912  20.727  17.334  1.00  0.00            
ATOM    485  O   PRO A 212      31.417  20.759  18.425  1.00  0.00            
ATOM    486  N   PRO A 213      30.283  19.630  16.930  1.00  0.00            
ATOM    487  CD  PRO A 213      29.684  19.513  15.621  1.00  0.00            
ATOM    488  HD2 PRO A 213      30.427  19.845  14.895  1.00  0.00            
ATOM    489  HD3 PRO A 213      28.763  20.095  15.665  1.00  0.00            
ATOM    490  CG  PRO A 213      29.349  18.072  15.414  1.00  0.00            
ATOM    491  HG2 PRO A 213      30.223  17.603  14.962  1.00  0.00            
ATOM    492  HG3 PRO A 213      28.450  17.952  14.810  1.00  0.00            
ATOM    493  CB  PRO A 213      29.155  17.533  16.841  1.00  0.00            
ATOM    494  HB2 PRO A 213      29.446  16.486  16.920  1.00  0.00            
ATOM    495  HB3 PRO A 213      28.128  17.672  17.178  1.00  0.00            
ATOM    496  CA  PRO A 213      30.064  18.403  17.732  1.00  0.00            
ATOM    497  HA  PRO A 213      29.652  18.647  18.711  1.00  0.00            
ATOM    498  C   PRO A 213      31.357  17.599  18.117  1.00  0.00            
ATOM    499  O   PRO A 213      31.200  16.682  18.903  1.00  0.00            
ATOM    500  N   GLU A 214      32.618  17.936  17.749  1.00  0.00            
ATOM    501  H   GLU A 214      32.639  18.675  17.061  1.00  0.00            
ATOM    502  CA  GLU A 214      33.863  17.361  18.123  1.00  0.00            
ATOM    503  HA  GLU A 214      33.653  16.337  18.431  1.00  0.00            
ATOM    504  CB  GLU A 214      34.913  17.268  16.967  1.00  0.00            
ATOM    505  HB2 GLU A 214      35.435  18.214  16.826  1.00  0.00            
ATOM    506  HB3 GLU A 214      35.715  16.653  17.374  1.00  0.00            
ATOM    507  CG  GLU A 214      34.393  16.720  15.608  1.00  0.00            
ATOM    508  HG2 GLU A 214      35.132  16.140  15.058  1.00  0.00            
ATOM    509  HG3 GLU A 214      33.575  16.013  15.740  1.00  0.00            
ATOM    510  CD  GLU A 214      33.861  17.789  14.679  1.00  0.00            
ATOM    511  OE1 GLU A 214      33.313  18.813  15.157  1.00  0.00            
ATOM    512  OE2 GLU A 214      34.051  17.549  13.455  1.00  0.00            
ATOM    513  C   GLU A 214      34.494  18.085  19.339  1.00  0.00            
ATOM    514  O   GLU A 214      35.586  17.783  19.788  1.00  0.00            
ATOM    515  N   LEU A 215      33.813  19.009  20.043  1.00  0.00            
ATOM    516  H   LEU A 215      32.975  19.404  19.639  1.00  0.00            
ATOM    517  CA  LEU A 215      34.239  19.671  21.309  1.00  0.00            
ATOM    518  HA  LEU A 215      35.327  19.674  21.367  1.00  0.00            
ATOM    519  CB  LEU A 215      33.700  21.074  21.408  1.00  0.00            
ATOM    520  HB2 LEU A 215      32.632  21.151  21.200  1.00  0.00            
ATOM    521  HB3 LEU A 215      33.852  21.459  22.416  1.00  0.00            
ATOM    522  CG  LEU A 215      34.339  22.046  20.399  1.00  0.00            
ATOM    523  HG  LEU A 215      34.476  21.584  19.420  1.00  0.00            
ATOM    524  CD1 LEU A 215      33.573  23.329  20.317  1.00  0.00            
ATOM    525 HD11 LEU A 215      32.603  23.157  19.852  1.00  0.00            
ATOM    526 HD12 LEU A 215      33.451  23.864  21.259  1.00  0.00            
ATOM    527 HD13 LEU A 215      34.167  23.937  19.635  1.00  0.00            
ATOM    528  CD2 LEU A 215      35.795  22.288  20.751  1.00  0.00            
ATOM    529 HD21 LEU A 215      35.894  22.474  21.820  1.00  0.00            
ATOM    530 HD22 LEU A 215      36.356  21.364  20.617  1.00  0.00            
ATOM    531 HD23 LEU A 215      36.212  23.108  20.165  1.00  0.00            
ATOM    532  C   LEU A 215      33.814  18.823  22.508  1.00  0.00            
ATOM    533  O   LEU A 215      32.667  18.277  22.401  1.00  0.00            
ATOM    534  N   ASP A 216      34.687  18.609  23.542  1.00  0.00            
ATOM    535  H   ASP A 216      35.581  19.070  23.626  1.00  0.00            
ATOM    536  CA  ASP A 216      34.282  18.015  24.818  1.00  0.00            
ATOM    537  HA  ASP A 216      33.730  17.116  24.544  1.00  0.00            
ATOM    538  CB  ASP A 216      35.420  17.588  25.726  1.00  0.00            
ATOM    539  HB2 ASP A 216      34.993  16.961  26.510  1.00  0.00            
ATOM    540  HB3 ASP A 216      36.001  16.993  25.022  1.00  0.00            
ATOM    541  CG  ASP A 216      36.212  18.807  26.174  1.00  0.00            
ATOM    542  OD1 ASP A 216      36.197  19.268  27.346  1.00  0.00            
ATOM    543  OD2 ASP A 216      36.872  19.400  25.263  1.00  0.00            
ATOM    544  C   ASP A 216      33.355  18.929  25.642  1.00  0.00            
ATOM    545  O   ASP A 216      33.466  20.134  25.608  1.00  0.00            
ATOM    546  N   ASP A 217      32.521  18.368  26.525  1.00  0.00            
ATOM    547  H   ASP A 217      32.487  17.364  26.632  1.00  0.00            
ATOM    548  CA  ASP A 217      31.539  19.083  27.251  1.00  0.00            
ATOM    549  HA  ASP A 217      30.981  19.714  26.559  1.00  0.00            
ATOM    550  CB  ASP A 217      30.559  18.143  28.032  1.00  0.00            
ATOM    551  HB2 ASP A 217      31.156  17.382  28.537  1.00  0.00            
ATOM    552  HB3 ASP A 217      30.130  18.766  28.817  1.00  0.00            
ATOM    553  CG  ASP A 217      29.482  17.485  27.201  1.00  0.00            
ATOM    554  OD1 ASP A 217      29.561  17.457  25.977  1.00  0.00            
ATOM    555  OD2 ASP A 217      28.643  16.837  27.823  1.00  0.00            
ATOM    556  C   ASP A 217      32.183  20.101  28.197  1.00  0.00            
ATOM    557  O   ASP A 217      31.555  21.121  28.431  1.00  0.00            
ATOM    558  N   MET A 218      33.369  19.875  28.838  1.00  0.00            
ATOM    559  H   MET A 218      33.714  18.927  28.771  1.00  0.00            
ATOM    560  CA  MET A 218      33.894  20.878  29.820  1.00  0.00            
ATOM    561  HA  MET A 218      33.085  21.344  30.384  1.00  0.00            
ATOM    562  CB  MET A 218      34.872  20.225  30.864  1.00  0.00            
ATOM    563  HB2 MET A 218      34.460  19.235  31.059  1.00  0.00            
ATOM    564  HB3 MET A 218      35.833  20.170  30.351  1.00  0.00            
ATOM    565  CG  MET A 218      34.811  20.921  32.181  1.00  0.00            
ATOM    566  HG2 MET A 218      35.569  20.380  32.749  1.00  0.00            
ATOM    567  HG3 MET A 218      35.267  21.903  32.053  1.00  0.00            
ATOM    568  SD  MET A 218      33.212  21.248  33.019  1.00  0.00            
ATOM    569  CE  MET A 218      32.659  19.646  33.420  1.00  0.00            
ATOM    570  HE1 MET A 218      32.352  19.013  32.587  1.00  0.00            
ATOM    571  HE2 MET A 218      33.531  19.107  33.790  1.00  0.00            
ATOM    572  HE3 MET A 218      31.816  19.703  34.108  1.00  0.00            
ATOM    573  C   MET A 218      34.467  22.050  29.018  1.00  0.00            
ATOM    574  O   MET A 218      34.534  23.182  29.511  1.00  0.00            
ATOM    575  N   THR A 219      34.908  21.895  27.752  1.00  0.00            
ATOM    576  H   THR A 219      35.086  20.971  27.384  1.00  0.00            
ATOM    577  CA  THR A 219      35.253  23.032  26.829  1.00  0.00            
ATOM    578  HA  THR A 219      35.742  23.800  27.428  1.00  0.00            
ATOM    579  CB  THR A 219      36.059  22.647  25.603  1.00  0.00            
ATOM    580  HB  THR A 219      35.493  21.871  25.086  1.00  0.00            
ATOM    581  CG2 THR A 219      36.343  23.751  24.616  1.00  0.00            
ATOM    582 HG21 THR A 219      36.879  24.557  25.119  1.00  0.00            
ATOM    583 HG22 THR A 219      36.929  23.296  23.817  1.00  0.00            
ATOM    584 HG23 THR A 219      35.472  24.277  24.225  1.00  0.00            
ATOM    585  OG1 THR A 219      37.224  21.991  26.032  1.00  0.00            
ATOM    586  HG1 THR A 219      37.054  21.048  25.987  1.00  0.00            
ATOM    587  C   THR A 219      33.977  23.784  26.432  1.00  0.00            
ATOM    588  O   THR A 219      34.043  25.012  26.416  1.00  0.00            
ATOM    589  N   LEU A 220      32.906  23.079  26.145  1.00  0.00            
ATOM    590  H   LEU A 220      32.985  22.075  26.219  1.00  0.00            
ATOM    591  CA  LEU A 220      31.638  23.660  25.867  1.00  0.00            
ATOM    592  HA  LEU A 220      31.856  24.390  25.087  1.00  0.00            
ATOM    593  CB  LEU A 220      30.649  22.657  25.227  1.00  0.00            
ATOM    594  HB2 LEU A 220      30.661  21.846  25.955  1.00  0.00            
ATOM    595  HB3 LEU A 220      29.725  23.209  25.051  1.00  0.00            
ATOM    596  CG  LEU A 220      31.194  22.063  23.906  1.00  0.00            
ATOM    597  HG  LEU A 220      32.274  21.918  23.936  1.00  0.00            
ATOM    598  CD1 LEU A 220      30.416  20.736  23.716  1.00  0.00            
ATOM    599 HD11 LEU A 220      29.346  20.934  23.801  1.00  0.00            
ATOM    600 HD12 LEU A 220      30.673  20.329  22.738  1.00  0.00            
ATOM    601 HD13 LEU A 220      30.750  20.011  24.458  1.00  0.00            
ATOM    602  CD2 LEU A 220      30.907  23.125  22.809  1.00  0.00            
ATOM    603 HD21 LEU A 220      31.245  22.642  21.893  1.00  0.00            
ATOM    604 HD22 LEU A 220      29.822  23.227  22.777  1.00  0.00            
ATOM    605 HD23 LEU A 220      31.442  24.040  23.062  1.00  0.00            
ATOM    606  C   LEU A 220      31.103  24.519  27.094  1.00  0.00            
ATOM    607  O   LEU A 220      30.463  25.555  26.849  1.00  0.00            
ATOM    608  N   TRP A 221      31.370  24.130  28.377  1.00  0.00            
ATOM    609  H   TRP A 221      31.702  23.187  28.518  1.00  0.00            
ATOM    610  CA  TRP A 221      30.963  24.874  29.568  1.00  0.00            
ATOM    611  HA  TRP A 221      29.914  25.160  29.490  1.00  0.00            
ATOM    612  CB  TRP A 221      30.888  23.852  30.769  1.00  0.00            
ATOM    613  HB2 TRP A 221      31.740  23.173  30.726  1.00  0.00            
ATOM    614  HB3 TRP A 221      30.889  24.401  31.712  1.00  0.00            
ATOM    615  CG  TRP A 221      29.643  23.024  30.770  1.00  0.00            
ATOM    616  CD1 TRP A 221      29.752  21.707  31.106  1.00  0.00            
ATOM    617  HD1 TRP A 221      30.702  21.259  31.358  1.00  0.00            
ATOM    618  NE1 TRP A 221      28.501  21.114  31.133  1.00  0.00            
ATOM    619  HE1 TRP A 221      28.309  20.243  31.607  1.00  0.00            
ATOM    620  CE2 TRP A 221      27.564  22.124  30.890  1.00  0.00            
ATOM    621  CZ2 TRP A 221      26.126  22.028  30.790  1.00  0.00            
ATOM    622  HZ2 TRP A 221      25.606  21.086  30.896  1.00  0.00            
ATOM    623  CH2 TRP A 221      25.360  23.190  30.597  1.00  0.00            
ATOM    624  HH2 TRP A 221      24.294  23.080  30.733  1.00  0.00            
ATOM    625  CZ3 TRP A 221      26.007  24.426  30.530  1.00  0.00            
ATOM    626  HZ3 TRP A 221      25.366  25.295  30.489  1.00  0.00            
ATOM    627  CE3 TRP A 221      27.383  24.519  30.588  1.00  0.00            
ATOM    628  HE3 TRP A 221      27.900  25.466  30.530  1.00  0.00            
ATOM    629  CD2 TRP A 221      28.215  23.371  30.752  1.00  0.00            
ATOM    630  C   TRP A 221      31.861  26.091  29.888  1.00  0.00            
ATOM    631  O   TRP A 221      31.282  27.085  30.264  1.00  0.00            
ATOM    632  N   GLN A 222      33.140  26.105  29.497  1.00  0.00            
ATOM    633  H   GLN A 222      33.532  25.231  29.176  1.00  0.00            
ATOM    634  CA  GLN A 222      33.991  27.322  29.257  1.00  0.00            
ATOM    635  HA  GLN A 222      34.111  27.922  30.159  1.00  0.00            
ATOM    636  CB  GLN A 222      35.343  26.784  29.018  1.00  0.00            
ATOM    637  HB2 GLN A 222      35.792  26.291  29.879  1.00  0.00            
ATOM    638  HB3 GLN A 222      35.285  26.053  28.212  1.00  0.00            
ATOM    639  CG  GLN A 222      36.386  27.796  28.528  1.00  0.00            
ATOM    640  HG2 GLN A 222      35.956  28.618  27.956  1.00  0.00            
ATOM    641  HG3 GLN A 222      36.872  28.290  29.370  1.00  0.00            
ATOM    642  CD  GLN A 222      37.470  27.211  27.742  1.00  0.00            
ATOM    643  OE1 GLN A 222      37.627  27.512  26.561  1.00  0.00            
ATOM    644  NE2 GLN A 222      38.195  26.200  28.302  1.00  0.00            
ATOM    645 HE21 GLN A 222      38.611  25.564  27.636  1.00  0.00            
ATOM    646 HE22 GLN A 222      37.984  26.125  29.286  1.00  0.00            
ATOM    647  C   GLN A 222      33.447  28.278  28.208  1.00  0.00            
ATOM    648  O   GLN A 222      33.350  29.498  28.438  1.00  0.00            
ATOM    649  N   ILE A 223      33.072  27.811  26.970  1.00  0.00            
ATOM    650  H   ILE A 223      33.163  26.864  26.633  1.00  0.00            
ATOM    651  CA  ILE A 223      32.394  28.582  25.952  1.00  0.00            
ATOM    652  HA  ILE A 223      33.038  29.438  25.750  1.00  0.00            
ATOM    653  CB  ILE A 223      32.305  27.729  24.640  1.00  0.00            
ATOM    654  HB  ILE A 223      32.081  26.707  24.945  1.00  0.00            
ATOM    655  CG2 ILE A 223      31.194  28.296  23.712  1.00  0.00            
ATOM    656 HG21 ILE A 223      31.355  27.993  22.677  1.00  0.00            
ATOM    657 HG22 ILE A 223      30.212  27.947  24.032  1.00  0.00            
ATOM    658 HG23 ILE A 223      31.127  29.384  23.703  1.00  0.00            
ATOM    659  CG1 ILE A 223      33.652  27.439  23.987  1.00  0.00            
ATOM    660 HG12 ILE A 223      33.865  28.349  23.426  1.00  0.00            
ATOM    661 HG13 ILE A 223      34.431  27.335  24.743  1.00  0.00            
ATOM    662  CD1 ILE A 223      33.695  26.259  22.998  1.00  0.00            
ATOM    663 HD11 ILE A 223      34.701  26.099  22.609  1.00  0.00            
ATOM    664 HD12 ILE A 223      33.205  25.386  23.429  1.00  0.00            
ATOM    665 HD13 ILE A 223      33.057  26.502  22.149  1.00  0.00            
ATOM    666  C   ILE A 223      31.059  29.236  26.451  1.00  0.00            
ATOM    667  O   ILE A 223      30.862  30.406  26.292  1.00  0.00            
ATOM    668  N   VAL A 224      30.195  28.536  27.170  1.00  0.00            
ATOM    669  H   VAL A 224      30.378  27.551  27.306  1.00  0.00            
ATOM    670  CA  VAL A 224      28.963  29.054  27.873  1.00  0.00            
ATOM    671  HA  VAL A 224      28.408  29.478  27.036  1.00  0.00            
ATOM    672  CB  VAL A 224      28.260  27.844  28.621  1.00  0.00            
ATOM    673  HB  VAL A 224      29.023  27.289  29.168  1.00  0.00            
ATOM    674  CG1 VAL A 224      27.156  28.322  29.600  1.00  0.00            
ATOM    675 HG11 VAL A 224      27.454  28.937  30.450  1.00  0.00            
ATOM    676 HG12 VAL A 224      26.437  28.857  28.980  1.00  0.00            
ATOM    677 HG13 VAL A 224      26.641  27.516  30.123  1.00  0.00            
ATOM    678  CG2 VAL A 224      27.531  26.896  27.642  1.00  0.00            
ATOM    679 HG21 VAL A 224      27.093  26.053  28.177  1.00  0.00            
ATOM    680 HG22 VAL A 224      26.709  27.447  27.185  1.00  0.00            
ATOM    681 HG23 VAL A 224      28.165  26.440  26.881  1.00  0.00            
ATOM    682  C   VAL A 224      29.364  30.210  28.822  1.00  0.00            
ATOM    683  O   VAL A 224      28.767  31.280  28.750  1.00  0.00            
ATOM    684  N   ILE A 225      30.379  30.096  29.703  1.00  0.00            
ATOM    685  H   ILE A 225      30.829  29.193  29.651  1.00  0.00            
ATOM    686  CA  ILE A 225      30.761  31.069  30.673  1.00  0.00            
ATOM    687  HA  ILE A 225      29.899  31.303  31.297  1.00  0.00            
ATOM    688  CB  ILE A 225      31.897  30.521  31.575  1.00  0.00            
ATOM    689  HB  ILE A 225      32.735  30.141  30.991  1.00  0.00            
ATOM    690  CG2 ILE A 225      32.513  31.515  32.497  1.00  0.00            
ATOM    691 HG21 ILE A 225      31.724  32.168  32.869  1.00  0.00            
ATOM    692 HG22 ILE A 225      33.088  31.042  33.293  1.00  0.00            
ATOM    693 HG23 ILE A 225      33.185  32.139  31.908  1.00  0.00            
ATOM    694  CG1 ILE A 225      31.318  29.448  32.494  1.00  0.00            
ATOM    695 HG12 ILE A 225      30.654  29.740  33.307  1.00  0.00            
ATOM    696 HG13 ILE A 225      30.665  28.810  31.899  1.00  0.00            
ATOM    697  CD1 ILE A 225      32.425  28.498  33.000  1.00  0.00            
ATOM    698 HD11 ILE A 225      32.053  27.656  33.584  1.00  0.00            
ATOM    699 HD12 ILE A 225      32.902  28.010  32.150  1.00  0.00            
ATOM    700 HD13 ILE A 225      33.168  28.989  33.629  1.00  0.00            
ATOM    701  C   ILE A 225      31.208  32.318  29.951  1.00  0.00            
ATOM    702  O   ILE A 225      30.910  33.460  30.404  1.00  0.00            
ATOM    703  N   ASN A 226      31.936  32.208  28.804  1.00  0.00            
ATOM    704  H   ASN A 226      32.184  31.326  28.378  1.00  0.00            
ATOM    705  CA  ASN A 226      32.201  33.365  28.022  1.00  0.00            
ATOM    706  HA  ASN A 226      32.657  34.090  28.697  1.00  0.00            
ATOM    707  CB  ASN A 226      33.288  33.175  26.937  1.00  0.00            
ATOM    708  HB2 ASN A 226      34.212  32.962  27.473  1.00  0.00            
ATOM    709  HB3 ASN A 226      33.122  32.295  26.316  1.00  0.00            
ATOM    710  CG  ASN A 226      33.464  34.476  26.105  1.00  0.00            
ATOM    711  OD1 ASN A 226      33.836  35.564  26.538  1.00  0.00            
ATOM    712  ND2 ASN A 226      32.935  34.441  24.926  1.00  0.00            
ATOM    713 HD21 ASN A 226      32.939  35.319  24.427  1.00  0.00            
ATOM    714 HD22 ASN A 226      32.624  33.634  24.404  1.00  0.00            
ATOM    715  C   ASN A 226      30.964  34.028  27.378  1.00  0.00            
ATOM    716  O   ASN A 226      30.766  35.234  27.597  1.00  0.00            
ATOM    717  N   ILE A 227      29.903  33.310  26.898  1.00  0.00            
ATOM    718  H   ILE A 227      29.997  32.307  26.956  1.00  0.00            
ATOM    719  CA  ILE A 227      28.715  33.926  26.290  1.00  0.00            
ATOM    720  HA  ILE A 227      28.970  34.555  25.437  1.00  0.00            
ATOM    721  CB  ILE A 227      27.715  32.895  25.677  1.00  0.00            
ATOM    722  HB  ILE A 227      27.458  32.235  26.506  1.00  0.00            
ATOM    723  CG2 ILE A 227      26.410  33.591  25.162  1.00  0.00            
ATOM    724 HG21 ILE A 227      26.545  34.639  24.893  1.00  0.00            
ATOM    725 HG22 ILE A 227      25.945  33.114  24.299  1.00  0.00            
ATOM    726 HG23 ILE A 227      25.668  33.543  25.959  1.00  0.00            
ATOM    727  CG1 ILE A 227      28.440  32.175  24.538  1.00  0.00            
ATOM    728 HG12 ILE A 227      28.416  32.791  23.638  1.00  0.00            
ATOM    729 HG13 ILE A 227      29.506  32.082  24.746  1.00  0.00            
ATOM    730  CD1 ILE A 227      27.783  30.823  24.281  1.00  0.00            
ATOM    731 HD11 ILE A 227      28.220  30.325  23.415  1.00  0.00            
ATOM    732 HD12 ILE A 227      27.876  30.285  25.224  1.00  0.00            
ATOM    733 HD13 ILE A 227      26.739  30.967  24.002  1.00  0.00            
ATOM    734  C   ILE A 227      27.924  34.796  27.286  1.00  0.00            
ATOM    735  O   ILE A 227      27.403  35.902  26.985  1.00  0.00            
ATOM    736  N   LEU A 228      27.968  34.349  28.535  1.00  0.00            
ATOM    737  H   LEU A 228      28.449  33.480  28.717  1.00  0.00            
ATOM    738  CA  LEU A 228      27.375  35.005  29.735  1.00  0.00            
ATOM    739  HA  LEU A 228      26.320  35.267  29.659  1.00  0.00            
ATOM    740  CB  LEU A 228      27.278  33.945  30.860  1.00  0.00            
ATOM    741  HB2 LEU A 228      28.296  33.658  31.123  1.00  0.00            
ATOM    742  HB3 LEU A 228      26.878  34.365  31.782  1.00  0.00            
ATOM    743  CG  LEU A 228      26.426  32.670  30.608  1.00  0.00            
ATOM    744  HG  LEU A 228      26.740  32.177  29.688  1.00  0.00            
ATOM    745  CD1 LEU A 228      26.646  31.750  31.845  1.00  0.00            
ATOM    746 HD11 LEU A 228      26.109  30.838  31.583  1.00  0.00            
ATOM    747 HD12 LEU A 228      27.705  31.565  32.023  1.00  0.00            
ATOM    748 HD13 LEU A 228      26.203  32.224  32.722  1.00  0.00            
ATOM    749  CD2 LEU A 228      24.937  33.060  30.580  1.00  0.00            
ATOM    750 HD21 LEU A 228      24.350  32.173  30.817  1.00  0.00            
ATOM    751 HD22 LEU A 228      24.704  33.831  31.315  1.00  0.00            
ATOM    752 HD23 LEU A 228      24.569  33.483  29.645  1.00  0.00            
ATOM    753  C   LEU A 228      28.118  36.292  30.169  1.00  0.00            
ATOM    754  O   LEU A 228      27.737  36.909  31.181  1.00  0.00            
ATOM    755  N   SER A 229      29.249  36.622  29.615  1.00  0.00            
ATOM    756  H   SER A 229      29.619  36.051  28.869  1.00  0.00            
ATOM    757  CA  SER A 229      30.031  37.849  29.828  1.00  0.00            
ATOM    758  HA  SER A 229      29.450  38.554  30.423  1.00  0.00            
ATOM    759  CB  SER A 229      31.267  37.554  30.652  1.00  0.00            
ATOM    760  HB2 SER A 229      31.757  38.511  30.832  1.00  0.00            
ATOM    761  HB3 SER A 229      31.029  37.035  31.582  1.00  0.00            
ATOM    762  OG  SER A 229      32.112  36.788  29.809  1.00  0.00            
ATOM    763  HG  SER A 229      31.540  36.190  29.320  1.00  0.00            
ATOM    764  C   SER A 229      30.346  38.624  28.497  1.00  0.00            
ATOM    765  O   SER A 229      30.846  39.747  28.523  1.00  0.00            
ATOM    766  N   GLU A 230      30.231  37.877  27.354  1.00  0.00            
ATOM    767  H   GLU A 230      29.866  36.937  27.394  1.00  0.00            
ATOM    768  CA  GLU A 230      30.452  38.433  25.970  1.00  0.00            
ATOM    769  HA  GLU A 230      31.409  38.955  25.983  1.00  0.00            
ATOM    770  CB  GLU A 230      30.338  37.266  25.014  1.00  0.00            
ATOM    771  HB2 GLU A 230      30.995  36.453  25.321  1.00  0.00            
ATOM    772  HB3 GLU A 230      29.326  36.878  25.124  1.00  0.00            
ATOM    773  CG  GLU A 230      30.651  37.550  23.523  1.00  0.00            
ATOM    774  HG2 GLU A 230      30.339  36.668  22.962  1.00  0.00            
ATOM    775  HG3 GLU A 230      29.971  38.343  23.215  1.00  0.00            
ATOM    776  CD  GLU A 230      32.166  37.816  23.382  1.00  0.00            
ATOM    777  OE1 GLU A 230      32.901  36.818  23.208  1.00  0.00            
ATOM    778  OE2 GLU A 230      32.618  38.978  23.470  1.00  0.00            
ATOM    779  C   GLU A 230      29.377  39.484  25.504  1.00  0.00            
ATOM    780  O   GLU A 230      28.196  39.374  25.840  1.00  0.00            
ATOM    781  N   NME A 231      29.797  40.415  24.711  1.00  0.00            
ATOM    782  H   NME A 231      30.787  40.378  24.517  1.00  0.00            
ATOM    783  CH3 NME A 231      29.009  41.366  23.971  1.00  0.00            
ATOM    784 HH31 NME A 231      28.161  40.927  23.444  1.00  0.00            
ATOM    785 HH32 NME A 231      28.551  42.021  24.711  1.00  0.00            
ATOM    786 HH33 NME A 231      29.602  41.975  23.288  1.00  0.00            
TER
HETATM  787  C1  LIG B   1      32.677  29.447  19.487  1.00  0.00            
HETATM  788  C2  LIG B   1      33.805  28.728  19.655  1.00  0.00            
HETATM  789  O1  LIG B   1      36.357  24.750  16.797  1.00  0.00            
HETATM  790  O2  LIG B   1      32.656  32.051  23.524  1.00  0.00            
HETATM  791  O3  LIG B   1      29.779  33.288  20.188  1.00  0.00            
HETATM  792  C3  LIG B   1      30.598  32.349  20.617  1.00  0.00            
HETATM  793  C4  LIG B   1      31.114  32.547  21.883  1.00  0.00            
HETATM  794  C5  LIG B   1      32.132  31.847  22.329  1.00  0.00            
HETATM  795  C6  LIG B   1      32.671  30.864  21.537  1.00  0.00            
HETATM  796  C7  LIG B   1      32.152  30.542  20.343  1.00  0.00            
HETATM  797  C8  LIG B   1      31.036  31.225  19.856  1.00  0.00            
HETATM  798  C9  LIG B   1      34.470  27.733  18.863  1.00  0.00            
HETATM  799  C10 LIG B   1      35.509  27.036  19.503  1.00  0.00            
HETATM  800  C11 LIG B   1      36.113  25.983  18.785  1.00  0.00            
HETATM  801  C12 LIG B   1      35.745  25.757  17.443  1.00  0.00            
HETATM  802  C13 LIG B   1      34.785  26.539  16.822  1.00  0.00            
HETATM  803  C14 LIG B   1      34.179  27.555  17.503  1.00  0.00            
HETATM  804  H1  LIG B   1      36.975  24.288  17.388  1.00  0.00            
HETATM  805  H2  LIG B   1      33.435  31.499  23.714  1.00  0.00            
HETATM  806  H3  LIG B   1      29.619  33.175  19.234  1.00  0.00            
HETATM  807  H4  LIG B   1      30.536  30.986  18.922  1.00  0.00            
HETATM  808  H5  LIG B   1      33.492  30.341  22.018  1.00  0.00            
HETATM  809  H6  LIG B   1      30.686  33.281  22.558  1.00  0.00            
HETATM  810  H7  LIG B   1      32.286  29.299  18.482  1.00  0.00            
HETATM  811  H8  LIG B   1      34.258  28.860  20.636  1.00  0.00            
HETATM  812  H9  LIG B   1      35.688  27.224  20.557  1.00  0.00            
HETATM  813  H10 LIG B   1      36.888  25.444  19.321  1.00  0.00            
HETATM  814  H11 LIG B   1      34.495  26.250  15.816  1.00  0.00            
HETATM  815  H12 LIG B   1      33.436  28.145  16.976  1.00  0.00            
TER
ENDMDL
MODEL        5
REMARK RMSD=1.274518
ATOM      1  N   GLY A 183      26.317  32.901  39.780  1.00  0.00            
ATOM      2  H1  GLY A 183      26.048  33.530  40.522  1.00  0.00            
ATOM      3  H2  GLY A 183      27.086  32.301  40.039  1.00  0.00            
ATOM      4  H3  GLY A 183      25.550  32.265  39.614  1.00  0.00            
ATOM      5  CA  GLY A 183      26.613  33.565  38.523  1.00  0.00            
ATOM      6  HA2 GLY A 183      25.812  34.273  38.317  1.00  0.00            
ATOM      7  HA3 GLY A 183      27.541  34.126  38.639  1.00  0.00            
ATOM      8  C   GLY A 183      26.866  32.544  37.506  1.00  0.00            
ATOM      9  O   GLY A 183      26.405  31.438  37.640  1.00  0.00            
ATOM     10  N   PRO A 184      27.546  32.899  36.402  1.00  0.00            
ATOM     11  CD  PRO A 184      28.005  34.207  36.021  1.00  0.00            
ATOM     12  HD2 PRO A 184      28.902  34.531  36.548  1.00  0.00            
ATOM     13  HD3 PRO A 184      27.234  34.963  36.170  1.00  0.00            
ATOM     14  CG  PRO A 184      28.165  34.108  34.490  1.00  0.00            
ATOM     15  HG2 PRO A 184      28.935  34.785  34.120  1.00  0.00            
ATOM     16  HG3 PRO A 184      27.207  34.385  34.046  1.00  0.00            
ATOM     17  CB  PRO A 184      28.402  32.651  34.201  1.00  0.00            
ATOM     18  HB2 PRO A 184      29.466  32.450  34.319  1.00  0.00            
ATOM     19  HB3 PRO A 184      28.009  32.402  33.216  1.00  0.00            
ATOM     20  CA  PRO A 184      27.665  31.920  35.331  1.00  0.00            
ATOM     21  HA  PRO A 184      26.661  31.672  34.987  1.00  0.00            
ATOM     22  C   PRO A 184      28.432  30.673  35.712  1.00  0.00            
ATOM     23  O   PRO A 184      28.024  29.574  35.376  1.00  0.00            
ATOM     24  N   TYR A 185      29.476  30.789  36.565  1.00  0.00            
ATOM     25  H   TYR A 185      29.720  31.681  36.973  1.00  0.00            
ATOM     26  CA  TYR A 185      30.196  29.547  37.108  1.00  0.00            
ATOM     27  HA  TYR A 185      30.468  28.905  36.270  1.00  0.00            
ATOM     28  CB  TYR A 185      31.458  29.941  37.833  1.00  0.00            
ATOM     29  HB2 TYR A 185      31.963  30.680  37.210  1.00  0.00            
ATOM     30  HB3 TYR A 185      31.190  30.332  38.814  1.00  0.00            
ATOM     31  CG  TYR A 185      32.299  28.718  38.136  1.00  0.00            
ATOM     32  CD1 TYR A 185      33.268  28.259  37.223  1.00  0.00            
ATOM     33  HD1 TYR A 185      33.519  28.770  36.305  1.00  0.00            
ATOM     34  CE1 TYR A 185      33.946  26.996  37.368  1.00  0.00            
ATOM     35  HE1 TYR A 185      34.716  26.727  36.662  1.00  0.00            
ATOM     36  CZ  TYR A 185      33.549  26.239  38.503  1.00  0.00            
ATOM     37  OH  TYR A 185      34.257  25.152  38.886  1.00  0.00            
ATOM     38  HH  TYR A 185      35.014  25.004  38.313  1.00  0.00            
ATOM     39  CE2 TYR A 185      32.681  26.704  39.487  1.00  0.00            
ATOM     40  HE2 TYR A 185      32.638  26.122  40.395  1.00  0.00            
ATOM     41  CD2 TYR A 185      32.083  27.956  39.319  1.00  0.00            
ATOM     42  HD2 TYR A 185      31.395  28.395  40.027  1.00  0.00            
ATOM     43  C   TYR A 185      29.310  28.622  37.897  1.00  0.00            
ATOM     44  O   TYR A 185      29.353  27.397  37.651  1.00  0.00            
ATOM     45  N   THR A 186      28.463  29.156  38.791  1.00  0.00            
ATOM     46  H   THR A 186      28.629  30.096  39.122  1.00  0.00            
ATOM     47  CA  THR A 186      27.511  28.351  39.542  1.00  0.00            
ATOM     48  HA  THR A 186      28.172  27.547  39.863  1.00  0.00            
ATOM     49  CB  THR A 186      27.098  29.038  40.806  1.00  0.00            
ATOM     50  HB  THR A 186      26.489  28.338  41.379  1.00  0.00            
ATOM     51  CG2 THR A 186      28.270  29.574  41.636  1.00  0.00            
ATOM     52 HG21 THR A 186      27.935  29.892  42.624  1.00  0.00            
ATOM     53 HG22 THR A 186      29.051  28.823  41.751  1.00  0.00            
ATOM     54 HG23 THR A 186      28.709  30.445  41.150  1.00  0.00            
ATOM     55  OG1 THR A 186      26.232  30.142  40.546  1.00  0.00            
ATOM     56  HG1 THR A 186      25.367  29.869  40.859  1.00  0.00            
ATOM     57  C   THR A 186      26.309  27.835  38.653  1.00  0.00            
ATOM     58  O   THR A 186      25.683  26.851  38.951  1.00  0.00            
ATOM     59  N   PHE A 187      26.043  28.495  37.477  1.00  0.00            
ATOM     60  H   PHE A 187      26.748  29.181  37.248  1.00  0.00            
ATOM     61  CA  PHE A 187      24.902  28.150  36.581  1.00  0.00            
ATOM     62  HA  PHE A 187      24.033  27.945  37.204  1.00  0.00            
ATOM     63  CB  PHE A 187      24.625  29.304  35.633  1.00  0.00            
ATOM     64  HB2 PHE A 187      24.309  30.175  36.207  1.00  0.00            
ATOM     65  HB3 PHE A 187      25.561  29.524  35.118  1.00  0.00            
ATOM     66  CG  PHE A 187      23.506  29.137  34.636  1.00  0.00            
ATOM     67  CD1 PHE A 187      23.845  28.845  33.319  1.00  0.00            
ATOM     68  HD1 PHE A 187      24.810  28.498  32.984  1.00  0.00            
ATOM     69  CE1 PHE A 187      22.794  28.796  32.362  1.00  0.00            
ATOM     70  HE1 PHE A 187      23.067  28.664  31.325  1.00  0.00            
ATOM     71  CZ  PHE A 187      21.447  29.047  32.704  1.00  0.00            
ATOM     72  HZ  PHE A 187      20.751  29.019  31.879  1.00  0.00            
ATOM     73  CE2 PHE A 187      21.098  29.390  34.024  1.00  0.00            
ATOM     74  HE2 PHE A 187      20.067  29.404  34.347  1.00  0.00            
ATOM     75  CD2 PHE A 187      22.143  29.374  34.998  1.00  0.00            
ATOM     76  HD2 PHE A 187      21.807  29.517  36.015  1.00  0.00            
ATOM     77  C   PHE A 187      25.233  26.792  35.861  1.00  0.00            
ATOM     78  O   PHE A 187      24.400  25.878  35.726  1.00  0.00            
ATOM     79  N   VAL A 188      26.479  26.609  35.400  1.00  0.00            
ATOM     80  H   VAL A 188      27.133  27.317  35.700  1.00  0.00            
ATOM     81  CA  VAL A 188      27.081  25.451  34.712  1.00  0.00            
ATOM     82  HA  VAL A 188      26.249  25.031  34.148  1.00  0.00            
ATOM     83  CB  VAL A 188      28.127  25.818  33.605  1.00  0.00            
ATOM     84  HB  VAL A 188      28.350  24.979  32.946  1.00  0.00            
ATOM     85  CG1 VAL A 188      27.491  26.976  32.722  1.00  0.00            
ATOM     86 HG11 VAL A 188      27.426  27.938  33.232  1.00  0.00            
ATOM     87 HG12 VAL A 188      28.192  27.242  31.932  1.00  0.00            
ATOM     88 HG13 VAL A 188      26.563  26.695  32.224  1.00  0.00            
ATOM     89  CG2 VAL A 188      29.377  26.349  34.263  1.00  0.00            
ATOM     90 HG21 VAL A 188      29.862  26.844  33.421  1.00  0.00            
ATOM     91 HG22 VAL A 188      29.218  27.216  34.905  1.00  0.00            
ATOM     92 HG23 VAL A 188      30.040  25.560  34.619  1.00  0.00            
ATOM     93  C   VAL A 188      27.589  24.302  35.617  1.00  0.00            
ATOM     94  O   VAL A 188      27.287  23.118  35.454  1.00  0.00            
ATOM     95  N   GLN A 189      28.105  24.678  36.781  1.00  0.00            
ATOM     96  H   GLN A 189      28.462  25.623  36.792  1.00  0.00            
ATOM     97  CA  GLN A 189      28.570  23.793  37.907  1.00  0.00            
ATOM     98  HA  GLN A 189      29.298  23.098  37.489  1.00  0.00            
ATOM     99  CB  GLN A 189      29.378  24.672  38.915  1.00  0.00            
ATOM    100  HB2 GLN A 189      30.262  24.913  38.325  1.00  0.00            
ATOM    101  HB3 GLN A 189      28.766  25.566  39.038  1.00  0.00            
ATOM    102  CG  GLN A 189      29.824  24.004  40.211  1.00  0.00            
ATOM    103  HG2 GLN A 189      29.140  23.298  40.682  1.00  0.00            
ATOM    104  HG3 GLN A 189      30.777  23.529  39.978  1.00  0.00            
ATOM    105  CD  GLN A 189      30.156  24.944  41.426  1.00  0.00            
ATOM    106  OE1 GLN A 189      30.171  26.180  41.319  1.00  0.00            
ATOM    107  NE2 GLN A 189      30.469  24.366  42.573  1.00  0.00            
ATOM    108 HE21 GLN A 189      30.783  24.835  43.410  1.00  0.00            
ATOM    109 HE22 GLN A 189      30.345  23.373  42.707  1.00  0.00            
ATOM    110  C   GLN A 189      27.475  22.981  38.442  1.00  0.00            
ATOM    111  O   GLN A 189      27.607  21.736  38.534  1.00  0.00            
ATOM    112  N   GLN A 190      26.232  23.590  38.542  1.00  0.00            
ATOM    113  H   GLN A 190      26.115  24.592  38.478  1.00  0.00            
ATOM    114  CA  GLN A 190      25.058  22.817  38.994  1.00  0.00            
ATOM    115  HA  GLN A 190      25.313  22.094  39.769  1.00  0.00            
ATOM    116  CB  GLN A 190      24.017  23.829  39.490  1.00  0.00            
ATOM    117  HB2 GLN A 190      23.865  24.717  38.879  1.00  0.00            
ATOM    118  HB3 GLN A 190      23.050  23.335  39.583  1.00  0.00            
ATOM    119  CG  GLN A 190      24.485  24.433  40.807  1.00  0.00            
ATOM    120  HG2 GLN A 190      24.910  23.596  41.360  1.00  0.00            
ATOM    121  HG3 GLN A 190      25.259  25.172  40.603  1.00  0.00            
ATOM    122  CD  GLN A 190      23.418  25.120  41.653  1.00  0.00            
ATOM    123  OE1 GLN A 190      22.247  24.869  41.519  1.00  0.00            
ATOM    124  NE2 GLN A 190      23.765  26.007  42.553  1.00  0.00            
ATOM    125 HE21 GLN A 190      23.087  26.515  43.105  1.00  0.00            
ATOM    126 HE22 GLN A 190      24.747  26.132  42.752  1.00  0.00            
ATOM    127  C   GLN A 190      24.385  21.946  37.930  1.00  0.00            
ATOM    128  O   GLN A 190      23.955  20.855  38.283  1.00  0.00            
ATOM    129  N   HIE A 191      24.434  22.417  36.661  1.00  0.00            
ATOM    130  H   HIE A 191      24.878  23.311  36.502  1.00  0.00            
ATOM    131  CA  HIE A 191      24.139  21.474  35.572  1.00  0.00            
ATOM    132  HA  HIE A 191      23.180  20.962  35.651  1.00  0.00            
ATOM    133  CB  HIE A 191      24.205  22.223  34.254  1.00  0.00            
ATOM    134  HB2 HIE A 191      24.986  22.981  34.322  1.00  0.00            
ATOM    135  HB3 HIE A 191      24.368  21.603  33.372  1.00  0.00            
ATOM    136  CG  HIE A 191      22.895  22.841  33.972  1.00  0.00            
ATOM    137  ND1 HIE A 191      21.654  22.141  33.851  1.00  0.00            
ATOM    138  CE1 HIE A 191      20.754  23.091  33.501  1.00  0.00            
ATOM    139  HE1 HIE A 191      19.706  22.971  33.268  1.00  0.00            
ATOM    140  NE2 HIE A 191      21.350  24.316  33.519  1.00  0.00            
ATOM    141  HE2 HIE A 191      20.852  25.181  33.371  1.00  0.00            
ATOM    142  CD2 HIE A 191      22.689  24.187  33.682  1.00  0.00            
ATOM    143  HD2 HIE A 191      23.392  24.999  33.797  1.00  0.00            
ATOM    144  C   HIE A 191      25.150  20.293  35.499  1.00  0.00            
ATOM    145  O   HIE A 191      24.735  19.231  35.114  1.00  0.00            
ATOM    146  N   LEU A 192      26.401  20.460  35.882  1.00  0.00            
ATOM    147  H   LEU A 192      26.758  21.380  36.095  1.00  0.00            
ATOM    148  CA  LEU A 192      27.359  19.404  36.015  1.00  0.00            
ATOM    149  HA  LEU A 192      27.250  18.821  35.100  1.00  0.00            
ATOM    150  CB  LEU A 192      28.794  19.996  36.044  1.00  0.00            
ATOM    151  HB2 LEU A 192      28.789  20.729  36.851  1.00  0.00            
ATOM    152  HB3 LEU A 192      29.506  19.192  36.229  1.00  0.00            
ATOM    153  CG  LEU A 192      29.187  20.604  34.652  1.00  0.00            
ATOM    154  HG  LEU A 192      28.336  20.993  34.092  1.00  0.00            
ATOM    155  CD1 LEU A 192      30.180  21.778  34.781  1.00  0.00            
ATOM    156 HD11 LEU A 192      29.935  22.491  35.567  1.00  0.00            
ATOM    157 HD12 LEU A 192      31.152  21.308  34.937  1.00  0.00            
ATOM    158 HD13 LEU A 192      30.172  22.344  33.850  1.00  0.00            
ATOM    159  CD2 LEU A 192      29.915  19.550  33.748  1.00  0.00            
ATOM    160 HD21 LEU A 192      30.698  19.103  34.362  1.00  0.00            
ATOM    161 HD22 LEU A 192      29.221  18.792  33.384  1.00  0.00            
ATOM    162 HD23 LEU A 192      30.368  20.044  32.889  1.00  0.00            
ATOM    163  C   LEU A 192      27.195  18.439  37.146  1.00  0.00            
ATOM    164  O   LEU A 192      27.466  17.254  37.026  1.00  0.00            
ATOM    165  N   MET A 193      26.640  18.917  38.273  1.00  0.00            
ATOM    166  H   MET A 193      26.342  19.882  38.251  1.00  0.00            
ATOM    167  CA  MET A 193      26.097  18.046  39.322  1.00  0.00            
ATOM    168  HA  MET A 193      26.842  17.321  39.651  1.00  0.00            
ATOM    169  CB  MET A 193      25.961  18.913  40.563  1.00  0.00            
ATOM    170  HB2 MET A 193      26.895  19.405  40.834  1.00  0.00            
ATOM    171  HB3 MET A 193      25.443  19.808  40.220  1.00  0.00            
ATOM    172  CG  MET A 193      25.239  18.325  41.782  1.00  0.00            
ATOM    173  HG2 MET A 193      25.422  17.259  41.910  1.00  0.00            
ATOM    174  HG3 MET A 193      25.516  18.864  42.688  1.00  0.00            
ATOM    175  SD  MET A 193      23.425  18.541  41.673  1.00  0.00            
ATOM    176  CE  MET A 193      23.307  20.334  41.494  1.00  0.00            
ATOM    177  HE1 MET A 193      23.562  20.502  40.447  1.00  0.00            
ATOM    178  HE2 MET A 193      22.309  20.719  41.703  1.00  0.00            
ATOM    179  HE3 MET A 193      24.018  20.763  42.199  1.00  0.00            
ATOM    180  C   MET A 193      24.811  17.216  38.956  1.00  0.00            
ATOM    181  O   MET A 193      24.719  16.015  39.201  1.00  0.00            
ATOM    182  N   ILE A 194      23.806  17.881  38.392  1.00  0.00            
ATOM    183  H   ILE A 194      23.912  18.879  38.501  1.00  0.00            
ATOM    184  CA  ILE A 194      22.521  17.312  37.870  1.00  0.00            
ATOM    185  HA  ILE A 194      21.954  16.800  38.645  1.00  0.00            
ATOM    186  CB  ILE A 194      21.562  18.515  37.388  1.00  0.00            
ATOM    187  HB  ILE A 194      22.127  19.147  36.702  1.00  0.00            
ATOM    188  CG2 ILE A 194      20.295  18.091  36.662  1.00  0.00            
ATOM    189 HG21 ILE A 194      20.546  17.703  35.674  1.00  0.00            
ATOM    190 HG22 ILE A 194      19.804  17.269  37.184  1.00  0.00            
ATOM    191 HG23 ILE A 194      19.629  18.921  36.429  1.00  0.00            
ATOM    192  CG1 ILE A 194      21.131  19.407  38.617  1.00  0.00            
ATOM    193 HG12 ILE A 194      20.597  18.685  39.234  1.00  0.00            
ATOM    194 HG13 ILE A 194      21.945  19.920  39.130  1.00  0.00            
ATOM    195  CD1 ILE A 194      20.119  20.491  38.339  1.00  0.00            
ATOM    196 HD11 ILE A 194      20.368  21.066  37.447  1.00  0.00            
ATOM    197 HD12 ILE A 194      19.167  19.962  38.378  1.00  0.00            
ATOM    198 HD13 ILE A 194      20.162  21.186  39.179  1.00  0.00            
ATOM    199  C   ILE A 194      22.782  16.192  36.797  1.00  0.00            
ATOM    200  O   ILE A 194      22.181  15.164  36.759  1.00  0.00            
ATOM    201  N   GLY A 195      23.816  16.449  35.971  1.00  0.00            
ATOM    202  H   GLY A 195      24.297  17.336  35.977  1.00  0.00            
ATOM    203  CA  GLY A 195      24.186  15.508  34.877  1.00  0.00            
ATOM    204  HA2 GLY A 195      25.274  15.489  34.829  1.00  0.00            
ATOM    205  HA3 GLY A 195      23.781  14.508  35.027  1.00  0.00            
ATOM    206  C   GLY A 195      23.773  15.932  33.481  1.00  0.00            
ATOM    207  O   GLY A 195      23.706  15.118  32.562  1.00  0.00            
ATOM    208  N   THR A 196      23.492  17.188  33.277  1.00  0.00            
ATOM    209  H   THR A 196      23.625  17.781  34.083  1.00  0.00            
ATOM    210  CA  THR A 196      23.025  17.767  31.975  1.00  0.00            
ATOM    211  HA  THR A 196      22.205  17.160  31.588  1.00  0.00            
ATOM    212  CB  THR A 196      22.657  19.196  32.356  1.00  0.00            
ATOM    213  HB  THR A 196      23.513  19.609  32.891  1.00  0.00            
ATOM    214  CG2 THR A 196      22.302  20.153  31.234  1.00  0.00            
ATOM    215 HG21 THR A 196      21.592  20.897  31.596  1.00  0.00            
ATOM    216 HG22 THR A 196      23.198  20.696  30.930  1.00  0.00            
ATOM    217 HG23 THR A 196      21.934  19.601  30.369  1.00  0.00            
ATOM    218  OG1 THR A 196      21.565  19.225  33.297  1.00  0.00            
ATOM    219  HG1 THR A 196      21.458  20.156  33.505  1.00  0.00            
ATOM    220  C   THR A 196      24.103  17.781  30.857  1.00  0.00            
ATOM    221  O   THR A 196      25.322  17.793  31.169  1.00  0.00            
ATOM    222  N   ASP A 197      23.690  17.923  29.587  1.00  0.00            
ATOM    223  H   ASP A 197      22.705  18.127  29.502  1.00  0.00            
ATOM    224  CA  ASP A 197      24.432  18.215  28.385  1.00  0.00            
ATOM    225  HA  ASP A 197      25.425  17.860  28.662  1.00  0.00            
ATOM    226  CB  ASP A 197      23.833  17.373  27.225  1.00  0.00            
ATOM    227  HB2 ASP A 197      23.865  16.374  27.660  1.00  0.00            
ATOM    228  HB3 ASP A 197      22.790  17.631  27.036  1.00  0.00            
ATOM    229  CG  ASP A 197      24.571  17.430  25.856  1.00  0.00            
ATOM    230  OD1 ASP A 197      25.375  18.378  25.562  1.00  0.00            
ATOM    231  OD2 ASP A 197      24.340  16.464  25.092  1.00  0.00            
ATOM    232  C   ASP A 197      24.582  19.732  28.088  1.00  0.00            
ATOM    233  O   ASP A 197      23.542  20.369  28.034  1.00  0.00            
ATOM    234  N   PRO A 198      25.773  20.304  27.810  1.00  0.00            
ATOM    235  CD  PRO A 198      26.981  19.635  27.997  1.00  0.00            
ATOM    236  HD2 PRO A 198      26.996  18.629  27.577  1.00  0.00            
ATOM    237  HD3 PRO A 198      27.401  19.657  29.003  1.00  0.00            
ATOM    238  CG  PRO A 198      27.995  20.501  27.234  1.00  0.00            
ATOM    239  HG2 PRO A 198      28.063  20.205  26.187  1.00  0.00            
ATOM    240  HG3 PRO A 198      28.963  20.526  27.733  1.00  0.00            
ATOM    241  CB  PRO A 198      27.432  21.903  27.186  1.00  0.00            
ATOM    242  HB2 PRO A 198      27.621  22.297  26.187  1.00  0.00            
ATOM    243  HB3 PRO A 198      27.913  22.552  27.918  1.00  0.00            
ATOM    244  CA  PRO A 198      25.925  21.653  27.447  1.00  0.00            
ATOM    245  HA  PRO A 198      25.677  22.257  28.320  1.00  0.00            
ATOM    246  C   PRO A 198      25.173  22.150  26.210  1.00  0.00            
ATOM    247  O   PRO A 198      24.921  23.338  26.152  1.00  0.00            
ATOM    248  N   ARG A 199      24.804  21.221  25.337  1.00  0.00            
ATOM    249  H   ARG A 199      25.037  20.247  25.461  1.00  0.00            
ATOM    250  CA  ARG A 199      24.175  21.595  24.007  1.00  0.00            
ATOM    251  HA  ARG A 199      24.717  22.374  23.472  1.00  0.00            
ATOM    252  CB  ARG A 199      24.235  20.267  23.185  1.00  0.00            
ATOM    253  HB2 ARG A 199      23.745  19.510  23.797  1.00  0.00            
ATOM    254  HB3 ARG A 199      23.653  20.490  22.291  1.00  0.00            
ATOM    255  CG  ARG A 199      25.699  19.721  22.796  1.00  0.00            
ATOM    256  HG2 ARG A 199      26.129  20.214  21.925  1.00  0.00            
ATOM    257  HG3 ARG A 199      26.434  19.768  23.599  1.00  0.00            
ATOM    258  CD  ARG A 199      25.505  18.280  22.399  1.00  0.00            
ATOM    259  HD2 ARG A 199      24.834  17.824  23.127  1.00  0.00            
ATOM    260  HD3 ARG A 199      24.963  18.250  21.453  1.00  0.00            
ATOM    261  NE  ARG A 199      26.757  17.480  22.120  1.00  0.00            
ATOM    262  HE  ARG A 199      27.102  17.442  21.171  1.00  0.00            
ATOM    263  CZ  ARG A 199      27.623  17.080  23.027  1.00  0.00            
ATOM    264  NH1 ARG A 199      27.470  17.195  24.336  1.00  0.00            
ATOM    265 HH11 ARG A 199      26.656  17.634  24.744  1.00  0.00            
ATOM    266 HH12 ARG A 199      28.304  17.043  24.884  1.00  0.00            
ATOM    267  NH2 ARG A 199      28.762  16.566  22.702  1.00  0.00            
ATOM    268 HH21 ARG A 199      28.914  16.222  21.765  1.00  0.00            
ATOM    269 HH22 ARG A 199      29.469  16.357  23.392  1.00  0.00            
ATOM    270  C   ARG A 199      22.732  22.081  24.150  1.00  0.00            
ATOM    271  O   ARG A 199      22.215  22.893  23.350  1.00  0.00            
ATOM    272  N   THR A 200      22.091  21.713  25.284  1.00  0.00            
ATOM    273  H   THR A 200      22.648  21.159  25.918  1.00  0.00            
ATOM    274  CA  THR A 200      20.720  22.006  25.678  1.00  0.00            
ATOM    275  HA  THR A 200      20.096  21.872  24.795  1.00  0.00            
ATOM    276  CB  THR A 200      20.118  21.075  26.752  1.00  0.00            
ATOM    277  HB  THR A 200      19.043  21.246  26.816  1.00  0.00            
ATOM    278  CG2 THR A 200      20.432  19.671  26.341  1.00  0.00            
ATOM    279 HG21 THR A 200      21.463  19.353  26.500  1.00  0.00            
ATOM    280 HG22 THR A 200      19.819  19.037  26.981  1.00  0.00            
ATOM    281 HG23 THR A 200      20.011  19.440  25.362  1.00  0.00            
ATOM    282  OG1 THR A 200      20.764  21.257  28.014  1.00  0.00            
ATOM    283  HG1 THR A 200      21.582  20.757  28.076  1.00  0.00            
ATOM    284  C   THR A 200      20.668  23.476  26.156  1.00  0.00            
ATOM    285  O   THR A 200      19.700  24.113  25.986  1.00  0.00            
ATOM    286  N   ILE A 201      21.724  23.981  26.806  1.00  0.00            
ATOM    287  H   ILE A 201      22.545  23.408  26.941  1.00  0.00            
ATOM    288  CA  ILE A 201      21.868  25.388  27.117  1.00  0.00            
ATOM    289  HA  ILE A 201      20.930  25.823  27.465  1.00  0.00            
ATOM    290  CB  ILE A 201      22.962  25.568  28.264  1.00  0.00            
ATOM    291  HB  ILE A 201      23.747  24.833  28.083  1.00  0.00            
ATOM    292  CG2 ILE A 201      23.605  26.923  28.388  1.00  0.00            
ATOM    293 HG21 ILE A 201      23.979  27.394  27.479  1.00  0.00            
ATOM    294 HG22 ILE A 201      22.817  27.535  28.826  1.00  0.00            
ATOM    295 HG23 ILE A 201      24.364  26.917  29.171  1.00  0.00            
ATOM    296  CG1 ILE A 201      22.424  25.198  29.712  1.00  0.00            
ATOM    297 HG12 ILE A 201      23.181  25.357  30.479  1.00  0.00            
ATOM    298 HG13 ILE A 201      21.620  25.871  30.010  1.00  0.00            
ATOM    299  CD1 ILE A 201      21.922  23.812  29.835  1.00  0.00            
ATOM    300 HD11 ILE A 201      21.644  23.652  30.876  1.00  0.00            
ATOM    301 HD12 ILE A 201      21.070  23.569  29.199  1.00  0.00            
ATOM    302 HD13 ILE A 201      22.720  23.125  29.555  1.00  0.00            
ATOM    303  C   ILE A 201      22.282  26.223  25.924  1.00  0.00            
ATOM    304  O   ILE A 201      21.740  27.365  25.772  1.00  0.00            
ATOM    305  N   LEU A 202      23.170  25.721  25.177  1.00  0.00            
ATOM    306  H   LEU A 202      23.563  24.853  25.510  1.00  0.00            
ATOM    307  CA  LEU A 202      23.903  26.466  24.128  1.00  0.00            
ATOM    308  HA  LEU A 202      24.235  27.416  24.549  1.00  0.00            
ATOM    309  CB  LEU A 202      25.193  25.629  23.696  1.00  0.00            
ATOM    310  HB2 LEU A 202      24.823  24.606  23.640  1.00  0.00            
ATOM    311  HB3 LEU A 202      25.332  25.930  22.657  1.00  0.00            
ATOM    312  CG  LEU A 202      26.549  25.761  24.365  1.00  0.00            
ATOM    313  HG  LEU A 202      26.436  25.739  25.449  1.00  0.00            
ATOM    314  CD1 LEU A 202      27.386  24.573  23.832  1.00  0.00            
ATOM    315 HD11 LEU A 202      27.067  23.596  24.192  1.00  0.00            
ATOM    316 HD12 LEU A 202      27.598  24.576  22.763  1.00  0.00            
ATOM    317 HD13 LEU A 202      28.352  24.678  24.326  1.00  0.00            
ATOM    318  CD2 LEU A 202      27.194  27.058  23.956  1.00  0.00            
ATOM    319 HD21 LEU A 202      26.802  27.866  24.576  1.00  0.00            
ATOM    320 HD22 LEU A 202      28.247  26.978  24.225  1.00  0.00            
ATOM    321 HD23 LEU A 202      27.218  27.280  22.890  1.00  0.00            
ATOM    322  C   LEU A 202      23.028  26.956  22.974  1.00  0.00            
ATOM    323  O   LEU A 202      23.278  27.894  22.245  1.00  0.00            
ATOM    324  N   LYS A 203      21.847  26.279  22.780  1.00  0.00            
ATOM    325  H   LYS A 203      21.631  25.550  23.446  1.00  0.00            
ATOM    326  CA  LYS A 203      20.824  26.657  21.812  1.00  0.00            
ATOM    327  HA  LYS A 203      21.356  26.972  20.914  1.00  0.00            
ATOM    328  CB  LYS A 203      19.976  25.462  21.421  1.00  0.00            
ATOM    329  HB2 LYS A 203      19.191  25.801  20.745  1.00  0.00            
ATOM    330  HB3 LYS A 203      20.651  24.733  20.974  1.00  0.00            
ATOM    331  CG  LYS A 203      19.341  24.794  22.676  1.00  0.00            
ATOM    332  HG2 LYS A 203      20.065  24.057  23.024  1.00  0.00            
ATOM    333  HG3 LYS A 203      19.122  25.471  23.502  1.00  0.00            
ATOM    334  CD  LYS A 203      18.076  24.026  22.266  1.00  0.00            
ATOM    335  HD2 LYS A 203      17.379  24.778  21.897  1.00  0.00            
ATOM    336  HD3 LYS A 203      18.235  23.334  21.439  1.00  0.00            
ATOM    337  CE  LYS A 203      17.420  23.326  23.441  1.00  0.00            
ATOM    338  HE2 LYS A 203      17.866  22.334  23.514  1.00  0.00            
ATOM    339  HE3 LYS A 203      17.687  23.830  24.370  1.00  0.00            
ATOM    340  NZ  LYS A 203      16.003  23.232  23.231  1.00  0.00            
ATOM    341  HZ1 LYS A 203      15.615  24.015  23.740  1.00  0.00            
ATOM    342  HZ2 LYS A 203      15.709  23.313  22.268  1.00  0.00            
ATOM    343  HZ3 LYS A 203      15.531  22.460  23.678  1.00  0.00            
ATOM    344  C   LYS A 203      19.996  27.844  22.346  1.00  0.00            
ATOM    345  O   LYS A 203      19.559  28.630  21.488  1.00  0.00            
ATOM    346  N   ASP A 204      19.675  27.947  23.610  1.00  0.00            
ATOM    347  H   ASP A 204      19.851  27.120  24.164  1.00  0.00            
ATOM    348  CA  ASP A 204      19.004  29.095  24.184  1.00  0.00            
ATOM    349  HA  ASP A 204      18.115  29.343  23.602  1.00  0.00            
ATOM    350  CB  ASP A 204      18.627  28.678  25.618  1.00  0.00            
ATOM    351  HB2 ASP A 204      19.430  28.283  26.238  1.00  0.00            
ATOM    352  HB3 ASP A 204      18.384  29.536  26.245  1.00  0.00            
ATOM    353  CG  ASP A 204      17.555  27.552  25.725  1.00  0.00            
ATOM    354  OD1 ASP A 204      16.966  27.100  24.693  1.00  0.00            
ATOM    355  OD2 ASP A 204      17.202  27.165  26.817  1.00  0.00            
ATOM    356  C   ASP A 204      20.034  30.377  24.261  1.00  0.00            
ATOM    357  O   ASP A 204      19.580  31.523  24.363  1.00  0.00            
ATOM    358  N   LEU A 205      21.319  30.078  24.426  1.00  0.00            
ATOM    359  H   LEU A 205      21.553  29.111  24.600  1.00  0.00            
ATOM    360  CA  LEU A 205      22.406  31.080  24.518  1.00  0.00            
ATOM    361  HA  LEU A 205      22.074  31.965  25.060  1.00  0.00            
ATOM    362  CB  LEU A 205      23.599  30.432  25.226  1.00  0.00            
ATOM    363  HB2 LEU A 205      23.322  29.996  26.185  1.00  0.00            
ATOM    364  HB3 LEU A 205      23.922  29.572  24.639  1.00  0.00            
ATOM    365  CG  LEU A 205      24.698  31.410  25.655  1.00  0.00            
ATOM    366  HG  LEU A 205      24.847  32.243  24.967  1.00  0.00            
ATOM    367  CD1 LEU A 205      24.382  32.100  26.973  1.00  0.00            
ATOM    368 HD11 LEU A 205      23.535  32.782  26.896  1.00  0.00            
ATOM    369 HD12 LEU A 205      24.235  31.362  27.762  1.00  0.00            
ATOM    370 HD13 LEU A 205      25.261  32.698  27.216  1.00  0.00            
ATOM    371  CD2 LEU A 205      25.930  30.618  25.818  1.00  0.00            
ATOM    372 HD21 LEU A 205      26.034  29.974  24.944  1.00  0.00            
ATOM    373 HD22 LEU A 205      26.823  31.240  25.873  1.00  0.00            
ATOM    374 HD23 LEU A 205      25.814  29.948  26.670  1.00  0.00            
ATOM    375  C   LEU A 205      22.769  31.632  23.174  1.00  0.00            
ATOM    376  O   LEU A 205      22.763  32.809  22.984  1.00  0.00            
ATOM    377  N   LEU A 206      23.188  30.817  22.217  1.00  0.00            
ATOM    378  H   LEU A 206      23.160  29.820  22.380  1.00  0.00            
ATOM    379  CA  LEU A 206      23.540  31.244  20.821  1.00  0.00            
ATOM    380  HA  LEU A 206      23.997  32.231  20.897  1.00  0.00            
ATOM    381  CB  LEU A 206      24.593  30.263  20.291  1.00  0.00            
ATOM    382  HB2 LEU A 206      24.014  29.380  20.022  1.00  0.00            
ATOM    383  HB3 LEU A 206      25.080  30.604  19.377  1.00  0.00            
ATOM    384  CG  LEU A 206      25.768  29.927  21.319  1.00  0.00            
ATOM    385  HG  LEU A 206      25.350  29.336  22.134  1.00  0.00            
ATOM    386  CD1 LEU A 206      26.791  29.123  20.522  1.00  0.00            
ATOM    387 HD11 LEU A 206      27.631  28.769  21.119  1.00  0.00            
ATOM    388 HD12 LEU A 206      26.399  28.244  20.010  1.00  0.00            
ATOM    389 HD13 LEU A 206      27.180  29.808  19.768  1.00  0.00            
ATOM    390  CD2 LEU A 206      26.490  31.109  21.945  1.00  0.00            
ATOM    391 HD21 LEU A 206      27.029  31.665  21.178  1.00  0.00            
ATOM    392 HD22 LEU A 206      25.741  31.787  22.355  1.00  0.00            
ATOM    393 HD23 LEU A 206      27.139  30.688  22.713  1.00  0.00            
ATOM    394  C   LEU A 206      22.252  31.264  19.982  1.00  0.00            
ATOM    395  O   LEU A 206      21.523  30.258  20.043  1.00  0.00            
ATOM    396  N   PRO A 207      22.056  32.327  19.188  1.00  0.00            
ATOM    397  CD  PRO A 207      22.823  33.543  19.075  1.00  0.00            
ATOM    398  HD2 PRO A 207      23.856  33.283  18.845  1.00  0.00            
ATOM    399  HD3 PRO A 207      22.714  34.107  20.001  1.00  0.00            
ATOM    400  CG  PRO A 207      22.330  34.460  17.935  1.00  0.00            
ATOM    401  HG2 PRO A 207      22.822  34.261  16.983  1.00  0.00            
ATOM    402  HG3 PRO A 207      22.280  35.494  18.276  1.00  0.00            
ATOM    403  CB  PRO A 207      20.944  33.928  17.661  1.00  0.00            
ATOM    404  HB2 PRO A 207      20.631  34.151  16.642  1.00  0.00            
ATOM    405  HB3 PRO A 207      20.277  34.373  18.399  1.00  0.00            
ATOM    406  CA  PRO A 207      21.017  32.438  18.136  1.00  0.00            
ATOM    407  HA  PRO A 207      20.045  32.199  18.566  1.00  0.00            
ATOM    408  C   PRO A 207      21.347  31.504  16.970  1.00  0.00            
ATOM    409  O   PRO A 207      22.432  31.647  16.333  1.00  0.00            
ATOM    410  N   GLU A 208      20.489  30.526  16.649  1.00  0.00            
ATOM    411  H   GLU A 208      19.692  30.498  17.269  1.00  0.00            
ATOM    412  CA  GLU A 208      20.458  29.686  15.484  1.00  0.00            
ATOM    413  HA  GLU A 208      19.564  29.063  15.463  1.00  0.00            
ATOM    414  CB  GLU A 208      20.295  30.540  14.191  1.00  0.00            
ATOM    415  HB2 GLU A 208      21.064  31.311  14.137  1.00  0.00            
ATOM    416  HB3 GLU A 208      20.624  29.958  13.331  1.00  0.00            
ATOM    417  CG  GLU A 208      18.924  31.185  13.969  1.00  0.00            
ATOM    418  HG2 GLU A 208      18.910  32.038  14.649  1.00  0.00            
ATOM    419  HG3 GLU A 208      18.983  31.540  12.941  1.00  0.00            
ATOM    420  CD  GLU A 208      17.620  30.291  14.162  1.00  0.00            
ATOM    421  OE1 GLU A 208      17.229  29.479  13.305  1.00  0.00            
ATOM    422  OE2 GLU A 208      17.019  30.281  15.256  1.00  0.00            
ATOM    423  C   GLU A 208      21.520  28.737  15.302  1.00  0.00            
ATOM    424  O   GLU A 208      21.284  27.730  14.581  1.00  0.00            
ATOM    425  N   THR A 209      22.672  28.863  16.013  1.00  0.00            
ATOM    426  H   THR A 209      22.657  29.690  16.591  1.00  0.00            
ATOM    427  CA  THR A 209      23.943  28.192  15.667  1.00  0.00            
ATOM    428  HA  THR A 209      23.785  27.528  14.816  1.00  0.00            
ATOM    429  CB  THR A 209      24.974  29.217  15.199  1.00  0.00            
ATOM    430  HB  THR A 209      24.490  29.915  14.515  1.00  0.00            
ATOM    431  CG2 THR A 209      25.585  30.144  16.293  1.00  0.00            
ATOM    432 HG21 THR A 209      24.982  30.946  16.715  1.00  0.00            
ATOM    433 HG22 THR A 209      26.133  29.537  17.013  1.00  0.00            
ATOM    434 HG23 THR A 209      26.313  30.740  15.740  1.00  0.00            
ATOM    435  OG1 THR A 209      26.056  28.592  14.436  1.00  0.00            
ATOM    436  HG1 THR A 209      26.654  29.243  14.063  1.00  0.00            
ATOM    437  C   THR A 209      24.461  27.372  16.854  1.00  0.00            
ATOM    438  O   THR A 209      24.175  27.677  18.035  1.00  0.00            
ATOM    439  N   ILE A 210      25.371  26.399  16.628  1.00  0.00            
ATOM    440  H   ILE A 210      25.542  26.106  15.677  1.00  0.00            
ATOM    441  CA  ILE A 210      26.129  25.632  17.638  1.00  0.00            
ATOM    442  HA  ILE A 210      26.200  26.324  18.477  1.00  0.00            
ATOM    443  CB  ILE A 210      25.317  24.395  17.987  1.00  0.00            
ATOM    444  HB  ILE A 210      24.271  24.695  18.044  1.00  0.00            
ATOM    445  CG2 ILE A 210      25.289  23.415  16.860  1.00  0.00            
ATOM    446 HG21 ILE A 210      24.843  23.824  15.954  1.00  0.00            
ATOM    447 HG22 ILE A 210      26.203  22.870  16.625  1.00  0.00            
ATOM    448 HG23 ILE A 210      24.680  22.547  17.114  1.00  0.00            
ATOM    449  CG1 ILE A 210      25.650  23.687  19.323  1.00  0.00            
ATOM    450 HG12 ILE A 210      26.386  22.954  18.991  1.00  0.00            
ATOM    451 HG13 ILE A 210      26.067  24.386  20.049  1.00  0.00            
ATOM    452  CD1 ILE A 210      24.466  22.975  20.008  1.00  0.00            
ATOM    453 HD11 ILE A 210      23.985  22.338  19.268  1.00  0.00            
ATOM    454 HD12 ILE A 210      24.939  22.317  20.737  1.00  0.00            
ATOM    455 HD13 ILE A 210      23.826  23.711  20.496  1.00  0.00            
ATOM    456  C   ILE A 210      27.598  25.386  17.097  1.00  0.00            
ATOM    457  O   ILE A 210      27.918  25.456  15.949  1.00  0.00            
ATOM    458  N   PRO A 211      28.536  25.187  18.057  1.00  0.00            
ATOM    459  CD  PRO A 211      28.383  25.574  19.514  1.00  0.00            
ATOM    460  HD2 PRO A 211      28.217  24.660  20.084  1.00  0.00            
ATOM    461  HD3 PRO A 211      27.732  26.430  19.691  1.00  0.00            
ATOM    462  CG  PRO A 211      29.809  25.948  19.933  1.00  0.00            
ATOM    463  HG2 PRO A 211      30.006  25.922  21.004  1.00  0.00            
ATOM    464  HG3 PRO A 211      30.127  26.872  19.449  1.00  0.00            
ATOM    465  CB  PRO A 211      30.570  24.961  19.208  1.00  0.00            
ATOM    466  HB2 PRO A 211      30.540  23.997  19.715  1.00  0.00            
ATOM    467  HB3 PRO A 211      31.617  25.230  19.059  1.00  0.00            
ATOM    468  CA  PRO A 211      29.900  24.814  17.839  1.00  0.00            
ATOM    469  HA  PRO A 211      30.399  25.512  17.165  1.00  0.00            
ATOM    470  C   PRO A 211      30.072  23.423  17.307  1.00  0.00            
ATOM    471  O   PRO A 211      29.127  22.626  17.214  1.00  0.00            
ATOM    472  N   PRO A 212      31.302  23.049  16.848  1.00  0.00            
ATOM    473  CD  PRO A 212      32.432  24.003  16.563  1.00  0.00            
ATOM    474  HD2 PRO A 212      32.715  24.191  17.599  1.00  0.00            
ATOM    475  HD3 PRO A 212      32.169  24.936  16.062  1.00  0.00            
ATOM    476  CG  PRO A 212      33.456  23.287  15.698  1.00  0.00            
ATOM    477  HG2 PRO A 212      34.521  23.453  15.858  1.00  0.00            
ATOM    478  HG3 PRO A 212      33.226  23.511  14.658  1.00  0.00            
ATOM    479  CB  PRO A 212      33.087  21.879  16.018  1.00  0.00            
ATOM    480  HB2 PRO A 212      33.509  21.692  17.005  1.00  0.00            
ATOM    481  HB3 PRO A 212      33.420  21.134  15.294  1.00  0.00            
ATOM    482  CA  PRO A 212      31.587  21.788  16.260  1.00  0.00            
ATOM    483  HA  PRO A 212      31.016  21.807  15.331  1.00  0.00            
ATOM    484  C   PRO A 212      31.319  20.582  17.076  1.00  0.00            
ATOM    485  O   PRO A 212      31.501  20.611  18.295  1.00  0.00            
ATOM    486  N   PRO A 213      30.966  19.478  16.399  1.00  0.00            
ATOM    487  CD  PRO A 213      30.792  19.313  14.983  1.00  0.00            
ATOM    488  HD2 PRO A 213      31.516  19.899  14.419  1.00  0.00            
ATOM    489  HD3 PRO A 213      29.768  19.670  14.867  1.00  0.00            
ATOM    490  CG  PRO A 213      30.879  17.787  14.733  1.00  0.00            
ATOM    491  HG2 PRO A 213      31.930  17.505  14.669  1.00  0.00            
ATOM    492  HG3 PRO A 213      30.330  17.496  13.837  1.00  0.00            
ATOM    493  CB  PRO A 213      30.277  17.212  16.045  1.00  0.00            
ATOM    494  HB2 PRO A 213      30.635  16.235  16.369  1.00  0.00            
ATOM    495  HB3 PRO A 213      29.188  17.249  16.070  1.00  0.00            
ATOM    496  CA  PRO A 213      30.799  18.173  17.116  1.00  0.00            
ATOM    497  HA  PRO A 213      29.980  18.280  17.826  1.00  0.00            
ATOM    498  C   PRO A 213      32.036  17.546  17.788  1.00  0.00            
ATOM    499  O   PRO A 213      31.946  16.691  18.669  1.00  0.00            
ATOM    500  N   GLU A 214      33.238  17.873  17.356  1.00  0.00            
ATOM    501  H   GLU A 214      33.313  18.505  16.572  1.00  0.00            
ATOM    502  CA  GLU A 214      34.529  17.408  17.868  1.00  0.00            
ATOM    503  HA  GLU A 214      34.404  16.326  17.822  1.00  0.00            
ATOM    504  CB  GLU A 214      35.734  17.733  16.931  1.00  0.00            
ATOM    505  HB2 GLU A 214      36.684  17.298  17.241  1.00  0.00            
ATOM    506  HB3 GLU A 214      35.480  17.309  15.960  1.00  0.00            
ATOM    507  CG  GLU A 214      35.932  19.226  16.915  1.00  0.00            
ATOM    508  HG2 GLU A 214      35.050  19.799  16.630  1.00  0.00            
ATOM    509  HG3 GLU A 214      36.146  19.528  17.939  1.00  0.00            
ATOM    510  CD  GLU A 214      37.060  19.508  15.999  1.00  0.00            
ATOM    511  OE1 GLU A 214      38.219  19.528  16.441  1.00  0.00            
ATOM    512  OE2 GLU A 214      36.814  19.639  14.768  1.00  0.00            
ATOM    513  C   GLU A 214      34.769  17.802  19.359  1.00  0.00            
ATOM    514  O   GLU A 214      35.504  17.123  20.011  1.00  0.00            
ATOM    515  N   LEU A 215      34.146  18.903  19.854  1.00  0.00            
ATOM    516  H   LEU A 215      33.529  19.483  19.305  1.00  0.00            
ATOM    517  CA  LEU A 215      34.411  19.285  21.230  1.00  0.00            
ATOM    518  HA  LEU A 215      35.488  19.233  21.395  1.00  0.00            
ATOM    519  CB  LEU A 215      33.957  20.733  21.419  1.00  0.00            
ATOM    520  HB2 LEU A 215      32.887  20.624  21.246  1.00  0.00            
ATOM    521  HB3 LEU A 215      34.051  21.069  22.452  1.00  0.00            
ATOM    522  CG  LEU A 215      34.536  21.791  20.486  1.00  0.00            
ATOM    523  HG  LEU A 215      34.201  21.588  19.468  1.00  0.00            
ATOM    524  CD1 LEU A 215      34.021  23.247  20.755  1.00  0.00            
ATOM    525 HD11 LEU A 215      32.937  23.361  20.740  1.00  0.00            
ATOM    526 HD12 LEU A 215      34.455  23.740  21.626  1.00  0.00            
ATOM    527 HD13 LEU A 215      34.254  23.890  19.907  1.00  0.00            
ATOM    528  CD2 LEU A 215      36.022  21.862  20.513  1.00  0.00            
ATOM    529 HD21 LEU A 215      36.454  22.431  21.337  1.00  0.00            
ATOM    530 HD22 LEU A 215      36.526  20.918  20.305  1.00  0.00            
ATOM    531 HD23 LEU A 215      36.275  22.421  19.612  1.00  0.00            
ATOM    532  C   LEU A 215      33.812  18.353  22.318  1.00  0.00            
ATOM    533  O   LEU A 215      32.625  18.035  22.255  1.00  0.00            
ATOM    534  N   ASP A 216      34.633  18.040  23.302  1.00  0.00            
ATOM    535  H   ASP A 216      35.621  18.247  23.344  1.00  0.00            
ATOM    536  CA  ASP A 216      34.161  17.378  24.478  1.00  0.00            
ATOM    537  HA  ASP A 216      33.660  16.426  24.303  1.00  0.00            
ATOM    538  CB  ASP A 216      35.390  17.019  25.411  1.00  0.00            
ATOM    539  HB2 ASP A 216      36.026  17.856  25.698  1.00  0.00            
ATOM    540  HB3 ASP A 216      35.014  16.613  26.350  1.00  0.00            
ATOM    541  CG  ASP A 216      36.247  15.904  24.793  1.00  0.00            
ATOM    542  OD1 ASP A 216      35.820  15.140  23.959  1.00  0.00            
ATOM    543  OD2 ASP A 216      37.394  15.813  25.148  1.00  0.00            
ATOM    544  C   ASP A 216      33.221  18.287  25.343  1.00  0.00            
ATOM    545  O   ASP A 216      33.307  19.522  25.273  1.00  0.00            
ATOM    546  N   ASP A 217      32.340  17.591  26.129  1.00  0.00            
ATOM    547  H   ASP A 217      32.514  16.614  26.314  1.00  0.00            
ATOM    548  CA  ASP A 217      31.412  18.334  26.941  1.00  0.00            
ATOM    549  HA  ASP A 217      30.741  18.768  26.201  1.00  0.00            
ATOM    550  CB  ASP A 217      30.656  17.194  27.743  1.00  0.00            
ATOM    551  HB2 ASP A 217      31.342  16.719  28.444  1.00  0.00            
ATOM    552  HB3 ASP A 217      30.035  17.822  28.383  1.00  0.00            
ATOM    553  CG  ASP A 217      29.766  16.254  26.978  1.00  0.00            
ATOM    554  OD1 ASP A 217      29.657  16.382  25.749  1.00  0.00            
ATOM    555  OD2 ASP A 217      29.212  15.330  27.640  1.00  0.00            
ATOM    556  C   ASP A 217      32.032  19.361  27.977  1.00  0.00            
ATOM    557  O   ASP A 217      31.453  20.453  28.104  1.00  0.00            
ATOM    558  N   MET A 218      33.205  19.065  28.544  1.00  0.00            
ATOM    559  H   MET A 218      33.629  18.166  28.370  1.00  0.00            
ATOM    560  CA  MET A 218      33.967  20.020  29.421  1.00  0.00            
ATOM    561  HA  MET A 218      33.279  20.243  30.236  1.00  0.00            
ATOM    562  CB  MET A 218      35.192  19.425  30.108  1.00  0.00            
ATOM    563  HB2 MET A 218      36.122  19.480  29.544  1.00  0.00            
ATOM    564  HB3 MET A 218      35.259  19.956  31.057  1.00  0.00            
ATOM    565  CG  MET A 218      34.995  17.927  30.474  1.00  0.00            
ATOM    566  HG2 MET A 218      35.744  17.645  31.214  1.00  0.00            
ATOM    567  HG3 MET A 218      33.985  17.788  30.861  1.00  0.00            
ATOM    568  SD  MET A 218      35.210  16.707  29.153  1.00  0.00            
ATOM    569  CE  MET A 218      36.975  16.615  28.818  1.00  0.00            
ATOM    570  HE1 MET A 218      37.320  17.642  28.692  1.00  0.00            
ATOM    571  HE2 MET A 218      37.592  16.142  29.582  1.00  0.00            
ATOM    572  HE3 MET A 218      37.103  16.061  27.889  1.00  0.00            
ATOM    573  C   MET A 218      34.368  21.317  28.586  1.00  0.00            
ATOM    574  O   MET A 218      34.399  22.415  29.144  1.00  0.00            
ATOM    575  N   THR A 219      34.579  21.229  27.270  1.00  0.00            
ATOM    576  H   THR A 219      34.318  20.328  26.897  1.00  0.00            
ATOM    577  CA  THR A 219      35.013  22.279  26.331  1.00  0.00            
ATOM    578  HA  THR A 219      35.623  23.040  26.816  1.00  0.00            
ATOM    579  CB  THR A 219      35.764  21.736  25.016  1.00  0.00            
ATOM    580  HB  THR A 219      35.199  21.143  24.298  1.00  0.00            
ATOM    581  CG2 THR A 219      36.508  22.820  24.271  1.00  0.00            
ATOM    582 HG21 THR A 219      37.308  22.313  23.730  1.00  0.00            
ATOM    583 HG22 THR A 219      35.808  23.397  23.667  1.00  0.00            
ATOM    584 HG23 THR A 219      37.027  23.383  25.047  1.00  0.00            
ATOM    585  OG1 THR A 219      36.857  20.958  25.566  1.00  0.00            
ATOM    586  HG1 THR A 219      36.984  20.066  25.236  1.00  0.00            
ATOM    587  C   THR A 219      33.762  23.080  25.856  1.00  0.00            
ATOM    588  O   THR A 219      33.751  24.304  25.716  1.00  0.00            
ATOM    589  N   LEU A 220      32.627  22.480  25.687  1.00  0.00            
ATOM    590  H   LEU A 220      32.405  21.530  25.952  1.00  0.00            
ATOM    591  CA  LEU A 220      31.396  23.233  25.309  1.00  0.00            
ATOM    592  HA  LEU A 220      31.629  23.820  24.421  1.00  0.00            
ATOM    593  CB  LEU A 220      30.327  22.208  24.923  1.00  0.00            
ATOM    594  HB2 LEU A 220      30.223  21.513  25.757  1.00  0.00            
ATOM    595  HB3 LEU A 220      29.441  22.819  24.747  1.00  0.00            
ATOM    596  CG  LEU A 220      30.684  21.435  23.595  1.00  0.00            
ATOM    597  HG  LEU A 220      31.708  21.061  23.623  1.00  0.00            
ATOM    598  CD1 LEU A 220      29.796  20.215  23.543  1.00  0.00            
ATOM    599 HD11 LEU A 220      29.875  19.640  22.620  1.00  0.00            
ATOM    600 HD12 LEU A 220      30.075  19.586  24.388  1.00  0.00            
ATOM    601 HD13 LEU A 220      28.777  20.590  23.644  1.00  0.00            
ATOM    602  CD2 LEU A 220      30.379  22.309  22.360  1.00  0.00            
ATOM    603 HD21 LEU A 220      30.319  21.755  21.424  1.00  0.00            
ATOM    604 HD22 LEU A 220      29.427  22.741  22.667  1.00  0.00            
ATOM    605 HD23 LEU A 220      31.144  23.084  22.307  1.00  0.00            
ATOM    606  C   LEU A 220      31.000  24.124  26.493  1.00  0.00            
ATOM    607  O   LEU A 220      30.571  25.269  26.347  1.00  0.00            
ATOM    608  N   TRP A 221      31.179  23.660  27.753  1.00  0.00            
ATOM    609  H   TRP A 221      31.341  22.664  27.813  1.00  0.00            
ATOM    610  CA  TRP A 221      30.997  24.496  28.875  1.00  0.00            
ATOM    611  HA  TRP A 221      29.959  24.827  28.880  1.00  0.00            
ATOM    612  CB  TRP A 221      31.045  23.739  30.218  1.00  0.00            
ATOM    613  HB2 TRP A 221      32.028  23.299  30.391  1.00  0.00            
ATOM    614  HB3 TRP A 221      31.029  24.477  31.020  1.00  0.00            
ATOM    615  CG  TRP A 221      29.886  22.804  30.411  1.00  0.00            
ATOM    616  CD1 TRP A 221      30.035  21.458  30.453  1.00  0.00            
ATOM    617  HD1 TRP A 221      30.945  20.880  30.383  1.00  0.00            
ATOM    618  NE1 TRP A 221      28.810  20.881  30.839  1.00  0.00            
ATOM    619  HE1 TRP A 221      28.741  19.882  30.970  1.00  0.00            
ATOM    620  CE2 TRP A 221      27.769  21.779  30.878  1.00  0.00            
ATOM    621  CZ2 TRP A 221      26.370  21.675  31.060  1.00  0.00            
ATOM    622  HZ2 TRP A 221      25.907  20.711  31.213  1.00  0.00            
ATOM    623  CH2 TRP A 221      25.592  22.857  30.944  1.00  0.00            
ATOM    624  HH2 TRP A 221      24.559  23.000  31.223  1.00  0.00            
ATOM    625  CZ3 TRP A 221      26.215  24.051  30.665  1.00  0.00            
ATOM    626  HZ3 TRP A 221      25.589  24.924  30.558  1.00  0.00            
ATOM    627  CE3 TRP A 221      27.595  24.144  30.323  1.00  0.00            
ATOM    628  HE3 TRP A 221      28.047  25.062  29.977  1.00  0.00            
ATOM    629  CD2 TRP A 221      28.409  22.973  30.461  1.00  0.00            
ATOM    630  C   TRP A 221      31.982  25.755  28.861  1.00  0.00            
ATOM    631  O   TRP A 221      31.525  26.854  29.144  1.00  0.00            
ATOM    632  N   GLN A 222      33.292  25.527  28.579  1.00  0.00            
ATOM    633  H   GLN A 222      33.693  24.604  28.660  1.00  0.00            
ATOM    634  CA  GLN A 222      34.179  26.661  28.413  1.00  0.00            
ATOM    635  HA  GLN A 222      34.208  27.097  29.411  1.00  0.00            
ATOM    636  CB  GLN A 222      35.549  26.111  28.140  1.00  0.00            
ATOM    637  HB2 GLN A 222      35.726  25.384  28.933  1.00  0.00            
ATOM    638  HB3 GLN A 222      35.484  25.564  27.200  1.00  0.00            
ATOM    639  CG  GLN A 222      36.726  27.043  27.827  1.00  0.00            
ATOM    640  HG2 GLN A 222      37.548  26.368  27.590  1.00  0.00            
ATOM    641  HG3 GLN A 222      36.415  27.742  27.050  1.00  0.00            
ATOM    642  CD  GLN A 222      37.295  27.786  28.961  1.00  0.00            
ATOM    643  OE1 GLN A 222      38.357  27.518  29.468  1.00  0.00            
ATOM    644  NE2 GLN A 222      36.717  28.911  29.401  1.00  0.00            
ATOM    645 HE21 GLN A 222      37.055  29.399  30.219  1.00  0.00            
ATOM    646 HE22 GLN A 222      35.974  29.354  28.879  1.00  0.00            
ATOM    647  C   GLN A 222      33.702  27.742  27.418  1.00  0.00            
ATOM    648  O   GLN A 222      33.824  28.884  27.711  1.00  0.00            
ATOM    649  N   ILE A 223      33.114  27.450  26.300  1.00  0.00            
ATOM    650  H   ILE A 223      33.101  26.469  26.061  1.00  0.00            
ATOM    651  CA  ILE A 223      32.385  28.413  25.478  1.00  0.00            
ATOM    652  HA  ILE A 223      33.100  29.186  25.198  1.00  0.00            
ATOM    653  CB  ILE A 223      31.966  27.695  24.119  1.00  0.00            
ATOM    654  HB  ILE A 223      31.255  26.886  24.289  1.00  0.00            
ATOM    655  CG2 ILE A 223      31.233  28.698  23.230  1.00  0.00            
ATOM    656 HG21 ILE A 223      30.404  29.119  23.799  1.00  0.00            
ATOM    657 HG22 ILE A 223      31.948  29.513  23.116  1.00  0.00            
ATOM    658 HG23 ILE A 223      30.785  28.078  22.453  1.00  0.00            
ATOM    659  CG1 ILE A 223      33.190  27.156  23.310  1.00  0.00            
ATOM    660 HG12 ILE A 223      33.968  27.918  23.359  1.00  0.00            
ATOM    661 HG13 ILE A 223      33.539  26.245  23.797  1.00  0.00            
ATOM    662  CD1 ILE A 223      32.919  26.631  21.913  1.00  0.00            
ATOM    663 HD11 ILE A 223      33.794  26.222  21.407  1.00  0.00            
ATOM    664 HD12 ILE A 223      32.092  25.924  21.981  1.00  0.00            
ATOM    665 HD13 ILE A 223      32.663  27.504  21.313  1.00  0.00            
ATOM    666  C   ILE A 223      31.244  29.167  26.164  1.00  0.00            
ATOM    667  O   ILE A 223      31.124  30.362  26.173  1.00  0.00            
ATOM    668  N   VAL A 224      30.333  28.526  26.947  1.00  0.00            
ATOM    669  H   VAL A 224      30.372  27.519  26.994  1.00  0.00            
ATOM    670  CA  VAL A 224      29.273  29.243  27.732  1.00  0.00            
ATOM    671  HA  VAL A 224      28.644  29.721  26.982  1.00  0.00            
ATOM    672  CB  VAL A 224      28.326  28.307  28.577  1.00  0.00            
ATOM    673  HB  VAL A 224      28.940  27.705  29.248  1.00  0.00            
ATOM    674  CG1 VAL A 224      27.347  29.108  29.481  1.00  0.00            
ATOM    675 HG11 VAL A 224      26.706  29.727  28.853  1.00  0.00            
ATOM    676 HG12 VAL A 224      26.807  28.404  30.114  1.00  0.00            
ATOM    677 HG13 VAL A 224      27.925  29.831  30.057  1.00  0.00            
ATOM    678  CG2 VAL A 224      27.694  27.209  27.722  1.00  0.00            
ATOM    679 HG21 VAL A 224      28.251  26.362  27.323  1.00  0.00            
ATOM    680 HG22 VAL A 224      26.876  26.731  28.261  1.00  0.00            
ATOM    681 HG23 VAL A 224      27.181  27.754  26.930  1.00  0.00            
ATOM    682  C   VAL A 224      29.919  30.330  28.682  1.00  0.00            
ATOM    683  O   VAL A 224      29.585  31.502  28.571  1.00  0.00            
ATOM    684  N   ILE A 225      30.967  29.882  29.403  1.00  0.00            
ATOM    685  H   ILE A 225      31.238  28.912  29.479  1.00  0.00            
ATOM    686  CA  ILE A 225      31.689  30.701  30.372  1.00  0.00            
ATOM    687  HA  ILE A 225      31.087  31.138  31.169  1.00  0.00            
ATOM    688  CB  ILE A 225      32.681  29.777  31.131  1.00  0.00            
ATOM    689  HB  ILE A 225      32.823  28.921  30.473  1.00  0.00            
ATOM    690  CG2 ILE A 225      34.050  30.428  31.332  1.00  0.00            
ATOM    691 HG21 ILE A 225      34.782  29.805  31.846  1.00  0.00            
ATOM    692 HG22 ILE A 225      34.447  30.655  30.342  1.00  0.00            
ATOM    693 HG23 ILE A 225      34.012  31.394  31.835  1.00  0.00            
ATOM    694  CG1 ILE A 225      31.910  29.184  32.361  1.00  0.00            
ATOM    695 HG12 ILE A 225      31.457  30.063  32.819  1.00  0.00            
ATOM    696 HG13 ILE A 225      31.094  28.605  31.928  1.00  0.00            
ATOM    697  CD1 ILE A 225      32.834  28.357  33.326  1.00  0.00            
ATOM    698 HD11 ILE A 225      33.741  28.867  33.651  1.00  0.00            
ATOM    699 HD12 ILE A 225      32.262  28.129  34.225  1.00  0.00            
ATOM    700 HD13 ILE A 225      33.220  27.456  32.850  1.00  0.00            
ATOM    701  C   ILE A 225      32.387  31.838  29.688  1.00  0.00            
ATOM    702  O   ILE A 225      32.302  32.933  30.187  1.00  0.00            
ATOM    703  N   ASN A 226      32.910  31.681  28.460  1.00  0.00            
ATOM    704  H   ASN A 226      32.908  30.765  28.031  1.00  0.00            
ATOM    705  CA  ASN A 226      33.437  32.745  27.735  1.00  0.00            
ATOM    706  HA  ASN A 226      34.197  33.215  28.358  1.00  0.00            
ATOM    707  CB  ASN A 226      34.032  32.060  26.482  1.00  0.00            
ATOM    708  HB2 ASN A 226      33.343  31.343  26.037  1.00  0.00            
ATOM    709  HB3 ASN A 226      34.121  32.881  25.772  1.00  0.00            
ATOM    710  CG  ASN A 226      35.376  31.386  26.749  1.00  0.00            
ATOM    711  OD1 ASN A 226      35.854  31.218  27.888  1.00  0.00            
ATOM    712  ND2 ASN A 226      36.073  31.104  25.673  1.00  0.00            
ATOM    713 HD21 ASN A 226      36.910  30.593  25.915  1.00  0.00            
ATOM    714 HD22 ASN A 226      35.815  31.430  24.752  1.00  0.00            
ATOM    715  C   ASN A 226      32.376  33.765  27.297  1.00  0.00            
ATOM    716  O   ASN A 226      32.738  34.914  27.015  1.00  0.00            
ATOM    717  N   ILE A 227      31.186  33.275  27.001  1.00  0.00            
ATOM    718  H   ILE A 227      31.033  32.277  27.024  1.00  0.00            
ATOM    719  CA  ILE A 227      30.084  34.162  26.573  1.00  0.00            
ATOM    720  HA  ILE A 227      30.526  34.847  25.850  1.00  0.00            
ATOM    721  CB  ILE A 227      29.119  33.314  25.693  1.00  0.00            
ATOM    722  HB  ILE A 227      29.004  32.363  26.213  1.00  0.00            
ATOM    723  CG2 ILE A 227      27.781  33.985  25.576  1.00  0.00            
ATOM    724 HG21 ILE A 227      27.352  34.025  26.577  1.00  0.00            
ATOM    725 HG22 ILE A 227      27.871  34.950  25.076  1.00  0.00            
ATOM    726 HG23 ILE A 227      27.082  33.358  25.022  1.00  0.00            
ATOM    727  CG1 ILE A 227      29.657  32.976  24.266  1.00  0.00            
ATOM    728 HG12 ILE A 227      30.655  32.581  24.455  1.00  0.00            
ATOM    729 HG13 ILE A 227      29.027  32.232  23.778  1.00  0.00            
ATOM    730  CD1 ILE A 227      29.882  34.101  23.258  1.00  0.00            
ATOM    731 HD11 ILE A 227      30.082  35.071  23.712  1.00  0.00            
ATOM    732 HD12 ILE A 227      30.729  33.777  22.653  1.00  0.00            
ATOM    733 HD13 ILE A 227      28.920  34.278  22.775  1.00  0.00            
ATOM    734  C   ILE A 227      29.361  35.008  27.669  1.00  0.00            
ATOM    735  O   ILE A 227      29.020  36.171  27.492  1.00  0.00            
ATOM    736  N   LEU A 228      29.461  34.457  28.832  1.00  0.00            
ATOM    737  H   LEU A 228      29.464  33.448  28.834  1.00  0.00            
ATOM    738  CA  LEU A 228      29.049  35.173  30.085  1.00  0.00            
ATOM    739  HA  LEU A 228      28.377  35.965  29.751  1.00  0.00            
ATOM    740  CB  LEU A 228      28.234  34.188  30.922  1.00  0.00            
ATOM    741  HB2 LEU A 228      28.964  33.501  31.351  1.00  0.00            
ATOM    742  HB3 LEU A 228      27.873  34.856  31.704  1.00  0.00            
ATOM    743  CG  LEU A 228      27.038  33.611  30.137  1.00  0.00            
ATOM    744  HG  LEU A 228      27.426  33.049  29.287  1.00  0.00            
ATOM    745  CD1 LEU A 228      26.322  32.633  31.064  1.00  0.00            
ATOM    746 HD11 LEU A 228      25.426  32.214  30.606  1.00  0.00            
ATOM    747 HD12 LEU A 228      26.990  31.870  31.464  1.00  0.00            
ATOM    748 HD13 LEU A 228      26.007  33.186  31.949  1.00  0.00            
ATOM    749  CD2 LEU A 228      25.972  34.688  29.612  1.00  0.00            
ATOM    750 HD21 LEU A 228      25.544  35.239  30.449  1.00  0.00            
ATOM    751 HD22 LEU A 228      26.350  35.511  29.006  1.00  0.00            
ATOM    752 HD23 LEU A 228      25.185  34.149  29.084  1.00  0.00            
ATOM    753  C   LEU A 228      30.185  35.879  30.804  1.00  0.00            
ATOM    754  O   LEU A 228      29.919  36.364  31.847  1.00  0.00            
ATOM    755  N   SER A 229      31.398  35.979  30.164  1.00  0.00            
ATOM    756  H   SER A 229      31.524  35.534  29.266  1.00  0.00            
ATOM    757  CA  SER A 229      32.537  36.802  30.601  1.00  0.00            
ATOM    758  HA  SER A 229      33.358  36.558  29.926  1.00  0.00            
ATOM    759  CB  SER A 229      32.275  38.251  30.377  1.00  0.00            
ATOM    760  HB2 SER A 229      32.047  38.429  29.327  1.00  0.00            
ATOM    761  HB3 SER A 229      31.441  38.564  31.006  1.00  0.00            
ATOM    762  OG  SER A 229      33.298  39.152  30.709  1.00  0.00            
ATOM    763  HG  SER A 229      33.188  39.457  31.613  1.00  0.00            
ATOM    764  C   SER A 229      32.989  36.566  32.025  1.00  0.00            
ATOM    765  O   SER A 229      33.216  37.483  32.786  1.00  0.00            
ATOM    766  N   GLU A 230      33.110  35.272  32.394  1.00  0.00            
ATOM    767  H   GLU A 230      33.174  34.569  31.672  1.00  0.00            
ATOM    768  CA  GLU A 230      33.292  34.900  33.815  1.00  0.00            
ATOM    769  HA  GLU A 230      33.007  35.718  34.477  1.00  0.00            
ATOM    770  CB  GLU A 230      32.323  33.705  33.979  1.00  0.00            
ATOM    771  HB2 GLU A 230      31.298  34.012  33.776  1.00  0.00            
ATOM    772  HB3 GLU A 230      32.769  32.994  33.283  1.00  0.00            
ATOM    773  CG  GLU A 230      32.546  33.152  35.418  1.00  0.00            
ATOM    774  HG2 GLU A 230      32.365  32.078  35.440  1.00  0.00            
ATOM    775  HG3 GLU A 230      33.555  33.329  35.789  1.00  0.00            
ATOM    776  CD  GLU A 230      31.599  33.805  36.444  1.00  0.00            
ATOM    777  OE1 GLU A 230      31.229  34.991  36.293  1.00  0.00            
ATOM    778  OE2 GLU A 230      31.289  33.191  37.493  1.00  0.00            
ATOM    779  C   GLU A 230      34.788  34.635  34.080  1.00  0.00            
ATOM    780  O   GLU A 230      35.364  33.869  33.271  1.00  0.00            
ATOM    781  N   NME A 231      35.390  35.180  35.079  1.00  0.00            
ATOM    782  H   NME A 231      34.790  35.819  35.582  1.00  0.00            
ATOM    783  CH3 NME A 231      36.783  35.174  35.330  1.00  0.00            
ATOM    784 HH31 NME A 231      37.272  35.709  34.515  1.00  0.00            
ATOM    785 HH32 NME A 231      37.105  35.586  36.285  1.00  0.00            
ATOM    786 HH33 NME A 231      37.163  34.156  35.249  1.00  0.00            
TER
HETATM  787  C1  LIG B   1      28.763  32.315  19.070  1.00  0.00            
HETATM  788  C2  LIG B   1      28.426  33.363  19.908  1.00  0.00            
HETATM  789  O1  LIG B   1      23.880  36.786  19.805  1.00  0.00            
HETATM  790  O2  LIG B   1      31.307  28.535  17.376  1.00  0.00            
HETATM  791  O3  LIG B   1      32.993  30.845  20.969  1.00  0.00            
HETATM  792  C3  LIG B   1      32.014  30.629  20.125  1.00  0.00            
HETATM  793  C4  LIG B   1      32.066  29.532  19.233  1.00  0.00            
HETATM  794  C5  LIG B   1      31.083  29.473  18.260  1.00  0.00            
HETATM  795  C6  LIG B   1      29.978  30.268  18.245  1.00  0.00            
HETATM  796  C7  LIG B   1      29.902  31.334  19.108  1.00  0.00            
HETATM  797  C8  LIG B   1      30.892  31.539  20.075  1.00  0.00            
HETATM  798  C9  LIG B   1      27.155  34.299  19.821  1.00  0.00            
HETATM  799  C10 LIG B   1      26.450  34.501  18.645  1.00  0.00            
HETATM  800  C11 LIG B   1      25.427  35.478  18.603  1.00  0.00            
HETATM  801  C12 LIG B   1      24.895  35.915  19.787  1.00  0.00            
HETATM  802  C13 LIG B   1      25.465  35.549  21.004  1.00  0.00            
HETATM  803  C14 LIG B   1      26.633  34.768  21.042  1.00  0.00            
HETATM  804  H1  LIG B   1      23.565  36.985  18.906  1.00  0.00            
HETATM  805  H2  LIG B   1      30.489  28.463  16.856  1.00  0.00            
HETATM  806  H3  LIG B   1      33.714  30.215  20.793  1.00  0.00            
HETATM  807  H4  LIG B   1      30.776  32.328  20.813  1.00  0.00            
HETATM  808  H5  LIG B   1      29.183  30.136  17.517  1.00  0.00            
HETATM  809  H6  LIG B   1      32.925  28.866  19.246  1.00  0.00            
HETATM  810  H7  LIG B   1      28.023  31.959  18.356  1.00  0.00            
HETATM  811  H8  LIG B   1      29.247  33.709  20.532  1.00  0.00            
HETATM  812  H9  LIG B   1      26.718  33.980  17.730  1.00  0.00            
HETATM  813  H10 LIG B   1      24.933  35.772  17.681  1.00  0.00            
HETATM  814  H11 LIG B   1      25.041  35.984  21.904  1.00  0.00            
HETATM  815  H12 LIG B   1      27.097  34.541  21.997  1.00  0.00            
TER
ENDMDL
MODEL        6
REMARK RMSD=1.194278
ATOM      1  N   GLY A 183      25.652  33.706  37.635  1.00  0.00            
ATOM      2  H1  GLY A 183      25.291  32.855  38.042  1.00  0.00            
ATOM      3  H2  GLY A 183      25.269  33.971  36.738  1.00  0.00            
ATOM      4  H3  GLY A 183      25.336  34.401  38.294  1.00  0.00            
ATOM      5  CA  GLY A 183      27.127  33.534  37.534  1.00  0.00            
ATOM      6  HA2 GLY A 183      27.517  34.391  36.985  1.00  0.00            
ATOM      7  HA3 GLY A 183      27.608  33.491  38.511  1.00  0.00            
ATOM      8  C   GLY A 183      27.414  32.344  36.719  1.00  0.00            
ATOM      9  O   GLY A 183      26.751  31.278  36.792  1.00  0.00            
ATOM     10  N   PRO A 184      28.533  32.393  35.882  1.00  0.00            
ATOM     11  CD  PRO A 184      29.546  33.426  35.702  1.00  0.00            
ATOM     12  HD2 PRO A 184      30.354  33.433  36.433  1.00  0.00            
ATOM     13  HD3 PRO A 184      29.100  34.417  35.798  1.00  0.00            
ATOM     14  CG  PRO A 184      30.040  33.274  34.214  1.00  0.00            
ATOM     15  HG2 PRO A 184      30.994  33.692  33.894  1.00  0.00            
ATOM     16  HG3 PRO A 184      29.235  33.741  33.645  1.00  0.00            
ATOM     17  CB  PRO A 184      29.991  31.743  34.038  1.00  0.00            
ATOM     18  HB2 PRO A 184      31.004  31.458  34.323  1.00  0.00            
ATOM     19  HB3 PRO A 184      29.807  31.452  33.004  1.00  0.00            
ATOM     20  CA  PRO A 184      28.934  31.275  35.058  1.00  0.00            
ATOM     21  HA  PRO A 184      28.094  31.067  34.395  1.00  0.00            
ATOM     22  C   PRO A 184      29.324  29.968  35.723  1.00  0.00            
ATOM     23  O   PRO A 184      28.999  28.918  35.115  1.00  0.00            
ATOM     24  N   TYR A 185      30.099  30.048  36.819  1.00  0.00            
ATOM     25  H   TYR A 185      30.282  30.904  37.322  1.00  0.00            
ATOM     26  CA  TYR A 185      30.715  28.903  37.550  1.00  0.00            
ATOM     27  HA  TYR A 185      31.093  28.220  36.789  1.00  0.00            
ATOM     28  CB  TYR A 185      31.911  29.361  38.513  1.00  0.00            
ATOM     29  HB2 TYR A 185      31.528  29.902  39.378  1.00  0.00            
ATOM     30  HB3 TYR A 185      32.253  28.411  38.924  1.00  0.00            
ATOM     31  CG  TYR A 185      33.010  30.182  37.886  1.00  0.00            
ATOM     32  CD1 TYR A 185      33.066  31.622  37.973  1.00  0.00            
ATOM     33  HD1 TYR A 185      32.338  32.179  38.544  1.00  0.00            
ATOM     34  CE1 TYR A 185      34.130  32.348  37.345  1.00  0.00            
ATOM     35  HE1 TYR A 185      34.258  33.412  37.478  1.00  0.00            
ATOM     36  CZ  TYR A 185      35.024  31.638  36.558  1.00  0.00            
ATOM     37  OH  TYR A 185      35.969  32.283  35.806  1.00  0.00            
ATOM     38  HH  TYR A 185      36.455  31.563  35.397  1.00  0.00            
ATOM     39  CE2 TYR A 185      34.939  30.250  36.461  1.00  0.00            
ATOM     40  HE2 TYR A 185      35.625  29.745  35.796  1.00  0.00            
ATOM     41  CD2 TYR A 185      33.964  29.490  37.096  1.00  0.00            
ATOM     42  HD2 TYR A 185      33.882  28.425  36.940  1.00  0.00            
ATOM     43  C   TYR A 185      29.640  28.183  38.294  1.00  0.00            
ATOM     44  O   TYR A 185      29.328  27.030  37.927  1.00  0.00            
ATOM     45  N   THR A 186      28.815  28.802  39.204  1.00  0.00            
ATOM     46  H   THR A 186      29.167  29.706  39.487  1.00  0.00            
ATOM     47  CA  THR A 186      27.609  28.252  39.829  1.00  0.00            
ATOM     48  HA  THR A 186      27.950  27.291  40.211  1.00  0.00            
ATOM     49  CB  THR A 186      27.034  29.090  41.011  1.00  0.00            
ATOM     50  HB  THR A 186      26.220  28.476  41.396  1.00  0.00            
ATOM     51  CG2 THR A 186      27.978  29.350  42.166  1.00  0.00            
ATOM     52 HG21 THR A 186      27.886  28.526  42.873  1.00  0.00            
ATOM     53 HG22 THR A 186      29.013  29.378  41.823  1.00  0.00            
ATOM     54 HG23 THR A 186      27.672  30.195  42.782  1.00  0.00            
ATOM     55  OG1 THR A 186      26.572  30.347  40.547  1.00  0.00            
ATOM     56  HG1 THR A 186      25.696  30.195  40.184  1.00  0.00            
ATOM     57  C   THR A 186      26.517  27.688  38.873  1.00  0.00            
ATOM     58  O   THR A 186      25.776  26.735  39.219  1.00  0.00            
ATOM     59  N   PHE A 187      26.473  28.280  37.646  1.00  0.00            
ATOM     60  H   PHE A 187      27.077  29.039  37.363  1.00  0.00            
ATOM     61  CA  PHE A 187      25.597  27.737  36.501  1.00  0.00            
ATOM     62  HA  PHE A 187      24.655  27.602  37.033  1.00  0.00            
ATOM     63  CB  PHE A 187      25.358  28.746  35.381  1.00  0.00            
ATOM     64  HB2 PHE A 187      24.713  29.574  35.676  1.00  0.00            
ATOM     65  HB3 PHE A 187      26.313  29.137  35.031  1.00  0.00            
ATOM     66  CG  PHE A 187      24.582  28.235  34.146  1.00  0.00            
ATOM     67  CD1 PHE A 187      25.349  27.901  32.986  1.00  0.00            
ATOM     68  HD1 PHE A 187      26.428  27.885  33.035  1.00  0.00            
ATOM     69  CE1 PHE A 187      24.628  27.782  31.720  1.00  0.00            
ATOM     70  HE1 PHE A 187      25.139  27.597  30.787  1.00  0.00            
ATOM     71  CZ  PHE A 187      23.231  27.903  31.664  1.00  0.00            
ATOM     72  HZ  PHE A 187      22.754  27.849  30.696  1.00  0.00            
ATOM     73  CE2 PHE A 187      22.518  28.340  32.765  1.00  0.00            
ATOM     74  HE2 PHE A 187      21.447  28.485  32.745  1.00  0.00            
ATOM     75  CD2 PHE A 187      23.192  28.512  33.997  1.00  0.00            
ATOM     76  HD2 PHE A 187      22.661  28.912  34.849  1.00  0.00            
ATOM     77  C   PHE A 187      26.082  26.426  36.010  1.00  0.00            
ATOM     78  O   PHE A 187      25.347  25.406  36.068  1.00  0.00            
ATOM     79  N   VAL A 188      27.357  26.350  35.628  1.00  0.00            
ATOM     80  H   VAL A 188      27.927  27.174  35.493  1.00  0.00            
ATOM     81  CA  VAL A 188      27.987  25.073  35.349  1.00  0.00            
ATOM     82  HA  VAL A 188      27.356  24.563  34.622  1.00  0.00            
ATOM     83  CB  VAL A 188      29.426  25.224  34.741  1.00  0.00            
ATOM     84  HB  VAL A 188      30.122  25.895  35.247  1.00  0.00            
ATOM     85  CG1 VAL A 188      30.181  23.874  34.558  1.00  0.00            
ATOM     86 HG11 VAL A 188      30.368  23.505  35.566  1.00  0.00            
ATOM     87 HG12 VAL A 188      29.556  23.106  34.101  1.00  0.00            
ATOM     88 HG13 VAL A 188      31.135  23.925  34.034  1.00  0.00            
ATOM     89  CG2 VAL A 188      29.275  25.894  33.414  1.00  0.00            
ATOM     90 HG21 VAL A 188      28.425  25.517  32.844  1.00  0.00            
ATOM     91 HG22 VAL A 188      29.222  26.964  33.613  1.00  0.00            
ATOM     92 HG23 VAL A 188      30.214  25.767  32.876  1.00  0.00            
ATOM     93  C   VAL A 188      27.866  24.110  36.521  1.00  0.00            
ATOM     94  O   VAL A 188      27.525  22.962  36.311  1.00  0.00            
ATOM     95  N   GLN A 189      28.228  24.534  37.743  1.00  0.00            
ATOM     96  H   GLN A 189      28.636  25.459  37.751  1.00  0.00            
ATOM     97  CA  GLN A 189      28.350  23.602  38.902  1.00  0.00            
ATOM     98  HA  GLN A 189      29.053  22.830  38.588  1.00  0.00            
ATOM     99  CB  GLN A 189      28.844  24.353  40.120  1.00  0.00            
ATOM    100  HB2 GLN A 189      28.431  25.361  40.147  1.00  0.00            
ATOM    101  HB3 GLN A 189      28.499  23.969  41.080  1.00  0.00            
ATOM    102  CG  GLN A 189      30.388  24.550  40.206  1.00  0.00            
ATOM    103  HG2 GLN A 189      30.771  23.530  40.203  1.00  0.00            
ATOM    104  HG3 GLN A 189      30.795  25.187  39.420  1.00  0.00            
ATOM    105  CD  GLN A 189      30.891  25.329  41.491  1.00  0.00            
ATOM    106  OE1 GLN A 189      30.191  25.994  42.267  1.00  0.00            
ATOM    107  NE2 GLN A 189      32.149  25.302  41.822  1.00  0.00            
ATOM    108 HE21 GLN A 189      32.567  25.777  42.609  1.00  0.00            
ATOM    109 HE22 GLN A 189      32.849  24.874  41.234  1.00  0.00            
ATOM    110  C   GLN A 189      26.981  22.908  39.140  1.00  0.00            
ATOM    111  O   GLN A 189      26.937  21.699  39.434  1.00  0.00            
ATOM    112  N   GLN A 190      25.859  23.579  38.922  1.00  0.00            
ATOM    113  H   GLN A 190      25.899  24.588  38.934  1.00  0.00            
ATOM    114  CA  GLN A 190      24.608  22.842  38.949  1.00  0.00            
ATOM    115  HA  GLN A 190      24.659  22.175  39.810  1.00  0.00            
ATOM    116  CB  GLN A 190      23.407  23.851  39.110  1.00  0.00            
ATOM    117  HB2 GLN A 190      23.558  24.323  40.081  1.00  0.00            
ATOM    118  HB3 GLN A 190      23.535  24.671  38.403  1.00  0.00            
ATOM    119  CG  GLN A 190      22.000  23.284  39.053  1.00  0.00            
ATOM    120  HG2 GLN A 190      21.301  24.041  39.410  1.00  0.00            
ATOM    121  HG3 GLN A 190      21.769  22.989  38.029  1.00  0.00            
ATOM    122  CD  GLN A 190      21.582  22.125  40.048  1.00  0.00            
ATOM    123  OE1 GLN A 190      22.221  21.722  40.997  1.00  0.00            
ATOM    124  NE2 GLN A 190      20.309  21.780  40.054  1.00  0.00            
ATOM    125 HE21 GLN A 190      19.907  21.171  40.753  1.00  0.00            
ATOM    126 HE22 GLN A 190      19.758  21.951  39.226  1.00  0.00            
ATOM    127  C   GLN A 190      24.429  21.803  37.805  1.00  0.00            
ATOM    128  O   GLN A 190      24.120  20.628  38.080  1.00  0.00            
ATOM    129  N   HIE A 191      24.607  22.233  36.566  1.00  0.00            
ATOM    130  H   HIE A 191      25.072  23.114  36.399  1.00  0.00            
ATOM    131  CA  HIE A 191      24.339  21.413  35.402  1.00  0.00            
ATOM    132  HA  HIE A 191      23.292  21.115  35.349  1.00  0.00            
ATOM    133  CB  HIE A 191      24.593  22.233  34.090  1.00  0.00            
ATOM    134  HB2 HIE A 191      25.506  22.822  34.187  1.00  0.00            
ATOM    135  HB3 HIE A 191      24.826  21.535  33.287  1.00  0.00            
ATOM    136  CG  HIE A 191      23.324  23.023  33.729  1.00  0.00            
ATOM    137  ND1 HIE A 191      21.996  22.591  33.790  1.00  0.00            
ATOM    138  CE1 HIE A 191      21.244  23.730  33.646  1.00  0.00            
ATOM    139  HE1 HIE A 191      20.167  23.767  33.716  1.00  0.00            
ATOM    140  NE2 HIE A 191      22.067  24.759  33.477  1.00  0.00            
ATOM    141  HE2 HIE A 191      21.757  25.720  33.515  1.00  0.00            
ATOM    142  CD2 HIE A 191      23.389  24.347  33.467  1.00  0.00            
ATOM    143  HD2 HIE A 191      24.304  24.918  33.402  1.00  0.00            
ATOM    144  C   HIE A 191      25.267  20.200  35.325  1.00  0.00            
ATOM    145  O   HIE A 191      24.976  19.147  34.713  1.00  0.00            
ATOM    146  N   LEU A 192      26.336  20.239  36.066  1.00  0.00            
ATOM    147  H   LEU A 192      26.667  21.158  36.325  1.00  0.00            
ATOM    148  CA  LEU A 192      27.209  19.026  36.372  1.00  0.00            
ATOM    149  HA  LEU A 192      27.313  18.532  35.406  1.00  0.00            
ATOM    150  CB  LEU A 192      28.585  19.421  36.932  1.00  0.00            
ATOM    151  HB2 LEU A 192      28.387  20.256  37.602  1.00  0.00            
ATOM    152  HB3 LEU A 192      29.116  18.567  37.353  1.00  0.00            
ATOM    153  CG  LEU A 192      29.502  20.075  35.852  1.00  0.00            
ATOM    154  HG  LEU A 192      29.102  21.023  35.490  1.00  0.00            
ATOM    155  CD1 LEU A 192      30.795  20.387  36.600  1.00  0.00            
ATOM    156 HD11 LEU A 192      30.505  21.105  37.367  1.00  0.00            
ATOM    157 HD12 LEU A 192      31.249  19.542  37.117  1.00  0.00            
ATOM    158 HD13 LEU A 192      31.490  20.774  35.854  1.00  0.00            
ATOM    159  CD2 LEU A 192      29.818  19.178  34.632  1.00  0.00            
ATOM    160 HD21 LEU A 192      30.052  18.180  35.001  1.00  0.00            
ATOM    161 HD22 LEU A 192      29.010  19.105  33.904  1.00  0.00            
ATOM    162 HD23 LEU A 192      30.658  19.498  34.014  1.00  0.00            
ATOM    163  C   LEU A 192      26.536  17.927  37.256  1.00  0.00            
ATOM    164  O   LEU A 192      26.523  16.743  36.996  1.00  0.00            
ATOM    165  N   MET A 193      25.828  18.285  38.384  1.00  0.00            
ATOM    166  H   MET A 193      25.705  19.278  38.513  1.00  0.00            
ATOM    167  CA  MET A 193      25.344  17.378  39.431  1.00  0.00            
ATOM    168  HA  MET A 193      26.161  16.728  39.747  1.00  0.00
[truncated: 308,877 more chars]
