# Supplementary material for: Quercetin 3,5,7,3′,4′-pentamethyl ether from Kaempferia parviflora directly and effectively activates human SIRT1
Source: Commun Biol. 2021 Feb 19;4:209. doi: 10.1038/s42003-021-01705-1 (PMC7896056; doi:10.1038/s42003-021-01705-1)
Supplement: Supplementary file 5 — Supplementary Data 3 [file 42003_2021_1705_MOESM5_ESM.zip › Supplementary Data 3/Supplementary Fig.4/KPMF-8/center_000001_100032.renum.pdb]

ATOM      1  N   GLY A 183      -5.840   7.422 -10.187  1.00  0.00            
ATOM      2  H1  GLY A 183      -6.047   6.433 -10.192  1.00  0.00            
ATOM      3  H2  GLY A 183      -6.278   7.749 -11.036  1.00  0.00            
ATOM      4  H3  GLY A 183      -6.231   7.814  -9.343  1.00  0.00            
ATOM      5  CA  GLY A 183      -4.353   7.539 -10.170  1.00  0.00            
ATOM      6  HA2 GLY A 183      -3.931   7.134 -11.090  1.00  0.00            
ATOM      7  HA3 GLY A 183      -4.205   8.619 -10.173  1.00  0.00            
ATOM      8  C   GLY A 183      -3.833   6.947  -8.883  1.00  0.00            
ATOM      9  O   GLY A 183      -4.547   6.936  -7.900  1.00  0.00            
ATOM     10  N   PRO A 184      -2.631   6.368  -8.853  1.00  0.00            
ATOM     11  CD  PRO A 184      -1.722   6.250 -10.001  1.00  0.00            
ATOM     12  HD2 PRO A 184      -1.129   7.164  -9.990  1.00  0.00            
ATOM     13  HD3 PRO A 184      -2.192   6.009 -10.956  1.00  0.00            
ATOM     14  CG  PRO A 184      -0.760   5.071  -9.671  1.00  0.00            
ATOM     15  HG2 PRO A 184       0.181   5.237 -10.196  1.00  0.00            
ATOM     16  HG3 PRO A 184      -1.157   4.078  -9.875  1.00  0.00            
ATOM     17  CB  PRO A 184      -0.645   5.229  -8.164  1.00  0.00            
ATOM     18  HB2 PRO A 184       0.104   5.985  -7.925  1.00  0.00            
ATOM     19  HB3 PRO A 184      -0.353   4.328  -7.626  1.00  0.00            
ATOM     20  CA  PRO A 184      -2.066   5.674  -7.710  1.00  0.00            
ATOM     21  HA  PRO A 184      -2.643   4.790  -7.438  1.00  0.00            
ATOM     22  C   PRO A 184      -1.987   6.524  -6.456  1.00  0.00            
ATOM     23  O   PRO A 184      -2.393   6.007  -5.413  1.00  0.00            
ATOM     24  N   TYR A 185      -1.617   7.801  -6.494  1.00  0.00            
ATOM     25  H   TYR A 185      -1.398   8.178  -7.406  1.00  0.00            
ATOM     26  CA  TYR A 185      -1.511   8.647  -5.346  1.00  0.00            
ATOM     27  HA  TYR A 185      -0.982   8.239  -4.485  1.00  0.00            
ATOM     28  CB  TYR A 185      -0.742   9.924  -5.760  1.00  0.00            
ATOM     29  HB2 TYR A 185       0.194   9.567  -6.192  1.00  0.00            
ATOM     30  HB3 TYR A 185      -1.201  10.419  -6.616  1.00  0.00            
ATOM     31  CG  TYR A 185      -0.412  10.946  -4.677  1.00  0.00            
ATOM     32  CD1 TYR A 185       0.537  10.624  -3.674  1.00  0.00            
ATOM     33  HD1 TYR A 185       1.122   9.716  -3.638  1.00  0.00            
ATOM     34  CE1 TYR A 185       0.791  11.504  -2.633  1.00  0.00            
ATOM     35  HE1 TYR A 185       1.451  11.125  -1.867  1.00  0.00            
ATOM     36  CZ  TYR A 185       0.074  12.697  -2.517  1.00  0.00            
ATOM     37  OH  TYR A 185       0.146  13.543  -1.405  1.00  0.00            
ATOM     38  HH  TYR A 185      -0.695  14.005  -1.377  1.00  0.00            
ATOM     39  CE2 TYR A 185      -0.814  13.110  -3.514  1.00  0.00            
ATOM     40  HE2 TYR A 185      -1.163  14.132  -3.537  1.00  0.00            
ATOM     41  CD2 TYR A 185      -1.098  12.212  -4.524  1.00  0.00            
ATOM     42  HD2 TYR A 185      -1.852  12.395  -5.277  1.00  0.00            
ATOM     43  C   TYR A 185      -2.925   9.083  -4.897  1.00  0.00            
ATOM     44  O   TYR A 185      -3.125   9.183  -3.703  1.00  0.00            
ATOM     45  N   THR A 186      -3.873   9.260  -5.810  1.00  0.00            
ATOM     46  H   THR A 186      -3.573   9.189  -6.772  1.00  0.00            
ATOM     47  CA  THR A 186      -5.237   9.618  -5.358  1.00  0.00            
ATOM     48  HA  THR A 186      -5.269  10.481  -4.694  1.00  0.00            
ATOM     49  CB  THR A 186      -6.080  10.155  -6.579  1.00  0.00            
ATOM     50  HB  THR A 186      -5.948   9.371  -7.325  1.00  0.00            
ATOM     51  CG2 THR A 186      -7.560  10.342  -6.268  1.00  0.00            
ATOM     52 HG21 THR A 186      -7.956  11.221  -6.776  1.00  0.00            
ATOM     53 HG22 THR A 186      -8.165   9.484  -6.564  1.00  0.00            
ATOM     54 HG23 THR A 186      -7.811  10.572  -5.232  1.00  0.00            
ATOM     55  OG1 THR A 186      -5.482  11.358  -6.994  1.00  0.00            
ATOM     56  HG1 THR A 186      -5.841  12.067  -6.454  1.00  0.00            
ATOM     57  C   THR A 186      -5.966   8.431  -4.761  1.00  0.00            
ATOM     58  O   THR A 186      -6.701   8.573  -3.760  1.00  0.00            
ATOM     59  N   PHE A 187      -5.793   7.283  -5.412  1.00  0.00            
ATOM     60  H   PHE A 187      -5.262   7.373  -6.266  1.00  0.00            
ATOM     61  CA  PHE A 187      -6.172   6.011  -4.852  1.00  0.00            
ATOM     62  HA  PHE A 187      -7.261   6.006  -4.794  1.00  0.00            
ATOM     63  CB  PHE A 187      -5.716   4.981  -5.826  1.00  0.00            
ATOM     64  HB2 PHE A 187      -6.287   5.043  -6.753  1.00  0.00            
ATOM     65  HB3 PHE A 187      -4.687   5.111  -6.162  1.00  0.00            
ATOM     66  CG  PHE A 187      -5.807   3.591  -5.269  1.00  0.00            
ATOM     67  CD1 PHE A 187      -7.053   2.949  -5.272  1.00  0.00            
ATOM     68  HD1 PHE A 187      -7.855   3.556  -5.664  1.00  0.00            
ATOM     69  CE1 PHE A 187      -7.324   1.742  -4.631  1.00  0.00            
ATOM     70  HE1 PHE A 187      -8.277   1.242  -4.715  1.00  0.00            
ATOM     71  CZ  PHE A 187      -6.261   1.156  -3.987  1.00  0.00            
ATOM     72  HZ  PHE A 187      -6.494   0.322  -3.342  1.00  0.00            
ATOM     73  CE2 PHE A 187      -4.960   1.648  -4.033  1.00  0.00            
ATOM     74  HE2 PHE A 187      -4.151   1.215  -3.464  1.00  0.00            
ATOM     75  CD2 PHE A 187      -4.753   2.919  -4.654  1.00  0.00            
ATOM     76  HD2 PHE A 187      -3.832   3.484  -4.675  1.00  0.00            
ATOM     77  C   PHE A 187      -5.695   5.795  -3.398  1.00  0.00            
ATOM     78  O   PHE A 187      -6.481   5.342  -2.532  1.00  0.00            
ATOM     79  N   VAL A 188      -4.504   6.216  -3.054  1.00  0.00            
ATOM     80  H   VAL A 188      -3.877   6.557  -3.771  1.00  0.00            
ATOM     81  CA  VAL A 188      -4.043   6.298  -1.648  1.00  0.00            
ATOM     82  HA  VAL A 188      -4.347   5.401  -1.108  1.00  0.00            
ATOM     83  CB  VAL A 188      -2.527   6.469  -1.579  1.00  0.00            
ATOM     84  HB  VAL A 188      -2.210   7.315  -2.190  1.00  0.00            
ATOM     85  CG1 VAL A 188      -2.032   6.672  -0.136  1.00  0.00            
ATOM     86 HG11 VAL A 188      -0.953   6.514  -0.121  1.00  0.00            
ATOM     87 HG12 VAL A 188      -2.375   7.634   0.243  1.00  0.00            
ATOM     88 HG13 VAL A 188      -2.555   5.952   0.494  1.00  0.00            
ATOM     89  CG2 VAL A 188      -1.786   5.152  -2.149  1.00  0.00            
ATOM     90 HG21 VAL A 188      -2.135   4.232  -1.679  1.00  0.00            
ATOM     91 HG22 VAL A 188      -2.035   5.030  -3.202  1.00  0.00            
ATOM     92 HG23 VAL A 188      -0.709   5.299  -2.069  1.00  0.00            
ATOM     93  C   VAL A 188      -4.698   7.375  -0.770  1.00  0.00            
ATOM     94  O   VAL A 188      -5.196   7.090   0.353  1.00  0.00            
ATOM     95  N   GLN A 189      -4.937   8.535  -1.347  1.00  0.00            
ATOM     96  H   GLN A 189      -4.509   8.814  -2.219  1.00  0.00            
ATOM     97  CA  GLN A 189      -5.694   9.550  -0.599  1.00  0.00            
ATOM     98  HA  GLN A 189      -5.315   9.700   0.411  1.00  0.00            
ATOM     99  CB  GLN A 189      -5.765  10.967  -1.311  1.00  0.00            
ATOM    100  HB2 GLN A 189      -6.423  11.037  -2.177  1.00  0.00            
ATOM    101  HB3 GLN A 189      -6.198  11.587  -0.526  1.00  0.00            
ATOM    102  CG  GLN A 189      -4.400  11.556  -1.824  1.00  0.00            
ATOM    103  HG2 GLN A 189      -4.145  11.030  -2.744  1.00  0.00            
ATOM    104  HG3 GLN A 189      -4.534  12.637  -1.866  1.00  0.00            
ATOM    105  CD  GLN A 189      -3.237  11.358  -0.823  1.00  0.00            
ATOM    106  OE1 GLN A 189      -2.992  12.141   0.172  1.00  0.00            
ATOM    107  NE2 GLN A 189      -2.325  10.569  -1.217  1.00  0.00            
ATOM    108 HE21 GLN A 189      -1.504  10.388  -0.657  1.00  0.00            
ATOM    109 HE22 GLN A 189      -2.431  10.061  -2.084  1.00  0.00            
ATOM    110  C   GLN A 189      -7.120   9.119  -0.287  1.00  0.00            
ATOM    111  O   GLN A 189      -7.627   9.377   0.849  1.00  0.00            
ATOM    112  N   GLN A 190      -7.860   8.396  -1.180  1.00  0.00            
ATOM    113  H   GLN A 190      -7.421   8.238  -2.076  1.00  0.00            
ATOM    114  CA  GLN A 190      -9.161   7.813  -0.927  1.00  0.00            
ATOM    115  HA  GLN A 190      -9.825   8.628  -0.640  1.00  0.00            
ATOM    116  CB  GLN A 190      -9.658   7.326  -2.357  1.00  0.00            
ATOM    117  HB2 GLN A 190      -9.916   8.155  -3.015  1.00  0.00            
ATOM    118  HB3 GLN A 190      -8.849   6.741  -2.796  1.00  0.00            
ATOM    119  CG  GLN A 190     -10.905   6.504  -2.177  1.00  0.00            
ATOM    120  HG2 GLN A 190     -10.645   5.508  -1.817  1.00  0.00            
ATOM    121  HG3 GLN A 190     -11.561   6.940  -1.423  1.00  0.00            
ATOM    122  CD  GLN A 190     -11.768   6.408  -3.415  1.00  0.00            
ATOM    123  OE1 GLN A 190     -12.669   7.121  -3.671  1.00  0.00            
ATOM    124  NE2 GLN A 190     -11.471   5.392  -4.189  1.00  0.00            
ATOM    125 HE21 GLN A 190     -12.093   5.190  -4.960  1.00  0.00            
ATOM    126 HE22 GLN A 190     -10.801   4.726  -3.832  1.00  0.00            
ATOM    127  C   GLN A 190      -9.168   6.694   0.128  1.00  0.00            
ATOM    128  O   GLN A 190      -9.942   6.645   1.079  1.00  0.00            
ATOM    129  N   HIE A 191      -8.137   5.815   0.098  1.00  0.00            
ATOM    130  H   HIE A 191      -7.503   5.699  -0.679  1.00  0.00            
ATOM    131  CA  HIE A 191      -7.983   4.849   1.239  1.00  0.00            
ATOM    132  HA  HIE A 191      -8.884   4.261   1.415  1.00  0.00            
ATOM    133  CB  HIE A 191      -6.949   3.839   0.908  1.00  0.00            
ATOM    134  HB2 HIE A 191      -6.233   4.199   0.170  1.00  0.00            
ATOM    135  HB3 HIE A 191      -6.386   3.668   1.825  1.00  0.00            
ATOM    136  CG  HIE A 191      -7.513   2.596   0.342  1.00  0.00            
ATOM    137  ND1 HIE A 191      -8.333   1.784   1.070  1.00  0.00            
ATOM    138  CE1 HIE A 191      -8.662   0.737   0.271  1.00  0.00            
ATOM    139  HE1 HIE A 191      -9.308  -0.053   0.626  1.00  0.00            
ATOM    140  NE2 HIE A 191      -8.105   0.937  -0.951  1.00  0.00            
ATOM    141  HE2 HIE A 191      -8.041   0.165  -1.599  1.00  0.00            
ATOM    142  CD2 HIE A 191      -7.224   1.960  -0.814  1.00  0.00            
ATOM    143  HD2 HIE A 191      -6.599   2.434  -1.556  1.00  0.00            
ATOM    144  C   HIE A 191      -7.612   5.494   2.562  1.00  0.00            
ATOM    145  O   HIE A 191      -7.959   4.964   3.634  1.00  0.00            
ATOM    146  N   LEU A 192      -6.930   6.684   2.569  1.00  0.00            
ATOM    147  H   LEU A 192      -6.592   7.020   1.678  1.00  0.00            
ATOM    148  CA  LEU A 192      -6.556   7.371   3.830  1.00  0.00            
ATOM    149  HA  LEU A 192      -6.235   6.651   4.583  1.00  0.00            
ATOM    150  CB  LEU A 192      -5.452   8.381   3.642  1.00  0.00            
ATOM    151  HB2 LEU A 192      -5.500   8.846   2.657  1.00  0.00            
ATOM    152  HB3 LEU A 192      -5.555   9.175   4.380  1.00  0.00            
ATOM    153  CG  LEU A 192      -4.063   7.675   3.755  1.00  0.00            
ATOM    154  HG  LEU A 192      -3.786   6.974   2.969  1.00  0.00            
ATOM    155  CD1 LEU A 192      -3.051   8.881   3.865  1.00  0.00            
ATOM    156 HD11 LEU A 192      -2.044   8.497   3.705  1.00  0.00            
ATOM    157 HD12 LEU A 192      -3.247   9.623   3.089  1.00  0.00            
ATOM    158 HD13 LEU A 192      -2.961   9.413   4.812  1.00  0.00            
ATOM    159  CD2 LEU A 192      -3.827   6.945   5.099  1.00  0.00            
ATOM    160 HD21 LEU A 192      -4.191   5.924   4.979  1.00  0.00            
ATOM    161 HD22 LEU A 192      -2.760   6.827   5.286  1.00  0.00            
ATOM    162 HD23 LEU A 192      -4.340   7.541   5.854  1.00  0.00            
ATOM    163  C   LEU A 192      -7.813   8.147   4.363  1.00  0.00            
ATOM    164  O   LEU A 192      -7.911   8.372   5.572  1.00  0.00            
ATOM    165  N   MET A 193      -8.791   8.375   3.495  1.00  0.00            
ATOM    166  H   MET A 193      -8.746   7.971   2.571  1.00  0.00            
ATOM    167  CA  MET A 193     -10.176   8.777   3.985  1.00  0.00            
ATOM    168  HA  MET A 193     -10.103   9.437   4.850  1.00  0.00            
ATOM    169  CB  MET A 193     -10.868   9.454   2.783  1.00  0.00            
ATOM    170  HB2 MET A 193     -10.674   8.991   1.814  1.00  0.00            
ATOM    171  HB3 MET A 193     -11.932   9.511   3.011  1.00  0.00            
ATOM    172  CG  MET A 193     -10.354  10.911   2.700  1.00  0.00            
ATOM    173  HG2 MET A 193     -10.374  11.363   3.693  1.00  0.00            
ATOM    174  HG3 MET A 193      -9.307  10.835   2.406  1.00  0.00            
ATOM    175  SD  MET A 193     -11.171  11.909   1.422  1.00  0.00            
ATOM    176  CE  MET A 193     -10.541  11.045  -0.015  1.00  0.00            
ATOM    177  HE1 MET A 193      -9.461  11.151  -0.119  1.00  0.00            
ATOM    178  HE2 MET A 193     -10.757   9.982   0.103  1.00  0.00            
ATOM    179  HE3 MET A 193     -11.011  11.475  -0.900  1.00  0.00            
ATOM    180  C   MET A 193     -11.019   7.583   4.499  1.00  0.00            
ATOM    181  O   MET A 193     -12.005   7.849   5.153  1.00  0.00            
ATOM    182  N   ILE A 194     -10.707   6.323   4.139  1.00  0.00            
ATOM    183  H   ILE A 194     -10.027   6.192   3.403  1.00  0.00            
ATOM    184  CA  ILE A 194     -11.398   5.116   4.664  1.00  0.00            
ATOM    185  HA  ILE A 194     -12.479   5.167   4.791  1.00  0.00            
ATOM    186  CB  ILE A 194     -11.267   3.954   3.630  1.00  0.00            
ATOM    187  HB  ILE A 194     -10.216   3.794   3.388  1.00  0.00            
ATOM    188  CG2 ILE A 194     -11.829   2.657   4.292  1.00  0.00            
ATOM    189 HG21 ILE A 194     -12.787   2.772   4.801  1.00  0.00            
ATOM    190 HG22 ILE A 194     -12.046   1.868   3.571  1.00  0.00            
ATOM    191 HG23 ILE A 194     -11.081   2.314   5.006  1.00  0.00            
ATOM    192  CG1 ILE A 194     -12.179   4.165   2.387  1.00  0.00            
ATOM    193 HG12 ILE A 194     -13.215   4.100   2.717  1.00  0.00            
ATOM    194 HG13 ILE A 194     -11.967   5.172   2.026  1.00  0.00            
ATOM    195  CD1 ILE A 194     -12.064   3.243   1.142  1.00  0.00            
ATOM    196 HD11 ILE A 194     -11.155   3.431   0.570  1.00  0.00            
ATOM    197 HD12 ILE A 194     -12.057   2.200   1.459  1.00  0.00            
ATOM    198 HD13 ILE A 194     -12.923   3.423   0.496  1.00  0.00            
ATOM    199  C   ILE A 194     -10.643   4.711   5.981  1.00  0.00            
ATOM    200  O   ILE A 194     -11.235   4.031   6.761  1.00  0.00            
ATOM    201  N   GLY A 195      -9.381   5.189   6.167  1.00  0.00            
ATOM    202  H   GLY A 195      -9.010   5.803   5.458  1.00  0.00            
ATOM    203  CA  GLY A 195      -8.520   4.789   7.321  1.00  0.00            
ATOM    204  HA2 GLY A 195      -7.837   5.591   7.600  1.00  0.00            
ATOM    205  HA3 GLY A 195      -9.227   4.707   8.146  1.00  0.00            
ATOM    206  C   GLY A 195      -7.926   3.393   7.237  1.00  0.00            
ATOM    207  O   GLY A 195      -7.701   2.876   8.313  1.00  0.00            
ATOM    208  N   THR A 196      -7.645   2.908   6.021  1.00  0.00            
ATOM    209  H   THR A 196      -7.861   3.506   5.236  1.00  0.00            
ATOM    210  CA  THR A 196      -7.100   1.607   5.700  1.00  0.00            
ATOM    211  HA  THR A 196      -7.659   0.746   6.066  1.00  0.00            
ATOM    212  CB  THR A 196      -7.289   1.448   4.198  1.00  0.00            
ATOM    213  HB  THR A 196      -6.747   2.248   3.694  1.00  0.00            
ATOM    214  CG2 THR A 196      -6.788   0.152   3.643  1.00  0.00            
ATOM    215 HG21 THR A 196      -7.062  -0.013   2.601  1.00  0.00            
ATOM    216 HG22 THR A 196      -5.699   0.164   3.593  1.00  0.00            
ATOM    217 HG23 THR A 196      -7.043  -0.678   4.303  1.00  0.00            
ATOM    218  OG1 THR A 196      -8.665   1.521   3.914  1.00  0.00            
ATOM    219  HG1 THR A 196      -8.649   1.791   2.993  1.00  0.00            
ATOM    220  C   THR A 196      -5.674   1.412   6.138  1.00  0.00            
ATOM    221  O   THR A 196      -4.840   2.264   5.975  1.00  0.00            
ATOM    222  N   ASP A 197      -5.370   0.181   6.626  1.00  0.00            
ATOM    223  H   ASP A 197      -6.120  -0.466   6.820  1.00  0.00            
ATOM    224  CA  ASP A 197      -4.013  -0.396   6.722  1.00  0.00            
ATOM    225  HA  ASP A 197      -3.348   0.373   7.115  1.00  0.00            
ATOM    226  CB  ASP A 197      -4.102  -1.601   7.712  1.00  0.00            
ATOM    227  HB2 ASP A 197      -4.292  -1.103   8.664  1.00  0.00            
ATOM    228  HB3 ASP A 197      -4.939  -2.209   7.369  1.00  0.00            
ATOM    229  CG  ASP A 197      -2.783  -2.396   8.056  1.00  0.00            
ATOM    230  OD1 ASP A 197      -1.772  -2.198   7.330  1.00  0.00            
ATOM    231  OD2 ASP A 197      -2.858  -3.329   8.816  1.00  0.00            
ATOM    232  C   ASP A 197      -3.417  -0.827   5.374  1.00  0.00            
ATOM    233  O   ASP A 197      -3.943  -1.764   4.749  1.00  0.00            
ATOM    234  N   PRO A 198      -2.307  -0.246   4.804  1.00  0.00            
ATOM    235  CD  PRO A 198      -1.452   0.781   5.386  1.00  0.00            
ATOM    236  HD2 PRO A 198      -1.103   0.361   6.329  1.00  0.00            
ATOM    237  HD3 PRO A 198      -1.903   1.742   5.631  1.00  0.00            
ATOM    238  CG  PRO A 198      -0.177   0.908   4.504  1.00  0.00            
ATOM    239  HG2 PRO A 198       0.626   0.392   5.029  1.00  0.00            
ATOM    240  HG3 PRO A 198       0.082   1.953   4.339  1.00  0.00            
ATOM    241  CB  PRO A 198      -0.621   0.276   3.232  1.00  0.00            
ATOM    242  HB2 PRO A 198       0.163  -0.295   2.736  1.00  0.00            
ATOM    243  HB3 PRO A 198      -0.778   1.067   2.499  1.00  0.00            
ATOM    244  CA  PRO A 198      -1.827  -0.601   3.511  1.00  0.00            
ATOM    245  HA  PRO A 198      -2.511  -0.516   2.667  1.00  0.00            
ATOM    246  C   PRO A 198      -1.305  -2.070   3.525  1.00  0.00            
ATOM    247  O   PRO A 198      -1.195  -2.739   2.458  1.00  0.00            
ATOM    248  N   ARG A 199      -1.010  -2.754   4.603  1.00  0.00            
ATOM    249  H   ARG A 199      -1.115  -2.340   5.518  1.00  0.00            
ATOM    250  CA  ARG A 199      -0.532  -4.200   4.661  1.00  0.00            
ATOM    251  HA  ARG A 199       0.353  -4.282   4.031  1.00  0.00            
ATOM    252  CB  ARG A 199      -0.196  -4.616   6.069  1.00  0.00            
ATOM    253  HB2 ARG A 199      -1.079  -4.384   6.664  1.00  0.00            
ATOM    254  HB3 ARG A 199      -0.012  -5.689   6.124  1.00  0.00            
ATOM    255  CG  ARG A 199       0.983  -3.841   6.655  1.00  0.00            
ATOM    256  HG2 ARG A 199       1.865  -4.299   6.207  1.00  0.00            
ATOM    257  HG3 ARG A 199       0.974  -2.843   6.217  1.00  0.00            
ATOM    258  CD  ARG A 199       1.026  -3.866   8.165  1.00  0.00            
ATOM    259  HD2 ARG A 199       0.034  -3.583   8.519  1.00  0.00            
ATOM    260  HD3 ARG A 199       1.451  -4.816   8.487  1.00  0.00            
ATOM    261  NE  ARG A 199       1.922  -2.826   8.610  1.00  0.00            
ATOM    262  HE  ARG A 199       2.822  -3.044   9.015  1.00  0.00            
ATOM    263  CZ  ARG A 199       1.539  -1.547   8.642  1.00  0.00            
ATOM    264  NH1 ARG A 199       0.425  -1.073   8.260  1.00  0.00            
ATOM    265 HH11 ARG A 199      -0.324  -1.633   7.877  1.00  0.00            
ATOM    266 HH12 ARG A 199       0.377  -0.065   8.280  1.00  0.00            
ATOM    267  NH2 ARG A 199       2.329  -0.642   9.225  1.00  0.00            
ATOM    268 HH21 ARG A 199       2.977  -0.867   9.966  1.00  0.00            
ATOM    269 HH22 ARG A 199       2.029   0.322   9.173  1.00  0.00            
ATOM    270  C   ARG A 199      -1.613  -5.099   4.143  1.00  0.00            
ATOM    271  O   ARG A 199      -1.330  -6.085   3.415  1.00  0.00            
ATOM    272  N   THR A 200      -2.834  -4.742   4.446  1.00  0.00            
ATOM    273  H   THR A 200      -2.994  -3.833   4.856  1.00  0.00            
ATOM    274  CA  THR A 200      -4.021  -5.426   3.834  1.00  0.00            
ATOM    275  HA  THR A 200      -3.756  -6.460   4.051  1.00  0.00            
ATOM    276  CB  THR A 200      -5.331  -5.029   4.619  1.00  0.00            
ATOM    277  HB  THR A 200      -6.098  -5.766   4.381  1.00  0.00            
ATOM    278  CG2 THR A 200      -5.165  -5.186   6.096  1.00  0.00            
ATOM    279 HG21 THR A 200      -4.901  -6.234   6.242  1.00  0.00            
ATOM    280 HG22 THR A 200      -4.355  -4.666   6.606  1.00  0.00            
ATOM    281 HG23 THR A 200      -6.056  -5.014   6.700  1.00  0.00            
ATOM    282  OG1 THR A 200      -5.739  -3.675   4.451  1.00  0.00            
ATOM    283  HG1 THR A 200      -5.037  -3.082   4.726  1.00  0.00            
ATOM    284  C   THR A 200      -4.132  -5.306   2.278  1.00  0.00            
ATOM    285  O   THR A 200      -4.098  -6.335   1.586  1.00  0.00            
ATOM    286  N   ILE A 201      -4.129  -4.059   1.761  1.00  0.00            
ATOM    287  H   ILE A 201      -4.215  -3.254   2.366  1.00  0.00            
ATOM    288  CA  ILE A 201      -3.925  -3.799   0.356  1.00  0.00            
ATOM    289  HA  ILE A 201      -4.757  -4.201  -0.223  1.00  0.00            
ATOM    290  CB  ILE A 201      -3.954  -2.299   0.091  1.00  0.00            
ATOM    291  HB  ILE A 201      -3.013  -1.852   0.412  1.00  0.00            
ATOM    292  CG2 ILE A 201      -4.081  -2.020  -1.447  1.00  0.00            
ATOM    293 HG21 ILE A 201      -4.660  -2.762  -1.995  1.00  0.00            
ATOM    294 HG22 ILE A 201      -4.581  -1.073  -1.649  1.00  0.00            
ATOM    295 HG23 ILE A 201      -3.102  -2.017  -1.926  1.00  0.00            
ATOM    296  CG1 ILE A 201      -5.131  -1.599   0.942  1.00  0.00            
ATOM    297 HG12 ILE A 201      -4.896  -1.685   2.003  1.00  0.00            
ATOM    298 HG13 ILE A 201      -5.182  -0.570   0.586  1.00  0.00            
ATOM    299  CD1 ILE A 201      -6.454  -2.231   0.679  1.00  0.00            
ATOM    300 HD11 ILE A 201      -6.708  -2.277  -0.380  1.00  0.00            
ATOM    301 HD12 ILE A 201      -6.527  -3.239   1.086  1.00  0.00            
ATOM    302 HD13 ILE A 201      -7.294  -1.650   1.060  1.00  0.00            
ATOM    303  C   ILE A 201      -2.651  -4.429  -0.219  1.00  0.00            
ATOM    304  O   ILE A 201      -2.687  -4.970  -1.300  1.00  0.00            
ATOM    305  N   LEU A 202      -1.536  -4.513   0.449  1.00  0.00            
ATOM    306  H   LEU A 202      -1.454  -3.982   1.303  1.00  0.00            
ATOM    307  CA  LEU A 202      -0.244  -5.192  -0.026  1.00  0.00            
ATOM    308  HA  LEU A 202      -0.116  -4.665  -0.972  1.00  0.00            
ATOM    309  CB  LEU A 202       0.982  -4.845   0.940  1.00  0.00            
ATOM    310  HB2 LEU A 202       0.555  -4.907   1.940  1.00  0.00            
ATOM    311  HB3 LEU A 202       1.721  -5.644   0.895  1.00  0.00            
ATOM    312  CG  LEU A 202       1.539  -3.474   0.590  1.00  0.00            
ATOM    313  HG  LEU A 202       0.705  -2.838   0.294  1.00  0.00            
ATOM    314  CD1 LEU A 202       2.281  -2.945   1.783  1.00  0.00            
ATOM    315 HD11 LEU A 202       1.582  -2.729   2.590  1.00  0.00            
ATOM    316 HD12 LEU A 202       3.022  -3.649   2.164  1.00  0.00            
ATOM    317 HD13 LEU A 202       2.808  -2.035   1.495  1.00  0.00            
ATOM    318  CD2 LEU A 202       2.472  -3.442  -0.549  1.00  0.00            
ATOM    319 HD21 LEU A 202       2.818  -2.417  -0.682  1.00  0.00            
ATOM    320 HD22 LEU A 202       3.312  -4.108  -0.355  1.00  0.00            
ATOM    321 HD23 LEU A 202       2.046  -3.797  -1.488  1.00  0.00            
ATOM    322  C   LEU A 202      -0.472  -6.695  -0.297  1.00  0.00            
ATOM    323  O   LEU A 202       0.165  -7.243  -1.197  1.00  0.00            
ATOM    324  N   LYS A 203      -1.230  -7.381   0.482  1.00  0.00            
ATOM    325  H   LYS A 203      -1.544  -6.957   1.342  1.00  0.00            
ATOM    326  CA  LYS A 203      -1.526  -8.802   0.330  1.00  0.00            
ATOM    327  HA  LYS A 203      -0.625  -9.301  -0.028  1.00  0.00            
ATOM    328  CB  LYS A 203      -1.985  -9.342   1.742  1.00  0.00            
ATOM    329  HB2 LYS A 203      -2.740  -8.728   2.234  1.00  0.00            
ATOM    330  HB3 LYS A 203      -2.376 -10.339   1.540  1.00  0.00            
ATOM    331  CG  LYS A 203      -0.764  -9.379   2.699  1.00  0.00            
ATOM    332  HG2 LYS A 203       0.066  -9.972   2.315  1.00  0.00            
ATOM    333  HG3 LYS A 203      -0.467  -8.338   2.825  1.00  0.00            
ATOM    334  CD  LYS A 203      -1.230  -9.932   4.001  1.00  0.00            
ATOM    335  HD2 LYS A 203      -1.829 -10.823   3.814  1.00  0.00            
ATOM    336  HD3 LYS A 203      -0.443 -10.338   4.636  1.00  0.00            
ATOM    337  CE  LYS A 203      -2.216  -9.127   4.836  1.00  0.00            
ATOM    338  HE2 LYS A 203      -1.666  -8.276   5.240  1.00  0.00            
ATOM    339  HE3 LYS A 203      -2.975  -8.694   4.184  1.00  0.00            
ATOM    340  NZ  LYS A 203      -2.798  -9.929   5.882  1.00  0.00            
ATOM    341  HZ1 LYS A 203      -3.145  -9.296   6.589  1.00  0.00            
ATOM    342  HZ2 LYS A 203      -3.369 -10.683   5.527  1.00  0.00            
ATOM    343  HZ3 LYS A 203      -2.076 -10.366   6.438  1.00  0.00            
ATOM    344  C   LYS A 203      -2.594  -9.053  -0.769  1.00  0.00            
ATOM    345  O   LYS A 203      -2.606 -10.127  -1.366  1.00  0.00            
ATOM    346  N   ASP A 204      -3.406  -8.033  -1.095  1.00  0.00            
ATOM    347  H   ASP A 204      -3.486  -7.191  -0.542  1.00  0.00            
ATOM    348  CA  ASP A 204      -4.298  -8.151  -2.281  1.00  0.00            
ATOM    349  HA  ASP A 204      -4.913  -9.042  -2.404  1.00  0.00            
ATOM    350  CB  ASP A 204      -5.321  -6.938  -2.383  1.00  0.00            
ATOM    351  HB2 ASP A 204      -4.750  -6.009  -2.356  1.00  0.00            
ATOM    352  HB3 ASP A 204      -5.718  -6.967  -3.398  1.00  0.00            
ATOM    353  CG  ASP A 204      -6.550  -6.978  -1.428  1.00  0.00            
ATOM    354  OD1 ASP A 204      -6.769  -7.930  -0.708  1.00  0.00            
ATOM    355  OD2 ASP A 204      -7.253  -5.938  -1.310  1.00  0.00            
ATOM    356  C   ASP A 204      -3.475  -8.096  -3.587  1.00  0.00            
ATOM    357  O   ASP A 204      -3.800  -8.717  -4.592  1.00  0.00            
ATOM    358  N   LEU A 205      -2.476  -7.171  -3.597  1.00  0.00            
ATOM    359  H   LEU A 205      -2.338  -6.579  -2.791  1.00  0.00            
ATOM    360  CA  LEU A 205      -1.554  -6.963  -4.714  1.00  0.00            
ATOM    361  HA  LEU A 205      -2.040  -6.718  -5.657  1.00  0.00            
ATOM    362  CB  LEU A 205      -0.810  -5.686  -4.434  1.00  0.00            
ATOM    363  HB2 LEU A 205      -0.434  -5.659  -3.412  1.00  0.00            
ATOM    364  HB3 LEU A 205       0.021  -5.660  -5.139  1.00  0.00            
ATOM    365  CG  LEU A 205      -1.639  -4.444  -4.693  1.00  0.00            
ATOM    366  HG  LEU A 205      -2.549  -4.415  -4.094  1.00  0.00            
ATOM    367  CD1 LEU A 205      -0.859  -3.150  -4.309  1.00  0.00            
ATOM    368 HD11 LEU A 205      -1.584  -2.338  -4.277  1.00  0.00            
ATOM    369 HD12 LEU A 205      -0.376  -3.188  -3.333  1.00  0.00            
ATOM    370 HD13 LEU A 205      -0.003  -3.046  -4.976  1.00  0.00            
ATOM    371  CD2 LEU A 205      -2.026  -4.152  -6.192  1.00  0.00            
ATOM    372 HD21 LEU A 205      -2.509  -5.044  -6.589  1.00  0.00            
ATOM    373 HD22 LEU A 205      -2.656  -3.270  -6.316  1.00  0.00            
ATOM    374 HD23 LEU A 205      -1.112  -3.869  -6.715  1.00  0.00            
ATOM    375  C   LEU A 205      -0.565  -8.177  -4.856  1.00  0.00            
ATOM    376  O   LEU A 205      -0.365  -8.674  -5.939  1.00  0.00            
ATOM    377  N   LEU A 206       0.074  -8.595  -3.746  1.00  0.00            
ATOM    378  H   LEU A 206      -0.042  -8.108  -2.869  1.00  0.00            
ATOM    379  CA  LEU A 206       1.228  -9.501  -3.756  1.00  0.00            
ATOM    380  HA  LEU A 206       1.444  -9.705  -4.805  1.00  0.00            
ATOM    381  CB  LEU A 206       2.471  -8.856  -3.111  1.00  0.00            
ATOM    382  HB2 LEU A 206       2.324  -8.879  -2.031  1.00  0.00            
ATOM    383  HB3 LEU A 206       3.227  -9.628  -3.252  1.00  0.00            
ATOM    384  CG  LEU A 206       2.801  -7.432  -3.616  1.00  0.00            
ATOM    385  HG  LEU A 206       2.091  -6.698  -3.234  1.00  0.00            
ATOM    386  CD1 LEU A 206       4.051  -6.973  -2.901  1.00  0.00            
ATOM    387 HD11 LEU A 206       4.287  -5.929  -3.104  1.00  0.00            
ATOM    388 HD12 LEU A 206       3.830  -7.157  -1.849  1.00  0.00            
ATOM    389 HD13 LEU A 206       4.926  -7.561  -3.182  1.00  0.00            
ATOM    390  CD2 LEU A 206       3.008  -7.325  -5.135  1.00  0.00            
ATOM    391 HD21 LEU A 206       3.677  -8.143  -5.396  1.00  0.00            
ATOM    392 HD22 LEU A 206       2.050  -7.315  -5.655  1.00  0.00            
ATOM    393 HD23 LEU A 206       3.536  -6.379  -5.262  1.00  0.00            
ATOM    394  C   LEU A 206       0.899 -10.899  -3.107  1.00  0.00            
ATOM    395  O   LEU A 206       0.704 -10.948  -1.884  1.00  0.00            
ATOM    396  N   PRO A 207       1.028 -11.996  -3.895  1.00  0.00            
ATOM    397  CD  PRO A 207       1.216 -12.096  -5.350  1.00  0.00            
ATOM    398  HD2 PRO A 207       2.195 -11.658  -5.545  1.00  0.00            
ATOM    399  HD3 PRO A 207       0.493 -11.481  -5.885  1.00  0.00            
ATOM    400  CG  PRO A 207       1.308 -13.663  -5.739  1.00  0.00            
ATOM    401  HG2 PRO A 207       2.322 -14.058  -5.702  1.00  0.00            
ATOM    402  HG3 PRO A 207       0.809 -13.876  -6.684  1.00  0.00            
ATOM    403  CB  PRO A 207       0.557 -14.292  -4.509  1.00  0.00            
ATOM    404  HB2 PRO A 207       0.831 -15.334  -4.346  1.00  0.00            
ATOM    405  HB3 PRO A 207      -0.521 -14.278  -4.668  1.00  0.00            
ATOM    406  CA  PRO A 207       0.870 -13.353  -3.350  1.00  0.00            
ATOM    407  HA  PRO A 207       0.078 -13.497  -2.615  1.00  0.00            
ATOM    408  C   PRO A 207       2.137 -13.852  -2.744  1.00  0.00            
ATOM    409  O   PRO A 207       3.229 -13.446  -3.154  1.00  0.00            
ATOM    410  N   GLU A 208       2.044 -14.586  -1.603  1.00  0.00            
ATOM    411  H   GLU A 208       1.092 -14.674  -1.278  1.00  0.00            
ATOM    412  CA  GLU A 208       3.096 -15.210  -0.840  1.00  0.00            
ATOM    413  HA  GLU A 208       2.605 -15.428   0.109  1.00  0.00            
ATOM    414  CB  GLU A 208       3.514 -16.572  -1.451  1.00  0.00            
ATOM    415  HB2 GLU A 208       4.030 -17.154  -0.686  1.00  0.00            
ATOM    416  HB3 GLU A 208       2.588 -17.104  -1.666  1.00  0.00            
ATOM    417  CG  GLU A 208       4.432 -16.420  -2.671  1.00  0.00            
ATOM    418  HG2 GLU A 208       3.853 -16.050  -3.518  1.00  0.00            
ATOM    419  HG3 GLU A 208       5.159 -15.640  -2.445  1.00  0.00            
ATOM    420  CD  GLU A 208       5.272 -17.674  -3.014  1.00  0.00            
ATOM    421  OE1 GLU A 208       5.525 -17.892  -4.226  1.00  0.00            
ATOM    422  OE2 GLU A 208       5.679 -18.418  -2.069  1.00  0.00            
ATOM    423  C   GLU A 208       4.308 -14.369  -0.447  1.00  0.00            
ATOM    424  O   GLU A 208       5.257 -14.895   0.106  1.00  0.00            
ATOM    425  N   THR A 209       4.259 -13.067  -0.580  1.00  0.00            
ATOM    426  H   THR A 209       3.412 -12.765  -1.039  1.00  0.00            
ATOM    427  CA  THR A 209       5.409 -12.084  -0.440  1.00  0.00            
ATOM    428  HA  THR A 209       6.165 -12.504   0.223  1.00  0.00            
ATOM    429  CB  THR A 209       5.909 -11.519  -1.817  1.00  0.00            
ATOM    430  HB  THR A 209       5.114 -10.925  -2.271  1.00  0.00            
ATOM    431  CG2 THR A 209       7.167 -10.674  -1.664  1.00  0.00            
ATOM    432 HG21 THR A 209       7.471 -10.503  -2.697  1.00  0.00            
ATOM    433 HG22 THR A 209       7.035  -9.803  -1.021  1.00  0.00            
ATOM    434 HG23 THR A 209       7.931 -11.357  -1.292  1.00  0.00            
ATOM    435  OG1 THR A 209       6.181 -12.659  -2.581  1.00  0.00            
ATOM    436  HG1 THR A 209       5.448 -13.253  -2.404  1.00  0.00            
ATOM    437  C   THR A 209       4.896 -10.873   0.402  1.00  0.00            
ATOM    438  O   THR A 209       3.933 -10.155  -0.006  1.00  0.00            
ATOM    439  N   ILE A 210       5.467 -10.577   1.604  1.00  0.00            
ATOM    440  H   ILE A 210       6.213 -11.215   1.837  1.00  0.00            
ATOM    441  CA  ILE A 210       5.086  -9.438   2.434  1.00  0.00            
ATOM    442  HA  ILE A 210       4.378  -8.708   2.042  1.00  0.00            
ATOM    443  CB  ILE A 210       4.300 -10.001   3.670  1.00  0.00            
ATOM    444  HB  ILE A 210       4.924 -10.599   4.334  1.00  0.00            
ATOM    445  CG2 ILE A 210       3.782  -8.868   4.530  1.00  0.00            
ATOM    446 HG21 ILE A 210       3.019  -8.249   4.057  1.00  0.00            
ATOM    447 HG22 ILE A 210       3.323  -9.238   5.446  1.00  0.00            
ATOM    448 HG23 ILE A 210       4.533  -8.128   4.808  1.00  0.00            
ATOM    449  CG1 ILE A 210       3.143 -10.881   3.261  1.00  0.00            
ATOM    450 HG12 ILE A 210       2.352 -10.216   2.917  1.00  0.00            
ATOM    451 HG13 ILE A 210       3.469 -11.564   2.478  1.00  0.00            
ATOM    452  CD1 ILE A 210       2.474 -11.723   4.397  1.00  0.00            
ATOM    453 HD11 ILE A 210       1.397 -11.785   4.249  1.00  0.00            
ATOM    454 HD12 ILE A 210       2.975 -12.691   4.425  1.00  0.00            
ATOM    455 HD13 ILE A 210       2.663 -11.252   5.361  1.00  0.00            
ATOM    456  C   ILE A 210       6.314  -8.700   2.884  1.00  0.00            
ATOM    457  O   ILE A 210       7.337  -9.292   3.376  1.00  0.00            
ATOM    458  N   PRO A 211       6.309  -7.379   2.908  1.00  0.00            
ATOM    459  CD  PRO A 211       5.347  -6.552   2.230  1.00  0.00            
ATOM    460  HD2 PRO A 211       4.330  -6.720   2.585  1.00  0.00            
ATOM    461  HD3 PRO A 211       5.458  -6.726   1.160  1.00  0.00            
ATOM    462  CG  PRO A 211       5.709  -5.113   2.620  1.00  0.00            
ATOM    463  HG2 PRO A 211       5.510  -4.910   3.672  1.00  0.00            
ATOM    464  HG3 PRO A 211       5.342  -4.312   1.979  1.00  0.00            
ATOM    465  CB  PRO A 211       7.218  -5.190   2.710  1.00  0.00            
ATOM    466  HB2 PRO A 211       7.615  -4.432   3.384  1.00  0.00            
ATOM    467  HB3 PRO A 211       7.690  -5.081   1.733  1.00  0.00            
ATOM    468  CA  PRO A 211       7.524  -6.575   3.319  1.00  0.00            
ATOM    469  HA  PRO A 211       8.470  -6.956   2.935  1.00  0.00            
ATOM    470  C   PRO A 211       7.486  -6.415   4.882  1.00  0.00            
ATOM    471  O   PRO A 211       6.518  -6.728   5.625  1.00  0.00            
ATOM    472  N   PRO A 212       8.645  -6.208   5.470  1.00  0.00            
ATOM    473  CD  PRO A 212       9.763  -5.587   4.800  1.00  0.00            
ATOM    474  HD2 PRO A 212       9.649  -4.554   4.470  1.00  0.00            
ATOM    475  HD3 PRO A 212      10.271  -6.163   4.026  1.00  0.00            
ATOM    476  CG  PRO A 212      10.781  -5.384   5.906  1.00  0.00            
ATOM    477  HG2 PRO A 212      10.829  -4.378   6.322  1.00  0.00            
ATOM    478  HG3 PRO A 212      11.801  -5.516   5.542  1.00  0.00            
ATOM    479  CB  PRO A 212      10.437  -6.245   7.122  1.00  0.00            
ATOM    480  HB2 PRO A 212      10.758  -5.850   8.087  1.00  0.00            
ATOM    481  HB3 PRO A 212      10.931  -7.203   6.965  1.00  0.00            
ATOM    482  CA  PRO A 212       8.897  -6.375   6.919  1.00  0.00            
ATOM    483  HA  PRO A 212       8.603  -7.414   7.072  1.00  0.00            
ATOM    484  C   PRO A 212       8.074  -5.422   7.905  1.00  0.00            
ATOM    485  O   PRO A 212       7.724  -4.293   7.489  1.00  0.00            
ATOM    486  N   PRO A 213       7.856  -5.816   9.147  1.00  0.00            
ATOM    487  CD  PRO A 213       7.865  -7.236   9.550  1.00  0.00            
ATOM    488  HD2 PRO A 213       8.838  -7.675   9.329  1.00  0.00            
ATOM    489  HD3 PRO A 213       7.030  -7.816   9.158  1.00  0.00            
ATOM    490  CG  PRO A 213       7.580  -7.268  11.053  1.00  0.00            
ATOM    491  HG2 PRO A 213       8.560  -7.362  11.520  1.00  0.00            
ATOM    492  HG3 PRO A 213       6.891  -8.069  11.321  1.00  0.00            
ATOM    493  CB  PRO A 213       6.988  -5.835  11.401  1.00  0.00            
ATOM    494  HB2 PRO A 213       7.406  -5.499  12.350  1.00  0.00            
ATOM    495  HB3 PRO A 213       5.900  -5.901  11.366  1.00  0.00            
ATOM    496  CA  PRO A 213       7.321  -4.983  10.238  1.00  0.00            
ATOM    497  HA  PRO A 213       6.389  -4.614   9.808  1.00  0.00            
ATOM    498  C   PRO A 213       8.259  -3.778  10.644  1.00  0.00            
ATOM    499  O   PRO A 213       7.824  -2.906  11.342  1.00  0.00            
ATOM    500  N   GLU A 214       9.416  -3.585  10.039  1.00  0.00            
ATOM    501  H   GLU A 214       9.764  -4.342   9.469  1.00  0.00            
ATOM    502  CA  GLU A 214      10.298  -2.388  10.202  1.00  0.00            
ATOM    503  HA  GLU A 214      10.316  -2.007  11.223  1.00  0.00            
ATOM    504  CB  GLU A 214      11.795  -2.760   9.824  1.00  0.00            
ATOM    505  HB2 GLU A 214      11.786  -2.967   8.754  1.00  0.00            
ATOM    506  HB3 GLU A 214      12.424  -1.876   9.935  1.00  0.00            
ATOM    507  CG  GLU A 214      12.350  -3.928  10.608  1.00  0.00            
ATOM    508  HG2 GLU A 214      11.649  -4.757  10.506  1.00  0.00            
ATOM    509  HG3 GLU A 214      13.367  -4.089  10.252  1.00  0.00            
ATOM    510  CD  GLU A 214      12.413  -3.722  12.123  1.00  0.00            
ATOM    511  OE1 GLU A 214      12.392  -4.742  12.838  1.00  0.00            
ATOM    512  OE2 GLU A 214      12.651  -2.612  12.638  1.00  0.00            
ATOM    513  C   GLU A 214       9.853  -1.193   9.304  1.00  0.00            
ATOM    514  O   GLU A 214      10.406  -0.089   9.479  1.00  0.00            
ATOM    515  N   LEU A 215       8.846  -1.401   8.426  1.00  0.00            
ATOM    516  H   LEU A 215       8.481  -2.323   8.235  1.00  0.00            
ATOM    517  CA  LEU A 215       8.226  -0.415   7.529  1.00  0.00            
ATOM    518  HA  LEU A 215       8.934   0.412   7.481  1.00  0.00            
ATOM    519  CB  LEU A 215       7.939  -0.867   6.052  1.00  0.00            
ATOM    520  HB2 LEU A 215       7.114  -1.578   6.014  1.00  0.00            
ATOM    521  HB3 LEU A 215       7.602  -0.005   5.479  1.00  0.00            
ATOM    522  CG  LEU A 215       9.104  -1.581   5.307  1.00  0.00            
ATOM    523  HG  LEU A 215       9.324  -2.517   5.820  1.00  0.00            
ATOM    524  CD1 LEU A 215       8.697  -1.962   3.890  1.00  0.00            
ATOM    525 HD11 LEU A 215       8.614  -1.064   3.279  1.00  0.00            
ATOM    526 HD12 LEU A 215       9.388  -2.636   3.382  1.00  0.00            
ATOM    527 HD13 LEU A 215       7.712  -2.427   3.935  1.00  0.00            
ATOM    528  CD2 LEU A 215      10.351  -0.683   5.348  1.00  0.00            
ATOM    529 HD21 LEU A 215      10.699  -0.736   6.379  1.00  0.00            
ATOM    530 HD22 LEU A 215      11.215  -0.969   4.748  1.00  0.00            
ATOM    531 HD23 LEU A 215      10.075   0.355   5.165  1.00  0.00            
ATOM    532  C   LEU A 215       6.996   0.295   8.076  1.00  0.00            
ATOM    533  O   LEU A 215       6.079  -0.262   8.693  1.00  0.00            
ATOM    534  N   ASP A 216       7.019   1.609   8.023  1.00  0.00            
ATOM    535  H   ASP A 216       7.893   2.060   7.796  1.00  0.00            
ATOM    536  CA  ASP A 216       5.915   2.520   8.408  1.00  0.00            
ATOM    537  HA  ASP A 216       5.409   2.078   9.266  1.00  0.00            
ATOM    538  CB  ASP A 216       6.502   3.859   8.772  1.00  0.00            
ATOM    539  HB2 ASP A 216       5.836   4.604   9.209  1.00  0.00            
ATOM    540  HB3 ASP A 216       7.311   3.560   9.439  1.00  0.00            
ATOM    541  CG  ASP A 216       7.159   4.618   7.645  1.00  0.00            
ATOM    542  OD1 ASP A 216       8.124   4.089   7.090  1.00  0.00            
ATOM    543  OD2 ASP A 216       6.542   5.609   7.236  1.00  0.00            
ATOM    544  C   ASP A 216       4.889   2.771   7.257  1.00  0.00            
ATOM    545  O   ASP A 216       5.125   2.440   6.133  1.00  0.00            
ATOM    546  N   ASP A 217       3.712   3.292   7.615  1.00  0.00            
ATOM    547  H   ASP A 217       3.543   3.589   8.567  1.00  0.00            
ATOM    548  CA  ASP A 217       2.594   3.187   6.686  1.00  0.00            
ATOM    549  HA  ASP A 217       2.503   2.154   6.346  1.00  0.00            
ATOM    550  CB  ASP A 217       1.307   3.810   7.319  1.00  0.00            
ATOM    551  HB2 ASP A 217       1.615   4.753   7.772  1.00  0.00            
ATOM    552  HB3 ASP A 217       0.717   4.124   6.458  1.00  0.00            
ATOM    553  CG  ASP A 217       0.497   2.909   8.208  1.00  0.00            
ATOM    554  OD1 ASP A 217      -0.556   3.373   8.744  1.00  0.00            
ATOM    555  OD2 ASP A 217       0.892   1.753   8.430  1.00  0.00            
ATOM    556  C   ASP A 217       2.838   4.066   5.413  1.00  0.00            
ATOM    557  O   ASP A 217       2.485   3.506   4.364  1.00  0.00            
ATOM    558  N   MET A 218       3.470   5.283   5.462  1.00  0.00            
ATOM    559  H   MET A 218       3.628   5.759   6.339  1.00  0.00            
ATOM    560  CA  MET A 218       3.817   6.137   4.257  1.00  0.00            
ATOM    561  HA  MET A 218       2.915   6.273   3.662  1.00  0.00            
ATOM    562  CB  MET A 218       4.271   7.463   4.745  1.00  0.00            
ATOM    563  HB2 MET A 218       5.032   7.472   5.525  1.00  0.00            
ATOM    564  HB3 MET A 218       4.705   7.965   3.879  1.00  0.00            
ATOM    565  CG  MET A 218       3.022   8.305   5.258  1.00  0.00            
ATOM    566  HG2 MET A 218       2.522   7.832   6.103  1.00  0.00            
ATOM    567  HG3 MET A 218       3.357   9.265   5.650  1.00  0.00            
ATOM    568  SD  MET A 218       1.635   8.660   4.053  1.00  0.00            
ATOM    569  CE  MET A 218       2.453   9.941   2.989  1.00  0.00            
ATOM    570  HE1 MET A 218       2.164  10.948   3.294  1.00  0.00            
ATOM    571  HE2 MET A 218       3.518   9.741   2.871  1.00  0.00            
ATOM    572  HE3 MET A 218       2.046   9.810   1.987  1.00  0.00            
ATOM    573  C   MET A 218       4.794   5.482   3.346  1.00  0.00            
ATOM    574  O   MET A 218       4.637   5.597   2.098  1.00  0.00            
ATOM    575  N   THR A 219       5.772   4.710   3.844  1.00  0.00            
ATOM    576  H   THR A 219       5.989   4.797   4.827  1.00  0.00            
ATOM    577  CA  THR A 219       6.631   3.716   3.144  1.00  0.00            
ATOM    578  HA  THR A 219       7.178   4.254   2.370  1.00  0.00            
ATOM    579  CB  THR A 219       7.808   3.123   4.035  1.00  0.00            
ATOM    580  HB  THR A 219       7.359   2.682   4.925  1.00  0.00            
ATOM    581  CG2 THR A 219       8.656   1.998   3.282  1.00  0.00            
ATOM    582 HG21 THR A 219       9.726   2.066   3.485  1.00  0.00            
ATOM    583 HG22 THR A 219       8.230   1.050   3.610  1.00  0.00            
ATOM    584 HG23 THR A 219       8.717   2.139   2.203  1.00  0.00            
ATOM    585  OG1 THR A 219       8.666   4.155   4.548  1.00  0.00            
ATOM    586  HG1 THR A 219       8.433   4.160   5.479  1.00  0.00            
ATOM    587  C   THR A 219       5.803   2.616   2.522  1.00  0.00            
ATOM    588  O   THR A 219       6.018   2.217   1.387  1.00  0.00            
ATOM    589  N   LEU A 220       4.894   1.938   3.235  1.00  0.00            
ATOM    590  H   LEU A 220       4.737   2.218   4.192  1.00  0.00            
ATOM    591  CA  LEU A 220       4.023   0.918   2.702  1.00  0.00            
ATOM    592  HA  LEU A 220       4.697   0.174   2.277  1.00  0.00            
ATOM    593  CB  LEU A 220       3.232   0.313   3.853  1.00  0.00            
ATOM    594  HB2 LEU A 220       2.715   1.123   4.369  1.00  0.00            
ATOM    595  HB3 LEU A 220       2.542  -0.462   3.519  1.00  0.00            
ATOM    596  CG  LEU A 220       4.149  -0.598   4.835  1.00  0.00            
ATOM    597  HG  LEU A 220       5.080  -0.044   4.957  1.00  0.00            
ATOM    598  CD1 LEU A 220       3.431  -0.761   6.190  1.00  0.00            
ATOM    599 HD11 LEU A 220       3.464   0.165   6.763  1.00  0.00            
ATOM    600 HD12 LEU A 220       2.445  -1.230   6.188  1.00  0.00            
ATOM    601 HD13 LEU A 220       4.126  -1.410   6.722  1.00  0.00            
ATOM    602  CD2 LEU A 220       4.358  -1.998   4.285  1.00  0.00            
ATOM    603 HD21 LEU A 220       3.395  -2.505   4.232  1.00  0.00            
ATOM    604 HD22 LEU A 220       4.834  -1.937   3.306  1.00  0.00            
ATOM    605 HD23 LEU A 220       4.983  -2.630   4.915  1.00  0.00            
ATOM    606  C   LEU A 220       2.948   1.409   1.647  1.00  0.00            
ATOM    607  O   LEU A 220       2.829   0.757   0.612  1.00  0.00            
ATOM    608  N   TRP A 221       2.348   2.611   1.713  1.00  0.00            
ATOM    609  H   TRP A 221       2.417   3.163   2.557  1.00  0.00            
ATOM    610  CA  TRP A 221       1.541   3.172   0.585  1.00  0.00            
ATOM    611  HA  TRP A 221       0.820   2.414   0.277  1.00  0.00            
ATOM    612  CB  TRP A 221       0.758   4.386   0.975  1.00  0.00            
ATOM    613  HB2 TRP A 221       1.391   5.041   1.573  1.00  0.00            
ATOM    614  HB3 TRP A 221       0.482   4.948   0.083  1.00  0.00            
ATOM    615  CG  TRP A 221      -0.506   4.110   1.763  1.00  0.00            
ATOM    616  CD1 TRP A 221      -0.746   4.666   2.989  1.00  0.00            
ATOM    617  HD1 TRP A 221      -0.075   5.308   3.540  1.00  0.00            
ATOM    618  NE1 TRP A 221      -1.862   4.019   3.530  1.00  0.00            
ATOM    619  HE1 TRP A 221      -2.230   4.269   4.435  1.00  0.00            
ATOM    620  CE2 TRP A 221      -2.463   3.229   2.642  1.00  0.00            
ATOM    621  CZ2 TRP A 221      -3.684   2.550   2.649  1.00  0.00            
ATOM    622  HZ2 TRP A 221      -4.359   2.683   3.481  1.00  0.00            
ATOM    623  CH2 TRP A 221      -4.058   1.697   1.602  1.00  0.00            
ATOM    624  HH2 TRP A 221      -5.004   1.195   1.741  1.00  0.00            
ATOM    625  CZ3 TRP A 221      -3.245   1.653   0.412  1.00  0.00            
ATOM    626  HZ3 TRP A 221      -3.515   0.949  -0.362  1.00  0.00            
ATOM    627  CE3 TRP A 221      -2.107   2.478   0.379  1.00  0.00            
ATOM    628  HE3 TRP A 221      -1.497   2.315  -0.498  1.00  0.00            
ATOM    629  CD2 TRP A 221      -1.667   3.289   1.458  1.00  0.00            
ATOM    630  C   TRP A 221       2.444   3.563  -0.608  1.00  0.00            
ATOM    631  O   TRP A 221       1.982   3.565  -1.758  1.00  0.00            
ATOM    632  N   GLN A 222       3.686   3.972  -0.408  1.00  0.00            
ATOM    633  H   GLN A 222       4.021   4.044   0.542  1.00  0.00            
ATOM    634  CA  GLN A 222       4.618   4.392  -1.456  1.00  0.00            
ATOM    635  HA  GLN A 222       4.138   5.020  -2.207  1.00  0.00            
ATOM    636  CB  GLN A 222       5.859   5.130  -0.995  1.00  0.00            
ATOM    637  HB2 GLN A 222       5.504   6.054  -0.539  1.00  0.00            
ATOM    638  HB3 GLN A 222       6.329   4.534  -0.213  1.00  0.00            
ATOM    639  CG  GLN A 222       6.934   5.546  -2.016  1.00  0.00            
ATOM    640  HG2 GLN A 222       7.717   6.110  -1.509  1.00  0.00            
ATOM    641  HG3 GLN A 222       7.366   4.602  -2.348  1.00  0.00            
ATOM    642  CD  GLN A 222       6.353   6.383  -3.153  1.00  0.00            
ATOM    643  OE1 GLN A 222       5.748   7.440  -2.906  1.00  0.00            
ATOM    644  NE2 GLN A 222       6.742   6.086  -4.386  1.00  0.00            
ATOM    645 HE21 GLN A 222       6.591   6.731  -5.148  1.00  0.00            
ATOM    646 HE22 GLN A 222       7.420   5.338  -4.437  1.00  0.00            
ATOM    647  C   GLN A 222       4.949   3.164  -2.329  1.00  0.00            
ATOM    648  O   GLN A 222       5.013   3.267  -3.553  1.00  0.00            
ATOM    649  N   ILE A 223       5.201   2.032  -1.699  1.00  0.00            
ATOM    650  H   ILE A 223       5.189   2.145  -0.696  1.00  0.00            
ATOM    651  CA  ILE A 223       5.370   0.658  -2.283  1.00  0.00            
ATOM    652  HA  ILE A 223       6.153   0.735  -3.038  1.00  0.00            
ATOM    653  CB  ILE A 223       5.888  -0.361  -1.218  1.00  0.00            
ATOM    654  HB  ILE A 223       5.343  -0.220  -0.284  1.00  0.00            
ATOM    655  CG2 ILE A 223       5.770  -1.796  -1.648  1.00  0.00            
ATOM    656 HG21 ILE A 223       6.234  -2.454  -0.914  1.00  0.00            
ATOM    657 HG22 ILE A 223       4.759  -2.198  -1.730  1.00  0.00            
ATOM    658 HG23 ILE A 223       6.256  -1.872  -2.621  1.00  0.00            
ATOM    659  CG1 ILE A 223       7.363  -0.130  -0.886  1.00  0.00            
ATOM    660 HG12 ILE A 223       7.927  -0.453  -1.760  1.00  0.00            
ATOM    661 HG13 ILE A 223       7.449   0.951  -0.776  1.00  0.00            
ATOM    662  CD1 ILE A 223       7.801  -0.749   0.457  1.00  0.00            
ATOM    663 HD11 ILE A 223       7.022  -0.495   1.176  1.00  0.00            
ATOM    664 HD12 ILE A 223       7.889  -1.832   0.368  1.00  0.00            
ATOM    665 HD13 ILE A 223       8.780  -0.386   0.769  1.00  0.00            
ATOM    666  C   ILE A 223       4.076   0.242  -2.962  1.00  0.00            
ATOM    667  O   ILE A 223       4.075  -0.050  -4.148  1.00  0.00            
ATOM    668  N   VAL A 224       2.827   0.468  -2.392  1.00  0.00            
ATOM    669  H   VAL A 224       2.751   0.744  -1.423  1.00  0.00            
ATOM    670  CA  VAL A 224       1.621   0.334  -3.184  1.00  0.00            
ATOM    671  HA  VAL A 224       1.672  -0.643  -3.664  1.00  0.00            
ATOM    672  CB  VAL A 224       0.400   0.538  -2.260  1.00  0.00            
ATOM    673  HB  VAL A 224       0.571   1.499  -1.774  1.00  0.00            
ATOM    674  CG1 VAL A 224      -0.903   0.717  -3.174  1.00  0.00            
ATOM    675 HG11 VAL A 224      -1.019  -0.253  -3.657  1.00  0.00            
ATOM    676 HG12 VAL A 224      -1.641   1.152  -2.499  1.00  0.00            
ATOM    677 HG13 VAL A 224      -0.832   1.429  -3.997  1.00  0.00            
ATOM    678  CG2 VAL A 224       0.321  -0.646  -1.308  1.00  0.00            
ATOM    679 HG21 VAL A 224       1.201  -0.541  -0.674  1.00  0.00            
ATOM    680 HG22 VAL A 224      -0.532  -0.522  -0.643  1.00  0.00            
ATOM    681 HG23 VAL A 224       0.262  -1.611  -1.812  1.00  0.00            
ATOM    682  C   VAL A 224       1.614   1.188  -4.379  1.00  0.00            
ATOM    683  O   VAL A 224       1.351   0.707  -5.434  1.00  0.00            
ATOM    684  N   ILE A 225       1.946   2.461  -4.300  1.00  0.00            
ATOM    685  H   ILE A 225       2.297   2.834  -3.431  1.00  0.00            
ATOM    686  CA  ILE A 225       1.963   3.322  -5.521  1.00  0.00            
ATOM    687  HA  ILE A 225       0.986   3.233  -5.995  1.00  0.00            
ATOM    688  CB  ILE A 225       2.340   4.716  -5.101  1.00  0.00            
ATOM    689  HB  ILE A 225       3.149   4.604  -4.378  1.00  0.00            
ATOM    690  CG2 ILE A 225       2.769   5.665  -6.232  1.00  0.00            
ATOM    691 HG21 ILE A 225       3.858   5.669  -6.293  1.00  0.00            
ATOM    692 HG22 ILE A 225       2.479   5.464  -7.263  1.00  0.00            
ATOM    693 HG23 ILE A 225       2.470   6.685  -5.985  1.00  0.00            
ATOM    694  CG1 ILE A 225       1.063   5.292  -4.428  1.00  0.00            
ATOM    695 HG12 ILE A 225       0.458   5.641  -5.265  1.00  0.00            
ATOM    696 HG13 ILE A 225       0.512   4.580  -3.813  1.00  0.00            
ATOM    697  CD1 ILE A 225       1.465   6.423  -3.499  1.00  0.00            
ATOM    698 HD11 ILE A 225       1.984   6.043  -2.617  1.00  0.00            
ATOM    699 HD12 ILE A 225       2.185   7.131  -3.908  1.00  0.00            
ATOM    700 HD13 ILE A 225       0.548   6.850  -3.093  1.00  0.00            
ATOM    701  C   ILE A 225       2.971   2.835  -6.520  1.00  0.00            
ATOM    702  O   ILE A 225       2.762   3.020  -7.759  1.00  0.00            
ATOM    703  N   ASN A 226       4.034   2.222  -6.073  1.00  0.00            
ATOM    704  H   ASN A 226       4.112   2.160  -5.067  1.00  0.00            
ATOM    705  CA  ASN A 226       5.068   1.723  -6.896  1.00  0.00            
ATOM    706  HA  ASN A 226       5.199   2.497  -7.652  1.00  0.00            
ATOM    707  CB  ASN A 226       6.458   1.492  -6.124  1.00  0.00            
ATOM    708  HB2 ASN A 226       6.517   2.192  -5.291  1.00  0.00            
ATOM    709  HB3 ASN A 226       6.541   0.485  -5.714  1.00  0.00            
ATOM    710  CG  ASN A 226       7.613   1.650  -7.093  1.00  0.00            
ATOM    711  OD1 ASN A 226       7.554   2.164  -8.198  1.00  0.00            
ATOM    712  ND2 ASN A 226       8.743   1.117  -6.712  1.00  0.00            
ATOM    713 HD21 ASN A 226       9.507   1.067  -7.370  1.00  0.00            
ATOM    714 HD22 ASN A 226       8.809   0.398  -6.004  1.00  0.00            
ATOM    715  C   ASN A 226       4.590   0.458  -7.680  1.00  0.00            
ATOM    716  O   ASN A 226       4.741   0.346  -8.913  1.00  0.00            
ATOM    717  N   ILE A 227       4.023  -0.543  -6.957  1.00  0.00            
ATOM    718  H   ILE A 227       3.920  -0.347  -5.972  1.00  0.00            
ATOM    719  CA  ILE A 227       3.319  -1.702  -7.627  1.00  0.00            
ATOM    720  HA  ILE A 227       4.012  -2.267  -8.249  1.00  0.00            
ATOM    721  CB  ILE A 227       2.703  -2.664  -6.590  1.00  0.00            
ATOM    722  HB  ILE A 227       1.988  -2.032  -6.064  1.00  0.00            
ATOM    723  CG2 ILE A 227       1.884  -3.844  -7.107  1.00  0.00            
ATOM    724 HG21 ILE A 227       1.456  -4.471  -6.325  1.00  0.00            
ATOM    725 HG22 ILE A 227       1.015  -3.388  -7.582  1.00  0.00            
ATOM    726 HG23 ILE A 227       2.372  -4.392  -7.914  1.00  0.00            
ATOM    727  CG1 ILE A 227       3.667  -3.276  -5.623  1.00  0.00            
ATOM    728 HG12 ILE A 227       3.911  -4.278  -5.976  1.00  0.00            
ATOM    729 HG13 ILE A 227       4.539  -2.681  -5.351  1.00  0.00            
ATOM    730  CD1 ILE A 227       2.930  -3.423  -4.281  1.00  0.00            
ATOM    731 HD11 ILE A 227       3.459  -4.036  -3.552  1.00  0.00            
ATOM    732 HD12 ILE A 227       2.842  -2.415  -3.873  1.00  0.00            
ATOM    733 HD13 ILE A 227       1.924  -3.835  -4.350  1.00  0.00            
ATOM    734  C   ILE A 227       2.223  -1.162  -8.589  1.00  0.00            
ATOM    735  O   ILE A 227       2.047  -1.692  -9.665  1.00  0.00            
ATOM    736  N   LEU A 228       1.453  -0.148  -8.225  1.00  0.00            
ATOM    737  H   LEU A 228       1.548   0.241  -7.297  1.00  0.00            
ATOM    738  CA  LEU A 228       0.425   0.449  -9.061  1.00  0.00            
ATOM    739  HA  LEU A 228      -0.231  -0.353  -9.398  1.00  0.00            
ATOM    740  CB  LEU A 228      -0.484   1.365  -8.247  1.00  0.00            
ATOM    741  HB2 LEU A 228       0.158   1.975  -7.611  1.00  0.00            
ATOM    742  HB3 LEU A 228      -0.913   2.101  -8.926  1.00  0.00            
ATOM    743  CG  LEU A 228      -1.468   0.658  -7.379  1.00  0.00            
ATOM    744  HG  LEU A 228      -0.956  -0.045  -6.722  1.00  0.00            
ATOM    745  CD1 LEU A 228      -2.262   1.696  -6.604  1.00  0.00            
ATOM    746 HD11 LEU A 228      -2.826   2.352  -7.268  1.00  0.00            
ATOM    747 HD12 LEU A 228      -2.950   1.200  -5.919  1.00  0.00            
ATOM    748 HD13 LEU A 228      -1.562   2.206  -5.942  1.00  0.00            
ATOM    749  CD2 LEU A 228      -2.463  -0.219  -8.171  1.00  0.00            
ATOM    750 HD21 LEU A 228      -2.771   0.279  -9.090  1.00  0.00            
ATOM    751 HD22 LEU A 228      -2.048  -1.179  -8.478  1.00  0.00            
ATOM    752 HD23 LEU A 228      -3.397  -0.377  -7.634  1.00  0.00            
ATOM    753  C   LEU A 228       0.969   1.126 -10.323  1.00  0.00            
ATOM    754  O   LEU A 228       0.299   1.088 -11.348  1.00  0.00            
ATOM    755  N   SER A 229       2.157   1.650 -10.347  1.00  0.00            
ATOM    756  H   SER A 229       2.701   1.463  -9.517  1.00  0.00            
ATOM    757  CA  SER A 229       2.799   2.323 -11.534  1.00  0.00            
ATOM    758  HA  SER A 229       2.094   2.922 -12.110  1.00  0.00            
ATOM    759  CB  SER A 229       3.884   3.235 -10.976  1.00  0.00            
ATOM    760  HB2 SER A 229       4.538   2.569 -10.414  1.00  0.00            
ATOM    761  HB3 SER A 229       4.408   3.691 -11.816  1.00  0.00            
ATOM    762  OG  SER A 229       3.290   4.216 -10.127  1.00  0.00            
ATOM    763  HG  SER A 229       3.015   3.652  -9.402  1.00  0.00            
ATOM    764  C   SER A 229       3.395   1.267 -12.510  1.00  0.00            
ATOM    765  O   SER A 229       3.604   1.678 -13.652  1.00  0.00            
ATOM    766  N   GLU A 230       3.774   0.116 -12.086  1.00  0.00            
ATOM    767  H   GLU A 230       3.422  -0.201 -11.194  1.00  0.00            
ATOM    768  CA  GLU A 230       4.256  -0.953 -12.996  1.00  0.00            
ATOM    769  HA  GLU A 230       5.211  -0.594 -13.380  1.00  0.00            
ATOM    770  CB  GLU A 230       4.626  -2.157 -12.132  1.00  0.00            
ATOM    771  HB2 GLU A 230       5.065  -1.908 -11.166  1.00  0.00            
ATOM    772  HB3 GLU A 230       3.687  -2.706 -12.059  1.00  0.00            
ATOM    773  CG  GLU A 230       5.680  -3.118 -12.753  1.00  0.00            
ATOM    774  HG2 GLU A 230       5.638  -4.040 -12.175  1.00  0.00            
ATOM    775  HG3 GLU A 230       5.454  -3.405 -13.780  1.00  0.00            
ATOM    776  CD  GLU A 230       7.014  -2.443 -12.751  1.00  0.00            
ATOM    777  OE1 GLU A 230       7.481  -1.969 -13.817  1.00  0.00            
ATOM    778  OE2 GLU A 230       7.590  -2.292 -11.657  1.00  0.00            
ATOM    779  C   GLU A 230       3.218  -1.397 -14.119  1.00  0.00            
ATOM    780  O   GLU A 230       2.102  -1.816 -13.720  1.00  0.00            
ATOM    781  N   NME A 231       3.522  -1.143 -15.429  1.00  0.00            
ATOM    782  H   NME A 231       4.458  -0.844 -15.664  1.00  0.00            
ATOM    783  CH3 NME A 231       2.591  -1.364 -16.502  1.00  0.00            
ATOM    784 HH31 NME A 231       1.560  -1.273 -16.158  1.00  0.00            
ATOM    785 HH32 NME A 231       2.776  -0.618 -17.275  1.00  0.00            
ATOM    786 HH33 NME A 231       2.910  -2.262 -17.031  1.00  0.00            
TER
HETATM  787  C1  LIG B   1       6.242  -5.162  -6.467  1.00  0.00            
HETATM  788  C2  LIG B   1       6.645  -3.988  -7.059  1.00  0.00            
HETATM  789  C3  LIG B   1       7.382  -3.063  -6.285  1.00  0.00            
HETATM  790  C4  LIG B   1       7.685  -3.258  -4.957  1.00  0.00            
HETATM  791  C5  LIG B   1       7.367  -4.457  -4.453  1.00  0.00            
HETATM  792  C6  LIG B   1       6.691  -5.404  -5.186  1.00  0.00            
HETATM  793  O1  LIG B   1       7.613  -4.818  -3.147  1.00  0.00            
HETATM  794  C7  LIG B   1       8.593  -4.224  -2.538  1.00  0.00            
HETATM  795  C8  LIG B   1       9.004  -2.971  -2.841  1.00  0.00            
HETATM  796  C9  LIG B   1       8.426  -2.350  -4.072  1.00  0.00            
HETATM  797  O2  LIG B   1       8.481  -1.178  -4.370  1.00  0.00            
HETATM  798  O3  LIG B   1      10.070  -2.411  -2.204  1.00  0.00            
HETATM  799  C10 LIG B   1      10.642  -1.117  -2.541  1.00  0.00            
HETATM  800  C11 LIG B   1       9.168  -4.950  -1.428  1.00  0.00            
HETATM  801  C12 LIG B   1       9.592  -4.254  -0.239  1.00  0.00            
HETATM  802  C13 LIG B   1      10.204  -4.914   0.779  1.00  0.00            
HETATM  803  C14 LIG B   1      10.250  -6.323   0.850  1.00  0.00            
HETATM  804  C15 LIG B   1       9.666  -7.059  -0.202  1.00  0.00            
HETATM  805  C16 LIG B   1       9.120  -6.411  -1.390  1.00  0.00            
HETATM  806  O4  LIG B   1       7.760  -1.898  -6.896  1.00  0.00            
HETATM  807  C17 LIG B   1       7.422  -1.616  -8.294  1.00  0.00            
HETATM  808  O5  LIG B   1      10.901  -4.234   1.778  1.00  0.00            
HETATM  809  C18 LIG B   1      11.879  -3.210   1.431  1.00  0.00            
HETATM  810  O6  LIG B   1       5.746  -6.264  -7.136  1.00  0.00            
HETATM  811  C19 LIG B   1       5.268  -6.260  -8.510  1.00  0.00            
HETATM  812  O7  LIG B   1      10.964  -6.934   1.865  1.00  0.00            
HETATM  813  C20 LIG B   1      10.802  -8.360   2.214  1.00  0.00            
HETATM  814  H1  LIG B   1       6.495  -3.863  -8.127  1.00  0.00            
HETATM  815  H2  LIG B   1       6.624  -6.390  -4.736  1.00  0.00            
HETATM  816  H3  LIG B   1      10.053  -0.288  -2.128  1.00  0.00            
HETATM  817  H4  LIG B   1      11.576  -1.087  -1.967  1.00  0.00            
HETATM  818  H5  LIG B   1       9.423  -3.182  -0.216  1.00  0.00            
HETATM  819  H6  LIG B   1       9.729  -8.144  -0.198  1.00  0.00            
HETATM  820  H7  LIG B   1       8.766  -6.994  -2.236  1.00  0.00            
HETATM  821  H8  LIG B   1       7.836  -0.616  -8.473  1.00  0.00            
HETATM  822  H9  LIG B   1       8.050  -2.210  -8.970  1.00  0.00            
HETATM  823  H10 LIG B   1      12.311  -2.813   2.358  1.00  0.00            
HETATM  824  H11 LIG B   1      12.692  -3.560   0.784  1.00  0.00            
HETATM  825  H12 LIG B   1       5.097  -7.299  -8.817  1.00  0.00            
HETATM  826  H13 LIG B   1       4.398  -5.601  -8.614  1.00  0.00            
HETATM  827  H14 LIG B   1       9.738  -8.578   2.375  1.00  0.00            
HETATM  828  H15 LIG B   1      11.231  -8.943   1.390  1.00  0.00            
HETATM  829  H16 LIG B   1       6.330  -1.658  -8.399  1.00  0.00            
HETATM  830  H17 LIG B   1       6.097  -5.893  -9.129  1.00  0.00            
HETATM  831  H18 LIG B   1      10.863  -0.899  -3.593  1.00  0.00            
HETATM  832  H19 LIG B   1      11.355  -2.413   0.891  1.00  0.00            
HETATM  833  H20 LIG B   1      11.379  -8.594   3.117  1.00  0.00            
END
