# Supplementary material for: Quercetin 3,5,7,3′,4′-pentamethyl ether from Kaempferia parviflora directly and effectively activates human SIRT1
Source: Commun Biol. 2021 Feb 19;4:209. doi: 10.1038/s42003-021-01705-1 (PMC7896056; doi:10.1038/s42003-021-01705-1)
Supplement: Supplementary file 5 — Supplementary Data 3 [file 42003_2021_1705_MOESM5_ESM.zip › Supplementary Data 3/Supplementary Fig.4/KPMF-8/center_000004_247037.renum.pdb]

ATOM      1  N   GLY A 183      -4.649   8.614 -10.879  1.00  0.00            
ATOM      2  H1  GLY A 183      -5.042   8.797 -11.791  1.00  0.00            
ATOM      3  H2  GLY A 183      -3.807   9.165 -10.792  1.00  0.00            
ATOM      4  H3  GLY A 183      -5.301   8.983 -10.201  1.00  0.00            
ATOM      5  CA  GLY A 183      -4.481   7.153 -10.842  1.00  0.00            
ATOM      6  HA2 GLY A 183      -5.458   6.682 -10.933  1.00  0.00            
ATOM      7  HA3 GLY A 183      -3.877   6.724 -11.641  1.00  0.00            
ATOM      8  C   GLY A 183      -3.844   6.632  -9.537  1.00  0.00            
ATOM      9  O   GLY A 183      -4.575   6.627  -8.523  1.00  0.00            
ATOM     10  N   PRO A 184      -2.489   6.304  -9.523  1.00  0.00            
ATOM     11  CD  PRO A 184      -1.550   6.263 -10.656  1.00  0.00            
ATOM     12  HD2 PRO A 184      -1.158   7.277 -10.737  1.00  0.00            
ATOM     13  HD3 PRO A 184      -2.053   5.920 -11.560  1.00  0.00            
ATOM     14  CG  PRO A 184      -0.410   5.298 -10.296  1.00  0.00            
ATOM     15  HG2 PRO A 184       0.601   5.522 -10.633  1.00  0.00            
ATOM     16  HG3 PRO A 184      -0.709   4.287 -10.578  1.00  0.00            
ATOM     17  CB  PRO A 184      -0.371   5.463  -8.738  1.00  0.00            
ATOM     18  HB2 PRO A 184       0.256   6.352  -8.666  1.00  0.00            
ATOM     19  HB3 PRO A 184       0.053   4.593  -8.234  1.00  0.00            
ATOM     20  CA  PRO A 184      -1.881   5.591  -8.350  1.00  0.00            
ATOM     21  HA  PRO A 184      -2.329   4.603  -8.253  1.00  0.00            
ATOM     22  C   PRO A 184      -1.982   6.383  -7.017  1.00  0.00            
ATOM     23  O   PRO A 184      -2.295   5.806  -5.960  1.00  0.00            
ATOM     24  N   TYR A 185      -1.864   7.746  -7.018  1.00  0.00            
ATOM     25  H   TYR A 185      -1.736   8.184  -7.918  1.00  0.00            
ATOM     26  CA  TYR A 185      -2.121   8.539  -5.844  1.00  0.00            
ATOM     27  HA  TYR A 185      -1.629   8.030  -5.015  1.00  0.00            
ATOM     28  CB  TYR A 185      -1.401   9.902  -6.046  1.00  0.00            
ATOM     29  HB2 TYR A 185      -1.689  10.248  -7.038  1.00  0.00            
ATOM     30  HB3 TYR A 185      -1.881  10.593  -5.354  1.00  0.00            
ATOM     31  CG  TYR A 185       0.037   9.957  -5.851  1.00  0.00            
ATOM     32  CD1 TYR A 185       0.624  10.124  -4.558  1.00  0.00            
ATOM     33  HD1 TYR A 185       0.000  10.186  -3.678  1.00  0.00            
ATOM     34  CE1 TYR A 185       2.034  10.223  -4.465  1.00  0.00            
ATOM     35  HE1 TYR A 185       2.545  10.518  -3.560  1.00  0.00            
ATOM     36  CZ  TYR A 185       2.885  10.076  -5.545  1.00  0.00            
ATOM     37  OH  TYR A 185       4.215  10.331  -5.441  1.00  0.00            
ATOM     38  HH  TYR A 185       4.611  10.356  -6.315  1.00  0.00            
ATOM     39  CE2 TYR A 185       2.294   9.756  -6.788  1.00  0.00            
ATOM     40  HE2 TYR A 185       2.973   9.478  -7.580  1.00  0.00            
ATOM     41  CD2 TYR A 185       0.893   9.792  -6.941  1.00  0.00            
ATOM     42  HD2 TYR A 185       0.367   9.883  -7.880  1.00  0.00            
ATOM     43  C   TYR A 185      -3.620   8.600  -5.582  1.00  0.00            
ATOM     44  O   TYR A 185      -3.899   8.654  -4.395  1.00  0.00            
ATOM     45  N   THR A 186      -4.546   8.688  -6.581  1.00  0.00            
ATOM     46  H   THR A 186      -4.193   8.665  -7.526  1.00  0.00            
ATOM     47  CA  THR A 186      -5.959   8.870  -6.381  1.00  0.00            
ATOM     48  HA  THR A 186      -6.151   9.815  -5.873  1.00  0.00            
ATOM     49  CB  THR A 186      -6.727   8.817  -7.712  1.00  0.00            
ATOM     50  HB  THR A 186      -6.792   7.803  -8.105  1.00  0.00            
ATOM     51  CG2 THR A 186      -8.117   9.244  -7.546  1.00  0.00            
ATOM     52 HG21 THR A 186      -8.663   8.554  -6.902  1.00  0.00            
ATOM     53 HG22 THR A 186      -8.148  10.270  -7.182  1.00  0.00            
ATOM     54 HG23 THR A 186      -8.455   9.183  -8.580  1.00  0.00            
ATOM     55  OG1 THR A 186      -6.113   9.601  -8.716  1.00  0.00            
ATOM     56  HG1 THR A 186      -6.077  10.501  -8.383  1.00  0.00            
ATOM     57  C   THR A 186      -6.573   7.853  -5.344  1.00  0.00            
ATOM     58  O   THR A 186      -7.214   8.235  -4.334  1.00  0.00            
ATOM     59  N   PHE A 187      -6.264   6.530  -5.529  1.00  0.00            
ATOM     60  H   PHE A 187      -5.954   6.313  -6.466  1.00  0.00            
ATOM     61  CA  PHE A 187      -6.612   5.396  -4.650  1.00  0.00            
ATOM     62  HA  PHE A 187      -7.695   5.404  -4.524  1.00  0.00            
ATOM     63  CB  PHE A 187      -6.298   4.061  -5.389  1.00  0.00            
ATOM     64  HB2 PHE A 187      -6.880   3.981  -6.306  1.00  0.00            
ATOM     65  HB3 PHE A 187      -5.267   4.076  -5.741  1.00  0.00            
ATOM     66  CG  PHE A 187      -6.556   2.749  -4.651  1.00  0.00            
ATOM     67  CD1 PHE A 187      -7.807   2.192  -4.620  1.00  0.00            
ATOM     68  HD1 PHE A 187      -8.711   2.551  -5.088  1.00  0.00            
ATOM     69  CE1 PHE A 187      -7.954   0.909  -4.091  1.00  0.00            
ATOM     70  HE1 PHE A 187      -8.928   0.443  -4.099  1.00  0.00            
ATOM     71  CZ  PHE A 187      -6.912   0.212  -3.551  1.00  0.00            
ATOM     72  HZ  PHE A 187      -7.082  -0.778  -3.154  1.00  0.00            
ATOM     73  CE2 PHE A 187      -5.622   0.777  -3.480  1.00  0.00            
ATOM     74  HE2 PHE A 187      -4.762   0.157  -3.276  1.00  0.00            
ATOM     75  CD2 PHE A 187      -5.492   2.076  -3.989  1.00  0.00            
ATOM     76  HD2 PHE A 187      -4.512   2.528  -3.953  1.00  0.00            
ATOM     77  C   PHE A 187      -5.953   5.556  -3.259  1.00  0.00            
ATOM     78  O   PHE A 187      -6.632   5.335  -2.244  1.00  0.00            
ATOM     79  N   VAL A 188      -4.700   5.947  -3.190  1.00  0.00            
ATOM     80  H   VAL A 188      -4.141   6.096  -4.018  1.00  0.00            
ATOM     81  CA  VAL A 188      -4.019   6.091  -1.928  1.00  0.00            
ATOM     82  HA  VAL A 188      -4.123   5.223  -1.276  1.00  0.00            
ATOM     83  CB  VAL A 188      -2.496   6.263  -1.974  1.00  0.00            
ATOM     84  HB  VAL A 188      -2.231   7.113  -2.604  1.00  0.00            
ATOM     85  CG1 VAL A 188      -1.907   6.507  -0.523  1.00  0.00            
ATOM     86 HG11 VAL A 188      -2.240   7.464  -0.122  1.00  0.00            
ATOM     87 HG12 VAL A 188      -2.260   5.678   0.091  1.00  0.00            
ATOM     88 HG13 VAL A 188      -0.825   6.638  -0.498  1.00  0.00            
ATOM     89  CG2 VAL A 188      -1.850   4.937  -2.343  1.00  0.00            
ATOM     90 HG21 VAL A 188      -1.866   4.863  -3.431  1.00  0.00            
ATOM     91 HG22 VAL A 188      -0.827   4.897  -1.970  1.00  0.00            
ATOM     92 HG23 VAL A 188      -2.256   4.034  -1.890  1.00  0.00            
ATOM     93  C   VAL A 188      -4.637   7.261  -1.145  1.00  0.00            
ATOM     94  O   VAL A 188      -5.076   7.110  -0.010  1.00  0.00            
ATOM     95  N   GLN A 189      -5.021   8.379  -1.777  1.00  0.00            
ATOM     96  H   GLN A 189      -4.680   8.592  -2.704  1.00  0.00            
ATOM     97  CA  GLN A 189      -5.796   9.488  -1.263  1.00  0.00            
ATOM     98  HA  GLN A 189      -5.409   9.874  -0.320  1.00  0.00            
ATOM     99  CB  GLN A 189      -5.932  10.651  -2.280  1.00  0.00            
ATOM    100  HB2 GLN A 189      -6.430  10.226  -3.151  1.00  0.00            
ATOM    101  HB3 GLN A 189      -6.603  11.433  -1.925  1.00  0.00            
ATOM    102  CG  GLN A 189      -4.599  11.226  -2.747  1.00  0.00            
ATOM    103  HG2 GLN A 189      -4.254  11.873  -1.940  1.00  0.00            
ATOM    104  HG3 GLN A 189      -3.820  10.482  -2.910  1.00  0.00            
ATOM    105  CD  GLN A 189      -4.679  12.130  -3.970  1.00  0.00            
ATOM    106  OE1 GLN A 189      -5.746  12.507  -4.538  1.00  0.00            
ATOM    107  NE2 GLN A 189      -3.544  12.529  -4.470  1.00  0.00            
ATOM    108 HE21 GLN A 189      -3.588  13.229  -5.196  1.00  0.00            
ATOM    109 HE22 GLN A 189      -2.687  12.296  -3.987  1.00  0.00            
ATOM    110  C   GLN A 189      -7.203   9.012  -0.782  1.00  0.00            
ATOM    111  O   GLN A 189      -7.653   9.443   0.287  1.00  0.00            
ATOM    112  N   GLN A 190      -7.823   7.995  -1.421  1.00  0.00            
ATOM    113  H   GLN A 190      -7.399   7.480  -2.180  1.00  0.00            
ATOM    114  CA  GLN A 190      -9.114   7.500  -0.912  1.00  0.00            
ATOM    115  HA  GLN A 190      -9.635   8.440  -0.726  1.00  0.00            
ATOM    116  CB  GLN A 190      -9.877   6.805  -2.020  1.00  0.00            
ATOM    117  HB2 GLN A 190      -9.969   7.499  -2.855  1.00  0.00            
ATOM    118  HB3 GLN A 190      -9.227   5.992  -2.346  1.00  0.00            
ATOM    119  CG  GLN A 190     -11.252   6.381  -1.496  1.00  0.00            
ATOM    120  HG2 GLN A 190     -11.731   5.838  -2.309  1.00  0.00            
ATOM    121  HG3 GLN A 190     -11.135   5.663  -0.683  1.00  0.00            
ATOM    122  CD  GLN A 190     -12.221   7.426  -0.976  1.00  0.00            
ATOM    123  OE1 GLN A 190     -12.521   7.490   0.254  1.00  0.00            
ATOM    124  NE2 GLN A 190     -12.541   8.422  -1.769  1.00  0.00            
ATOM    125 HE21 GLN A 190     -13.112   9.133  -1.333  1.00  0.00            
ATOM    126 HE22 GLN A 190     -12.332   8.296  -2.749  1.00  0.00            
ATOM    127  C   GLN A 190      -8.934   6.775   0.432  1.00  0.00            
ATOM    128  O   GLN A 190      -9.518   7.144   1.452  1.00  0.00            
ATOM    129  N   HIE A 191      -8.123   5.722   0.364  1.00  0.00            
ATOM    130  H   HIE A 191      -7.784   5.417  -0.536  1.00  0.00            
ATOM    131  CA  HIE A 191      -7.796   4.827   1.507  1.00  0.00            
ATOM    132  HA  HIE A 191      -8.724   4.329   1.794  1.00  0.00            
ATOM    133  CB  HIE A 191      -6.819   3.771   1.104  1.00  0.00            
ATOM    134  HB2 HIE A 191      -6.095   4.167   0.392  1.00  0.00            
ATOM    135  HB3 HIE A 191      -6.241   3.498   1.986  1.00  0.00            
ATOM    136  CG  HIE A 191      -7.422   2.474   0.559  1.00  0.00            
ATOM    137  ND1 HIE A 191      -8.401   1.637   1.124  1.00  0.00            
ATOM    138  CE1 HIE A 191      -8.955   1.012   0.077  1.00  0.00            
ATOM    139  HE1 HIE A 191      -9.826   0.385  -0.035  1.00  0.00            
ATOM    140  NE2 HIE A 191      -8.212   1.235  -1.029  1.00  0.00            
ATOM    141  HE2 HIE A 191      -8.372   0.734  -1.892  1.00  0.00            
ATOM    142  CD2 HIE A 191      -7.316   2.203  -0.791  1.00  0.00            
ATOM    143  HD2 HIE A 191      -6.596   2.619  -1.480  1.00  0.00            
ATOM    144  C   HIE A 191      -7.355   5.606   2.764  1.00  0.00            
ATOM    145  O   HIE A 191      -7.883   5.200   3.815  1.00  0.00            
ATOM    146  N   LEU A 192      -6.512   6.593   2.676  1.00  0.00            
ATOM    147  H   LEU A 192      -5.992   6.714   1.819  1.00  0.00            
ATOM    148  CA  LEU A 192      -6.174   7.506   3.747  1.00  0.00            
ATOM    149  HA  LEU A 192      -5.711   6.904   4.530  1.00  0.00            
ATOM    150  CB  LEU A 192      -5.117   8.606   3.350  1.00  0.00            
ATOM    151  HB2 LEU A 192      -5.519   9.175   2.511  1.00  0.00            
ATOM    152  HB3 LEU A 192      -4.861   9.358   4.095  1.00  0.00            
ATOM    153  CG  LEU A 192      -3.765   7.977   3.052  1.00  0.00            
ATOM    154  HG  LEU A 192      -3.980   6.966   2.706  1.00  0.00            
ATOM    155  CD1 LEU A 192      -2.918   8.871   2.111  1.00  0.00            
ATOM    156 HD11 LEU A 192      -2.681   9.805   2.621  1.00  0.00            
ATOM    157 HD12 LEU A 192      -2.023   8.325   1.813  1.00  0.00            
ATOM    158 HD13 LEU A 192      -3.556   8.994   1.237  1.00  0.00            
ATOM    159  CD2 LEU A 192      -2.971   7.790   4.361  1.00  0.00            
ATOM    160 HD21 LEU A 192      -2.506   8.716   4.700  1.00  0.00            
ATOM    161 HD22 LEU A 192      -3.511   7.302   5.173  1.00  0.00            
ATOM    162 HD23 LEU A 192      -2.080   7.249   4.040  1.00  0.00            
ATOM    163  C   LEU A 192      -7.368   8.175   4.382  1.00  0.00            
ATOM    164  O   LEU A 192      -7.319   8.447   5.585  1.00  0.00            
ATOM    165  N   MET A 193      -8.426   8.503   3.647  1.00  0.00            
ATOM    166  H   MET A 193      -8.386   8.298   2.659  1.00  0.00            
ATOM    167  CA  MET A 193      -9.682   8.999   4.263  1.00  0.00            
ATOM    168  HA  MET A 193      -9.320   9.623   5.079  1.00  0.00            
ATOM    169  CB  MET A 193     -10.408   9.841   3.161  1.00  0.00            
ATOM    170  HB2 MET A 193      -9.763  10.703   2.992  1.00  0.00            
ATOM    171  HB3 MET A 193     -10.561   9.236   2.267  1.00  0.00            
ATOM    172  CG  MET A 193     -11.674  10.466   3.762  1.00  0.00            
ATOM    173  HG2 MET A 193     -12.321   9.596   3.870  1.00  0.00            
ATOM    174  HG3 MET A 193     -11.481  10.893   4.746  1.00  0.00            
ATOM    175  SD  MET A 193     -12.449  11.725   2.723  1.00  0.00            
ATOM    176  CE  MET A 193     -12.556  10.885   1.119  1.00  0.00            
ATOM    177  HE1 MET A 193     -13.148   9.970   1.084  1.00  0.00            
ATOM    178  HE2 MET A 193     -13.236  11.556   0.594  1.00  0.00            
ATOM    179  HE3 MET A 193     -11.621  10.775   0.572  1.00  0.00            
ATOM    180  C   MET A 193     -10.484   7.954   4.900  1.00  0.00            
ATOM    181  O   MET A 193     -11.089   8.159   5.989  1.00  0.00            
ATOM    182  N   ILE A 194     -10.648   6.790   4.230  1.00  0.00            
ATOM    183  H   ILE A 194     -10.073   6.650   3.411  1.00  0.00            
ATOM    184  CA  ILE A 194     -11.233   5.556   4.921  1.00  0.00            
ATOM    185  HA  ILE A 194     -12.266   5.710   5.237  1.00  0.00            
ATOM    186  CB  ILE A 194     -11.288   4.359   3.838  1.00  0.00            
ATOM    187  HB  ILE A 194     -10.291   4.253   3.409  1.00  0.00            
ATOM    188  CG2 ILE A 194     -11.824   3.081   4.544  1.00  0.00            
ATOM    189 HG21 ILE A 194     -12.882   3.246   4.749  1.00  0.00            
ATOM    190 HG22 ILE A 194     -11.792   2.313   3.772  1.00  0.00            
ATOM    191 HG23 ILE A 194     -11.267   2.820   5.443  1.00  0.00            
ATOM    192  CG1 ILE A 194     -12.054   4.772   2.550  1.00  0.00            
ATOM    193 HG12 ILE A 194     -13.025   5.147   2.876  1.00  0.00            
ATOM    194 HG13 ILE A 194     -11.540   5.588   2.041  1.00  0.00            
ATOM    195  CD1 ILE A 194     -12.219   3.654   1.522  1.00  0.00            
ATOM    196 HD11 ILE A 194     -11.277   3.205   1.207  1.00  0.00            
ATOM    197 HD12 ILE A 194     -12.993   3.002   1.928  1.00  0.00            
ATOM    198 HD13 ILE A 194     -12.808   4.101   0.721  1.00  0.00            
ATOM    199  C   ILE A 194     -10.482   5.226   6.181  1.00  0.00            
ATOM    200  O   ILE A 194     -11.078   4.652   7.133  1.00  0.00            
ATOM    201  N   GLY A 195      -9.163   5.583   6.266  1.00  0.00            
ATOM    202  H   GLY A 195      -8.718   5.885   5.411  1.00  0.00            
ATOM    203  CA  GLY A 195      -8.367   5.219   7.437  1.00  0.00            
ATOM    204  HA2 GLY A 195      -7.635   6.007   7.611  1.00  0.00            
ATOM    205  HA3 GLY A 195      -9.016   5.232   8.312  1.00  0.00            
ATOM    206  C   GLY A 195      -7.661   3.836   7.269  1.00  0.00            
ATOM    207  O   GLY A 195      -7.145   3.315   8.235  1.00  0.00            
ATOM    208  N   THR A 196      -7.844   3.139   6.154  1.00  0.00            
ATOM    209  H   THR A 196      -8.166   3.631   5.332  1.00  0.00            
ATOM    210  CA  THR A 196      -7.308   1.832   5.825  1.00  0.00            
ATOM    211  HA  THR A 196      -7.941   1.084   6.302  1.00  0.00            
ATOM    212  CB  THR A 196      -7.381   1.610   4.295  1.00  0.00            
ATOM    213  HB  THR A 196      -6.732   2.364   3.849  1.00  0.00            
ATOM    214  CG2 THR A 196      -6.929   0.188   3.743  1.00  0.00            
ATOM    215 HG21 THR A 196      -7.551  -0.044   2.878  1.00  0.00            
ATOM    216 HG22 THR A 196      -5.870   0.129   3.495  1.00  0.00            
ATOM    217 HG23 THR A 196      -7.206  -0.598   4.444  1.00  0.00            
ATOM    218  OG1 THR A 196      -8.698   1.810   3.879  1.00  0.00            
ATOM    219  HG1 THR A 196      -8.747   1.818   2.921  1.00  0.00            
ATOM    220  C   THR A 196      -5.833   1.538   6.257  1.00  0.00            
ATOM    221  O   THR A 196      -4.940   2.409   6.089  1.00  0.00            
ATOM    222  N   ASP A 197      -5.507   0.437   6.859  1.00  0.00            
ATOM    223  H   ASP A 197      -6.292  -0.194   6.928  1.00  0.00            
ATOM    224  CA  ASP A 197      -4.202  -0.179   7.008  1.00  0.00            
ATOM    225  HA  ASP A 197      -3.521   0.518   7.497  1.00  0.00            
ATOM    226  CB  ASP A 197      -4.269  -1.300   7.994  1.00  0.00            
ATOM    227  HB2 ASP A 197      -4.748  -1.085   8.949  1.00  0.00            
ATOM    228  HB3 ASP A 197      -4.876  -2.012   7.435  1.00  0.00            
ATOM    229  CG  ASP A 197      -2.951  -1.992   8.206  1.00  0.00            
ATOM    230  OD1 ASP A 197      -1.887  -1.592   7.663  1.00  0.00            
ATOM    231  OD2 ASP A 197      -2.905  -2.773   9.191  1.00  0.00            
ATOM    232  C   ASP A 197      -3.694  -0.659   5.603  1.00  0.00            
ATOM    233  O   ASP A 197      -4.152  -1.680   5.094  1.00  0.00            
ATOM    234  N   PRO A 198      -2.672  -0.080   4.995  1.00  0.00            
ATOM    235  CD  PRO A 198      -1.906   1.017   5.418  1.00  0.00            
ATOM    236  HD2 PRO A 198      -1.854   1.216   6.487  1.00  0.00            
ATOM    237  HD3 PRO A 198      -2.344   1.885   4.924  1.00  0.00            
ATOM    238  CG  PRO A 198      -0.556   0.930   4.744  1.00  0.00            
ATOM    239  HG2 PRO A 198       0.007   0.257   5.390  1.00  0.00            
ATOM    240  HG3 PRO A 198      -0.012   1.874   4.718  1.00  0.00            
ATOM    241  CB  PRO A 198      -0.891   0.347   3.359  1.00  0.00            
ATOM    242  HB2 PRO A 198      -0.123  -0.194   2.805  1.00  0.00            
ATOM    243  HB3 PRO A 198      -1.206   1.169   2.716  1.00  0.00            
ATOM    244  CA  PRO A 198      -2.092  -0.588   3.720  1.00  0.00            
ATOM    245  HA  PRO A 198      -2.977  -0.501   3.090  1.00  0.00            
ATOM    246  C   PRO A 198      -1.638  -2.086   3.720  1.00  0.00            
ATOM    247  O   PRO A 198      -1.403  -2.635   2.616  1.00  0.00            
ATOM    248  N   ARG A 199      -1.416  -2.712   4.903  1.00  0.00            
ATOM    249  H   ARG A 199      -1.798  -2.223   5.701  1.00  0.00            
ATOM    250  CA  ARG A 199      -1.056  -4.099   5.001  1.00  0.00            
ATOM    251  HA  ARG A 199      -0.224  -4.224   4.306  1.00  0.00            
ATOM    252  CB  ARG A 199      -0.598  -4.518   6.435  1.00  0.00            
ATOM    253  HB2 ARG A 199      -1.526  -4.585   7.005  1.00  0.00            
ATOM    254  HB3 ARG A 199      -0.303  -5.561   6.324  1.00  0.00            
ATOM    255  CG  ARG A 199       0.528  -3.760   7.108  1.00  0.00            
ATOM    256  HG2 ARG A 199       1.490  -4.257   6.988  1.00  0.00            
ATOM    257  HG3 ARG A 199       0.648  -2.736   6.756  1.00  0.00            
ATOM    258  CD  ARG A 199       0.483  -3.707   8.607  1.00  0.00            
ATOM    259  HD2 ARG A 199      -0.461  -3.293   8.964  1.00  0.00            
ATOM    260  HD3 ARG A 199       0.460  -4.688   9.081  1.00  0.00            
ATOM    261  NE  ARG A 199       1.621  -2.894   9.197  1.00  0.00            
ATOM    262  HE  ARG A 199       2.394  -3.362   9.648  1.00  0.00            
ATOM    263  CZ  ARG A 199       1.613  -1.594   9.198  1.00  0.00            
ATOM    264  NH1 ARG A 199       0.684  -0.787   8.739  1.00  0.00            
ATOM    265 HH11 ARG A 199      -0.204  -1.134   8.407  1.00  0.00            
ATOM    266 HH12 ARG A 199       0.817   0.199   8.918  1.00  0.00            
ATOM    267  NH2 ARG A 199       2.668  -0.949   9.656  1.00  0.00            
ATOM    268 HH21 ARG A 199       3.551  -1.436   9.711  1.00  0.00            
ATOM    269 HH22 ARG A 199       2.604   0.057   9.591  1.00  0.00            
ATOM    270  C   ARG A 199      -2.169  -5.007   4.557  1.00  0.00            
ATOM    271  O   ARG A 199      -1.876  -6.096   4.020  1.00  0.00            
ATOM    272  N   THR A 200      -3.447  -4.619   4.585  1.00  0.00            
ATOM    273  H   THR A 200      -3.692  -3.773   5.081  1.00  0.00            
ATOM    274  CA  THR A 200      -4.518  -5.374   3.960  1.00  0.00            
ATOM    275  HA  THR A 200      -4.457  -6.430   4.220  1.00  0.00            
ATOM    276  CB  THR A 200      -5.930  -4.785   4.332  1.00  0.00            
ATOM    277  HB  THR A 200      -6.609  -5.477   3.834  1.00  0.00            
ATOM    278  CG2 THR A 200      -6.138  -4.630   5.817  1.00  0.00            
ATOM    279 HG21 THR A 200      -7.205  -4.489   5.992  1.00  0.00            
ATOM    280 HG22 THR A 200      -5.849  -5.483   6.431  1.00  0.00            
ATOM    281 HG23 THR A 200      -5.568  -3.819   6.271  1.00  0.00            
ATOM    282  OG1 THR A 200      -6.141  -3.483   3.898  1.00  0.00            
ATOM    283  HG1 THR A 200      -5.537  -2.881   4.340  1.00  0.00            
ATOM    284  C   THR A 200      -4.391  -5.299   2.465  1.00  0.00            
ATOM    285  O   THR A 200      -4.548  -6.390   1.846  1.00  0.00            
ATOM    286  N   ILE A 201      -4.106  -4.125   1.850  1.00  0.00            
ATOM    287  H   ILE A 201      -3.998  -3.303   2.427  1.00  0.00            
ATOM    288  CA  ILE A 201      -4.025  -3.902   0.435  1.00  0.00            
ATOM    289  HA  ILE A 201      -4.931  -4.243  -0.065  1.00  0.00            
ATOM    290  CB  ILE A 201      -3.919  -2.398   0.070  1.00  0.00            
ATOM    291  HB  ILE A 201      -2.956  -2.123   0.500  1.00  0.00            
ATOM    292  CG2 ILE A 201      -3.804  -2.132  -1.398  1.00  0.00            
ATOM    293 HG21 ILE A 201      -2.769  -2.392  -1.618  1.00  0.00            
ATOM    294 HG22 ILE A 201      -4.556  -2.740  -1.902  1.00  0.00            
ATOM    295 HG23 ILE A 201      -3.945  -1.086  -1.670  1.00  0.00            
ATOM    296  CG1 ILE A 201      -5.106  -1.588   0.670  1.00  0.00            
ATOM    297 HG12 ILE A 201      -4.908  -1.426   1.729  1.00  0.00            
ATOM    298 HG13 ILE A 201      -5.018  -0.556   0.328  1.00  0.00            
ATOM    299  CD1 ILE A 201      -6.501  -2.147   0.445  1.00  0.00            
ATOM    300 HD11 ILE A 201      -6.705  -2.920   1.187  1.00  0.00            
ATOM    301 HD12 ILE A 201      -7.300  -1.413   0.556  1.00  0.00            
ATOM    302 HD13 ILE A 201      -6.535  -2.698  -0.495  1.00  0.00            
ATOM    303  C   ILE A 201      -2.766  -4.639  -0.225  1.00  0.00            
ATOM    304  O   ILE A 201      -2.903  -5.259  -1.284  1.00  0.00            
ATOM    305  N   LEU A 202      -1.661  -4.686   0.532  1.00  0.00            
ATOM    306  H   LEU A 202      -1.732  -4.134   1.375  1.00  0.00            
ATOM    307  CA  LEU A 202      -0.391  -5.286   0.023  1.00  0.00            
ATOM    308  HA  LEU A 202      -0.180  -4.863  -0.959  1.00  0.00            
ATOM    309  CB  LEU A 202       0.732  -4.923   0.954  1.00  0.00            
ATOM    310  HB2 LEU A 202       0.272  -4.850   1.939  1.00  0.00            
ATOM    311  HB3 LEU A 202       1.555  -5.637   0.990  1.00  0.00            
ATOM    312  CG  LEU A 202       1.435  -3.578   0.720  1.00  0.00            
ATOM    313  HG  LEU A 202       0.699  -2.790   0.559  1.00  0.00            
ATOM    314  CD1 LEU A 202       2.261  -3.067   1.942  1.00  0.00            
ATOM    315 HD11 LEU A 202       2.625  -2.081   1.651  1.00  0.00            
ATOM    316 HD12 LEU A 202       1.524  -2.934   2.734  1.00  0.00            
ATOM    317 HD13 LEU A 202       3.048  -3.764   2.229  1.00  0.00            
ATOM    318  CD2 LEU A 202       2.359  -3.569  -0.536  1.00  0.00            
ATOM    319 HD21 LEU A 202       1.720  -3.813  -1.384  1.00  0.00            
ATOM    320 HD22 LEU A 202       2.712  -2.546  -0.656  1.00  0.00            
ATOM    321 HD23 LEU A 202       3.172  -4.287  -0.417  1.00  0.00            
ATOM    322  C   LEU A 202      -0.542  -6.795  -0.050  1.00  0.00            
ATOM    323  O   LEU A 202       0.224  -7.407  -0.800  1.00  0.00            
ATOM    324  N   LYS A 203      -1.574  -7.379   0.562  1.00  0.00            
ATOM    325  H   LYS A 203      -2.147  -6.933   1.265  1.00  0.00            
ATOM    326  CA  LYS A 203      -1.795  -8.776   0.322  1.00  0.00            
ATOM    327  HA  LYS A 203      -0.862  -9.338   0.299  1.00  0.00            
ATOM    328  CB  LYS A 203      -2.642  -9.417   1.388  1.00  0.00            
ATOM    329  HB2 LYS A 203      -3.645  -8.991   1.342  1.00  0.00            
ATOM    330  HB3 LYS A 203      -2.517 -10.457   1.087  1.00  0.00            
ATOM    331  CG  LYS A 203      -2.249  -9.305   2.900  1.00  0.00            
ATOM    332  HG2 LYS A 203      -2.515  -8.305   3.246  1.00  0.00            
ATOM    333  HG3 LYS A 203      -2.947  -9.982   3.393  1.00  0.00            
ATOM    334  CD  LYS A 203      -0.754  -9.617   3.208  1.00  0.00            
ATOM    335  HD2 LYS A 203      -0.526 -10.596   2.786  1.00  0.00            
ATOM    336  HD3 LYS A 203      -0.154  -8.876   2.681  1.00  0.00            
ATOM    337  CE  LYS A 203      -0.340  -9.625   4.703  1.00  0.00            
ATOM    338  HE2 LYS A 203      -1.099 -10.211   5.222  1.00  0.00            
ATOM    339  HE3 LYS A 203       0.563 -10.221   4.835  1.00  0.00            
ATOM    340  NZ  LYS A 203      -0.222  -8.274   5.220  1.00  0.00            
ATOM    341  HZ1 LYS A 203       0.517  -8.096   5.884  1.00  0.00            
ATOM    342  HZ2 LYS A 203      -0.220  -7.560   4.506  1.00  0.00            
ATOM    343  HZ3 LYS A 203      -1.065  -8.080   5.742  1.00  0.00            
ATOM    344  C   LYS A 203      -2.542  -9.070  -1.057  1.00  0.00            
ATOM    345  O   LYS A 203      -2.335 -10.154  -1.574  1.00  0.00            
ATOM    346  N   ASP A 204      -3.347  -8.192  -1.537  1.00  0.00            
ATOM    347  H   ASP A 204      -3.595  -7.488  -0.858  1.00  0.00            
ATOM    348  CA  ASP A 204      -3.966  -8.083  -2.852  1.00  0.00            
ATOM    349  HA  ASP A 204      -4.499  -9.003  -3.093  1.00  0.00            
ATOM    350  CB  ASP A 204      -5.112  -7.053  -2.888  1.00  0.00            
ATOM    351  HB2 ASP A 204      -4.784  -6.016  -2.956  1.00  0.00            
ATOM    352  HB3 ASP A 204      -5.551  -7.197  -3.875  1.00  0.00            
ATOM    353  CG  ASP A 204      -6.313  -7.253  -1.976  1.00  0.00            
ATOM    354  OD1 ASP A 204      -6.533  -8.372  -1.484  1.00  0.00            
ATOM    355  OD2 ASP A 204      -7.052  -6.281  -1.738  1.00  0.00            
ATOM    356  C   ASP A 204      -2.946  -7.883  -3.960  1.00  0.00            
ATOM    357  O   ASP A 204      -3.244  -8.490  -4.995  1.00  0.00            
ATOM    358  N   LEU A 205      -1.841  -7.072  -3.816  1.00  0.00            
ATOM    359  H   LEU A 205      -1.759  -6.544  -2.959  1.00  0.00            
ATOM    360  CA  LEU A 205      -0.823  -6.808  -4.830  1.00  0.00            
ATOM    361  HA  LEU A 205      -1.328  -6.703  -5.791  1.00  0.00            
ATOM    362  CB  LEU A 205      -0.248  -5.451  -4.552  1.00  0.00            
ATOM    363  HB2 LEU A 205      -0.252  -5.269  -3.478  1.00  0.00            
ATOM    364  HB3 LEU A 205       0.833  -5.461  -4.696  1.00  0.00            
ATOM    365  CG  LEU A 205      -0.882  -4.209  -5.240  1.00  0.00            
ATOM    366  HG  LEU A 205      -0.542  -4.205  -6.276  1.00  0.00            
ATOM    367  CD1 LEU A 205      -2.458  -4.155  -5.179  1.00  0.00            
ATOM    368 HD11 LEU A 205      -2.764  -3.312  -5.797  1.00  0.00            
ATOM    369 HD12 LEU A 205      -2.817  -5.109  -5.569  1.00  0.00            
ATOM    370 HD13 LEU A 205      -2.837  -4.052  -4.163  1.00  0.00            
ATOM    371  CD2 LEU A 205      -0.382  -2.919  -4.555  1.00  0.00            
ATOM    372 HD21 LEU A 205      -0.220  -2.077  -5.228  1.00  0.00            
ATOM    373 HD22 LEU A 205      -1.174  -2.657  -3.854  1.00  0.00            
ATOM    374 HD23 LEU A 205       0.499  -3.137  -3.951  1.00  0.00            
ATOM    375  C   LEU A 205       0.273  -7.958  -4.815  1.00  0.00            
ATOM    376  O   LEU A 205       1.053  -8.068  -5.742  1.00  0.00            
ATOM    377  N   LEU A 206       0.460  -8.624  -3.659  1.00  0.00            
ATOM    378  H   LEU A 206      -0.061  -8.362  -2.835  1.00  0.00            
ATOM    379  CA  LEU A 206       1.393  -9.644  -3.465  1.00  0.00            
ATOM    380  HA  LEU A 206       1.942  -9.947  -4.356  1.00  0.00            
ATOM    381  CB  LEU A 206       2.603  -9.164  -2.538  1.00  0.00            
ATOM    382  HB2 LEU A 206       2.217  -9.058  -1.525  1.00  0.00            
ATOM    383  HB3 LEU A 206       3.338  -9.964  -2.461  1.00  0.00            
ATOM    384  CG  LEU A 206       3.375  -7.845  -2.893  1.00  0.00            
ATOM    385  HG  LEU A 206       2.693  -7.005  -3.022  1.00  0.00            
ATOM    386  CD1 LEU A 206       4.297  -7.468  -1.705  1.00  0.00            
ATOM    387 HD11 LEU A 206       4.960  -6.625  -1.900  1.00  0.00            
ATOM    388 HD12 LEU A 206       3.538  -7.132  -0.999  1.00  0.00            
ATOM    389 HD13 LEU A 206       4.850  -8.310  -1.290  1.00  0.00            
ATOM    390  CD2 LEU A 206       4.238  -7.884  -4.154  1.00  0.00            
ATOM    391 HD21 LEU A 206       4.939  -8.711  -4.269  1.00  0.00            
ATOM    392 HD22 LEU A 206       3.522  -7.880  -4.976  1.00  0.00            
ATOM    393 HD23 LEU A 206       4.835  -6.972  -4.177  1.00  0.00            
ATOM    394  C   LEU A 206       0.760 -10.919  -2.930  1.00  0.00            
ATOM    395  O   LEU A 206       0.497 -11.004  -1.753  1.00  0.00            
ATOM    396  N   PRO A 207       0.669 -12.003  -3.768  1.00  0.00            
ATOM    397  CD  PRO A 207       0.744 -11.869  -5.183  1.00  0.00            
ATOM    398  HD2 PRO A 207       1.754 -11.580  -5.476  1.00  0.00            
ATOM    399  HD3 PRO A 207       0.002 -11.163  -5.555  1.00  0.00            
ATOM    400  CG  PRO A 207       0.407 -13.290  -5.630  1.00  0.00            
ATOM    401  HG2 PRO A 207       1.312 -13.873  -5.800  1.00  0.00            
ATOM    402  HG3 PRO A 207      -0.134 -13.290  -6.576  1.00  0.00            
ATOM    403  CB  PRO A 207      -0.389 -13.920  -4.559  1.00  0.00            
ATOM    404  HB2 PRO A 207      -0.235 -14.996  -4.464  1.00  0.00            
ATOM    405  HB3 PRO A 207      -1.412 -13.636  -4.804  1.00  0.00            
ATOM    406  CA  PRO A 207       0.138 -13.308  -3.295  1.00  0.00            
ATOM    407  HA  PRO A 207      -0.682 -13.172  -2.591  1.00  0.00            
ATOM    408  C   PRO A 207       1.150 -14.225  -2.541  1.00  0.00            
ATOM    409  O   PRO A 207       0.687 -15.254  -1.991  1.00  0.00            
ATOM    410  N   GLU A 208       2.470 -13.910  -2.543  1.00  0.00            
ATOM    411  H   GLU A 208       2.816 -13.039  -2.917  1.00  0.00            
ATOM    412  CA  GLU A 208       3.480 -14.846  -2.047  1.00  0.00            
ATOM    413  HA  GLU A 208       3.100 -15.330  -1.147  1.00  0.00            
ATOM    414  CB  GLU A 208       3.883 -15.948  -3.104  1.00  0.00            
ATOM    415  HB2 GLU A 208       4.599 -16.634  -2.651  1.00  0.00            
ATOM    416  HB3 GLU A 208       3.028 -16.609  -3.246  1.00  0.00            
ATOM    417  CG  GLU A 208       4.479 -15.503  -4.414  1.00  0.00            
ATOM    418  HG2 GLU A 208       4.429 -16.328  -5.125  1.00  0.00            
ATOM    419  HG3 GLU A 208       3.749 -14.863  -4.909  1.00  0.00            
ATOM    420  CD  GLU A 208       5.805 -14.859  -4.357  1.00  0.00            
ATOM    421  OE1 GLU A 208       6.822 -15.552  -4.628  1.00  0.00            
ATOM    422  OE2 GLU A 208       5.917 -13.592  -4.157  1.00  0.00            
ATOM    423  C   GLU A 208       4.737 -14.169  -1.511  1.00  0.00            
ATOM    424  O   GLU A 208       5.802 -14.804  -1.400  1.00  0.00            
ATOM    425  N   THR A 209       4.648 -12.874  -1.191  1.00  0.00            
ATOM    426  H   THR A 209       3.774 -12.404  -1.379  1.00  0.00            
ATOM    427  CA  THR A 209       5.736 -12.075  -0.501  1.00  0.00            
ATOM    428  HA  THR A 209       6.218 -12.716   0.236  1.00  0.00            
ATOM    429  CB  THR A 209       6.812 -11.492  -1.496  1.00  0.00            
ATOM    430  HB  THR A 209       6.345 -10.935  -2.308  1.00  0.00            
ATOM    431  CG2 THR A 209       7.768 -10.501  -0.853  1.00  0.00            
ATOM    432 HG21 THR A 209       8.443 -10.193  -1.652  1.00  0.00            
ATOM    433 HG22 THR A 209       7.199  -9.665  -0.447  1.00  0.00            
ATOM    434 HG23 THR A 209       8.443 -11.019  -0.170  1.00  0.00            
ATOM    435  OG1 THR A 209       7.629 -12.441  -2.116  1.00  0.00            
ATOM    436  HG1 THR A 209       7.050 -12.981  -2.658  1.00  0.00            
ATOM    437  C   THR A 209       5.144 -11.039   0.418  1.00  0.00            
ATOM    438  O   THR A 209       4.090 -10.505   0.016  1.00  0.00            
ATOM    439  N   ILE A 210       5.723 -10.690   1.584  1.00  0.00            
ATOM    440  H   ILE A 210       6.571 -11.188   1.815  1.00  0.00            
ATOM    441  CA  ILE A 210       5.363  -9.499   2.412  1.00  0.00            
ATOM    442  HA  ILE A 210       4.532  -8.954   1.965  1.00  0.00            
ATOM    443  CB  ILE A 210       4.803  -9.902   3.789  1.00  0.00            
ATOM    444  HB  ILE A 210       4.354  -8.975   4.147  1.00  0.00            
ATOM    445  CG2 ILE A 210       3.513 -10.806   3.722  1.00  0.00            
ATOM    446 HG21 ILE A 210       3.742 -11.871   3.681  1.00  0.00            
ATOM    447 HG22 ILE A 210       3.113 -10.747   4.735  1.00  0.00            
ATOM    448 HG23 ILE A 210       2.824 -10.540   2.921  1.00  0.00            
ATOM    449  CG1 ILE A 210       5.747 -10.409   4.908  1.00  0.00            
ATOM    450 HG12 ILE A 210       6.355  -9.585   5.280  1.00  0.00            
ATOM    451 HG13 ILE A 210       5.181 -10.641   5.811  1.00  0.00            
ATOM    452  CD1 ILE A 210       6.616 -11.615   4.653  1.00  0.00            
ATOM    453 HD11 ILE A 210       7.265 -11.801   5.509  1.00  0.00            
ATOM    454 HD12 ILE A 210       5.914 -12.431   4.474  1.00  0.00            
ATOM    455 HD13 ILE A 210       7.220 -11.497   3.754  1.00  0.00            
ATOM    456  C   ILE A 210       6.531  -8.550   2.563  1.00  0.00            
ATOM    457  O   ILE A 210       7.608  -9.098   2.667  1.00  0.00            
ATOM    458  N   PRO A 211       6.369  -7.217   2.577  1.00  0.00            
ATOM    459  CD  PRO A 211       5.304  -6.516   1.913  1.00  0.00            
ATOM    460  HD2 PRO A 211       4.392  -6.327   2.481  1.00  0.00            
ATOM    461  HD3 PRO A 211       4.938  -7.067   1.047  1.00  0.00            
ATOM    462  CG  PRO A 211       5.893  -5.140   1.491  1.00  0.00            
ATOM    463  HG2 PRO A 211       5.124  -4.372   1.426  1.00  0.00            
ATOM    464  HG3 PRO A 211       6.500  -5.208   0.587  1.00  0.00            
ATOM    465  CB  PRO A 211       6.947  -4.895   2.606  1.00  0.00            
ATOM    466  HB2 PRO A 211       6.502  -4.393   3.465  1.00  0.00            
ATOM    467  HB3 PRO A 211       7.857  -4.325   2.418  1.00  0.00            
ATOM    468  CA  PRO A 211       7.413  -6.270   3.006  1.00  0.00            
ATOM    469  HA  PRO A 211       8.310  -6.527   2.442  1.00  0.00            
ATOM    470  C   PRO A 211       7.580  -6.378   4.542  1.00  0.00            
ATOM    471  O   PRO A 211       6.637  -6.693   5.246  1.00  0.00            
ATOM    472  N   PRO A 212       8.823  -6.103   5.104  1.00  0.00            
ATOM    473  CD  PRO A 212      10.054  -5.956   4.391  1.00  0.00            
ATOM    474  HD2 PRO A 212       9.994  -5.149   3.661  1.00  0.00            
ATOM    475  HD3 PRO A 212      10.394  -6.897   3.959  1.00  0.00            
ATOM    476  CG  PRO A 212      11.049  -5.537   5.454  1.00  0.00            
ATOM    477  HG2 PRO A 212      10.979  -4.457   5.587  1.00  0.00            
ATOM    478  HG3 PRO A 212      12.036  -5.823   5.090  1.00  0.00            
ATOM    479  CB  PRO A 212      10.610  -6.309   6.633  1.00  0.00            
ATOM    480  HB2 PRO A 212      10.878  -5.774   7.545  1.00  0.00            
ATOM    481  HB3 PRO A 212      10.951  -7.344   6.599  1.00  0.00            
ATOM    482  CA  PRO A 212       9.087  -6.345   6.514  1.00  0.00            
ATOM    483  HA  PRO A 212       8.904  -7.408   6.671  1.00  0.00            
ATOM    484  C   PRO A 212       8.284  -5.448   7.453  1.00  0.00            
ATOM    485  O   PRO A 212       7.891  -4.332   7.072  1.00  0.00            
ATOM    486  N   PRO A 213       7.993  -5.972   8.624  1.00  0.00            
ATOM    487  CD  PRO A 213       8.142  -7.401   9.011  1.00  0.00            
ATOM    488  HD2 PRO A 213       9.140  -7.582   9.413  1.00  0.00            
ATOM    489  HD3 PRO A 213       8.034  -8.062   8.151  1.00  0.00            
ATOM    490  CG  PRO A 213       7.095  -7.673  10.027  1.00  0.00            
ATOM    491  HG2 PRO A 213       7.537  -8.432  10.671  1.00  0.00            
ATOM    492  HG3 PRO A 213       6.077  -7.887   9.701  1.00  0.00            
ATOM    493  CB  PRO A 213       7.094  -6.432  10.849  1.00  0.00            
ATOM    494  HB2 PRO A 213       7.901  -6.375  11.580  1.00  0.00            
ATOM    495  HB3 PRO A 213       6.177  -6.351  11.433  1.00  0.00            
ATOM    496  CA  PRO A 213       7.205  -5.321   9.705  1.00  0.00            
ATOM    497  HA  PRO A 213       6.203  -5.012   9.410  1.00  0.00            
ATOM    498  C   PRO A 213       7.842  -4.016  10.231  1.00  0.00            
ATOM    499  O   PRO A 213       7.131  -3.160  10.710  1.00  0.00            
ATOM    500  N   GLU A 214       9.128  -3.749  10.067  1.00  0.00            
ATOM    501  H   GLU A 214       9.703  -4.475   9.664  1.00  0.00            
ATOM    502  CA  GLU A 214       9.774  -2.532  10.574  1.00  0.00            
ATOM    503  HA  GLU A 214       9.314  -2.325  11.540  1.00  0.00            
ATOM    504  CB  GLU A 214      11.289  -2.740  10.847  1.00  0.00            
ATOM    505  HB2 GLU A 214      11.791  -2.827   9.883  1.00  0.00            
ATOM    506  HB3 GLU A 214      11.641  -1.860  11.385  1.00  0.00            
ATOM    507  CG  GLU A 214      11.649  -3.987  11.655  1.00  0.00            
ATOM    508  HG2 GLU A 214      11.506  -4.861  11.019  1.00  0.00            
ATOM    509  HG3 GLU A 214      12.698  -3.964  11.952  1.00  0.00            
ATOM    510  CD  GLU A 214      10.782  -4.253  12.953  1.00  0.00            
ATOM    511  OE1 GLU A 214      10.385  -5.419  13.128  1.00  0.00            
ATOM    512  OE2 GLU A 214      10.557  -3.285  13.701  1.00  0.00            
ATOM    513  C   GLU A 214       9.503  -1.321   9.658  1.00  0.00            
ATOM    514  O   GLU A 214       9.538  -0.223  10.161  1.00  0.00            
ATOM    515  N   LEU A 215       9.237  -1.457   8.321  1.00  0.00            
ATOM    516  H   LEU A 215       9.113  -2.401   7.983  1.00  0.00            
ATOM    517  CA  LEU A 215       8.731  -0.329   7.502  1.00  0.00            
ATOM    518  HA  LEU A 215       9.517   0.427   7.506  1.00  0.00            
ATOM    519  CB  LEU A 215       8.531  -0.957   6.126  1.00  0.00            
ATOM    520  HB2 LEU A 215       7.810  -1.772   6.203  1.00  0.00            
ATOM    521  HB3 LEU A 215       8.206  -0.192   5.420  1.00  0.00            
ATOM    522  CG  LEU A 215       9.905  -1.556   5.637  1.00  0.00            
ATOM    523  HG  LEU A 215      10.229  -2.350   6.310  1.00  0.00            
ATOM    524  CD1 LEU A 215       9.700  -2.202   4.254  1.00  0.00            
ATOM    525 HD11 LEU A 215      10.560  -2.830   4.022  1.00  0.00            
ATOM    526 HD12 LEU A 215       8.827  -2.852   4.302  1.00  0.00            
ATOM    527 HD13 LEU A 215       9.457  -1.550   3.414  1.00  0.00            
ATOM    528  CD2 LEU A 215      11.106  -0.628   5.491  1.00  0.00            
ATOM    529 HD21 LEU A 215      11.179  -0.154   6.471  1.00  0.00            
ATOM    530 HD22 LEU A 215      12.070  -1.064   5.230  1.00  0.00            
ATOM    531 HD23 LEU A 215      10.837   0.073   4.701  1.00  0.00            
ATOM    532  C   LEU A 215       7.374   0.284   8.094  1.00  0.00            
ATOM    533  O   LEU A 215       6.457  -0.491   8.432  1.00  0.00            
ATOM    534  N   ASP A 216       7.287   1.606   8.170  1.00  0.00            
ATOM    535  H   ASP A 216       8.169   2.087   8.054  1.00  0.00            
ATOM    536  CA  ASP A 216       6.168   2.434   8.701  1.00  0.00            
ATOM    537  HA  ASP A 216       5.636   1.928   9.507  1.00  0.00            
ATOM    538  CB  ASP A 216       6.811   3.752   9.162  1.00  0.00            
ATOM    539  HB2 ASP A 216       6.084   4.428   9.615  1.00  0.00            
ATOM    540  HB3 ASP A 216       7.588   3.460   9.868  1.00  0.00            
ATOM    541  CG  ASP A 216       7.509   4.482   8.102  1.00  0.00            
ATOM    542  OD1 ASP A 216       8.667   4.043   7.736  1.00  0.00            
ATOM    543  OD2 ASP A 216       6.861   5.355   7.474  1.00  0.00            
ATOM    544  C   ASP A 216       5.096   2.700   7.640  1.00  0.00            
ATOM    545  O   ASP A 216       5.337   2.574   6.427  1.00  0.00            
ATOM    546  N   ASP A 217       3.931   3.167   8.066  1.00  0.00            
ATOM    547  H   ASP A 217       3.881   3.417   9.043  1.00  0.00            
ATOM    548  CA  ASP A 217       2.801   3.295   7.108  1.00  0.00            
ATOM    549  HA  ASP A 217       2.797   2.319   6.624  1.00  0.00            
ATOM    550  CB  ASP A 217       1.417   3.488   7.850  1.00  0.00            
ATOM    551  HB2 ASP A 217       1.457   4.477   8.306  1.00  0.00            
ATOM    552  HB3 ASP A 217       0.693   3.480   7.035  1.00  0.00            
ATOM    553  CG  ASP A 217       1.004   2.522   8.955  1.00  0.00            
ATOM    554  OD1 ASP A 217      -0.101   2.699   9.439  1.00  0.00            
ATOM    555  OD2 ASP A 217       1.809   1.615   9.291  1.00  0.00            
ATOM    556  C   ASP A 217       2.978   4.300   5.934  1.00  0.00            
ATOM    557  O   ASP A 217       2.524   4.064   4.801  1.00  0.00            
ATOM    558  N   MET A 218       3.861   5.321   6.093  1.00  0.00            
ATOM    559  H   MET A 218       4.439   5.341   6.921  1.00  0.00            
ATOM    560  CA  MET A 218       4.232   6.239   4.980  1.00  0.00            
ATOM    561  HA  MET A 218       3.300   6.570   4.520  1.00  0.00            
ATOM    562  CB  MET A 218       4.999   7.487   5.573  1.00  0.00            
ATOM    563  HB2 MET A 218       4.553   7.848   6.499  1.00  0.00            
ATOM    564  HB3 MET A 218       5.981   7.114   5.868  1.00  0.00            
ATOM    565  CG  MET A 218       5.230   8.494   4.459  1.00  0.00            
ATOM    566  HG2 MET A 218       6.110   8.305   3.843  1.00  0.00            
ATOM    567  HG3 MET A 218       4.351   8.501   3.816  1.00  0.00            
ATOM    568  SD  MET A 218       5.486  10.164   5.065  1.00  0.00            
ATOM    569  CE  MET A 218       3.758  10.639   5.314  1.00  0.00            
ATOM    570  HE1 MET A 218       3.268  10.600   4.342  1.00  0.00            
ATOM    571  HE2 MET A 218       3.322   9.917   6.005  1.00  0.00            
ATOM    572  HE3 MET A 218       3.792  11.638   5.748  1.00  0.00            
ATOM    573  C   MET A 218       5.088   5.493   3.921  1.00  0.00            
ATOM    574  O   MET A 218       4.868   5.612   2.738  1.00  0.00            
ATOM    575  N   THR A 219       5.975   4.615   4.323  1.00  0.00            
ATOM    576  H   THR A 219       5.982   4.572   5.333  1.00  0.00            
ATOM    577  CA  THR A 219       6.737   3.538   3.587  1.00  0.00            
ATOM    578  HA  THR A 219       7.200   4.068   2.755  1.00  0.00            
ATOM    579  CB  THR A 219       7.982   2.884   4.379  1.00  0.00            
ATOM    580  HB  THR A 219       7.562   2.326   5.216  1.00  0.00            
ATOM    581  CG2 THR A 219       8.866   2.058   3.461  1.00  0.00            
ATOM    582 HG21 THR A 219       8.401   1.117   3.166  1.00  0.00            
ATOM    583 HG22 THR A 219       9.110   2.613   2.556  1.00  0.00            
ATOM    584 HG23 THR A 219       9.796   1.869   3.998  1.00  0.00            
ATOM    585  OG1 THR A 219       8.772   3.944   4.938  1.00  0.00            
ATOM    586  HG1 THR A 219       8.533   4.081   5.858  1.00  0.00            
ATOM    587  C   THR A 219       5.772   2.538   2.908  1.00  0.00            
ATOM    588  O   THR A 219       6.028   2.165   1.765  1.00  0.00            
ATOM    589  N   LEU A 220       4.715   2.117   3.613  1.00  0.00            
ATOM    590  H   LEU A 220       4.721   2.309   4.604  1.00  0.00            
ATOM    591  CA  LEU A 220       3.801   0.986   3.097  1.00  0.00            
ATOM    592  HA  LEU A 220       4.473   0.300   2.581  1.00  0.00            
ATOM    593  CB  LEU A 220       3.016   0.253   4.198  1.00  0.00            
ATOM    594  HB2 LEU A 220       2.587   1.024   4.838  1.00  0.00            
ATOM    595  HB3 LEU A 220       2.223  -0.383   3.802  1.00  0.00            
ATOM    596  CG  LEU A 220       3.997  -0.589   5.118  1.00  0.00            
ATOM    597  HG  LEU A 220       4.818   0.080   5.376  1.00  0.00            
ATOM    598  CD1 LEU A 220       3.287  -1.155   6.320  1.00  0.00            
ATOM    599 HD11 LEU A 220       2.327  -1.606   6.070  1.00  0.00            
ATOM    600 HD12 LEU A 220       3.865  -1.927   6.829  1.00  0.00            
ATOM    601 HD13 LEU A 220       3.129  -0.349   7.036  1.00  0.00            
ATOM    602  CD2 LEU A 220       4.461  -1.817   4.289  1.00  0.00            
ATOM    603 HD21 LEU A 220       5.064  -1.520   3.432  1.00  0.00            
ATOM    604 HD22 LEU A 220       4.950  -2.628   4.828  1.00  0.00            
ATOM    605 HD23 LEU A 220       3.554  -2.237   3.855  1.00  0.00            
ATOM    606  C   LEU A 220       2.872   1.547   1.993  1.00  0.00            
ATOM    607  O   LEU A 220       2.701   0.993   0.928  1.00  0.00            
ATOM    608  N   TRP A 221       2.369   2.775   2.120  1.00  0.00            
ATOM    609  H   TRP A 221       2.461   3.299   2.978  1.00  0.00            
ATOM    610  CA  TRP A 221       1.693   3.446   1.022  1.00  0.00            
ATOM    611  HA  TRP A 221       0.909   2.726   0.784  1.00  0.00            
ATOM    612  CB  TRP A 221       1.006   4.729   1.462  1.00  0.00            
ATOM    613  HB2 TRP A 221       1.773   5.261   2.024  1.00  0.00            
ATOM    614  HB3 TRP A 221       0.716   5.374   0.631  1.00  0.00            
ATOM    615  CG  TRP A 221      -0.298   4.416   2.253  1.00  0.00            
ATOM    616  CD1 TRP A 221      -0.617   4.889   3.467  1.00  0.00            
ATOM    617  HD1 TRP A 221       0.036   5.443   4.124  1.00  0.00            
ATOM    618  NE1 TRP A 221      -1.851   4.477   3.842  1.00  0.00            
ATOM    619  HE1 TRP A 221      -2.274   4.707   4.730  1.00  0.00            
ATOM    620  CE2 TRP A 221      -2.373   3.669   2.820  1.00  0.00            
ATOM    621  CZ2 TRP A 221      -3.596   2.922   2.616  1.00  0.00            
ATOM    622  HZ2 TRP A 221      -4.222   2.962   3.495  1.00  0.00            
ATOM    623  CH2 TRP A 221      -3.867   2.203   1.451  1.00  0.00            
ATOM    624  HH2 TRP A 221      -4.816   1.696   1.369  1.00  0.00            
ATOM    625  CZ3 TRP A 221      -2.943   2.370   0.432  1.00  0.00            
ATOM    626  HZ3 TRP A 221      -3.266   2.097  -0.562  1.00  0.00            
ATOM    627  CE3 TRP A 221      -1.729   3.047   0.654  1.00  0.00            
ATOM    628  HE3 TRP A 221      -0.975   3.133  -0.115  1.00  0.00            
ATOM    629  CD2 TRP A 221      -1.442   3.738   1.772  1.00  0.00            
ATOM    630  C   TRP A 221       2.534   3.768  -0.252  1.00  0.00            
ATOM    631  O   TRP A 221       2.141   3.524  -1.376  1.00  0.00            
ATOM    632  N   GLN A 222       3.779   4.141   0.037  1.00  0.00            
ATOM    633  H   GLN A 222       4.049   4.329   0.992  1.00  0.00            
ATOM    634  CA  GLN A 222       4.860   4.309  -1.004  1.00  0.00            
ATOM    635  HA  GLN A 222       4.539   5.010  -1.775  1.00  0.00            
ATOM    636  CB  GLN A 222       6.029   4.960  -0.267  1.00  0.00            
ATOM    637  HB2 GLN A 222       5.757   5.989  -0.036  1.00  0.00            
ATOM    638  HB3 GLN A 222       6.216   4.475   0.691  1.00  0.00            
ATOM    639  CG  GLN A 222       7.303   4.898  -1.110  1.00  0.00            
ATOM    640  HG2 GLN A 222       7.688   3.890  -1.264  1.00  0.00            
ATOM    641  HG3 GLN A 222       7.040   5.324  -2.078  1.00  0.00            
ATOM    642  CD  GLN A 222       8.463   5.613  -0.561  1.00  0.00            
ATOM    643  OE1 GLN A 222       8.711   5.745   0.654  1.00  0.00            
ATOM    644  NE2 GLN A 222       9.293   6.030  -1.453  1.00  0.00            
ATOM    645 HE21 GLN A 222      10.115   6.493  -1.094  1.00  0.00            
ATOM    646 HE22 GLN A 222       9.191   5.941  -2.453  1.00  0.00            
ATOM    647  C   GLN A 222       5.247   2.972  -1.771  1.00  0.00            
ATOM    648  O   GLN A 222       5.374   3.001  -2.984  1.00  0.00            
ATOM    649  N   ILE A 223       5.348   1.806  -1.129  1.00  0.00            
ATOM    650  H   ILE A 223       5.471   1.790  -0.125  1.00  0.00            
ATOM    651  CA  ILE A 223       5.450   0.493  -1.776  1.00  0.00            
ATOM    652  HA  ILE A 223       6.252   0.532  -2.513  1.00  0.00            
ATOM    653  CB  ILE A 223       5.709  -0.634  -0.716  1.00  0.00            
ATOM    654  HB  ILE A 223       5.016  -0.470   0.109  1.00  0.00            
ATOM    655  CG2 ILE A 223       5.656  -2.008  -1.349  1.00  0.00            
ATOM    656 HG21 ILE A 223       4.609  -2.284  -1.472  1.00  0.00            
ATOM    657 HG22 ILE A 223       6.144  -2.006  -2.324  1.00  0.00            
ATOM    658 HG23 ILE A 223       6.115  -2.809  -0.769  1.00  0.00            
ATOM    659  CG1 ILE A 223       7.165  -0.353  -0.222  1.00  0.00            
ATOM    660 HG12 ILE A 223       7.838  -0.303  -1.077  1.00  0.00            
ATOM    661 HG13 ILE A 223       7.090   0.638   0.225  1.00  0.00            
ATOM    662  CD1 ILE A 223       7.729  -1.200   0.873  1.00  0.00            
ATOM    663 HD11 ILE A 223       8.593  -0.745   1.358  1.00  0.00            
ATOM    664 HD12 ILE A 223       6.896  -1.436   1.537  1.00  0.00            
ATOM    665 HD13 ILE A 223       8.014  -2.169   0.465  1.00  0.00            
ATOM    666  C   ILE A 223       4.139   0.080  -2.583  1.00  0.00            
ATOM    667  O   ILE A 223       4.263  -0.454  -3.666  1.00  0.00            
ATOM    668  N   VAL A 224       2.889   0.481  -2.143  1.00  0.00            
ATOM    669  H   VAL A 224       2.830   1.049  -1.309  1.00  0.00            
ATOM    670  CA  VAL A 224       1.701   0.294  -2.963  1.00  0.00            
ATOM    671  HA  VAL A 224       1.687  -0.742  -3.301  1.00  0.00            
ATOM    672  CB  VAL A 224       0.450   0.507  -2.135  1.00  0.00            
ATOM    673  HB  VAL A 224       0.535   1.478  -1.649  1.00  0.00            
ATOM    674  CG1 VAL A 224      -0.897   0.691  -2.887  1.00  0.00            
ATOM    675 HG11 VAL A 224      -1.651   1.024  -2.174  1.00  0.00            
ATOM    676 HG12 VAL A 224      -0.787   1.459  -3.652  1.00  0.00            
ATOM    677 HG13 VAL A 224      -1.227  -0.249  -3.329  1.00  0.00            
ATOM    678  CG2 VAL A 224       0.314  -0.588  -1.081  1.00  0.00            
ATOM    679 HG21 VAL A 224      -0.554  -0.296  -0.488  1.00  0.00            
ATOM    680 HG22 VAL A 224       0.002  -1.529  -1.534  1.00  0.00            
ATOM    681 HG23 VAL A 224       1.166  -0.559  -0.402  1.00  0.00            
ATOM    682  C   VAL A 224       1.695   1.175  -4.212  1.00  0.00            
ATOM    683  O   VAL A 224       1.577   0.553  -5.254  1.00  0.00            
ATOM    684  N   ILE A 225       2.091   2.504  -4.145  1.00  0.00            
ATOM    685  H   ILE A 225       2.329   2.984  -3.288  1.00  0.00            
ATOM    686  CA  ILE A 225       2.069   3.317  -5.323  1.00  0.00            
ATOM    687  HA  ILE A 225       1.042   3.258  -5.685  1.00  0.00            
ATOM    688  CB  ILE A 225       2.354   4.794  -5.001  1.00  0.00            
ATOM    689  HB  ILE A 225       3.255   4.782  -4.388  1.00  0.00            
ATOM    690  CG2 ILE A 225       2.596   5.637  -6.253  1.00  0.00            
ATOM    691 HG21 ILE A 225       3.539   5.387  -6.739  1.00  0.00            
ATOM    692 HG22 ILE A 225       1.841   5.407  -7.006  1.00  0.00            
ATOM    693 HG23 ILE A 225       2.613   6.707  -6.049  1.00  0.00            
ATOM    694  CG1 ILE A 225       1.305   5.432  -4.077  1.00  0.00            
ATOM    695 HG12 ILE A 225       0.447   5.777  -4.653  1.00  0.00            
ATOM    696 HG13 ILE A 225       1.023   4.785  -3.245  1.00  0.00            
ATOM    697  CD1 ILE A 225       1.808   6.720  -3.363  1.00  0.00            
ATOM    698 HD11 ILE A 225       1.920   7.530  -4.083  1.00  0.00            
ATOM    699 HD12 ILE A 225       0.980   7.005  -2.715  1.00  0.00            
ATOM    700 HD13 ILE A 225       2.717   6.518  -2.796  1.00  0.00            
ATOM    701  C   ILE A 225       3.073   2.753  -6.355  1.00  0.00            
ATOM    702  O   ILE A 225       2.722   2.644  -7.559  1.00  0.00            
ATOM    703  N   ASN A 226       4.256   2.270  -5.957  1.00  0.00            
ATOM    704  H   ASN A 226       4.493   2.337  -4.978  1.00  0.00            
ATOM    705  CA  ASN A 226       5.283   1.760  -6.829  1.00  0.00            
ATOM    706  HA  ASN A 226       5.483   2.538  -7.566  1.00  0.00            
ATOM    707  CB  ASN A 226       6.513   1.413  -6.022  1.00  0.00            
ATOM    708  HB2 ASN A 226       6.239   1.211  -4.986  1.00  0.00            
ATOM    709  HB3 ASN A 226       6.907   0.502  -6.472  1.00  0.00            
ATOM    710  CG  ASN A 226       7.518   2.539  -6.032  1.00  0.00            
ATOM    711  OD1 ASN A 226       8.224   2.775  -6.987  1.00  0.00            
ATOM    712  ND2 ASN A 226       7.815   3.157  -4.895  1.00  0.00            
ATOM    713 HD21 ASN A 226       8.488   3.910  -4.870  1.00  0.00            
ATOM    714 HD22 ASN A 226       7.194   2.941  -4.128  1.00  0.00            
ATOM    715  C   ASN A 226       4.805   0.520  -7.641  1.00  0.00            
ATOM    716  O   ASN A 226       4.841   0.577  -8.878  1.00  0.00            
ATOM    717  N   ILE A 227       4.139  -0.398  -7.008  1.00  0.00            
ATOM    718  H   ILE A 227       3.888  -0.191  -6.051  1.00  0.00            
ATOM    719  CA  ILE A 227       3.479  -1.533  -7.595  1.00  0.00            
ATOM    720  HA  ILE A 227       4.294  -2.025  -8.126  1.00  0.00            
ATOM    721  CB  ILE A 227       3.007  -2.545  -6.496  1.00  0.00            
ATOM    722  HB  ILE A 227       2.407  -1.964  -5.795  1.00  0.00            
ATOM    723  CG2 ILE A 227       2.114  -3.636  -7.061  1.00  0.00            
ATOM    724 HG21 ILE A 227       1.198  -3.196  -7.455  1.00  0.00            
ATOM    725 HG22 ILE A 227       2.555  -4.207  -7.877  1.00  0.00            
ATOM    726 HG23 ILE A 227       1.709  -4.303  -6.300  1.00  0.00            
ATOM    727  CG1 ILE A 227       4.255  -3.166  -5.856  1.00  0.00            
ATOM    728 HG12 ILE A 227       4.638  -3.956  -6.503  1.00  0.00            
ATOM    729 HG13 ILE A 227       5.064  -2.438  -5.806  1.00  0.00            
ATOM    730  CD1 ILE A 227       4.068  -3.803  -4.480  1.00  0.00            
ATOM    731 HD11 ILE A 227       3.511  -3.061  -3.907  1.00  0.00            
ATOM    732 HD12 ILE A 227       3.441  -4.675  -4.667  1.00  0.00            
ATOM    733 HD13 ILE A 227       5.001  -4.112  -4.011  1.00  0.00            
ATOM    734  C   ILE A 227       2.389  -1.175  -8.572  1.00  0.00            
ATOM    735  O   ILE A 227       2.376  -1.685  -9.683  1.00  0.00            
ATOM    736  N   LEU A 228       1.579  -0.169  -8.269  1.00  0.00            
ATOM    737  H   LEU A 228       1.650   0.266  -7.360  1.00  0.00            
ATOM    738  CA  LEU A 228       0.527   0.423  -9.087  1.00  0.00            
ATOM    739  HA  LEU A 228      -0.065  -0.397  -9.493  1.00  0.00            
ATOM    740  CB  LEU A 228      -0.528   1.191  -8.218  1.00  0.00            
ATOM    741  HB2 LEU A 228       0.051   1.974  -7.728  1.00  0.00            
ATOM    742  HB3 LEU A 228      -1.275   1.627  -8.881  1.00  0.00            
ATOM    743  CG  LEU A 228      -1.200   0.374  -7.105  1.00  0.00            
ATOM    744  HG  LEU A 228      -0.445  -0.056  -6.447  1.00  0.00            
ATOM    745  CD1 LEU A 228      -2.077   1.294  -6.227  1.00  0.00            
ATOM    746 HD11 LEU A 228      -1.462   1.909  -5.570  1.00  0.00            
ATOM    747 HD12 LEU A 228      -2.780   1.913  -6.785  1.00  0.00            
ATOM    748 HD13 LEU A 228      -2.727   0.644  -5.640  1.00  0.00            
ATOM    749  CD2 LEU A 228      -2.222  -0.688  -7.700  1.00  0.00            
ATOM    750 HD21 LEU A 228      -1.801  -1.298  -8.500  1.00  0.00            
ATOM    751 HD22 LEU A 228      -2.528  -1.441  -6.975  1.00  0.00            
ATOM    752 HD23 LEU A 228      -3.127  -0.127  -7.937  1.00  0.00            
ATOM    753  C   LEU A 228       0.996   1.327 -10.245  1.00  0.00            
ATOM    754  O   LEU A 228       0.225   1.674 -11.137  1.00  0.00            
ATOM    755  N   SER A 229       2.259   1.700 -10.251  1.00  0.00            
ATOM    756  H   SER A 229       2.872   1.544  -9.464  1.00  0.00            
ATOM    757  CA  SER A 229       2.868   2.479 -11.343  1.00  0.00            
ATOM    758  HA  SER A 229       2.163   3.186 -11.781  1.00  0.00            
ATOM    759  CB  SER A 229       4.028   3.309 -10.744  1.00  0.00            
ATOM    760  HB2 SER A 229       4.710   2.633 -10.228  1.00  0.00            
ATOM    761  HB3 SER A 229       4.626   3.762 -11.535  1.00  0.00            
ATOM    762  OG  SER A 229       3.490   4.373  -9.944  1.00  0.00            
ATOM    763  HG  SER A 229       2.898   3.946  -9.321  1.00  0.00            
ATOM    764  C   SER A 229       3.359   1.588 -12.473  1.00  0.00            
ATOM    765  O   SER A 229       3.410   2.173 -13.569  1.00  0.00            
ATOM    766  N   GLU A 230       3.551   0.310 -12.361  1.00  0.00            
ATOM    767  H   GLU A 230       3.337  -0.016 -11.429  1.00  0.00            
ATOM    768  CA  GLU A 230       3.423  -0.781 -13.302  1.00  0.00            
ATOM    769  HA  GLU A 230       3.854  -0.451 -14.247  1.00  0.00            
ATOM    770  CB  GLU A 230       4.286  -1.936 -12.727  1.00  0.00            
ATOM    771  HB2 GLU A 230       5.317  -1.675 -12.486  1.00  0.00            
ATOM    772  HB3 GLU A 230       3.856  -2.189 -11.758  1.00  0.00            
ATOM    773  CG  GLU A 230       4.317  -3.189 -13.610  1.00  0.00            
ATOM    774  HG2 GLU A 230       3.277  -3.467 -13.779  1.00  0.00            
ATOM    775  HG3 GLU A 230       4.718  -2.968 -14.599  1.00  0.00            
ATOM    776  CD  GLU A 230       5.278  -4.238 -13.072  1.00  0.00            
ATOM    777  OE1 GLU A 230       5.331  -4.343 -11.847  1.00  0.00            
ATOM    778  OE2 GLU A 230       6.057  -4.882 -13.850  1.00  0.00            
ATOM    779  C   GLU A 230       1.974  -1.260 -13.507  1.00  0.00            
ATOM    780  O   GLU A 230       1.478  -1.198 -14.601  1.00  0.00            
ATOM    781  N   NME A 231       1.299  -1.639 -12.404  1.00  0.00            
ATOM    782  H   NME A 231       1.786  -1.569 -11.522  1.00  0.00            
ATOM    783  CH3 NME A 231      -0.108  -2.143 -12.311  1.00  0.00            
ATOM    784 HH31 NME A 231      -0.365  -2.816 -11.492  1.00  0.00            
ATOM    785 HH32 NME A 231      -0.786  -1.292 -12.249  1.00  0.00            
ATOM    786 HH33 NME A 231      -0.317  -2.786 -13.165  1.00  0.00            
TER
HETATM  787  C1  LIG B   1       8.541  -5.350  -1.692  1.00  0.00            
HETATM  788  C2  LIG B   1       8.994  -6.245  -0.779  1.00  0.00            
HETATM  789  C3  LIG B   1      10.033  -5.927   0.046  1.00  0.00            
HETATM  790  C4  LIG B   1      10.556  -4.645  -0.016  1.00  0.00            
HETATM  791  C5  LIG B   1      10.084  -3.733  -0.920  1.00  0.00            
HETATM  792  C6  LIG B   1       9.093  -4.060  -1.791  1.00  0.00            
HETATM  793  O1  LIG B   1      10.359  -2.404  -0.962  1.00  0.00            
HETATM  794  C7  LIG B   1      11.290  -1.947  -0.129  1.00  0.00            
HETATM  795  C8  LIG B   1      12.025  -2.734   0.735  1.00  0.00            
HETATM  796  C9  LIG B   1      11.668  -4.198   0.790  1.00  0.00            
HETATM  797  O2  LIG B   1      12.246  -5.005   1.481  1.00  0.00            
HETATM  798  O3  LIG B   1      12.931  -2.094   1.512  1.00  0.00            
HETATM  799  C10 LIG B   1      13.692  -2.637   2.598  1.00  0.00            
HETATM  800  C11 LIG B   1      11.557  -0.515  -0.336  1.00  0.00            
HETATM  801  C12 LIG B   1      11.570   0.135  -1.604  1.00  0.00            
HETATM  802  C13 LIG B   1      11.821   1.537  -1.843  1.00  0.00            
HETATM  803  C14 LIG B   1      11.988   2.382  -0.750  1.00  0.00            
HETATM  804  C15 LIG B   1      11.926   1.825   0.581  1.00  0.00            
HETATM  805  C16 LIG B   1      11.753   0.406   0.793  1.00  0.00            
HETATM  806  O4  LIG B   1      10.481  -6.923   0.844  1.00  0.00            
HETATM  807  C17 LIG B   1      10.267  -8.332   0.597  1.00  0.00            
HETATM  808  O5  LIG B   1      11.784   2.103  -3.072  1.00  0.00            
HETATM  809  C18 LIG B   1      11.299   1.479  -4.324  1.00  0.00            
HETATM  810  O6  LIG B   1       7.549  -5.738  -2.551  1.00  0.00            
HETATM  811  C19 LIG B   1       7.532  -7.017  -3.183  1.00  0.00            
HETATM  812  O7  LIG B   1      12.195   3.700  -0.901  1.00  0.00            
HETATM  813  C20 LIG B   1      11.991   4.674   0.080  1.00  0.00            
HETATM  814  H1  LIG B   1       8.554  -7.237  -0.785  1.00  0.00            
HETATM  815  H2  LIG B   1       8.664  -3.352  -2.495  1.00  0.00            
HETATM  816  H3  LIG B   1      13.030  -2.953   3.414  1.00  0.00            
HETATM  817  H4  LIG B   1      14.182  -3.550   2.240  1.00  0.00            
HETATM  818  H5  LIG B   1      11.386  -0.469  -2.487  1.00  0.00            
HETATM  819  H6  LIG B   1      12.177   2.444   1.439  1.00  0.00            
HETATM  820  H7  LIG B   1      11.778   0.042   1.816  1.00  0.00            
HETATM  821  H8  LIG B   1      10.958  -8.978   1.153  1.00  0.00            
HETATM  822  H9  LIG B   1       9.233  -8.560   0.881  1.00  0.00            
HETATM  823  H10 LIG B   1      12.048   0.857  -4.829  1.00  0.00            
HETATM  824  H11 LIG B   1      10.306   1.067  -4.112  1.00  0.00            
HETATM  825  H12 LIG B   1       7.125  -7.755  -2.481  1.00  0.00            
HETATM  826  H13 LIG B   1       6.956  -6.957  -4.115  1.00  0.00            
HETATM  827  H14 LIG B   1      12.656   4.478   0.930  1.00  0.00            
HETATM  828  H15 LIG B   1      12.101   5.658  -0.393  1.00  0.00            
HETATM  829  H16 LIG B   1      10.433  -8.514  -0.472  1.00  0.00            
HETATM  830  H17 LIG B   1       8.503  -7.481  -3.394  1.00  0.00            
HETATM  831  H18 LIG B   1      14.446  -1.965   3.028  1.00  0.00            
HETATM  832  H19 LIG B   1      11.033   2.320  -4.977  1.00  0.00            
HETATM  833  H20 LIG B   1      10.961   4.700   0.456  1.00  0.00            
END
