# Supplementary material for: Quercetin 3,5,7,3′,4′-pentamethyl ether from Kaempferia parviflora directly and effectively activates human SIRT1
Source: Commun Biol. 2021 Feb 19;4:209. doi: 10.1038/s42003-021-01705-1 (PMC7896056; doi:10.1038/s42003-021-01705-1)
Supplement: Supplementary file 5 — Supplementary Data 3 [file 42003_2021_1705_MOESM5_ESM.zip › Supplementary Data 3/Supplementary Fig.4/KPMF-8/center_000008_034068.renum.pdb]

ATOM      1  N   GLY A 183      -6.088   6.975 -10.534  1.00  0.00            
ATOM      2  H1  GLY A 183      -6.386   7.534  -9.748  1.00  0.00            
ATOM      3  H2  GLY A 183      -6.483   6.061 -10.360  1.00  0.00            
ATOM      4  H3  GLY A 183      -6.481   7.491 -11.308  1.00  0.00            
ATOM      5  CA  GLY A 183      -4.629   6.816 -10.664  1.00  0.00            
ATOM      6  HA2 GLY A 183      -4.373   6.236 -11.551  1.00  0.00            
ATOM      7  HA3 GLY A 183      -4.262   7.824 -10.861  1.00  0.00            
ATOM      8  C   GLY A 183      -3.982   6.290  -9.383  1.00  0.00            
ATOM      9  O   GLY A 183      -4.618   6.074  -8.381  1.00  0.00            
ATOM     10  N   PRO A 184      -2.568   6.202  -9.392  1.00  0.00            
ATOM     11  CD  PRO A 184      -1.701   6.319 -10.599  1.00  0.00            
ATOM     12  HD2 PRO A 184      -1.552   7.341 -10.948  1.00  0.00            
ATOM     13  HD3 PRO A 184      -2.034   5.736 -11.457  1.00  0.00            
ATOM     14  CG  PRO A 184      -0.395   5.711 -10.165  1.00  0.00            
ATOM     15  HG2 PRO A 184       0.386   6.361 -10.561  1.00  0.00            
ATOM     16  HG3 PRO A 184      -0.327   4.696 -10.557  1.00  0.00            
ATOM     17  CB  PRO A 184      -0.313   5.755  -8.630  1.00  0.00            
ATOM     18  HB2 PRO A 184       0.044   6.756  -8.386  1.00  0.00            
ATOM     19  HB3 PRO A 184       0.317   5.004  -8.154  1.00  0.00            
ATOM     20  CA  PRO A 184      -1.779   5.639  -8.287  1.00  0.00            
ATOM     21  HA  PRO A 184      -2.040   4.584  -8.216  1.00  0.00            
ATOM     22  C   PRO A 184      -1.998   6.347  -6.972  1.00  0.00            
ATOM     23  O   PRO A 184      -1.968   5.785  -5.850  1.00  0.00            
ATOM     24  N   TYR A 185      -2.040   7.698  -7.007  1.00  0.00            
ATOM     25  H   TYR A 185      -1.920   8.244  -7.849  1.00  0.00            
ATOM     26  CA  TYR A 185      -1.957   8.488  -5.780  1.00  0.00            
ATOM     27  HA  TYR A 185      -1.459   7.916  -4.998  1.00  0.00            
ATOM     28  CB  TYR A 185      -1.043   9.719  -6.051  1.00  0.00            
ATOM     29  HB2 TYR A 185      -1.654  10.477  -6.541  1.00  0.00            
ATOM     30  HB3 TYR A 185      -0.708  10.133  -5.100  1.00  0.00            
ATOM     31  CG  TYR A 185       0.302   9.652  -6.824  1.00  0.00            
ATOM     32  CD1 TYR A 185       0.359   9.603  -8.218  1.00  0.00            
ATOM     33  HD1 TYR A 185      -0.561   9.647  -8.782  1.00  0.00            
ATOM     34  CE1 TYR A 185       1.516   9.307  -8.878  1.00  0.00            
ATOM     35  HE1 TYR A 185       1.489   9.196  -9.952  1.00  0.00            
ATOM     36  CZ  TYR A 185       2.732   9.105  -8.192  1.00  0.00            
ATOM     37  OH  TYR A 185       3.857   8.662  -8.834  1.00  0.00            
ATOM     38  HH  TYR A 185       4.414   8.264  -8.161  1.00  0.00            
ATOM     39  CE2 TYR A 185       2.775   9.327  -6.779  1.00  0.00            
ATOM     40  HE2 TYR A 185       3.669   9.196  -6.187  1.00  0.00            
ATOM     41  CD2 TYR A 185       1.541   9.610  -6.104  1.00  0.00            
ATOM     42  HD2 TYR A 185       1.553   9.777  -5.037  1.00  0.00            
ATOM     43  C   TYR A 185      -3.373   8.723  -5.228  1.00  0.00            
ATOM     44  O   TYR A 185      -3.634   8.652  -4.045  1.00  0.00            
ATOM     45  N   THR A 186      -4.326   8.897  -6.138  1.00  0.00            
ATOM     46  H   THR A 186      -4.063   8.896  -7.113  1.00  0.00            
ATOM     47  CA  THR A 186      -5.704   9.070  -5.711  1.00  0.00            
ATOM     48  HA  THR A 186      -5.719   9.813  -4.914  1.00  0.00            
ATOM     49  CB  THR A 186      -6.565   9.720  -6.798  1.00  0.00            
ATOM     50  HB  THR A 186      -7.541   9.898  -6.347  1.00  0.00            
ATOM     51  CG2 THR A 186      -6.175  11.127  -7.404  1.00  0.00            
ATOM     52 HG21 THR A 186      -5.096  11.122  -7.559  1.00  0.00            
ATOM     53 HG22 THR A 186      -6.707  11.458  -8.296  1.00  0.00            
ATOM     54 HG23 THR A 186      -6.356  11.872  -6.630  1.00  0.00            
ATOM     55  OG1 THR A 186      -7.002   9.018  -7.929  1.00  0.00            
ATOM     56  HG1 THR A 186      -7.531   8.327  -7.522  1.00  0.00            
ATOM     57  C   THR A 186      -6.259   7.832  -5.130  1.00  0.00            
ATOM     58  O   THR A 186      -7.126   7.908  -4.263  1.00  0.00            
ATOM     59  N   PHE A 187      -5.697   6.629  -5.516  1.00  0.00            
ATOM     60  H   PHE A 187      -4.972   6.655  -6.219  1.00  0.00            
ATOM     61  CA  PHE A 187      -5.955   5.359  -4.777  1.00  0.00            
ATOM     62  HA  PHE A 187      -7.027   5.158  -4.764  1.00  0.00            
ATOM     63  CB  PHE A 187      -5.391   4.210  -5.619  1.00  0.00            
ATOM     64  HB2 PHE A 187      -5.783   4.213  -6.636  1.00  0.00            
ATOM     65  HB3 PHE A 187      -4.312   4.336  -5.712  1.00  0.00            
ATOM     66  CG  PHE A 187      -5.623   2.800  -4.968  1.00  0.00            
ATOM     67  CD1 PHE A 187      -6.654   2.005  -5.368  1.00  0.00            
ATOM     68  HD1 PHE A 187      -7.215   2.251  -6.257  1.00  0.00            
ATOM     69  CE1 PHE A 187      -7.023   0.888  -4.612  1.00  0.00            
ATOM     70  HE1 PHE A 187      -7.813   0.269  -5.013  1.00  0.00            
ATOM     71  CZ  PHE A 187      -6.339   0.478  -3.422  1.00  0.00            
ATOM     72  HZ  PHE A 187      -6.516  -0.507  -3.015  1.00  0.00            
ATOM     73  CE2 PHE A 187      -5.212   1.216  -3.089  1.00  0.00            
ATOM     74  HE2 PHE A 187      -4.565   0.934  -2.272  1.00  0.00            
ATOM     75  CD2 PHE A 187      -4.808   2.296  -3.911  1.00  0.00            
ATOM     76  HD2 PHE A 187      -4.002   2.927  -3.567  1.00  0.00            
ATOM     77  C   PHE A 187      -5.544   5.369  -3.317  1.00  0.00            
ATOM     78  O   PHE A 187      -6.427   5.239  -2.438  1.00  0.00            
ATOM     79  N   VAL A 188      -4.256   5.587  -3.015  1.00  0.00            
ATOM     80  H   VAL A 188      -3.584   5.807  -3.736  1.00  0.00            
ATOM     81  CA  VAL A 188      -3.783   5.755  -1.621  1.00  0.00            
ATOM     82  HA  VAL A 188      -3.919   4.799  -1.116  1.00  0.00            
ATOM     83  CB  VAL A 188      -2.206   6.017  -1.693  1.00  0.00            
ATOM     84  HB  VAL A 188      -1.928   6.700  -2.496  1.00  0.00            
ATOM     85  CG1 VAL A 188      -1.634   6.706  -0.422  1.00  0.00            
ATOM     86 HG11 VAL A 188      -2.044   7.716  -0.448  1.00  0.00            
ATOM     87 HG12 VAL A 188      -2.051   6.117   0.394  1.00  0.00            
ATOM     88 HG13 VAL A 188      -0.556   6.792  -0.559  1.00  0.00            
ATOM     89  CG2 VAL A 188      -1.547   4.658  -2.106  1.00  0.00            
ATOM     90 HG21 VAL A 188      -0.537   4.624  -1.697  1.00  0.00            
ATOM     91 HG22 VAL A 188      -2.170   3.860  -1.703  1.00  0.00            
ATOM     92 HG23 VAL A 188      -1.528   4.769  -3.190  1.00  0.00            
ATOM     93  C   VAL A 188      -4.585   6.861  -0.825  1.00  0.00            
ATOM     94  O   VAL A 188      -5.023   6.601   0.298  1.00  0.00            
ATOM     95  N   GLN A 189      -4.836   8.004  -1.389  1.00  0.00            
ATOM     96  H   GLN A 189      -4.457   8.144  -2.315  1.00  0.00            
ATOM     97  CA  GLN A 189      -5.590   9.099  -0.784  1.00  0.00            
ATOM     98  HA  GLN A 189      -5.114   9.432   0.138  1.00  0.00            
ATOM     99  CB  GLN A 189      -5.731  10.351  -1.665  1.00  0.00            
ATOM    100  HB2 GLN A 189      -6.274  10.122  -2.582  1.00  0.00            
ATOM    101  HB3 GLN A 189      -6.261  11.116  -1.098  1.00  0.00            
ATOM    102  CG  GLN A 189      -4.366  10.948  -2.050  1.00  0.00            
ATOM    103  HG2 GLN A 189      -4.110  11.710  -1.314  1.00  0.00            
ATOM    104  HG3 GLN A 189      -3.547  10.236  -1.957  1.00  0.00            
ATOM    105  CD  GLN A 189      -4.422  11.741  -3.361  1.00  0.00            
ATOM    106  OE1 GLN A 189      -5.428  12.358  -3.803  1.00  0.00            
ATOM    107  NE2 GLN A 189      -3.329  11.764  -4.117  1.00  0.00            
ATOM    108 HE21 GLN A 189      -3.222  12.384  -4.907  1.00  0.00            
ATOM    109 HE22 GLN A 189      -2.469  11.362  -3.774  1.00  0.00            
ATOM    110  C   GLN A 189      -7.023   8.648  -0.380  1.00  0.00            
ATOM    111  O   GLN A 189      -7.555   8.969   0.708  1.00  0.00            
ATOM    112  N   GLN A 190      -7.683   7.914  -1.256  1.00  0.00            
ATOM    113  H   GLN A 190      -7.355   7.891  -2.210  1.00  0.00            
ATOM    114  CA  GLN A 190      -9.061   7.476  -0.942  1.00  0.00            
ATOM    115  HA  GLN A 190      -9.644   8.293  -0.517  1.00  0.00            
ATOM    116  CB  GLN A 190      -9.824   6.939  -2.112  1.00  0.00            
ATOM    117  HB2 GLN A 190      -9.621   7.534  -3.003  1.00  0.00            
ATOM    118  HB3 GLN A 190      -9.408   5.978  -2.414  1.00  0.00            
ATOM    119  CG  GLN A 190     -11.345   6.863  -1.948  1.00  0.00            
ATOM    120  HG2 GLN A 190     -11.668   6.262  -1.097  1.00  0.00            
ATOM    121  HG3 GLN A 190     -11.621   7.883  -1.682  1.00  0.00            
ATOM    122  CD  GLN A 190     -12.045   6.463  -3.305  1.00  0.00            
ATOM    123  OE1 GLN A 190     -11.490   6.500  -4.374  1.00  0.00            
ATOM    124  NE2 GLN A 190     -13.325   6.226  -3.235  1.00  0.00            
ATOM    125 HE21 GLN A 190     -13.734   5.906  -4.101  1.00  0.00            
ATOM    126 HE22 GLN A 190     -13.819   6.270  -2.355  1.00  0.00            
ATOM    127  C   GLN A 190      -8.996   6.404   0.203  1.00  0.00            
ATOM    128  O   GLN A 190      -9.838   6.412   1.084  1.00  0.00            
ATOM    129  N   HIE A 191      -8.031   5.502   0.096  1.00  0.00            
ATOM    130  H   HIE A 191      -7.467   5.529  -0.742  1.00  0.00            
ATOM    131  CA  HIE A 191      -7.760   4.516   1.225  1.00  0.00            
ATOM    132  HA  HIE A 191      -8.705   4.012   1.432  1.00  0.00            
ATOM    133  CB  HIE A 191      -6.765   3.441   0.840  1.00  0.00            
ATOM    134  HB2 HIE A 191      -6.061   3.791   0.085  1.00  0.00            
ATOM    135  HB3 HIE A 191      -6.317   3.116   1.778  1.00  0.00            
ATOM    136  CG  HIE A 191      -7.580   2.284   0.273  1.00  0.00            
ATOM    137  ND1 HIE A 191      -8.278   1.331   1.048  1.00  0.00            
ATOM    138  CE1 HIE A 191      -8.935   0.616   0.160  1.00  0.00            
ATOM    139  HE1 HIE A 191      -9.606  -0.198   0.391  1.00  0.00            
ATOM    140  NE2 HIE A 191      -8.861   1.089  -1.093  1.00  0.00            
ATOM    141  HE2 HIE A 191      -9.236   0.649  -1.921  1.00  0.00            
ATOM    142  CD2 HIE A 191      -7.972   2.154  -1.064  1.00  0.00            
ATOM    143  HD2 HIE A 191      -7.617   2.773  -1.875  1.00  0.00            
ATOM    144  C   HIE A 191      -7.392   5.124   2.594  1.00  0.00            
ATOM    145  O   HIE A 191      -7.726   4.570   3.622  1.00  0.00            
ATOM    146  N   LEU A 192      -6.637   6.220   2.545  1.00  0.00            
ATOM    147  H   LEU A 192      -6.224   6.517   1.672  1.00  0.00            
ATOM    148  CA  LEU A 192      -6.460   6.967   3.794  1.00  0.00            
ATOM    149  HA  LEU A 192      -6.312   6.288   4.633  1.00  0.00            
ATOM    150  CB  LEU A 192      -5.292   8.004   3.544  1.00  0.00            
ATOM    151  HB2 LEU A 192      -5.408   8.290   2.499  1.00  0.00            
ATOM    152  HB3 LEU A 192      -5.459   8.856   4.203  1.00  0.00            
ATOM    153  CG  LEU A 192      -3.980   7.338   3.659  1.00  0.00            
ATOM    154  HG  LEU A 192      -4.075   6.297   3.348  1.00  0.00            
ATOM    155  CD1 LEU A 192      -2.965   8.068   2.868  1.00  0.00            
ATOM    156 HD11 LEU A 192      -1.940   7.704   2.928  1.00  0.00            
ATOM    157 HD12 LEU A 192      -3.320   8.045   1.837  1.00  0.00            
ATOM    158 HD13 LEU A 192      -2.912   9.114   3.171  1.00  0.00            
ATOM    159  CD2 LEU A 192      -3.474   7.240   5.130  1.00  0.00            
ATOM    160 HD21 LEU A 192      -3.931   6.423   5.687  1.00  0.00            
ATOM    161 HD22 LEU A 192      -2.415   7.025   4.991  1.00  0.00            
ATOM    162 HD23 LEU A 192      -3.635   8.100   5.780  1.00  0.00            
ATOM    163  C   LEU A 192      -7.702   7.745   4.216  1.00  0.00            
ATOM    164  O   LEU A 192      -7.944   7.969   5.449  1.00  0.00            
ATOM    165  N   MET A 193      -8.596   8.049   3.294  1.00  0.00            
ATOM    166  H   MET A 193      -8.523   7.724   2.340  1.00  0.00            
ATOM    167  CA  MET A 193      -9.989   8.620   3.655  1.00  0.00            
ATOM    168  HA  MET A 193      -9.841   9.493   4.290  1.00  0.00            
ATOM    169  CB  MET A 193     -10.682   9.052   2.310  1.00  0.00            
ATOM    170  HB2 MET A 193     -10.043   9.575   1.598  1.00  0.00            
ATOM    171  HB3 MET A 193     -11.134   8.188   1.822  1.00  0.00            
ATOM    172  CG  MET A 193     -11.878   9.953   2.555  1.00  0.00            
ATOM    173  HG2 MET A 193     -12.283   9.743   3.545  1.00  0.00            
ATOM    174  HG3 MET A 193     -11.548  10.992   2.584  1.00  0.00            
ATOM    175  SD  MET A 193     -13.251   9.732   1.373  1.00  0.00            
ATOM    176  CE  MET A 193     -13.937   8.131   1.827  1.00  0.00            
ATOM    177  HE1 MET A 193     -14.670   7.938   1.044  1.00  0.00            
ATOM    178  HE2 MET A 193     -13.170   7.380   1.636  1.00  0.00            
ATOM    179  HE3 MET A 193     -14.320   8.279   2.837  1.00  0.00            
ATOM    180  C   MET A 193     -10.800   7.523   4.395  1.00  0.00            
ATOM    181  O   MET A 193     -11.324   7.666   5.534  1.00  0.00            
ATOM    182  N   ILE A 194     -10.608   6.343   3.852  1.00  0.00            
ATOM    183  H   ILE A 194     -10.143   6.318   2.956  1.00  0.00            
ATOM    184  CA  ILE A 194     -11.096   5.030   4.407  1.00  0.00            
ATOM    185  HA  ILE A 194     -12.173   5.147   4.527  1.00  0.00            
ATOM    186  CB  ILE A 194     -11.212   3.939   3.349  1.00  0.00            
ATOM    187  HB  ILE A 194     -10.237   4.048   2.874  1.00  0.00            
ATOM    188  CG2 ILE A 194     -11.075   2.465   3.868  1.00  0.00            
ATOM    189 HG21 ILE A 194     -12.022   2.090   4.257  1.00  0.00            
ATOM    190 HG22 ILE A 194     -10.916   1.842   2.987  1.00  0.00            
ATOM    191 HG23 ILE A 194     -10.323   2.350   4.648  1.00  0.00            
ATOM    192  CG1 ILE A 194     -12.307   4.196   2.246  1.00  0.00            
ATOM    193 HG12 ILE A 194     -13.234   3.891   2.729  1.00  0.00            
ATOM    194 HG13 ILE A 194     -12.394   5.244   1.956  1.00  0.00            
ATOM    195  CD1 ILE A 194     -12.030   3.280   1.010  1.00  0.00            
ATOM    196 HD11 ILE A 194     -12.552   3.814   0.215  1.00  0.00            
ATOM    197 HD12 ILE A 194     -10.969   3.087   0.854  1.00  0.00            
ATOM    198 HD13 ILE A 194     -12.598   2.377   1.231  1.00  0.00            
ATOM    199  C   ILE A 194     -10.468   4.657   5.776  1.00  0.00            
ATOM    200  O   ILE A 194     -11.037   4.058   6.677  1.00  0.00            
ATOM    201  N   GLY A 195      -9.212   5.074   5.926  1.00  0.00            
ATOM    202  H   GLY A 195      -8.690   5.497   5.172  1.00  0.00            
ATOM    203  CA  GLY A 195      -8.449   4.684   7.100  1.00  0.00            
ATOM    204  HA2 GLY A 195      -7.653   5.423   7.184  1.00  0.00            
ATOM    205  HA3 GLY A 195      -9.115   4.815   7.952  1.00  0.00            
ATOM    206  C   GLY A 195      -7.731   3.317   7.073  1.00  0.00            
ATOM    207  O   GLY A 195      -7.444   2.718   8.136  1.00  0.00            
ATOM    208  N   THR A 196      -7.352   2.792   5.883  1.00  0.00            
ATOM    209  H   THR A 196      -7.752   3.204   5.052  1.00  0.00            
ATOM    210  CA  THR A 196      -6.979   1.400   5.634  1.00  0.00            
ATOM    211  HA  THR A 196      -7.676   0.766   6.182  1.00  0.00            
ATOM    212  CB  THR A 196      -6.994   1.048   4.125  1.00  0.00            
ATOM    213  HB  THR A 196      -6.610   1.966   3.681  1.00  0.00            
ATOM    214  CG2 THR A 196      -6.178  -0.123   3.535  1.00  0.00            
ATOM    215 HG21 THR A 196      -5.127   0.149   3.439  1.00  0.00            
ATOM    216 HG22 THR A 196      -6.429  -1.042   4.063  1.00  0.00            
ATOM    217 HG23 THR A 196      -6.458  -0.255   2.490  1.00  0.00            
ATOM    218  OG1 THR A 196      -8.357   0.820   3.791  1.00  0.00            
ATOM    219  HG1 THR A 196      -8.408   1.081   2.868  1.00  0.00            
ATOM    220  C   THR A 196      -5.641   1.028   6.151  1.00  0.00            
ATOM    221  O   THR A 196      -4.750   1.839   6.016  1.00  0.00            
ATOM    222  N   ASP A 197      -5.468  -0.191   6.769  1.00  0.00            
ATOM    223  H   ASP A 197      -6.255  -0.820   6.836  1.00  0.00            
ATOM    224  CA  ASP A 197      -4.088  -0.610   7.015  1.00  0.00            
ATOM    225  HA  ASP A 197      -3.448   0.197   7.372  1.00  0.00            
ATOM    226  CB  ASP A 197      -4.243  -1.634   8.182  1.00  0.00            
ATOM    227  HB2 ASP A 197      -4.654  -1.159   9.073  1.00  0.00            
ATOM    228  HB3 ASP A 197      -4.989  -2.349   7.834  1.00  0.00            
ATOM    229  CG  ASP A 197      -2.924  -2.386   8.465  1.00  0.00            
ATOM    230  OD1 ASP A 197      -2.973  -3.540   8.975  1.00  0.00            
ATOM    231  OD2 ASP A 197      -1.825  -1.876   8.149  1.00  0.00            
ATOM    232  C   ASP A 197      -3.403  -1.203   5.744  1.00  0.00            
ATOM    233  O   ASP A 197      -3.757  -2.278   5.287  1.00  0.00            
ATOM    234  N   PRO A 198      -2.326  -0.517   5.334  1.00  0.00            
ATOM    235  CD  PRO A 198      -1.626   0.669   5.892  1.00  0.00            
ATOM    236  HD2 PRO A 198      -1.427   0.657   6.964  1.00  0.00            
ATOM    237  HD3 PRO A 198      -2.095   1.629   5.674  1.00  0.00            
ATOM    238  CG  PRO A 198      -0.289   0.580   5.140  1.00  0.00            
ATOM    239  HG2 PRO A 198       0.410  -0.056   5.683  1.00  0.00            
ATOM    240  HG3 PRO A 198       0.248   1.526   5.080  1.00  0.00            
ATOM    241  CB  PRO A 198      -0.500   0.092   3.737  1.00  0.00            
ATOM    242  HB2 PRO A 198       0.378  -0.445   3.377  1.00  0.00            
ATOM    243  HB3 PRO A 198      -0.757   0.902   3.056  1.00  0.00            
ATOM    244  CA  PRO A 198      -1.713  -0.799   4.047  1.00  0.00            
ATOM    245  HA  PRO A 198      -2.509  -0.645   3.318  1.00  0.00            
ATOM    246  C   PRO A 198      -1.344  -2.300   3.852  1.00  0.00            
ATOM    247  O   PRO A 198      -1.455  -2.843   2.757  1.00  0.00            
ATOM    248  N   ARG A 199      -1.020  -3.026   4.940  1.00  0.00            
ATOM    249  H   ARG A 199      -1.185  -2.614   5.847  1.00  0.00            
ATOM    250  CA  ARG A 199      -0.641  -4.474   4.949  1.00  0.00            
ATOM    251  HA  ARG A 199       0.242  -4.507   4.310  1.00  0.00            
ATOM    252  CB  ARG A 199      -0.386  -4.865   6.405  1.00  0.00            
ATOM    253  HB2 ARG A 199      -1.242  -4.546   7.001  1.00  0.00            
ATOM    254  HB3 ARG A 199      -0.160  -5.917   6.582  1.00  0.00            
ATOM    255  CG  ARG A 199       0.729  -4.012   6.996  1.00  0.00            
ATOM    256  HG2 ARG A 199       1.722  -4.239   6.610  1.00  0.00            
ATOM    257  HG3 ARG A 199       0.597  -2.958   6.752  1.00  0.00            
ATOM    258  CD  ARG A 199       0.868  -4.125   8.508  1.00  0.00            
ATOM    259  HD2 ARG A 199      -0.081  -3.790   8.926  1.00  0.00            
ATOM    260  HD3 ARG A 199       0.890  -5.198   8.697  1.00  0.00            
ATOM    261  NE  ARG A 199       1.956  -3.302   9.054  1.00  0.00            
ATOM    262  HE  ARG A 199       2.857  -3.727   9.225  1.00  0.00            
ATOM    263  CZ  ARG A 199       1.888  -1.986   9.142  1.00  0.00            
ATOM    264  NH1 ARG A 199       0.898  -1.235   8.811  1.00  0.00            
ATOM    265 HH11 ARG A 199       0.028  -1.667   8.533  1.00  0.00            
ATOM    266 HH12 ARG A 199       1.063  -0.239   8.827  1.00  0.00            
ATOM    267  NH2 ARG A 199       2.848  -1.335   9.681  1.00  0.00            
ATOM    268 HH21 ARG A 199       3.686  -1.820   9.971  1.00  0.00            
ATOM    269 HH22 ARG A 199       2.759  -0.330   9.642  1.00  0.00            
ATOM    270  C   ARG A 199      -1.709  -5.315   4.299  1.00  0.00            
ATOM    271  O   ARG A 199      -1.444  -6.207   3.495  1.00  0.00            
ATOM    272  N   THR A 200      -2.957  -4.955   4.628  1.00  0.00            
ATOM    273  H   THR A 200      -3.091  -4.151   5.224  1.00  0.00            
ATOM    274  CA  THR A 200      -4.147  -5.663   4.098  1.00  0.00            
ATOM    275  HA  THR A 200      -3.889  -6.719   4.176  1.00  0.00            
ATOM    276  CB  THR A 200      -5.392  -5.350   4.896  1.00  0.00            
ATOM    277  HB  THR A 200      -6.170  -5.969   4.451  1.00  0.00            
ATOM    278  CG2 THR A 200      -5.304  -5.553   6.416  1.00  0.00            
ATOM    279 HG21 THR A 200      -6.329  -5.396   6.752  1.00  0.00            
ATOM    280 HG22 THR A 200      -4.995  -6.577   6.627  1.00  0.00            
ATOM    281 HG23 THR A 200      -4.592  -4.803   6.763  1.00  0.00            
ATOM    282  OG1 THR A 200      -5.736  -4.027   4.686  1.00  0.00            
ATOM    283  HG1 THR A 200      -5.088  -3.404   5.022  1.00  0.00            
ATOM    284  C   THR A 200      -4.348  -5.359   2.618  1.00  0.00            
ATOM    285  O   THR A 200      -4.943  -6.155   1.869  1.00  0.00            
ATOM    286  N   ILE A 201      -3.893  -4.202   2.020  1.00  0.00            
ATOM    287  H   ILE A 201      -3.582  -3.427   2.588  1.00  0.00            
ATOM    288  CA  ILE A 201      -3.739  -4.011   0.562  1.00  0.00            
ATOM    289  HA  ILE A 201      -4.558  -4.549   0.085  1.00  0.00            
ATOM    290  CB  ILE A 201      -4.001  -2.528   0.229  1.00  0.00            
ATOM    291  HB  ILE A 201      -3.237  -1.951   0.750  1.00  0.00            
ATOM    292  CG2 ILE A 201      -3.899  -2.226  -1.300  1.00  0.00            
ATOM    293 HG21 ILE A 201      -2.863  -2.295  -1.632  1.00  0.00            
ATOM    294 HG22 ILE A 201      -4.482  -2.941  -1.881  1.00  0.00            
ATOM    295 HG23 ILE A 201      -4.241  -1.273  -1.702  1.00  0.00            
ATOM    296  CG1 ILE A 201      -5.395  -2.069   0.658  1.00  0.00            
ATOM    297 HG12 ILE A 201      -5.413  -1.968   1.743  1.00  0.00            
ATOM    298 HG13 ILE A 201      -5.474  -1.058   0.259  1.00  0.00            
ATOM    299  CD1 ILE A 201      -6.619  -2.858   0.183  1.00  0.00            
ATOM    300 HD11 ILE A 201      -6.627  -3.865   0.601  1.00  0.00            
ATOM    301 HD12 ILE A 201      -7.572  -2.406   0.458  1.00  0.00            
ATOM    302 HD13 ILE A 201      -6.659  -2.965  -0.901  1.00  0.00            
ATOM    303  C   ILE A 201      -2.368  -4.520  -0.079  1.00  0.00            
ATOM    304  O   ILE A 201      -2.370  -5.115  -1.134  1.00  0.00            
ATOM    305  N   LEU A 202      -1.250  -4.519   0.610  1.00  0.00            
ATOM    306  H   LEU A 202      -1.327  -3.984   1.463  1.00  0.00            
ATOM    307  CA  LEU A 202       0.040  -5.208   0.244  1.00  0.00            
ATOM    308  HA  LEU A 202       0.287  -4.789  -0.731  1.00  0.00            
ATOM    309  CB  LEU A 202       1.188  -4.836   1.232  1.00  0.00            
ATOM    310  HB2 LEU A 202       0.939  -5.183   2.235  1.00  0.00            
ATOM    311  HB3 LEU A 202       2.067  -5.443   1.014  1.00  0.00            
ATOM    312  CG  LEU A 202       1.558  -3.327   1.219  1.00  0.00            
ATOM    313  HG  LEU A 202       0.781  -2.562   1.208  1.00  0.00            
ATOM    314  CD1 LEU A 202       2.400  -3.026   2.424  1.00  0.00            
ATOM    315 HD11 LEU A 202       2.920  -2.082   2.259  1.00  0.00            
ATOM    316 HD12 LEU A 202       1.828  -2.919   3.345  1.00  0.00            
ATOM    317 HD13 LEU A 202       3.128  -3.825   2.564  1.00  0.00            
ATOM    318  CD2 LEU A 202       2.326  -3.093  -0.096  1.00  0.00            
ATOM    319 HD21 LEU A 202       2.691  -2.066  -0.132  1.00  0.00            
ATOM    320 HD22 LEU A 202       3.183  -3.764  -0.156  1.00  0.00            
ATOM    321 HD23 LEU A 202       1.731  -3.255  -0.995  1.00  0.00            
ATOM    322  C   LEU A 202      -0.227  -6.671   0.030  1.00  0.00            
ATOM    323  O   LEU A 202       0.188  -7.185  -1.035  1.00  0.00            
ATOM    324  N   LYS A 203      -1.016  -7.311   0.869  1.00  0.00            
ATOM    325  H   LYS A 203      -1.294  -6.844   1.720  1.00  0.00            
ATOM    326  CA  LYS A 203      -1.503  -8.671   0.704  1.00  0.00            
ATOM    327  HA  LYS A 203      -0.668  -9.321   0.441  1.00  0.00            
ATOM    328  CB  LYS A 203      -2.143  -8.964   2.055  1.00  0.00            
ATOM    329  HB2 LYS A 203      -1.339  -8.759   2.762  1.00  0.00            
ATOM    330  HB3 LYS A 203      -3.025  -8.367   2.289  1.00  0.00            
ATOM    331  CG  LYS A 203      -2.575 -10.460   2.306  1.00  0.00            
ATOM    332  HG2 LYS A 203      -3.107 -10.831   1.430  1.00  0.00            
ATOM    333  HG3 LYS A 203      -1.584 -10.912   2.356  1.00  0.00            
ATOM    334  CD  LYS A 203      -3.380 -10.717   3.596  1.00  0.00            
ATOM    335  HD2 LYS A 203      -3.043 -10.061   4.398  1.00  0.00            
ATOM    336  HD3 LYS A 203      -4.375 -10.363   3.328  1.00  0.00            
ATOM    337  CE  LYS A 203      -3.325 -12.192   3.995  1.00  0.00            
ATOM    338  HE2 LYS A 203      -3.549 -12.842   3.149  1.00  0.00            
ATOM    339  HE3 LYS A 203      -2.347 -12.411   4.424  1.00  0.00            
ATOM    340  NZ  LYS A 203      -4.363 -12.545   5.083  1.00  0.00            
ATOM    341  HZ1 LYS A 203      -5.269 -12.311   4.704  1.00  0.00            
ATOM    342  HZ2 LYS A 203      -4.433 -13.493   5.424  1.00  0.00            
ATOM    343  HZ3 LYS A 203      -4.206 -11.974   5.901  1.00  0.00            
ATOM    344  C   LYS A 203      -2.562  -8.876  -0.374  1.00  0.00            
ATOM    345  O   LYS A 203      -2.840  -9.973  -0.781  1.00  0.00            
ATOM    346  N   ASP A 204      -3.260  -7.860  -0.872  1.00  0.00            
ATOM    347  H   ASP A 204      -2.984  -6.925  -0.608  1.00  0.00            
ATOM    348  CA  ASP A 204      -4.103  -7.924  -2.076  1.00  0.00            
ATOM    349  HA  ASP A 204      -4.656  -8.858  -2.169  1.00  0.00            
ATOM    350  CB  ASP A 204      -5.111  -6.779  -1.994  1.00  0.00            
ATOM    351  HB2 ASP A 204      -5.736  -6.776  -1.101  1.00  0.00            
ATOM    352  HB3 ASP A 204      -4.567  -5.837  -1.925  1.00  0.00            
ATOM    353  CG  ASP A 204      -6.017  -6.779  -3.233  1.00  0.00            
ATOM    354  OD1 ASP A 204      -6.645  -7.846  -3.529  1.00  0.00            
ATOM    355  OD2 ASP A 204      -6.164  -5.694  -3.848  1.00  0.00            
ATOM    356  C   ASP A 204      -3.193  -7.934  -3.300  1.00  0.00            
ATOM    357  O   ASP A 204      -3.535  -8.596  -4.283  1.00  0.00            
ATOM    358  N   LEU A 205      -2.089  -7.213  -3.204  1.00  0.00            
ATOM    359  H   LEU A 205      -1.986  -6.601  -2.408  1.00  0.00            
ATOM    360  CA  LEU A 205      -1.437  -6.787  -4.428  1.00  0.00            
ATOM    361  HA  LEU A 205      -2.162  -6.850  -5.239  1.00  0.00            
ATOM    362  CB  LEU A 205      -0.994  -5.322  -4.346  1.00  0.00            
ATOM    363  HB2 LEU A 205      -0.330  -5.247  -3.484  1.00  0.00            
ATOM    364  HB3 LEU A 205      -0.362  -5.108  -5.207  1.00  0.00            
ATOM    365  CG  LEU A 205      -2.086  -4.302  -4.329  1.00  0.00            
ATOM    366  HG  LEU A 205      -2.545  -4.407  -3.346  1.00  0.00            
ATOM    367  CD1 LEU A 205      -1.465  -2.944  -4.518  1.00  0.00            
ATOM    368 HD11 LEU A 205      -0.616  -2.743  -3.864  1.00  0.00            
ATOM    369 HD12 LEU A 205      -1.010  -2.778  -5.494  1.00  0.00            
ATOM    370 HD13 LEU A 205      -2.280  -2.249  -4.316  1.00  0.00            
ATOM    371  CD2 LEU A 205      -3.183  -4.352  -5.459  1.00  0.00            
ATOM    372 HD21 LEU A 205      -3.612  -5.354  -5.460  1.00  0.00            
ATOM    373 HD22 LEU A 205      -3.808  -3.461  -5.408  1.00  0.00            
ATOM    374 HD23 LEU A 205      -2.690  -4.230  -6.424  1.00  0.00            
ATOM    375  C   LEU A 205      -0.307  -7.797  -4.740  1.00  0.00            
ATOM    376  O   LEU A 205      -0.131  -8.213  -5.927  1.00  0.00            
ATOM    377  N   LEU A 206       0.402  -8.208  -3.682  1.00  0.00            
ATOM    378  H   LEU A 206       0.160  -7.799  -2.790  1.00  0.00            
ATOM    379  CA  LEU A 206       1.561  -9.126  -3.731  1.00  0.00            
ATOM    380  HA  LEU A 206       1.778  -9.343  -4.777  1.00  0.00            
ATOM    381  CB  LEU A 206       2.640  -8.448  -2.752  1.00  0.00            
ATOM    382  HB2 LEU A 206       2.153  -8.435  -1.777  1.00  0.00            
ATOM    383  HB3 LEU A 206       3.460  -9.161  -2.679  1.00  0.00            
ATOM    384  CG  LEU A 206       3.213  -7.053  -2.915  1.00  0.00            
ATOM    385  HG  LEU A 206       2.399  -6.341  -3.047  1.00  0.00            
ATOM    386  CD1 LEU A 206       3.930  -6.614  -1.659  1.00  0.00            
ATOM    387 HD11 LEU A 206       4.557  -5.731  -1.783  1.00  0.00            
ATOM    388 HD12 LEU A 206       3.195  -6.215  -0.959  1.00  0.00            
ATOM    389 HD13 LEU A 206       4.555  -7.456  -1.361  1.00  0.00            
ATOM    390  CD2 LEU A 206       4.080  -7.060  -4.124  1.00  0.00            
ATOM    391 HD21 LEU A 206       4.347  -6.018  -4.299  1.00  0.00            
ATOM    392 HD22 LEU A 206       4.957  -7.675  -3.924  1.00  0.00            
ATOM    393 HD23 LEU A 206       3.564  -7.380  -5.029  1.00  0.00            
ATOM    394  C   LEU A 206       1.147 -10.544  -3.154  1.00  0.00            
ATOM    395  O   LEU A 206       0.611 -10.549  -2.071  1.00  0.00            
ATOM    396  N   PRO A 207       1.179 -11.577  -3.956  1.00  0.00            
ATOM    397  CD  PRO A 207       1.722 -11.669  -5.286  1.00  0.00            
ATOM    398  HD2 PRO A 207       2.739 -11.345  -5.064  1.00  0.00            
ATOM    399  HD3 PRO A 207       1.109 -11.182  -6.045  1.00  0.00            
ATOM    400  CG  PRO A 207       1.746 -13.159  -5.613  1.00  0.00            
ATOM    401  HG2 PRO A 207       2.712 -13.587  -5.345  1.00  0.00            
ATOM    402  HG3 PRO A 207       1.502 -13.218  -6.674  1.00  0.00            
ATOM    403  CB  PRO A 207       0.603 -13.764  -4.765  1.00  0.00            
ATOM    404  HB2 PRO A 207       0.719 -14.800  -4.450  1.00  0.00            
ATOM    405  HB3 PRO A 207      -0.345 -13.679  -5.296  1.00  0.00            
ATOM    406  CA  PRO A 207       0.629 -12.845  -3.565  1.00  0.00            
ATOM    407  HA  PRO A 207      -0.404 -12.786  -3.222  1.00  0.00            
ATOM    408  C   PRO A 207       1.580 -13.478  -2.482  1.00  0.00            
ATOM    409  O   PRO A 207       2.804 -13.342  -2.545  1.00  0.00            
ATOM    410  N   GLU A 208       1.024 -14.184  -1.503  1.00  0.00            
ATOM    411  H   GLU A 208       0.028 -14.166  -1.337  1.00  0.00            
ATOM    412  CA  GLU A 208       1.769 -14.983  -0.491  1.00  0.00            
ATOM    413  HA  GLU A 208       1.022 -15.330   0.222  1.00  0.00            
ATOM    414  CB  GLU A 208       2.253 -16.321  -1.134  1.00  0.00            
ATOM    415  HB2 GLU A 208       2.905 -16.058  -1.967  1.00  0.00            
ATOM    416  HB3 GLU A 208       2.861 -16.950  -0.484  1.00  0.00            
ATOM    417  CG  GLU A 208       1.195 -17.248  -1.820  1.00  0.00            
ATOM    418  HG2 GLU A 208       0.908 -16.763  -2.753  1.00  0.00            
ATOM    419  HG3 GLU A 208       1.674 -18.185  -2.107  1.00  0.00            
ATOM    420  CD  GLU A 208       0.023 -17.557  -0.886  1.00  0.00            
ATOM    421  OE1 GLU A 208       0.267 -17.974   0.303  1.00  0.00            
ATOM    422  OE2 GLU A 208      -1.168 -17.398  -1.268  1.00  0.00            
ATOM    423  C   GLU A 208       2.856 -14.275   0.383  1.00  0.00            
ATOM    424  O   GLU A 208       3.424 -14.915   1.257  1.00  0.00            
ATOM    425  N   THR A 209       3.165 -12.973   0.133  1.00  0.00            
ATOM    426  H   THR A 209       2.538 -12.393  -0.406  1.00  0.00            
ATOM    427  CA  THR A 209       4.252 -12.234   0.749  1.00  0.00            
ATOM    428  HA  THR A 209       4.549 -12.738   1.669  1.00  0.00            
ATOM    429  CB  THR A 209       5.468 -12.114  -0.210  1.00  0.00            
ATOM    430  HB  THR A 209       5.658 -13.062  -0.714  1.00  0.00            
ATOM    431  CG2 THR A 209       5.275 -11.057  -1.352  1.00  0.00            
ATOM    432 HG21 THR A 209       5.216 -10.009  -1.057  1.00  0.00            
ATOM    433 HG22 THR A 209       6.165 -11.046  -1.983  1.00  0.00            
ATOM    434 HG23 THR A 209       4.422 -11.330  -1.973  1.00  0.00            
ATOM    435  OG1 THR A 209       6.558 -11.658   0.438  1.00  0.00            
ATOM    436  HG1 THR A 209       6.799 -12.347   1.062  1.00  0.00            
ATOM    437  C   THR A 209       3.925 -10.815   1.229  1.00  0.00            
ATOM    438  O   THR A 209       2.864 -10.291   0.826  1.00  0.00            
ATOM    439  N   ILE A 210       4.694 -10.287   2.158  1.00  0.00            
ATOM    440  H   ILE A 210       5.538 -10.772   2.429  1.00  0.00            
ATOM    441  CA  ILE A 210       4.377  -9.003   2.837  1.00  0.00            
ATOM    442  HA  ILE A 210       3.915  -8.335   2.110  1.00  0.00            
ATOM    443  CB  ILE A 210       3.510  -9.289   4.160  1.00  0.00            
ATOM    444  HB  ILE A 210       2.640  -9.828   3.786  1.00  0.00            
ATOM    445  CG2 ILE A 210       4.216  -9.978   5.322  1.00  0.00            
ATOM    446 HG21 ILE A 210       4.931  -9.261   5.725  1.00  0.00            
ATOM    447 HG22 ILE A 210       3.467 -10.129   6.100  1.00  0.00            
ATOM    448 HG23 ILE A 210       4.733 -10.903   5.064  1.00  0.00            
ATOM    449  CG1 ILE A 210       2.786  -8.026   4.701  1.00  0.00            
ATOM    450 HG12 ILE A 210       2.259  -8.265   5.625  1.00  0.00            
ATOM    451 HG13 ILE A 210       3.489  -7.218   4.902  1.00  0.00            
ATOM    452  CD1 ILE A 210       1.761  -7.365   3.760  1.00  0.00            
ATOM    453 HD11 ILE A 210       0.905  -8.009   3.556  1.00  0.00            
ATOM    454 HD12 ILE A 210       1.503  -6.492   4.359  1.00  0.00            
ATOM    455 HD13 ILE A 210       2.253  -7.042   2.842  1.00  0.00            
ATOM    456  C   ILE A 210       5.629  -8.212   3.217  1.00  0.00            
ATOM    457  O   ILE A 210       6.553  -8.778   3.919  1.00  0.00            
ATOM    458  N   PRO A 211       5.775  -6.927   2.859  1.00  0.00            
ATOM    459  CD  PRO A 211       4.984  -6.154   1.963  1.00  0.00            
ATOM    460  HD2 PRO A 211       4.134  -5.748   2.512  1.00  0.00            
ATOM    461  HD3 PRO A 211       4.718  -6.753   1.092  1.00  0.00            
ATOM    462  CG  PRO A 211       5.925  -5.087   1.413  1.00  0.00            
ATOM    463  HG2 PRO A 211       5.354  -4.196   1.150  1.00  0.00            
ATOM    464  HG3 PRO A 211       6.517  -5.480   0.588  1.00  0.00            
ATOM    465  CB  PRO A 211       6.790  -4.827   2.655  1.00  0.00            
ATOM    466  HB2 PRO A 211       6.156  -4.300   3.368  1.00  0.00            
ATOM    467  HB3 PRO A 211       7.671  -4.224   2.438  1.00  0.00            
ATOM    468  CA  PRO A 211       7.011  -6.190   3.141  1.00  0.00            
ATOM    469  HA  PRO A 211       7.835  -6.524   2.511  1.00  0.00            
ATOM    470  C   PRO A 211       7.339  -6.105   4.684  1.00  0.00            
ATOM    471  O   PRO A 211       6.400  -5.775   5.443  1.00  0.00            
ATOM    472  N   PRO A 212       8.591  -6.396   5.137  1.00  0.00            
ATOM    473  CD  PRO A 212       9.833  -6.581   4.344  1.00  0.00            
ATOM    474  HD2 PRO A 212      10.387  -5.652   4.209  1.00  0.00            
ATOM    475  HD3 PRO A 212       9.639  -7.182   3.455  1.00  0.00            
ATOM    476  CG  PRO A 212      10.744  -7.457   5.215  1.00  0.00            
ATOM    477  HG2 PRO A 212      11.773  -7.156   5.016  1.00  0.00            
ATOM    478  HG3 PRO A 212      10.422  -8.496   5.145  1.00  0.00            
ATOM    479  CB  PRO A 212      10.367  -7.039   6.645  1.00  0.00            
ATOM    480  HB2 PRO A 212      10.879  -6.135   6.975  1.00  0.00            
ATOM    481  HB3 PRO A 212      10.625  -7.741   7.437  1.00  0.00            
ATOM    482  CA  PRO A 212       8.817  -6.740   6.500  1.00  0.00            
ATOM    483  HA  PRO A 212       8.329  -7.679   6.761  1.00  0.00            
ATOM    484  C   PRO A 212       8.513  -5.715   7.619  1.00  0.00            
ATOM    485  O   PRO A 212       8.331  -4.507   7.367  1.00  0.00            
ATOM    486  N   PRO A 213       8.368  -6.046   8.920  1.00  0.00            
ATOM    487  CD  PRO A 213       8.671  -7.318   9.492  1.00  0.00            
ATOM    488  HD2 PRO A 213       9.684  -7.284   9.894  1.00  0.00            
ATOM    489  HD3 PRO A 213       8.626  -8.187   8.836  1.00  0.00            
ATOM    490  CG  PRO A 213       7.607  -7.542  10.577  1.00  0.00            
ATOM    491  HG2 PRO A 213       7.946  -8.293  11.291  1.00  0.00            
ATOM    492  HG3 PRO A 213       6.704  -7.814  10.030  1.00  0.00            
ATOM    493  CB  PRO A 213       7.632  -6.091  11.140  1.00  0.00            
ATOM    494  HB2 PRO A 213       8.534  -6.007  11.745  1.00  0.00            
ATOM    495  HB3 PRO A 213       6.677  -5.857  11.610  1.00  0.00            
ATOM    496  CA  PRO A 213       7.665  -5.191   9.922  1.00  0.00            
ATOM    497  HA  PRO A 213       6.641  -4.961   9.630  1.00  0.00            
ATOM    498  C   PRO A 213       8.288  -3.900  10.325  1.00  0.00            
ATOM    499  O   PRO A 213       7.590  -3.033  10.775  1.00  0.00            
ATOM    500  N   GLU A 214       9.554  -3.684  10.000  1.00  0.00            
ATOM    501  H   GLU A 214      10.112  -4.455   9.663  1.00  0.00            
ATOM    502  CA  GLU A 214      10.260  -2.405  10.308  1.00  0.00            
ATOM    503  HA  GLU A 214      10.039  -2.219  11.359  1.00  0.00            
ATOM    504  CB  GLU A 214      11.787  -2.736  10.210  1.00  0.00            
ATOM    505  HB2 GLU A 214      12.231  -1.880  10.718  1.00  0.00            
ATOM    506  HB3 GLU A 214      11.909  -3.647  10.795  1.00  0.00            
ATOM    507  CG  GLU A 214      12.377  -2.715   8.779  1.00  0.00            
ATOM    508  HG2 GLU A 214      11.884  -3.575   8.326  1.00  0.00            
ATOM    509  HG3 GLU A 214      12.094  -1.833   8.203  1.00  0.00            
ATOM    510  CD  GLU A 214      13.912  -2.942   8.768  1.00  0.00            
ATOM    511  OE1 GLU A 214      14.516  -2.993   7.672  1.00  0.00            
ATOM    512  OE2 GLU A 214      14.536  -3.131   9.839  1.00  0.00            
ATOM    513  C   GLU A 214       9.830  -1.220   9.446  1.00  0.00            
ATOM    514  O   GLU A 214       9.931  -0.092   9.859  1.00  0.00            
ATOM    515  N   LEU A 215       9.372  -1.440   8.203  1.00  0.00            
ATOM    516  H   LEU A 215       9.473  -2.396   7.892  1.00  0.00            
ATOM    517  CA  LEU A 215       8.785  -0.436   7.307  1.00  0.00            
ATOM    518  HA  LEU A 215       9.570   0.301   7.141  1.00  0.00            
ATOM    519  CB  LEU A 215       8.452  -1.122   5.966  1.00  0.00            
ATOM    520  HB2 LEU A 215       7.799  -1.986   6.088  1.00  0.00            
ATOM    521  HB3 LEU A 215       7.963  -0.378   5.337  1.00  0.00            
ATOM    522  CG  LEU A 215       9.715  -1.569   5.219  1.00  0.00            
ATOM    523  HG  LEU A 215      10.582  -1.119   5.702  1.00  0.00            
ATOM    524  CD1 LEU A 215      10.091  -3.025   5.212  1.00  0.00            
ATOM    525 HD11 LEU A 215      10.852  -3.236   4.461  1.00  0.00            
ATOM    526 HD12 LEU A 215      10.452  -3.249   6.216  1.00  0.00            
ATOM    527 HD13 LEU A 215       9.159  -3.582   5.113  1.00  0.00            
ATOM    528  CD2 LEU A 215       9.677  -1.063   3.752  1.00  0.00            
ATOM    529 HD21 LEU A 215      10.564  -1.508   3.300  1.00  0.00            
ATOM    530 HD22 LEU A 215       8.808  -1.459   3.226  1.00  0.00            
ATOM    531 HD23 LEU A 215       9.547   0.019   3.721  1.00  0.00            
ATOM    532  C   LEU A 215       7.478   0.140   7.933  1.00  0.00            
ATOM    533  O   LEU A 215       6.599  -0.519   8.572  1.00  0.00            
ATOM    534  N   ASP A 216       7.419   1.471   7.804  1.00  0.00            
ATOM    535  H   ASP A 216       8.185   1.817   7.244  1.00  0.00            
ATOM    536  CA  ASP A 216       6.362   2.401   8.201  1.00  0.00            
ATOM    537  HA  ASP A 216       6.046   2.088   9.196  1.00  0.00            
ATOM    538  CB  ASP A 216       6.936   3.818   8.401  1.00  0.00            
ATOM    539  HB2 ASP A 216       6.120   4.501   8.637  1.00  0.00            
ATOM    540  HB3 ASP A 216       7.563   3.789   9.292  1.00  0.00            
ATOM    541  CG  ASP A 216       7.674   4.367   7.206  1.00  0.00            
ATOM    542  OD1 ASP A 216       8.744   3.818   6.898  1.00  0.00            
ATOM    543  OD2 ASP A 216       7.266   5.371   6.626  1.00  0.00            
ATOM    544  C   ASP A 216       5.193   2.542   7.165  1.00  0.00            
ATOM    545  O   ASP A 216       5.559   2.663   5.997  1.00  0.00            
ATOM    546  N   ASP A 217       3.931   2.680   7.658  1.00  0.00            
ATOM    547  H   ASP A 217       3.747   2.725   8.651  1.00  0.00            
ATOM    548  CA  ASP A 217       2.717   2.811   6.864  1.00  0.00            
ATOM    549  HA  ASP A 217       2.527   1.862   6.363  1.00  0.00            
ATOM    550  CB  ASP A 217       1.485   3.166   7.730  1.00  0.00            
ATOM    551  HB2 ASP A 217       1.736   4.126   8.179  1.00  0.00            
ATOM    552  HB3 ASP A 217       0.633   3.355   7.077  1.00  0.00            
ATOM    553  CG  ASP A 217       1.024   2.149   8.827  1.00  0.00            
ATOM    554  OD1 ASP A 217      -0.115   2.130   9.340  1.00  0.00            
ATOM    555  OD2 ASP A 217       1.920   1.291   9.211  1.00  0.00            
ATOM    556  C   ASP A 217       2.774   3.768   5.591  1.00  0.00            
ATOM    557  O   ASP A 217       2.393   3.320   4.557  1.00  0.00            
ATOM    558  N   MET A 218       3.410   4.903   5.714  1.00  0.00            
ATOM    559  H   MET A 218       3.588   5.208   6.660  1.00  0.00            
ATOM    560  CA  MET A 218       3.636   5.857   4.637  1.00  0.00            
ATOM    561  HA  MET A 218       2.679   6.230   4.271  1.00  0.00            
ATOM    562  CB  MET A 218       4.304   7.084   5.359  1.00  0.00            
ATOM    563  HB2 MET A 218       3.700   7.390   6.213  1.00  0.00            
ATOM    564  HB3 MET A 218       5.232   6.731   5.810  1.00  0.00            
ATOM    565  CG  MET A 218       4.538   8.176   4.289  1.00  0.00            
ATOM    566  HG2 MET A 218       5.327   7.692   3.714  1.00  0.00            
ATOM    567  HG3 MET A 218       3.691   8.250   3.607  1.00  0.00            
ATOM    568  SD  MET A 218       5.191   9.806   4.968  1.00  0.00            
ATOM    569  CE  MET A 218       3.810  10.223   6.059  1.00  0.00            
ATOM    570  HE1 MET A 218       3.191   9.354   6.283  1.00  0.00            
ATOM    571  HE2 MET A 218       4.077  10.695   7.005  1.00  0.00            
ATOM    572  HE3 MET A 218       3.198  10.920   5.487  1.00  0.00            
ATOM    573  C   MET A 218       4.476   5.324   3.508  1.00  0.00            
ATOM    574  O   MET A 218       3.972   5.332   2.347  1.00  0.00            
ATOM    575  N   THR A 219       5.592   4.728   3.838  1.00  0.00            
ATOM    576  H   THR A 219       5.676   4.461   4.809  1.00  0.00            
ATOM    577  CA  THR A 219       6.335   3.958   2.805  1.00  0.00            
ATOM    578  HA  THR A 219       6.561   4.544   1.914  1.00  0.00            
ATOM    579  CB  THR A 219       7.682   3.609   3.483  1.00  0.00            
ATOM    580  HB  THR A 219       7.537   3.038   4.401  1.00  0.00            
ATOM    581  CG2 THR A 219       8.819   3.091   2.605  1.00  0.00            
ATOM    582 HG21 THR A 219       8.974   3.731   1.736  1.00  0.00            
ATOM    583 HG22 THR A 219       9.755   3.109   3.163  1.00  0.00            
ATOM    584 HG23 THR A 219       8.680   2.094   2.188  1.00  0.00            
ATOM    585  OG1 THR A 219       8.289   4.839   3.959  1.00  0.00            
ATOM    586  HG1 THR A 219       7.910   5.040   4.818  1.00  0.00            
ATOM    587  C   THR A 219       5.682   2.658   2.378  1.00  0.00            
ATOM    588  O   THR A 219       5.617   2.468   1.198  1.00  0.00            
ATOM    589  N   LEU A 220       5.069   1.961   3.312  1.00  0.00            
ATOM    590  H   LEU A 220       4.989   2.335   4.247  1.00  0.00            
ATOM    591  CA  LEU A 220       4.198   0.881   2.837  1.00  0.00            
ATOM    592  HA  LEU A 220       4.840   0.121   2.392  1.00  0.00            
ATOM    593  CB  LEU A 220       3.469   0.257   4.041  1.00  0.00            
ATOM    594  HB2 LEU A 220       2.956   1.038   4.603  1.00  0.00            
ATOM    595  HB3 LEU A 220       2.683  -0.409   3.688  1.00  0.00            
ATOM    596  CG  LEU A 220       4.375  -0.490   5.008  1.00  0.00            
ATOM    597  HG  LEU A 220       5.164   0.209   5.285  1.00  0.00            
ATOM    598  CD1 LEU A 220       3.539  -1.044   6.251  1.00  0.00            
ATOM    599 HD11 LEU A 220       3.031  -0.280   6.840  1.00  0.00            
ATOM    600 HD12 LEU A 220       2.637  -1.525   5.873  1.00  0.00            
ATOM    601 HD13 LEU A 220       4.195  -1.634   6.891  1.00  0.00            
ATOM    602  CD2 LEU A 220       5.090  -1.740   4.482  1.00  0.00            
ATOM    603 HD21 LEU A 220       5.549  -2.213   5.350  1.00  0.00            
ATOM    604 HD22 LEU A 220       4.404  -2.480   4.069  1.00  0.00            
ATOM    605 HD23 LEU A 220       5.873  -1.418   3.795  1.00  0.00            
ATOM    606  C   LEU A 220       3.168   1.351   1.815  1.00  0.00            
ATOM    607  O   LEU A 220       2.874   0.522   0.941  1.00  0.00            
ATOM    608  N   TRP A 221       2.631   2.585   1.900  1.00  0.00            
ATOM    609  H   TRP A 221       2.764   3.095   2.762  1.00  0.00            
ATOM    610  CA  TRP A 221       1.783   3.270   0.843  1.00  0.00            
ATOM    611  HA  TRP A 221       1.124   2.490   0.461  1.00  0.00            
ATOM    612  CB  TRP A 221       0.886   4.353   1.398  1.00  0.00            
ATOM    613  HB2 TRP A 221       1.456   5.065   1.994  1.00  0.00            
ATOM    614  HB3 TRP A 221       0.571   4.841   0.476  1.00  0.00            
ATOM    615  CG  TRP A 221      -0.386   3.981   2.186  1.00  0.00            
ATOM    616  CD1 TRP A 221      -0.599   4.376   3.463  1.00  0.00            
ATOM    617  HD1 TRP A 221       0.102   5.037   3.949  1.00  0.00            
ATOM    618  NE1 TRP A 221      -1.851   3.957   3.850  1.00  0.00            
ATOM    619  HE1 TRP A 221      -2.204   4.116   4.782  1.00  0.00            
ATOM    620  CE2 TRP A 221      -2.510   3.198   2.853  1.00  0.00            
ATOM    621  CZ2 TRP A 221      -3.682   2.495   2.705  1.00  0.00            
ATOM    622  HZ2 TRP A 221      -4.452   2.484   3.462  1.00  0.00            
ATOM    623  CH2 TRP A 221      -3.992   1.740   1.586  1.00  0.00            
ATOM    624  HH2 TRP A 221      -4.918   1.190   1.507  1.00  0.00            
ATOM    625  CZ3 TRP A 221      -2.997   1.649   0.610  1.00  0.00            
ATOM    626  HZ3 TRP A 221      -3.254   0.986  -0.203  1.00  0.00            
ATOM    627  CE3 TRP A 221      -1.840   2.419   0.641  1.00  0.00            
ATOM    628  HE3 TRP A 221      -1.200   2.281  -0.218  1.00  0.00            
ATOM    629  CD2 TRP A 221      -1.540   3.194   1.768  1.00  0.00            
ATOM    630  C   TRP A 221       2.573   3.825  -0.422  1.00  0.00            
ATOM    631  O   TRP A 221       2.066   3.848  -1.546  1.00  0.00            
ATOM    632  N   GLN A 222       3.863   4.103  -0.244  1.00  0.00            
ATOM    633  H   GLN A 222       4.267   3.939   0.667  1.00  0.00            
ATOM    634  CA  GLN A 222       4.734   4.397  -1.406  1.00  0.00            
ATOM    635  HA  GLN A 222       4.283   5.128  -2.077  1.00  0.00            
ATOM    636  CB  GLN A 222       6.024   5.070  -0.929  1.00  0.00            
ATOM    637  HB2 GLN A 222       6.600   4.427  -0.262  1.00  0.00            
ATOM    638  HB3 GLN A 222       6.605   5.228  -1.838  1.00  0.00            
ATOM    639  CG  GLN A 222       5.843   6.466  -0.233  1.00  0.00            
ATOM    640  HG2 GLN A 222       5.257   6.390   0.683  1.00  0.00            
ATOM    641  HG3 GLN A 222       6.719   6.954   0.192  1.00  0.00            
ATOM    642  CD  GLN A 222       5.325   7.548  -1.113  1.00  0.00            
ATOM    643  OE1 GLN A 222       5.854   7.933  -2.124  1.00  0.00            
ATOM    644  NE2 GLN A 222       4.186   8.171  -0.768  1.00  0.00            
ATOM    645 HE21 GLN A 222       4.017   8.993  -1.329  1.00  0.00            
ATOM    646 HE22 GLN A 222       3.676   8.039   0.093  1.00  0.00            
ATOM    647  C   GLN A 222       5.094   3.112  -2.167  1.00  0.00            
ATOM    648  O   GLN A 222       5.048   3.174  -3.389  1.00  0.00            
ATOM    649  N   ILE A 223       5.295   1.938  -1.559  1.00  0.00            
ATOM    650  H   ILE A 223       5.356   1.922  -0.551  1.00  0.00            
ATOM    651  CA  ILE A 223       5.362   0.644  -2.344  1.00  0.00            
ATOM    652  HA  ILE A 223       6.185   0.789  -3.044  1.00  0.00            
ATOM    653  CB  ILE A 223       5.522  -0.565  -1.387  1.00  0.00            
ATOM    654  HB  ILE A 223       4.980  -0.302  -0.478  1.00  0.00            
ATOM    655  CG2 ILE A 223       4.994  -1.905  -1.900  1.00  0.00            
ATOM    656 HG21 ILE A 223       5.095  -2.725  -1.188  1.00  0.00            
ATOM    657 HG22 ILE A 223       4.001  -1.800  -2.337  1.00  0.00            
ATOM    658 HG23 ILE A 223       5.609  -2.235  -2.737  1.00  0.00            
ATOM    659  CG1 ILE A 223       7.027  -0.635  -1.008  1.00  0.00            
ATOM    660 HG12 ILE A 223       7.671  -0.693  -1.885  1.00  0.00            
ATOM    661 HG13 ILE A 223       7.212   0.361  -0.605  1.00  0.00            
ATOM    662  CD1 ILE A 223       7.425  -1.672   0.084  1.00  0.00            
ATOM    663 HD11 ILE A 223       6.914  -1.441   1.019  1.00  0.00            
ATOM    664 HD12 ILE A 223       7.376  -2.731  -0.168  1.00  0.00            
ATOM    665 HD13 ILE A 223       8.473  -1.493   0.323  1.00  0.00            
ATOM    666  C   ILE A 223       4.082   0.513  -3.199  1.00  0.00            
ATOM    667  O   ILE A 223       4.213   0.076  -4.378  1.00  0.00            
ATOM    668  N   VAL A 224       2.917   0.811  -2.618  1.00  0.00            
ATOM    669  H   VAL A 224       2.828   1.197  -1.689  1.00  0.00            
ATOM    670  CA  VAL A 224       1.650   0.691  -3.431  1.00  0.00            
ATOM    671  HA  VAL A 224       1.715  -0.289  -3.903  1.00  0.00            
ATOM    672  CB  VAL A 224       0.450   0.825  -2.485  1.00  0.00            
ATOM    673  HB  VAL A 224       0.488   1.791  -1.980  1.00  0.00            
ATOM    674  CG1 VAL A 224      -0.867   0.798  -3.242  1.00  0.00            
ATOM    675 HG11 VAL A 224      -0.910   1.692  -3.863  1.00  0.00            
ATOM    676 HG12 VAL A 224      -0.891  -0.002  -3.983  1.00  0.00            
ATOM    677 HG13 VAL A 224      -1.807   0.889  -2.699  1.00  0.00            
ATOM    678  CG2 VAL A 224       0.405  -0.278  -1.407  1.00  0.00            
ATOM    679 HG21 VAL A 224       1.382  -0.353  -0.928  1.00  0.00            
ATOM    680 HG22 VAL A 224      -0.296   0.126  -0.677  1.00  0.00            
ATOM    681 HG23 VAL A 224       0.120  -1.196  -1.921  1.00  0.00            
ATOM    682  C   VAL A 224       1.593   1.709  -4.582  1.00  0.00            
ATOM    683  O   VAL A 224       1.378   1.284  -5.725  1.00  0.00            
ATOM    684  N   ILE A 225       1.995   2.955  -4.386  1.00  0.00            
ATOM    685  H   ILE A 225       2.355   3.103  -3.454  1.00  0.00            
ATOM    686  CA  ILE A 225       2.271   3.897  -5.484  1.00  0.00            
ATOM    687  HA  ILE A 225       1.323   4.051  -6.000  1.00  0.00            
ATOM    688  CB  ILE A 225       2.732   5.276  -4.814  1.00  0.00            
ATOM    689  HB  ILE A 225       3.544   5.164  -4.095  1.00  0.00            
ATOM    690  CG2 ILE A 225       3.264   6.245  -5.852  1.00  0.00            
ATOM    691 HG21 ILE A 225       4.246   5.954  -6.224  1.00  0.00            
ATOM    692 HG22 ILE A 225       2.591   6.410  -6.693  1.00  0.00            
ATOM    693 HG23 ILE A 225       3.450   7.183  -5.328  1.00  0.00            
ATOM    694  CG1 ILE A 225       1.449   5.865  -4.115  1.00  0.00            
ATOM    695 HG12 ILE A 225       0.793   6.190  -4.923  1.00  0.00            
ATOM    696 HG13 ILE A 225       0.922   5.026  -3.660  1.00  0.00            
ATOM    697  CD1 ILE A 225       1.542   7.029  -3.091  1.00  0.00            
ATOM    698 HD11 ILE A 225       0.604   7.578  -3.007  1.00  0.00            
ATOM    699 HD12 ILE A 225       1.974   6.646  -2.166  1.00  0.00            
ATOM    700 HD13 ILE A 225       2.300   7.752  -3.395  1.00  0.00            
ATOM    701  C   ILE A 225       3.336   3.401  -6.489  1.00  0.00            
ATOM    702  O   ILE A 225       3.099   3.536  -7.701  1.00  0.00            
ATOM    703  N   ASN A 226       4.392   2.712  -6.076  1.00  0.00            
ATOM    704  H   ASN A 226       4.625   2.656  -5.095  1.00  0.00            
ATOM    705  CA  ASN A 226       5.302   2.185  -7.088  1.00  0.00            
ATOM    706  HA  ASN A 226       5.467   2.966  -7.829  1.00  0.00            
ATOM    707  CB  ASN A 226       6.674   1.923  -6.585  1.00  0.00            
ATOM    708  HB2 ASN A 226       6.565   1.370  -5.651  1.00  0.00            
ATOM    709  HB3 ASN A 226       7.244   1.325  -7.295  1.00  0.00            
ATOM    710  CG  ASN A 226       7.475   3.201  -6.366  1.00  0.00            
ATOM    711  OD1 ASN A 226       8.397   3.459  -7.164  1.00  0.00            
ATOM    712  ND2 ASN A 226       7.155   3.974  -5.367  1.00  0.00            
ATOM    713 HD21 ASN A 226       7.752   4.773  -5.204  1.00  0.00            
ATOM    714 HD22 ASN A 226       6.491   3.769  -4.635  1.00  0.00            
ATOM    715  C   ASN A 226       4.664   1.040  -7.919  1.00  0.00            
ATOM    716  O   ASN A 226       4.685   1.204  -9.141  1.00  0.00            
ATOM    717  N   ILE A 227       4.035   0.044  -7.298  1.00  0.00            
ATOM    718  H   ILE A 227       4.053   0.047  -6.288  1.00  0.00            
ATOM    719  CA  ILE A 227       3.338  -1.048  -8.004  1.00  0.00            
ATOM    720  HA  ILE A 227       4.046  -1.596  -8.626  1.00  0.00            
ATOM    721  CB  ILE A 227       2.718  -1.999  -6.904  1.00  0.00            
ATOM    722  HB  ILE A 227       2.148  -1.401  -6.192  1.00  0.00            
ATOM    723  CG2 ILE A 227       1.751  -3.080  -7.527  1.00  0.00            
ATOM    724 HG21 ILE A 227       1.450  -3.802  -6.769  1.00  0.00            
ATOM    725 HG22 ILE A 227       0.856  -2.569  -7.882  1.00  0.00            
ATOM    726 HG23 ILE A 227       2.210  -3.626  -8.352  1.00  0.00            
ATOM    727  CG1 ILE A 227       3.855  -2.725  -6.135  1.00  0.00            
ATOM    728 HG12 ILE A 227       4.326  -3.486  -6.757  1.00  0.00            
ATOM    729 HG13 ILE A 227       4.690  -2.048  -5.958  1.00  0.00            
ATOM    730  CD1 ILE A 227       3.363  -3.214  -4.751  1.00  0.00            
ATOM    731 HD11 ILE A 227       2.626  -4.004  -4.892  1.00  0.00            
ATOM    732 HD12 ILE A 227       4.296  -3.640  -4.382  1.00  0.00            
ATOM    733 HD13 ILE A 227       2.975  -2.367  -4.184  1.00  0.00            
ATOM    734  C   ILE A 227       2.265  -0.472  -8.985  1.00  0.00            
ATOM    735  O   ILE A 227       2.104  -0.975 -10.073  1.00  0.00            
ATOM    736  N   LEU A 228       1.499   0.519  -8.583  1.00  0.00            
ATOM    737  H   LEU A 228       1.472   0.797  -7.612  1.00  0.00            
ATOM    738  CA  LEU A 228       0.441   1.203  -9.368  1.00  0.00            
ATOM    739  HA  LEU A 228      -0.110   0.394  -9.849  1.00  0.00            
ATOM    740  CB  LEU A 228      -0.551   2.028  -8.455  1.00  0.00            
ATOM    741  HB2 LEU A 228       0.008   2.781  -7.899  1.00  0.00            
ATOM    742  HB3 LEU A 228      -1.258   2.554  -9.096  1.00  0.00            
ATOM    743  CG  LEU A 228      -1.367   1.259  -7.433  1.00  0.00            
ATOM    744  HG  LEU A 228      -0.588   0.716  -6.898  1.00  0.00            
ATOM    745  CD1 LEU A 228      -2.242   2.085  -6.460  1.00  0.00            
ATOM    746 HD11 LEU A 228      -2.962   2.594  -7.101  1.00  0.00            
ATOM    747 HD12 LEU A 228      -2.711   1.402  -5.752  1.00  0.00            
ATOM    748 HD13 LEU A 228      -1.732   2.801  -5.816  1.00  0.00            
ATOM    749  CD2 LEU A 228      -2.160   0.118  -8.034  1.00  0.00            
ATOM    750 HD21 LEU A 228      -1.516  -0.603  -8.538  1.00  0.00            
ATOM    751 HD22 LEU A 228      -2.462  -0.511  -7.197  1.00  0.00            
ATOM    752 HD23 LEU A 228      -3.015   0.412  -8.642  1.00  0.00            
ATOM    753  C   LEU A 228       0.950   2.029 -10.559  1.00  0.00            
ATOM    754  O   LEU A 228       0.360   2.022 -11.627  1.00  0.00            
ATOM    755  N   SER A 229       2.140   2.631 -10.429  1.00  0.00            
ATOM    756  H   SER A 229       2.633   2.604  -9.548  1.00  0.00            
ATOM    757  CA  SER A 229       2.849   3.254 -11.498  1.00  0.00            
ATOM    758  HA  SER A 229       2.168   3.916 -12.032  1.00  0.00            
ATOM    759  CB  SER A 229       3.965   4.108 -10.929  1.00  0.00            
ATOM    760  HB2 SER A 229       4.672   3.457 -10.413  1.00  0.00            
ATOM    761  HB3 SER A 229       4.530   4.596 -11.723  1.00  0.00            
ATOM    762  OG  SER A 229       3.645   5.082  -9.964  1.00  0.00            
ATOM    763  HG  SER A 229       3.508   4.609  -9.140  1.00  0.00            
ATOM    764  C   SER A 229       3.471   2.251 -12.495  1.00  0.00            
ATOM    765  O   SER A 229       3.817   2.658 -13.606  1.00  0.00            
ATOM    766  N   GLU A 230       3.641   0.998 -12.129  1.00  0.00            
ATOM    767  H   GLU A 230       3.406   0.669 -11.203  1.00  0.00            
ATOM    768  CA  GLU A 230       4.396  -0.033 -12.919  1.00  0.00            
ATOM    769  HA  GLU A 230       5.326   0.482 -13.161  1.00  0.00            
ATOM    770  CB  GLU A 230       4.662  -1.242 -12.044  1.00  0.00            
ATOM    771  HB2 GLU A 230       5.032  -0.867 -11.089  1.00  0.00            
ATOM    772  HB3 GLU A 230       3.816  -1.878 -11.787  1.00  0.00            
ATOM    773  CG  GLU A 230       5.747  -2.193 -12.622  1.00  0.00            
ATOM    774  HG2 GLU A 230       5.701  -3.139 -12.083  1.00  0.00            
ATOM    775  HG3 GLU A 230       5.430  -2.512 -13.615  1.00  0.00            
ATOM    776  CD  GLU A 230       7.161  -1.633 -12.551  1.00  0.00            
ATOM    777  OE1 GLU A 230       8.106  -2.205 -13.233  1.00  0.00            
ATOM    778  OE2 GLU A 230       7.416  -0.658 -11.844  1.00  0.00            
ATOM    779  C   GLU A 230       3.751  -0.373 -14.241  1.00  0.00            
ATOM    780  O   GLU A 230       2.629  -0.801 -14.363  1.00  0.00            
ATOM    781  N   NME A 231       4.500  -0.280 -15.321  1.00  0.00            
ATOM    782  H   NME A 231       5.442   0.067 -15.204  1.00  0.00            
ATOM    783  CH3 NME A 231       4.142  -0.611 -16.702  1.00  0.00            
ATOM    784 HH31 NME A 231       4.326  -1.667 -16.904  1.00  0.00            
ATOM    785 HH32 NME A 231       3.086  -0.427 -16.898  1.00  0.00            
ATOM    786 HH33 NME A 231       4.722  -0.026 -17.414  1.00  0.00            
TER
HETATM  787  C1  LIG B   1       8.475  -1.611  -5.552  1.00  0.00            
HETATM  788  C2  LIG B   1       8.238  -2.133  -6.822  1.00  0.00            
HETATM  789  C3  LIG B   1       7.838  -3.444  -6.918  1.00  0.00            
HETATM  790  C4  LIG B   1       7.804  -4.295  -5.785  1.00  0.00            
HETATM  791  C5  LIG B   1       7.991  -3.756  -4.576  1.00  0.00            
HETATM  792  C6  LIG B   1       8.390  -2.415  -4.461  1.00  0.00            
HETATM  793  O1  LIG B   1       7.829  -4.441  -3.423  1.00  0.00            
HETATM  794  C7  LIG B   1       7.860  -5.811  -3.446  1.00  0.00            
HETATM  795  C8  LIG B   1       7.681  -6.515  -4.667  1.00  0.00            
HETATM  796  C9  LIG B   1       7.567  -5.773  -5.906  1.00  0.00            
HETATM  797  O2  LIG B   1       7.091  -6.243  -6.937  1.00  0.00            
HETATM  798  O3  LIG B   1       7.637  -7.913  -4.521  1.00  0.00            
HETATM  799  C10 LIG B   1       7.294  -8.773  -5.616  1.00  0.00            
HETATM  800  C11 LIG B   1       8.094  -6.503  -2.143  1.00  0.00            
HETATM  801  C12 LIG B   1       8.917  -5.825  -1.203  1.00  0.00            
HETATM  802  C13 LIG B   1       9.281  -6.327   0.025  1.00  0.00            
HETATM  803  C14 LIG B   1       8.842  -7.675   0.343  1.00  0.00            
HETATM  804  C15 LIG B   1       7.937  -8.282  -0.472  1.00  0.00            
HETATM  805  C16 LIG B   1       7.580  -7.743  -1.725  1.00  0.00            
HETATM  806  O4  LIG B   1       7.662  -3.982  -8.147  1.00  0.00            
HETATM  807  C17 LIG B   1       7.342  -3.197  -9.329  1.00  0.00            
HETATM  808  O5  LIG B   1      10.072  -5.632   0.928  1.00  0.00            
HETATM  809  C18 LIG B   1      10.711  -4.285   0.690  1.00  0.00            
HETATM  810  O6  LIG B   1       8.956  -0.267  -5.551  1.00  0.00            
HETATM  811  C19 LIG B   1       8.966   0.442  -4.295  1.00  0.00            
HETATM  812  O7  LIG B   1       9.293  -8.327   1.459  1.00  0.00            
HETATM  813  C20 LIG B   1       8.956  -9.634   1.934  1.00  0.00            
HETATM  814  H1  LIG B   1       8.353  -1.512  -7.705  1.00  0.00            
HETATM  815  H2  LIG B   1       8.599  -2.098  -3.443  1.00  0.00            
HETATM  816  H3  LIG B   1       7.214  -9.783  -5.193  1.00  0.00            
HETATM  817  H4  LIG B   1       6.286  -8.592  -6.007  1.00  0.00            
HETATM  818  H5  LIG B   1       9.342  -4.870  -1.499  1.00  0.00            
HETATM  819  H6  LIG B   1       7.608  -9.297  -0.272  1.00  0.00            
HETATM  820  H7  LIG B   1       6.962  -8.374  -2.357  1.00  0.00            
HETATM  821  H8  LIG B   1       8.061  -2.376  -9.440  1.00  0.00            
HETATM  822  H9  LIG B   1       7.530  -3.847 -10.192  1.00  0.00            
HETATM  823  H10 LIG B   1      11.357  -3.998   1.529  1.00  0.00            
HETATM  824  H11 LIG B   1      11.260  -4.241  -0.259  1.00  0.00            
HETATM  825  H12 LIG B   1       9.355   1.454  -4.460  1.00  0.00            
HETATM  826  H13 LIG B   1       7.985   0.534  -3.814  1.00  0.00            
HETATM  827  H14 LIG B   1       9.194 -10.393   1.179  1.00  0.00            
HETATM  828  H15 LIG B   1       9.416  -9.936   2.883  1.00  0.00            
HETATM  829  H16 LIG B   1       6.344  -2.743  -9.368  1.00  0.00            
HETATM  830  H17 LIG B   1       9.608  -0.062  -3.562  1.00  0.00            
HETATM  831  H18 LIG B   1       8.012  -8.758  -6.445  1.00  0.00            
HETATM  832  H19 LIG B   1       9.891  -3.559   0.618  1.00  0.00            
HETATM  833  H20 LIG B   1       7.878  -9.770   2.091  1.00  0.00            
END
