# Supplementary material for: Quercetin 3,5,7,3′,4′-pentamethyl ether from Kaempferia parviflora directly and effectively activates human SIRT1
Source: Commun Biol. 2021 Feb 19;4:209. doi: 10.1038/s42003-021-01705-1 (PMC7896056; doi:10.1038/s42003-021-01705-1)
Supplement: Supplementary file 5 — Supplementary Data 3 [file 42003_2021_1705_MOESM5_ESM.zip › Supplementary Data 3/Supplementary Fig.4/KPMF-8/center_000029_072903.renum.pdb]

ATOM      1  N   GLY A 183      -6.216   6.218 -10.492  1.00  0.00            
ATOM      2  H1  GLY A 183      -6.862   6.524  -9.779  1.00  0.00            
ATOM      3  H2  GLY A 183      -6.069   5.227 -10.371  1.00  0.00            
ATOM      4  H3  GLY A 183      -6.716   6.390 -11.353  1.00  0.00            
ATOM      5  CA  GLY A 183      -4.938   7.033 -10.351  1.00  0.00            
ATOM      6  HA2 GLY A 183      -4.309   6.923 -11.234  1.00  0.00            
ATOM      7  HA3 GLY A 183      -5.238   8.068 -10.187  1.00  0.00            
ATOM      8  C   GLY A 183      -4.234   6.586  -9.067  1.00  0.00            
ATOM      9  O   GLY A 183      -4.838   6.855  -8.041  1.00  0.00            
ATOM     10  N   PRO A 184      -2.944   6.142  -9.057  1.00  0.00            
ATOM     11  CD  PRO A 184      -2.123   5.861 -10.250  1.00  0.00            
ATOM     12  HD2 PRO A 184      -1.861   6.862 -10.593  1.00  0.00            
ATOM     13  HD3 PRO A 184      -2.723   5.363 -11.012  1.00  0.00            
ATOM     14  CG  PRO A 184      -0.945   5.037  -9.762  1.00  0.00            
ATOM     15  HG2 PRO A 184      -0.041   5.258 -10.329  1.00  0.00            
ATOM     16  HG3 PRO A 184      -1.215   3.985  -9.673  1.00  0.00            
ATOM     17  CB  PRO A 184      -0.703   5.499  -8.302  1.00  0.00            
ATOM     18  HB2 PRO A 184      -0.139   6.432  -8.316  1.00  0.00            
ATOM     19  HB3 PRO A 184      -0.104   4.831  -7.684  1.00  0.00            
ATOM     20  CA  PRO A 184      -2.202   5.721  -7.889  1.00  0.00            
ATOM     21  HA  PRO A 184      -2.554   4.756  -7.523  1.00  0.00            
ATOM     22  C   PRO A 184      -2.426   6.608  -6.683  1.00  0.00            
ATOM     23  O   PRO A 184      -2.743   6.143  -5.604  1.00  0.00            
ATOM     24  N   TYR A 185      -2.235   7.872  -6.845  1.00  0.00            
ATOM     25  H   TYR A 185      -1.851   8.163  -7.734  1.00  0.00            
ATOM     26  CA  TYR A 185      -2.310   8.857  -5.791  1.00  0.00            
ATOM     27  HA  TYR A 185      -1.808   8.427  -4.925  1.00  0.00            
ATOM     28  CB  TYR A 185      -1.732  10.260  -6.184  1.00  0.00            
ATOM     29  HB2 TYR A 185      -0.716  10.097  -6.543  1.00  0.00            
ATOM     30  HB3 TYR A 185      -2.275  10.675  -7.033  1.00  0.00            
ATOM     31  CG  TYR A 185      -1.648  11.249  -5.092  1.00  0.00            
ATOM     32  CD1 TYR A 185      -0.674  11.155  -4.054  1.00  0.00            
ATOM     33  HD1 TYR A 185       0.067  10.373  -4.139  1.00  0.00            
ATOM     34  CE1 TYR A 185      -0.670  12.190  -3.057  1.00  0.00            
ATOM     35  HE1 TYR A 185       0.036  12.028  -2.256  1.00  0.00            
ATOM     36  CZ  TYR A 185      -1.541  13.265  -3.110  1.00  0.00            
ATOM     37  OH  TYR A 185      -1.488  14.323  -2.277  1.00  0.00            
ATOM     38  HH  TYR A 185      -1.447  15.188  -2.691  1.00  0.00            
ATOM     39  CE2 TYR A 185      -2.519  13.289  -4.105  1.00  0.00            
ATOM     40  HE2 TYR A 185      -3.221  14.107  -4.175  1.00  0.00            
ATOM     41  CD2 TYR A 185      -2.573  12.291  -5.052  1.00  0.00            
ATOM     42  HD2 TYR A 185      -3.349  12.443  -5.789  1.00  0.00            
ATOM     43  C   TYR A 185      -3.778   9.015  -5.321  1.00  0.00            
ATOM     44  O   TYR A 185      -4.161   8.973  -4.194  1.00  0.00            
ATOM     45  N   THR A 186      -4.713   9.153  -6.208  1.00  0.00            
ATOM     46  H   THR A 186      -4.495   9.255  -7.189  1.00  0.00            
ATOM     47  CA  THR A 186      -6.136   9.409  -5.861  1.00  0.00            
ATOM     48  HA  THR A 186      -6.275  10.272  -5.209  1.00  0.00            
ATOM     49  CB  THR A 186      -6.961   9.780  -7.127  1.00  0.00            
ATOM     50  HB  THR A 186      -7.917  10.063  -6.685  1.00  0.00            
ATOM     51  CG2 THR A 186      -6.382  11.046  -7.904  1.00  0.00            
ATOM     52 HG21 THR A 186      -7.179  11.493  -8.498  1.00  0.00            
ATOM     53 HG22 THR A 186      -6.127  11.799  -7.159  1.00  0.00            
ATOM     54 HG23 THR A 186      -5.615  10.704  -8.600  1.00  0.00            
ATOM     55  OG1 THR A 186      -7.155   8.779  -8.103  1.00  0.00            
ATOM     56  HG1 THR A 186      -7.845   9.151  -8.657  1.00  0.00            
ATOM     57  C   THR A 186      -6.842   8.197  -5.138  1.00  0.00            
ATOM     58  O   THR A 186      -7.690   8.448  -4.301  1.00  0.00            
ATOM     59  N   PHE A 187      -6.412   6.873  -5.347  1.00  0.00            
ATOM     60  H   PHE A 187      -5.834   6.829  -6.175  1.00  0.00            
ATOM     61  CA  PHE A 187      -6.693   5.601  -4.708  1.00  0.00            
ATOM     62  HA  PHE A 187      -7.775   5.574  -4.581  1.00  0.00            
ATOM     63  CB  PHE A 187      -6.153   4.498  -5.652  1.00  0.00            
ATOM     64  HB2 PHE A 187      -6.799   4.437  -6.527  1.00  0.00            
ATOM     65  HB3 PHE A 187      -5.153   4.830  -5.932  1.00  0.00            
ATOM     66  CG  PHE A 187      -5.944   3.029  -5.014  1.00  0.00            
ATOM     67  CD1 PHE A 187      -7.021   2.105  -5.055  1.00  0.00            
ATOM     68  HD1 PHE A 187      -7.955   2.555  -5.359  1.00  0.00            
ATOM     69  CE1 PHE A 187      -6.844   0.814  -4.543  1.00  0.00            
ATOM     70  HE1 PHE A 187      -7.697   0.153  -4.519  1.00  0.00            
ATOM     71  CZ  PHE A 187      -5.580   0.450  -4.033  1.00  0.00            
ATOM     72  HZ  PHE A 187      -5.389  -0.543  -3.652  1.00  0.00            
ATOM     73  CE2 PHE A 187      -4.519   1.408  -3.879  1.00  0.00            
ATOM     74  HE2 PHE A 187      -3.620   1.207  -3.316  1.00  0.00            
ATOM     75  CD2 PHE A 187      -4.755   2.717  -4.410  1.00  0.00            
ATOM     76  HD2 PHE A 187      -3.934   3.415  -4.346  1.00  0.00            
ATOM     77  C   PHE A 187      -5.995   5.575  -3.316  1.00  0.00            
ATOM     78  O   PHE A 187      -6.750   5.313  -2.352  1.00  0.00            
ATOM     79  N   VAL A 188      -4.699   5.931  -3.111  1.00  0.00            
ATOM     80  H   VAL A 188      -4.193   6.369  -3.868  1.00  0.00            
ATOM     81  CA  VAL A 188      -4.167   5.919  -1.843  1.00  0.00            
ATOM     82  HA  VAL A 188      -4.435   5.005  -1.312  1.00  0.00            
ATOM     83  CB  VAL A 188      -2.621   5.891  -1.906  1.00  0.00            
ATOM     84  HB  VAL A 188      -2.284   6.646  -2.617  1.00  0.00            
ATOM     85  CG1 VAL A 188      -2.058   6.295  -0.568  1.00  0.00            
ATOM     86 HG11 VAL A 188      -2.501   5.765   0.276  1.00  0.00            
ATOM     87 HG12 VAL A 188      -0.972   6.213  -0.529  1.00  0.00            
ATOM     88 HG13 VAL A 188      -2.269   7.360  -0.477  1.00  0.00            
ATOM     89  CG2 VAL A 188      -2.089   4.572  -2.368  1.00  0.00            
ATOM     90 HG21 VAL A 188      -2.260   4.437  -3.436  1.00  0.00            
ATOM     91 HG22 VAL A 188      -1.003   4.625  -2.291  1.00  0.00            
ATOM     92 HG23 VAL A 188      -2.606   3.723  -1.923  1.00  0.00            
ATOM     93  C   VAL A 188      -4.799   6.988  -1.041  1.00  0.00            
ATOM     94  O   VAL A 188      -5.185   6.736   0.066  1.00  0.00            
ATOM     95  N   GLN A 189      -5.078   8.164  -1.574  1.00  0.00            
ATOM     96  H   GLN A 189      -4.791   8.325  -2.529  1.00  0.00            
ATOM     97  CA  GLN A 189      -5.731   9.304  -0.841  1.00  0.00            
ATOM     98  HA  GLN A 189      -5.178   9.354   0.097  1.00  0.00            
ATOM     99  CB  GLN A 189      -5.574  10.629  -1.718  1.00  0.00            
ATOM    100  HB2 GLN A 189      -5.863  10.498  -2.762  1.00  0.00            
ATOM    101  HB3 GLN A 189      -6.289  11.351  -1.323  1.00  0.00            
ATOM    102  CG  GLN A 189      -4.165  11.171  -1.711  1.00  0.00            
ATOM    103  HG2 GLN A 189      -3.419  10.445  -2.032  1.00  0.00            
ATOM    104  HG3 GLN A 189      -4.115  12.022  -2.390  1.00  0.00            
ATOM    105  CD  GLN A 189      -3.725  11.778  -0.359  1.00  0.00            
ATOM    106  OE1 GLN A 189      -4.397  11.943   0.597  1.00  0.00            
ATOM    107  NE2 GLN A 189      -2.523  12.320  -0.331  1.00  0.00            
ATOM    108 HE21 GLN A 189      -2.167  12.980   0.345  1.00  0.00            
ATOM    109 HE22 GLN A 189      -1.986  12.260  -1.185  1.00  0.00            
ATOM    110  C   GLN A 189      -7.278   9.103  -0.480  1.00  0.00            
ATOM    111  O   GLN A 189      -7.788   9.734   0.479  1.00  0.00            
ATOM    112  N   GLN A 190      -7.986   8.210  -1.152  1.00  0.00            
ATOM    113  H   GLN A 190      -7.567   7.960  -2.037  1.00  0.00            
ATOM    114  CA  GLN A 190      -9.241   7.561  -0.714  1.00  0.00            
ATOM    115  HA  GLN A 190      -9.871   8.353  -0.309  1.00  0.00            
ATOM    116  CB  GLN A 190      -9.846   6.875  -1.946  1.00  0.00            
ATOM    117  HB2 GLN A 190      -9.947   7.652  -2.705  1.00  0.00            
ATOM    118  HB3 GLN A 190      -9.107   6.201  -2.380  1.00  0.00            
ATOM    119  CG  GLN A 190     -11.188   6.181  -1.783  1.00  0.00            
ATOM    120  HG2 GLN A 190     -11.467   5.676  -2.708  1.00  0.00            
ATOM    121  HG3 GLN A 190     -11.178   5.454  -0.970  1.00  0.00            
ATOM    122  CD  GLN A 190     -12.275   7.087  -1.370  1.00  0.00            
ATOM    123  OE1 GLN A 190     -12.212   8.319  -1.389  1.00  0.00            
ATOM    124  NE2 GLN A 190     -13.431   6.510  -1.123  1.00  0.00            
ATOM    125 HE21 GLN A 190     -14.147   7.196  -0.935  1.00  0.00            
ATOM    126 HE22 GLN A 190     -13.565   5.547  -1.399  1.00  0.00            
ATOM    127  C   GLN A 190      -9.026   6.599   0.443  1.00  0.00            
ATOM    128  O   GLN A 190      -9.708   6.703   1.439  1.00  0.00            
ATOM    129  N   HIE A 191      -8.002   5.761   0.410  1.00  0.00            
ATOM    130  H   HIE A 191      -7.359   5.709  -0.367  1.00  0.00            
ATOM    131  CA  HIE A 191      -7.631   4.835   1.512  1.00  0.00            
ATOM    132  HA  HIE A 191      -8.533   4.311   1.831  1.00  0.00            
ATOM    133  CB  HIE A 191      -6.669   3.807   0.973  1.00  0.00            
ATOM    134  HB2 HIE A 191      -5.873   4.292   0.407  1.00  0.00            
ATOM    135  HB3 HIE A 191      -6.170   3.383   1.844  1.00  0.00            
ATOM    136  CG  HIE A 191      -7.260   2.640   0.166  1.00  0.00            
ATOM    137  ND1 HIE A 191      -8.175   1.726   0.585  1.00  0.00            
ATOM    138  CE1 HIE A 191      -8.224   0.810  -0.363  1.00  0.00            
ATOM    139  HE1 HIE A 191      -8.837  -0.076  -0.281  1.00  0.00            
ATOM    140  NE2 HIE A 191      -7.422   1.136  -1.412  1.00  0.00            
ATOM    141  HE2 HIE A 191      -7.358   0.625  -2.281  1.00  0.00            
ATOM    142  CD2 HIE A 191      -6.732   2.286  -1.059  1.00  0.00            
ATOM    143  HD2 HIE A 191      -5.909   2.719  -1.608  1.00  0.00            
ATOM    144  C   HIE A 191      -7.112   5.448   2.795  1.00  0.00            
ATOM    145  O   HIE A 191      -7.409   4.972   3.894  1.00  0.00            
ATOM    146  N   LEU A 192      -6.306   6.568   2.742  1.00  0.00            
ATOM    147  H   LEU A 192      -6.050   6.888   1.818  1.00  0.00            
ATOM    148  CA  LEU A 192      -6.003   7.489   3.898  1.00  0.00            
ATOM    149  HA  LEU A 192      -5.509   6.846   4.625  1.00  0.00            
ATOM    150  CB  LEU A 192      -4.959   8.462   3.334  1.00  0.00            
ATOM    151  HB2 LEU A 192      -5.277   9.080   2.494  1.00  0.00            
ATOM    152  HB3 LEU A 192      -4.819   9.194   4.130  1.00  0.00            
ATOM    153  CG  LEU A 192      -3.578   7.787   3.005  1.00  0.00            
ATOM    154  HG  LEU A 192      -3.800   6.954   2.337  1.00  0.00            
ATOM    155  CD1 LEU A 192      -2.745   8.782   2.265  1.00  0.00            
ATOM    156 HD11 LEU A 192      -2.374   9.614   2.864  1.00  0.00            
ATOM    157 HD12 LEU A 192      -1.900   8.244   1.833  1.00  0.00            
ATOM    158 HD13 LEU A 192      -3.285   9.075   1.365  1.00  0.00            
ATOM    159  CD2 LEU A 192      -2.772   7.191   4.165  1.00  0.00            
ATOM    160 HD21 LEU A 192      -3.337   6.279   4.354  1.00  0.00            
ATOM    161 HD22 LEU A 192      -1.725   6.976   3.944  1.00  0.00            
ATOM    162 HD23 LEU A 192      -2.839   7.986   4.908  1.00  0.00            
ATOM    163  C   LEU A 192      -7.216   8.199   4.512  1.00  0.00            
ATOM    164  O   LEU A 192      -7.250   8.397   5.755  1.00  0.00            
ATOM    165  N   MET A 193      -8.193   8.589   3.687  1.00  0.00            
ATOM    166  H   MET A 193      -8.184   8.409   2.693  1.00  0.00            
ATOM    167  CA  MET A 193      -9.407   9.328   4.160  1.00  0.00            
ATOM    168  HA  MET A 193      -9.028  10.096   4.834  1.00  0.00            
ATOM    169  CB  MET A 193     -10.031  10.018   2.935  1.00  0.00            
ATOM    170  HB2 MET A 193      -9.439  10.894   2.669  1.00  0.00            
ATOM    171  HB3 MET A 193     -10.024   9.350   2.074  1.00  0.00            
ATOM    172  CG  MET A 193     -11.376  10.704   3.264  1.00  0.00            
ATOM    173  HG2 MET A 193     -11.213  11.279   4.175  1.00  0.00            
ATOM    174  HG3 MET A 193     -11.529  11.412   2.450  1.00  0.00            
ATOM    175  SD  MET A 193     -12.815   9.604   3.589  1.00  0.00            
ATOM    176  CE  MET A 193     -13.283   9.022   1.912  1.00  0.00            
ATOM    177  HE1 MET A 193     -14.196   8.430   1.876  1.00  0.00            
ATOM    178  HE2 MET A 193     -13.417   9.903   1.285  1.00  0.00            
ATOM    179  HE3 MET A 193     -12.451   8.471   1.473  1.00  0.00            
ATOM    180  C   MET A 193     -10.274   8.399   4.989  1.00  0.00            
ATOM    181  O   MET A 193     -10.597   8.776   6.110  1.00  0.00            
ATOM    182  N   ILE A 194     -10.529   7.169   4.519  1.00  0.00            
ATOM    183  H   ILE A 194     -10.362   7.094   3.525  1.00  0.00            
ATOM    184  CA  ILE A 194     -11.161   6.067   5.143  1.00  0.00            
ATOM    185  HA  ILE A 194     -12.134   6.346   5.551  1.00  0.00            
ATOM    186  CB  ILE A 194     -11.407   4.979   4.120  1.00  0.00            
ATOM    187  HB  ILE A 194     -10.510   4.805   3.526  1.00  0.00            
ATOM    188  CG2 ILE A 194     -11.826   3.608   4.832  1.00  0.00            
ATOM    189 HG21 ILE A 194     -12.556   3.976   5.554  1.00  0.00            
ATOM    190 HG22 ILE A 194     -12.267   2.888   4.143  1.00  0.00            
ATOM    191 HG23 ILE A 194     -11.027   3.198   5.449  1.00  0.00            
ATOM    192  CG1 ILE A 194     -12.639   5.393   3.313  1.00  0.00            
ATOM    193 HG12 ILE A 194     -13.520   5.183   3.919  1.00  0.00            
ATOM    194 HG13 ILE A 194     -12.649   6.483   3.307  1.00  0.00            
ATOM    195  CD1 ILE A 194     -12.761   4.668   2.054  1.00  0.00            
ATOM    196 HD11 ILE A 194     -13.414   5.157   1.331  1.00  0.00            
ATOM    197 HD12 ILE A 194     -11.812   4.639   1.520  1.00  0.00            
ATOM    198 HD13 ILE A 194     -13.019   3.621   2.217  1.00  0.00            
ATOM    199  C   ILE A 194     -10.254   5.565   6.285  1.00  0.00            
ATOM    200  O   ILE A 194     -10.737   5.346   7.382  1.00  0.00            
ATOM    201  N   GLY A 195      -8.937   5.433   6.083  1.00  0.00            
ATOM    202  H   GLY A 195      -8.594   5.551   5.141  1.00  0.00            
ATOM    203  CA  GLY A 195      -8.061   4.899   7.108  1.00  0.00            
ATOM    204  HA2 GLY A 195      -7.120   5.441   7.003  1.00  0.00            
ATOM    205  HA3 GLY A 195      -8.419   4.957   8.135  1.00  0.00            
ATOM    206  C   GLY A 195      -7.603   3.432   7.030  1.00  0.00            
ATOM    207  O   GLY A 195      -7.553   2.760   8.050  1.00  0.00            
ATOM    208  N   THR A 196      -7.309   3.006   5.822  1.00  0.00            
ATOM    209  H   THR A 196      -7.323   3.671   5.063  1.00  0.00            
ATOM    210  CA  THR A 196      -7.025   1.636   5.476  1.00  0.00            
ATOM    211  HA  THR A 196      -7.834   1.035   5.893  1.00  0.00            
ATOM    212  CB  THR A 196      -7.060   1.455   3.941  1.00  0.00            
ATOM    213  HB  THR A 196      -6.301   2.098   3.498  1.00  0.00            
ATOM    214  CG2 THR A 196      -6.917   0.030   3.320  1.00  0.00            
ATOM    215 HG21 THR A 196      -6.707   0.282   2.280  1.00  0.00            
ATOM    216 HG22 THR A 196      -6.004  -0.407   3.725  1.00  0.00            
ATOM    217 HG23 THR A 196      -7.839  -0.524   3.496  1.00  0.00            
ATOM    218  OG1 THR A 196      -8.355   1.778   3.477  1.00  0.00            
ATOM    219  HG1 THR A 196      -8.381   1.596   2.535  1.00  0.00            
ATOM    220  C   THR A 196      -5.707   1.073   6.037  1.00  0.00            
ATOM    221  O   THR A 196      -4.788   1.887   6.268  1.00  0.00            
ATOM    222  N   ASP A 197      -5.535  -0.220   6.208  1.00  0.00            
ATOM    223  H   ASP A 197      -6.279  -0.902   6.238  1.00  0.00            
ATOM    224  CA  ASP A 197      -4.215  -0.850   6.412  1.00  0.00            
ATOM    225  HA  ASP A 197      -3.582  -0.116   6.911  1.00  0.00            
ATOM    226  CB  ASP A 197      -4.436  -2.100   7.219  1.00  0.00            
ATOM    227  HB2 ASP A 197      -4.889  -1.862   8.181  1.00  0.00            
ATOM    228  HB3 ASP A 197      -5.259  -2.716   6.857  1.00  0.00            
ATOM    229  CG  ASP A 197      -3.152  -2.935   7.380  1.00  0.00            
ATOM    230  OD1 ASP A 197      -3.351  -4.093   7.743  1.00  0.00            
ATOM    231  OD2 ASP A 197      -1.990  -2.444   7.270  1.00  0.00            
ATOM    232  C   ASP A 197      -3.485  -1.149   5.015  1.00  0.00            
ATOM    233  O   ASP A 197      -3.916  -2.054   4.250  1.00  0.00            
ATOM    234  N   PRO A 198      -2.313  -0.514   4.609  1.00  0.00            
ATOM    235  CD  PRO A 198      -1.565   0.532   5.350  1.00  0.00            
ATOM    236  HD2 PRO A 198      -1.410   0.353   6.414  1.00  0.00            
ATOM    237  HD3 PRO A 198      -2.139   1.458   5.322  1.00  0.00            
ATOM    238  CG  PRO A 198      -0.190   0.706   4.704  1.00  0.00            
ATOM    239  HG2 PRO A 198       0.504   0.066   5.251  1.00  0.00            
ATOM    240  HG3 PRO A 198       0.234   1.690   4.901  1.00  0.00            
ATOM    241  CB  PRO A 198      -0.379   0.282   3.235  1.00  0.00            
ATOM    242  HB2 PRO A 198       0.427  -0.319   2.814  1.00  0.00            
ATOM    243  HB3 PRO A 198      -0.610   1.201   2.695  1.00  0.00            
ATOM    244  CA  PRO A 198      -1.601  -0.685   3.329  1.00  0.00            
ATOM    245  HA  PRO A 198      -2.172  -0.389   2.450  1.00  0.00            
ATOM    246  C   PRO A 198      -1.092  -2.193   3.272  1.00  0.00            
ATOM    247  O   PRO A 198      -1.026  -2.795   2.180  1.00  0.00            
ATOM    248  N   ARG A 199      -0.831  -2.800   4.414  1.00  0.00            
ATOM    249  H   ARG A 199      -0.981  -2.309   5.284  1.00  0.00            
ATOM    250  CA  ARG A 199      -0.560  -4.229   4.583  1.00  0.00            
ATOM    251  HA  ARG A 199       0.349  -4.310   3.989  1.00  0.00            
ATOM    252  CB  ARG A 199      -0.276  -4.665   6.065  1.00  0.00            
ATOM    253  HB2 ARG A 199      -1.164  -4.612   6.694  1.00  0.00            
ATOM    254  HB3 ARG A 199       0.028  -5.708   6.142  1.00  0.00            
ATOM    255  CG  ARG A 199       0.817  -3.753   6.662  1.00  0.00            
ATOM    256  HG2 ARG A 199       1.758  -4.041   6.194  1.00  0.00            
ATOM    257  HG3 ARG A 199       0.715  -2.684   6.478  1.00  0.00            
ATOM    258  CD  ARG A 199       0.810  -3.868   8.191  1.00  0.00            
ATOM    259  HD2 ARG A 199      -0.223  -3.983   8.522  1.00  0.00            
ATOM    260  HD3 ARG A 199       1.348  -4.794   8.392  1.00  0.00            
ATOM    261  NE  ARG A 199       1.540  -2.824   8.829  1.00  0.00            
ATOM    262  HE  ARG A 199       2.310  -3.195   9.369  1.00  0.00            
ATOM    263  CZ  ARG A 199       1.154  -1.595   8.938  1.00  0.00            
ATOM    264  NH1 ARG A 199      -0.038  -1.149   8.593  1.00  0.00            
ATOM    265 HH11 ARG A 199      -0.717  -1.800   8.224  1.00  0.00            
ATOM    266 HH12 ARG A 199      -0.348  -0.247   8.924  1.00  0.00            
ATOM    267  NH2 ARG A 199       1.826  -0.636   9.471  1.00  0.00            
ATOM    268 HH21 ARG A 199       2.769  -0.851   9.766  1.00  0.00            
ATOM    269 HH22 ARG A 199       1.409   0.283   9.512  1.00  0.00            
ATOM    270  C   ARG A 199      -1.556  -5.135   3.843  1.00  0.00            
ATOM    271  O   ARG A 199      -1.281  -6.178   3.286  1.00  0.00            
ATOM    272  N   THR A 200      -2.848  -4.689   3.863  1.00  0.00            
ATOM    273  H   THR A 200      -3.072  -3.780   4.242  1.00  0.00            
ATOM    274  CA  THR A 200      -3.897  -5.496   3.230  1.00  0.00            
ATOM    275  HA  THR A 200      -3.715  -6.545   3.460  1.00  0.00            
ATOM    276  CB  THR A 200      -5.316  -5.267   3.761  1.00  0.00            
ATOM    277  HB  THR A 200      -5.862  -6.019   3.191  1.00  0.00            
ATOM    278  CG2 THR A 200      -5.530  -5.452   5.310  1.00  0.00            
ATOM    279 HG21 THR A 200      -5.518  -6.511   5.567  1.00  0.00            
ATOM    280 HG22 THR A 200      -4.737  -4.914   5.829  1.00  0.00            
ATOM    281 HG23 THR A 200      -6.442  -4.953   5.637  1.00  0.00            
ATOM    282  OG1 THR A 200      -5.801  -3.927   3.498  1.00  0.00            
ATOM    283  HG1 THR A 200      -5.164  -3.389   3.976  1.00  0.00            
ATOM    284  C   THR A 200      -3.855  -5.404   1.731  1.00  0.00            
ATOM    285  O   THR A 200      -3.779  -6.451   1.066  1.00  0.00            
ATOM    286  N   ILE A 201      -3.628  -4.200   1.236  1.00  0.00            
ATOM    287  H   ILE A 201      -3.621  -3.457   1.920  1.00  0.00            
ATOM    288  CA  ILE A 201      -3.446  -3.839  -0.209  1.00  0.00            
ATOM    289  HA  ILE A 201      -4.331  -4.185  -0.743  1.00  0.00            
ATOM    290  CB  ILE A 201      -3.351  -2.295  -0.444  1.00  0.00            
ATOM    291  HB  ILE A 201      -2.441  -1.981   0.068  1.00  0.00            
ATOM    292  CG2 ILE A 201      -3.089  -1.882  -1.870  1.00  0.00            
ATOM    293 HG21 ILE A 201      -3.069  -0.797  -1.983  1.00  0.00            
ATOM    294 HG22 ILE A 201      -2.189  -2.405  -2.192  1.00  0.00            
ATOM    295 HG23 ILE A 201      -3.907  -2.150  -2.539  1.00  0.00            
ATOM    296  CG1 ILE A 201      -4.528  -1.530   0.145  1.00  0.00            
ATOM    297 HG12 ILE A 201      -4.332  -1.421   1.212  1.00  0.00            
ATOM    298 HG13 ILE A 201      -4.599  -0.480  -0.143  1.00  0.00            
ATOM    299  CD1 ILE A 201      -5.992  -2.034  -0.047  1.00  0.00            
ATOM    300 HD11 ILE A 201      -6.303  -1.776  -1.060  1.00  0.00            
ATOM    301 HD12 ILE A 201      -6.109  -3.102   0.136  1.00  0.00            
ATOM    302 HD13 ILE A 201      -6.590  -1.442   0.645  1.00  0.00            
ATOM    303  C   ILE A 201      -2.241  -4.575  -0.758  1.00  0.00            
ATOM    304  O   ILE A 201      -2.364  -5.176  -1.881  1.00  0.00            
ATOM    305  N   LEU A 202      -1.139  -4.663  -0.031  1.00  0.00            
ATOM    306  H   LEU A 202      -1.185  -4.221   0.876  1.00  0.00            
ATOM    307  CA  LEU A 202       0.069  -5.391  -0.397  1.00  0.00            
ATOM    308  HA  LEU A 202       0.283  -5.131  -1.434  1.00  0.00            
ATOM    309  CB  LEU A 202       1.221  -4.959   0.504  1.00  0.00            
ATOM    310  HB2 LEU A 202       1.060  -5.030   1.580  1.00  0.00            
ATOM    311  HB3 LEU A 202       2.081  -5.583   0.259  1.00  0.00            
ATOM    312  CG  LEU A 202       1.683  -3.531   0.279  1.00  0.00            
ATOM    313  HG  LEU A 202       0.782  -2.921   0.211  1.00  0.00            
ATOM    314  CD1 LEU A 202       2.615  -2.950   1.293  1.00  0.00            
ATOM    315 HD11 LEU A 202       3.529  -3.541   1.337  1.00  0.00            
ATOM    316 HD12 LEU A 202       2.819  -1.891   1.136  1.00  0.00            
ATOM    317 HD13 LEU A 202       2.019  -2.947   2.206  1.00  0.00            
ATOM    318  CD2 LEU A 202       2.340  -3.260  -1.119  1.00  0.00            
ATOM    319 HD21 LEU A 202       1.561  -3.456  -1.856  1.00  0.00            
ATOM    320 HD22 LEU A 202       2.732  -2.255  -1.281  1.00  0.00            
ATOM    321 HD23 LEU A 202       3.148  -3.990  -1.167  1.00  0.00            
ATOM    322  C   LEU A 202      -0.073  -6.986  -0.388  1.00  0.00            
ATOM    323  O   LEU A 202       0.470  -7.629  -1.300  1.00  0.00            
ATOM    324  N   LYS A 203      -0.852  -7.580   0.523  1.00  0.00            
ATOM    325  H   LYS A 203      -1.357  -7.046   1.215  1.00  0.00            
ATOM    326  CA  LYS A 203      -1.180  -8.979   0.453  1.00  0.00            
ATOM    327  HA  LYS A 203      -0.347  -9.630   0.190  1.00  0.00            
ATOM    328  CB  LYS A 203      -1.763  -9.485   1.773  1.00  0.00            
ATOM    329  HB2 LYS A 203      -2.636  -8.923   2.105  1.00  0.00            
ATOM    330  HB3 LYS A 203      -2.130 -10.509   1.714  1.00  0.00            
ATOM    331  CG  LYS A 203      -0.792  -9.423   2.920  1.00  0.00            
ATOM    332  HG2 LYS A 203      -0.030 -10.200   2.850  1.00  0.00            
ATOM    333  HG3 LYS A 203      -0.190  -8.519   2.814  1.00  0.00            
ATOM    334  CD  LYS A 203      -1.338  -9.413   4.337  1.00  0.00            
ATOM    335  HD2 LYS A 203      -0.519  -9.113   4.990  1.00  0.00            
ATOM    336  HD3 LYS A 203      -2.190  -8.737   4.425  1.00  0.00            
ATOM    337  CE  LYS A 203      -1.680 -10.798   4.783  1.00  0.00            
ATOM    338  HE2 LYS A 203      -2.358 -11.185   4.023  1.00  0.00            
ATOM    339  HE3 LYS A 203      -0.782 -11.415   4.745  1.00  0.00            
ATOM    340  NZ  LYS A 203      -2.325 -10.735   6.113  1.00  0.00            
ATOM    341  HZ1 LYS A 203      -2.769 -11.603   6.375  1.00  0.00            
ATOM    342  HZ2 LYS A 203      -1.696 -10.491   6.865  1.00  0.00            
ATOM    343  HZ3 LYS A 203      -2.979  -9.969   6.038  1.00  0.00            
ATOM    344  C   LYS A 203      -2.164  -9.373  -0.677  1.00  0.00            
ATOM    345  O   LYS A 203      -2.279 -10.557  -0.994  1.00  0.00            
ATOM    346  N   ASP A 204      -2.825  -8.368  -1.237  1.00  0.00            
ATOM    347  H   ASP A 204      -2.668  -7.441  -0.866  1.00  0.00            
ATOM    348  CA  ASP A 204      -3.691  -8.455  -2.421  1.00  0.00            
ATOM    349  HA  ASP A 204      -4.069  -9.462  -2.600  1.00  0.00            
ATOM    350  CB  ASP A 204      -4.776  -7.388  -2.460  1.00  0.00            
ATOM    351  HB2 ASP A 204      -4.302  -6.451  -2.169  1.00  0.00            
ATOM    352  HB3 ASP A 204      -5.189  -7.389  -3.470  1.00  0.00            
ATOM    353  CG  ASP A 204      -5.901  -7.699  -1.425  1.00  0.00            
ATOM    354  OD1 ASP A 204      -5.912  -8.775  -0.762  1.00  0.00            
ATOM    355  OD2 ASP A 204      -6.817  -6.828  -1.301  1.00  0.00            
ATOM    356  C   ASP A 204      -2.706  -8.386  -3.660  1.00  0.00            
ATOM    357  O   ASP A 204      -2.509  -9.381  -4.391  1.00  0.00            
ATOM    358  N   LEU A 205      -2.073  -7.209  -3.868  1.00  0.00            
ATOM    359  H   LEU A 205      -2.464  -6.398  -3.411  1.00  0.00            
ATOM    360  CA  LEU A 205      -1.143  -6.972  -4.891  1.00  0.00            
ATOM    361  HA  LEU A 205      -1.690  -7.063  -5.830  1.00  0.00            
ATOM    362  CB  LEU A 205      -0.503  -5.556  -4.720  1.00  0.00            
ATOM    363  HB2 LEU A 205      -0.320  -5.540  -3.646  1.00  0.00            
ATOM    364  HB3 LEU A 205       0.350  -5.551  -5.400  1.00  0.00            
ATOM    365  CG  LEU A 205      -1.524  -4.334  -5.073  1.00  0.00            
ATOM    366  HG  LEU A 205      -2.351  -4.262  -4.365  1.00  0.00            
ATOM    367  CD1 LEU A 205      -0.784  -2.953  -5.022  1.00  0.00            
ATOM    368 HD11 LEU A 205      -0.245  -2.861  -4.079  1.00  0.00            
ATOM    369 HD12 LEU A 205      -0.001  -2.872  -5.775  1.00  0.00            
ATOM    370 HD13 LEU A 205      -1.555  -2.186  -5.104  1.00  0.00            
ATOM    371  CD2 LEU A 205      -2.151  -4.357  -6.518  1.00  0.00            
ATOM    372 HD21 LEU A 205      -2.755  -3.481  -6.752  1.00  0.00            
ATOM    373 HD22 LEU A 205      -1.355  -4.555  -7.237  1.00  0.00            
ATOM    374 HD23 LEU A 205      -2.863  -5.173  -6.644  1.00  0.00            
ATOM    375  C   LEU A 205       0.004  -7.973  -4.989  1.00  0.00            
ATOM    376  O   LEU A 205       0.414  -8.165  -6.149  1.00  0.00            
ATOM    377  N   LEU A 206       0.525  -8.544  -3.891  1.00  0.00            
ATOM    378  H   LEU A 206       0.144  -8.326  -2.982  1.00  0.00            
ATOM    379  CA  LEU A 206       1.635  -9.489  -3.935  1.00  0.00            
ATOM    380  HA  LEU A 206       1.925  -9.570  -4.983  1.00  0.00            
ATOM    381  CB  LEU A 206       2.830  -8.945  -3.084  1.00  0.00            
ATOM    382  HB2 LEU A 206       2.503  -8.781  -2.057  1.00  0.00            
ATOM    383  HB3 LEU A 206       3.631  -9.684  -3.049  1.00  0.00            
ATOM    384  CG  LEU A 206       3.444  -7.632  -3.630  1.00  0.00            
ATOM    385  HG  LEU A 206       2.720  -6.822  -3.537  1.00  0.00            
ATOM    386  CD1 LEU A 206       4.665  -7.306  -2.806  1.00  0.00            
ATOM    387 HD11 LEU A 206       5.268  -8.214  -2.834  1.00  0.00            
ATOM    388 HD12 LEU A 206       5.247  -6.503  -3.255  1.00  0.00            
ATOM    389 HD13 LEU A 206       4.499  -7.018  -1.768  1.00  0.00            
ATOM    390  CD2 LEU A 206       4.052  -7.686  -5.043  1.00  0.00            
ATOM    391 HD21 LEU A 206       3.303  -7.998  -5.772  1.00  0.00            
ATOM    392 HD22 LEU A 206       4.515  -6.731  -5.289  1.00  0.00            
ATOM    393 HD23 LEU A 206       4.862  -8.413  -5.101  1.00  0.00            
ATOM    394  C   LEU A 206       1.274 -10.850  -3.293  1.00  0.00            
ATOM    395  O   LEU A 206       1.086 -10.869  -2.008  1.00  0.00            
ATOM    396  N   PRO A 207       1.162 -12.023  -3.976  1.00  0.00            
ATOM    397  CD  PRO A 207       1.463 -12.240  -5.380  1.00  0.00            
ATOM    398  HD2 PRO A 207       2.437 -11.873  -5.703  1.00  0.00            
ATOM    399  HD3 PRO A 207       0.648 -11.739  -5.903  1.00  0.00            
ATOM    400  CG  PRO A 207       1.386 -13.763  -5.567  1.00  0.00            
ATOM    401  HG2 PRO A 207       2.427 -14.084  -5.513  1.00  0.00            
ATOM    402  HG3 PRO A 207       1.024 -13.969  -6.575  1.00  0.00            
ATOM    403  CB  PRO A 207       0.562 -14.319  -4.442  1.00  0.00            
ATOM    404  HB2 PRO A 207       0.894 -15.342  -4.264  1.00  0.00            
ATOM    405  HB3 PRO A 207      -0.482 -14.316  -4.755  1.00  0.00            
ATOM    406  CA  PRO A 207       0.817 -13.309  -3.359  1.00  0.00            
ATOM    407  HA  PRO A 207      -0.089 -13.209  -2.761  1.00  0.00            
ATOM    408  C   PRO A 207       2.013 -13.775  -2.575  1.00  0.00            
ATOM    409  O   PRO A 207       3.152 -13.506  -2.934  1.00  0.00            
ATOM    410  N   GLU A 208       1.668 -14.645  -1.588  1.00  0.00            
ATOM    411  H   GLU A 208       0.690 -14.707  -1.345  1.00  0.00            
ATOM    412  CA  GLU A 208       2.675 -15.382  -0.760  1.00  0.00            
ATOM    413  HA  GLU A 208       2.057 -15.714   0.073  1.00  0.00            
ATOM    414  CB  GLU A 208       3.236 -16.499  -1.540  1.00  0.00            
ATOM    415  HB2 GLU A 208       3.819 -16.061  -2.350  1.00  0.00            
ATOM    416  HB3 GLU A 208       3.912 -17.057  -0.891  1.00  0.00            
ATOM    417  CG  GLU A 208       2.232 -17.460  -2.260  1.00  0.00            
ATOM    418  HG2 GLU A 208       1.881 -17.033  -3.200  1.00  0.00            
ATOM    419  HG3 GLU A 208       2.733 -18.367  -2.596  1.00  0.00            
ATOM    420  CD  GLU A 208       0.997 -17.644  -1.344  1.00  0.00            
ATOM    421  OE1 GLU A 208       1.190 -18.224  -0.275  1.00  0.00            
ATOM    422  OE2 GLU A 208      -0.163 -17.453  -1.766  1.00  0.00            
ATOM    423  C   GLU A 208       3.682 -14.437   0.056  1.00  0.00            
ATOM    424  O   GLU A 208       4.864 -14.807   0.220  1.00  0.00            
ATOM    425  N   THR A 209       3.364 -13.188   0.278  1.00  0.00            
ATOM    426  H   THR A 209       2.394 -12.939   0.142  1.00  0.00            
ATOM    427  CA  THR A 209       4.379 -12.160   0.553  1.00  0.00            
ATOM    428  HA  THR A 209       5.334 -12.534   0.922  1.00  0.00            
ATOM    429  CB  THR A 209       4.650 -11.390  -0.769  1.00  0.00            
ATOM    430  HB  THR A 209       3.861 -10.781  -1.209  1.00  0.00            
ATOM    431  CG2 THR A 209       5.663 -10.215  -0.631  1.00  0.00            
ATOM    432 HG21 THR A 209       6.122 -10.002  -1.596  1.00  0.00            
ATOM    433 HG22 THR A 209       5.156  -9.345  -0.215  1.00  0.00            
ATOM    434 HG23 THR A 209       6.437 -10.361   0.124  1.00  0.00            
ATOM    435  OG1 THR A 209       5.100 -12.189  -1.816  1.00  0.00            
ATOM    436  HG1 THR A 209       4.379 -12.645  -2.255  1.00  0.00            
ATOM    437  C   THR A 209       3.947 -11.146   1.541  1.00  0.00            
ATOM    438  O   THR A 209       2.799 -10.684   1.528  1.00  0.00            
ATOM    439  N   ILE A 210       4.816 -10.837   2.531  1.00  0.00            
ATOM    440  H   ILE A 210       5.702 -11.323   2.529  1.00  0.00            
ATOM    441  CA  ILE A 210       4.471 -10.003   3.657  1.00  0.00            
ATOM    442  HA  ILE A 210       3.445  -9.637   3.688  1.00  0.00            
ATOM    443  CB  ILE A 210       4.666 -10.787   4.922  1.00  0.00            
ATOM    444  HB  ILE A 210       5.704 -11.119   4.914  1.00  0.00            
ATOM    445  CG2 ILE A 210       4.439  -9.871   6.181  1.00  0.00            
ATOM    446 HG21 ILE A 210       5.275  -9.187   6.328  1.00  0.00            
ATOM    447 HG22 ILE A 210       3.491  -9.361   6.012  1.00  0.00            
ATOM    448 HG23 ILE A 210       4.279 -10.436   7.099  1.00  0.00            
ATOM    449  CG1 ILE A 210       3.658 -11.952   5.034  1.00  0.00            
ATOM    450 HG12 ILE A 210       3.701 -12.505   4.096  1.00  0.00            
ATOM    451 HG13 ILE A 210       4.095 -12.506   5.864  1.00  0.00            
ATOM    452  CD1 ILE A 210       2.180 -11.857   5.321  1.00  0.00            
ATOM    453 HD11 ILE A 210       1.710 -11.124   4.665  1.00  0.00            
ATOM    454 HD12 ILE A 210       1.751 -12.849   5.179  1.00  0.00            
ATOM    455 HD13 ILE A 210       1.917 -11.414   6.281  1.00  0.00            
ATOM    456  C   ILE A 210       5.371  -8.802   3.696  1.00  0.00            
ATOM    457  O   ILE A 210       6.592  -8.946   3.530  1.00  0.00            
ATOM    458  N   PRO A 211       4.779  -7.583   4.027  1.00  0.00            
ATOM    459  CD  PRO A 211       3.420  -7.146   3.909  1.00  0.00            
ATOM    460  HD2 PRO A 211       2.756  -7.384   4.740  1.00  0.00            
ATOM    461  HD3 PRO A 211       2.912  -7.543   3.030  1.00  0.00            
ATOM    462  CG  PRO A 211       3.535  -5.649   3.565  1.00  0.00            
ATOM    463  HG2 PRO A 211       2.639  -5.151   3.936  1.00  0.00            
ATOM    464  HG3 PRO A 211       3.794  -5.654   2.507  1.00  0.00            
ATOM    465  CB  PRO A 211       4.638  -5.284   4.509  1.00  0.00            
ATOM    466  HB2 PRO A 211       4.290  -5.433   5.531  1.00  0.00            
ATOM    467  HB3 PRO A 211       5.209  -4.369   4.352  1.00  0.00            
ATOM    468  CA  PRO A 211       5.651  -6.395   4.218  1.00  0.00            
ATOM    469  HA  PRO A 211       6.143  -6.190   3.268  1.00  0.00            
ATOM    470  C   PRO A 211       6.772  -6.538   5.321  1.00  0.00            
ATOM    471  O   PRO A 211       6.315  -7.014   6.329  1.00  0.00            
ATOM    472  N   PRO A 212       8.010  -6.131   5.109  1.00  0.00            
ATOM    473  CD  PRO A 212       8.622  -5.713   3.798  1.00  0.00            
ATOM    474  HD2 PRO A 212       8.409  -4.671   3.559  1.00  0.00            
ATOM    475  HD3 PRO A 212       8.374  -6.412   2.999  1.00  0.00            
ATOM    476  CG  PRO A 212      10.063  -5.901   4.081  1.00  0.00            
ATOM    477  HG2 PRO A 212      10.641  -5.342   3.346  1.00  0.00            
ATOM    478  HG3 PRO A 212      10.331  -6.956   4.143  1.00  0.00            
ATOM    479  CB  PRO A 212      10.189  -5.378   5.460  1.00  0.00            
ATOM    480  HB2 PRO A 212      10.079  -4.297   5.535  1.00  0.00            
ATOM    481  HB3 PRO A 212      11.146  -5.562   5.947  1.00  0.00            
ATOM    482  CA  PRO A 212       9.020  -6.082   6.168  1.00  0.00            
ATOM    483  HA  PRO A 212       9.380  -7.099   6.322  1.00  0.00            
ATOM    484  C   PRO A 212       8.504  -5.334   7.426  1.00  0.00            
ATOM    485  O   PRO A 212       7.829  -4.257   7.266  1.00  0.00            
ATOM    486  N   PRO A 213       8.740  -5.842   8.657  1.00  0.00            
ATOM    487  CD  PRO A 213       9.649  -6.928   8.940  1.00  0.00            
ATOM    488  HD2 PRO A 213      10.618  -6.891   8.441  1.00  0.00            
ATOM    489  HD3 PRO A 213       9.248  -7.934   8.821  1.00  0.00            
ATOM    490  CG  PRO A 213       9.968  -6.811  10.435  1.00  0.00            
ATOM    491  HG2 PRO A 213      10.729  -6.056  10.627  1.00  0.00            
ATOM    492  HG3 PRO A 213      10.225  -7.725  10.971  1.00  0.00            
ATOM    493  CB  PRO A 213       8.581  -6.349  10.972  1.00  0.00            
ATOM    494  HB2 PRO A 213       8.627  -6.013  12.008  1.00  0.00            
ATOM    495  HB3 PRO A 213       7.864  -7.169  10.976  1.00  0.00            
ATOM    496  CA  PRO A 213       8.115  -5.308   9.880  1.00  0.00            
ATOM    497  HA  PRO A 213       7.032  -5.417   9.830  1.00  0.00            
ATOM    498  C   PRO A 213       8.529  -3.869  10.298  1.00  0.00            
ATOM    499  O   PRO A 213       7.785  -3.152  10.928  1.00  0.00            
ATOM    500  N   GLU A 214       9.737  -3.380   9.831  1.00  0.00            
ATOM    501  H   GLU A 214      10.309  -4.033   9.316  1.00  0.00            
ATOM    502  CA  GLU A 214      10.279  -2.062  10.254  1.00  0.00            
ATOM    503  HA  GLU A 214       9.997  -1.839  11.283  1.00  0.00            
ATOM    504  CB  GLU A 214      11.789  -2.028  10.171  1.00  0.00            
ATOM    505  HB2 GLU A 214      12.044  -2.267   9.139  1.00  0.00            
ATOM    506  HB3 GLU A 214      12.074  -0.994  10.365  1.00  0.00            
ATOM    507  CG  GLU A 214      12.550  -2.947  11.176  1.00  0.00            
ATOM    508  HG2 GLU A 214      13.481  -2.504  11.530  1.00  0.00            
ATOM    509  HG3 GLU A 214      11.845  -3.291  11.933  1.00  0.00            
ATOM    510  CD  GLU A 214      12.961  -4.143  10.347  1.00  0.00            
ATOM    511  OE1 GLU A 214      12.326  -4.581   9.354  1.00  0.00            
ATOM    512  OE2 GLU A 214      14.061  -4.664  10.680  1.00  0.00            
ATOM    513  C   GLU A 214       9.607  -0.913   9.528  1.00  0.00            
ATOM    514  O   GLU A 214       9.619   0.230   9.949  1.00  0.00            
ATOM    515  N   LEU A 215       8.973  -1.236   8.425  1.00  0.00            
ATOM    516  H   LEU A 215       9.135  -2.186   8.124  1.00  0.00            
ATOM    517  CA  LEU A 215       8.586  -0.269   7.372  1.00  0.00            
ATOM    518  HA  LEU A 215       9.354   0.504   7.381  1.00  0.00            
ATOM    519  CB  LEU A 215       8.469  -0.939   5.999  1.00  0.00            
ATOM    520  HB2 LEU A 215       7.804  -1.801   6.039  1.00  0.00            
ATOM    521  HB3 LEU A 215       8.063  -0.267   5.244  1.00  0.00            
ATOM    522  CG  LEU A 215       9.742  -1.474   5.499  1.00  0.00            
ATOM    523  HG  LEU A 215      10.003  -2.209   6.260  1.00  0.00            
ATOM    524  CD1 LEU A 215       9.581  -2.079   4.111  1.00  0.00            
ATOM    525 HD11 LEU A 215       8.716  -2.739   4.169  1.00  0.00            
ATOM    526 HD12 LEU A 215       9.475  -1.312   3.345  1.00  0.00            
ATOM    527 HD13 LEU A 215      10.429  -2.745   3.950  1.00  0.00            
ATOM    528  CD2 LEU A 215      10.900  -0.457   5.481  1.00  0.00            
ATOM    529 HD21 LEU A 215      11.242  -0.300   6.503  1.00  0.00            
ATOM    530 HD22 LEU A 215      11.747  -0.831   4.905  1.00  0.00            
ATOM    531 HD23 LEU A 215      10.701   0.524   5.050  1.00  0.00            
ATOM    532  C   LEU A 215       7.167   0.278   7.755  1.00  0.00            
ATOM    533  O   LEU A 215       6.255  -0.483   8.118  1.00  0.00            
ATOM    534  N   ASP A 216       7.145   1.606   7.868  1.00  0.00            
ATOM    535  H   ASP A 216       7.927   2.141   7.518  1.00  0.00            
ATOM    536  CA  ASP A 216       5.945   2.334   8.228  1.00  0.00            
ATOM    537  HA  ASP A 216       5.403   1.845   9.037  1.00  0.00            
ATOM    538  CB  ASP A 216       6.352   3.732   8.812  1.00  0.00            
ATOM    539  HB2 ASP A 216       5.532   4.282   9.275  1.00  0.00            
ATOM    540  HB3 ASP A 216       7.131   3.616   9.565  1.00  0.00            
ATOM    541  CG  ASP A 216       6.945   4.625   7.719  1.00  0.00            
ATOM    542  OD1 ASP A 216       7.993   4.260   7.110  1.00  0.00            
ATOM    543  OD2 ASP A 216       6.359   5.755   7.605  1.00  0.00            
ATOM    544  C   ASP A 216       4.829   2.538   7.204  1.00  0.00            
ATOM    545  O   ASP A 216       5.053   2.285   6.006  1.00  0.00            
ATOM    546  N   ASP A 217       3.605   2.852   7.675  1.00  0.00            
ATOM    547  H   ASP A 217       3.561   2.797   8.682  1.00  0.00            
ATOM    548  CA  ASP A 217       2.308   2.972   6.938  1.00  0.00            
ATOM    549  HA  ASP A 217       2.022   2.004   6.526  1.00  0.00            
ATOM    550  CB  ASP A 217       1.133   3.444   7.818  1.00  0.00            
ATOM    551  HB2 ASP A 217       1.372   4.383   8.316  1.00  0.00            
ATOM    552  HB3 ASP A 217       0.299   3.620   7.138  1.00  0.00            
ATOM    553  CG  ASP A 217       0.750   2.391   8.877  1.00  0.00            
ATOM    554  OD1 ASP A 217       1.527   2.179   9.852  1.00  0.00            
ATOM    555  OD2 ASP A 217      -0.309   1.681   8.746  1.00  0.00            
ATOM    556  C   ASP A 217       2.494   3.788   5.703  1.00  0.00            
ATOM    557  O   ASP A 217       2.132   3.314   4.599  1.00  0.00            
ATOM    558  N   MET A 218       3.203   4.925   5.789  1.00  0.00            
ATOM    559  H   MET A 218       3.588   5.268   6.658  1.00  0.00            
ATOM    560  CA  MET A 218       3.386   5.706   4.559  1.00  0.00            
ATOM    561  HA  MET A 218       2.454   5.630   4.000  1.00  0.00            
ATOM    562  CB  MET A 218       3.542   7.207   4.947  1.00  0.00            
ATOM    563  HB2 MET A 218       4.412   7.228   5.602  1.00  0.00            
ATOM    564  HB3 MET A 218       3.786   7.697   4.003  1.00  0.00            
ATOM    565  CG  MET A 218       2.312   7.899   5.635  1.00  0.00            
ATOM    566  HG2 MET A 218       2.319   7.560   6.670  1.00  0.00            
ATOM    567  HG3 MET A 218       2.486   8.975   5.608  1.00  0.00            
ATOM    568  SD  MET A 218       0.731   7.929   4.854  1.00  0.00            
ATOM    569  CE  MET A 218       1.150   8.611   3.197  1.00  0.00            
ATOM    570  HE1 MET A 218       1.863   8.103   2.548  1.00  0.00            
ATOM    571  HE2 MET A 218       0.184   8.644   2.692  1.00  0.00            
ATOM    572  HE3 MET A 218       1.466   9.630   3.414  1.00  0.00            
ATOM    573  C   MET A 218       4.481   5.193   3.634  1.00  0.00            
ATOM    574  O   MET A 218       4.356   5.407   2.461  1.00  0.00            
ATOM    575  N   THR A 219       5.529   4.509   4.109  1.00  0.00            
ATOM    576  H   THR A 219       5.590   4.370   5.107  1.00  0.00            
ATOM    577  CA  THR A 219       6.406   3.758   3.246  1.00  0.00            
ATOM    578  HA  THR A 219       6.818   4.364   2.439  1.00  0.00            
ATOM    579  CB  THR A 219       7.658   3.209   4.034  1.00  0.00            
ATOM    580  HB  THR A 219       7.347   2.711   4.952  1.00  0.00            
ATOM    581  CG2 THR A 219       8.514   2.284   3.214  1.00  0.00            
ATOM    582 HG21 THR A 219       8.900   2.810   2.340  1.00  0.00            
ATOM    583 HG22 THR A 219       9.314   1.770   3.747  1.00  0.00            
ATOM    584 HG23 THR A 219       7.848   1.474   2.917  1.00  0.00            
ATOM    585  OG1 THR A 219       8.398   4.308   4.394  1.00  0.00            
ATOM    586  HG1 THR A 219       8.395   4.339   5.353  1.00  0.00            
ATOM    587  C   THR A 219       5.647   2.687   2.499  1.00  0.00            
ATOM    588  O   THR A 219       5.802   2.507   1.277  1.00  0.00            
ATOM    589  N   LEU A 220       4.836   1.880   3.245  1.00  0.00            
ATOM    590  H   LEU A 220       4.871   1.836   4.253  1.00  0.00            
ATOM    591  CA  LEU A 220       4.011   0.839   2.632  1.00  0.00            
ATOM    592  HA  LEU A 220       4.586   0.124   2.043  1.00  0.00            
ATOM    593  CB  LEU A 220       3.258   0.003   3.742  1.00  0.00            
ATOM    594  HB2 LEU A 220       2.563   0.665   4.257  1.00  0.00            
ATOM    595  HB3 LEU A 220       2.654  -0.711   3.181  1.00  0.00            
ATOM    596  CG  LEU A 220       4.061  -0.815   4.764  1.00  0.00            
ATOM    597  HG  LEU A 220       4.572  -0.166   5.476  1.00  0.00            
ATOM    598  CD1 LEU A 220       3.098  -1.636   5.548  1.00  0.00            
ATOM    599 HD11 LEU A 220       2.610  -2.336   4.870  1.00  0.00            
ATOM    600 HD12 LEU A 220       3.579  -2.131   6.392  1.00  0.00            
ATOM    601 HD13 LEU A 220       2.336  -1.037   6.045  1.00  0.00            
ATOM    602  CD2 LEU A 220       5.111  -1.632   4.163  1.00  0.00            
ATOM    603 HD21 LEU A 220       4.826  -2.266   3.324  1.00  0.00            
ATOM    604 HD22 LEU A 220       5.922  -1.102   3.663  1.00  0.00            
ATOM    605 HD23 LEU A 220       5.586  -2.271   4.907  1.00  0.00            
ATOM    606  C   LEU A 220       3.010   1.424   1.624  1.00  0.00            
ATOM    607  O   LEU A 220       2.910   0.819   0.590  1.00  0.00            
ATOM    608  N   TRP A 221       2.443   2.604   1.816  1.00  0.00            
ATOM    609  H   TRP A 221       2.424   3.028   2.733  1.00  0.00            
ATOM    610  CA  TRP A 221       1.733   3.333   0.786  1.00  0.00            
ATOM    611  HA  TRP A 221       1.049   2.604   0.350  1.00  0.00            
ATOM    612  CB  TRP A 221       0.926   4.458   1.375  1.00  0.00            
ATOM    613  HB2 TRP A 221       1.647   5.114   1.863  1.00  0.00            
ATOM    614  HB3 TRP A 221       0.588   5.060   0.532  1.00  0.00            
ATOM    615  CG  TRP A 221      -0.276   4.122   2.174  1.00  0.00            
ATOM    616  CD1 TRP A 221      -0.536   4.379   3.494  1.00  0.00            
ATOM    617  HD1 TRP A 221       0.143   4.949   4.111  1.00  0.00            
ATOM    618  NE1 TRP A 221      -1.802   3.995   3.851  1.00  0.00            
ATOM    619  HE1 TRP A 221      -2.206   4.303   4.724  1.00  0.00            
ATOM    620  CE2 TRP A 221      -2.395   3.349   2.829  1.00  0.00            
ATOM    621  CZ2 TRP A 221      -3.621   2.657   2.784  1.00  0.00            
ATOM    622  HZ2 TRP A 221      -4.316   2.702   3.610  1.00  0.00            
ATOM    623  CH2 TRP A 221      -3.939   1.896   1.643  1.00  0.00            
ATOM    624  HH2 TRP A 221      -4.872   1.367   1.516  1.00  0.00            
ATOM    625  CZ3 TRP A 221      -3.024   1.865   0.522  1.00  0.00            
ATOM    626  HZ3 TRP A 221      -3.188   1.514  -0.487  1.00  0.00            
ATOM    627  CE3 TRP A 221      -1.798   2.571   0.601  1.00  0.00            
ATOM    628  HE3 TRP A 221      -1.060   2.686  -0.180  1.00  0.00            
ATOM    629  CD2 TRP A 221      -1.434   3.292   1.747  1.00  0.00            
ATOM    630  C   TRP A 221       2.569   3.813  -0.400  1.00  0.00            
ATOM    631  O   TRP A 221       2.162   3.710  -1.536  1.00  0.00            
ATOM    632  N   GLN A 222       3.828   4.201  -0.107  1.00  0.00            
ATOM    633  H   GLN A 222       4.112   4.211   0.862  1.00  0.00            
ATOM    634  CA  GLN A 222       4.775   4.380  -1.190  1.00  0.00            
ATOM    635  HA  GLN A 222       4.319   5.063  -1.906  1.00  0.00            
ATOM    636  CB  GLN A 222       6.037   5.200  -0.767  1.00  0.00            
ATOM    637  HB2 GLN A 222       5.618   6.000  -0.156  1.00  0.00            
ATOM    638  HB3 GLN A 222       6.648   4.564  -0.125  1.00  0.00            
ATOM    639  CG  GLN A 222       6.848   5.850  -1.960  1.00  0.00            
ATOM    640  HG2 GLN A 222       7.752   6.345  -1.605  1.00  0.00            
ATOM    641  HG3 GLN A 222       7.131   5.013  -2.599  1.00  0.00            
ATOM    642  CD  GLN A 222       6.163   6.920  -2.817  1.00  0.00            
ATOM    643  OE1 GLN A 222       5.827   8.035  -2.385  1.00  0.00            
ATOM    644  NE2 GLN A 222       5.948   6.749  -4.078  1.00  0.00            
ATOM    645 HE21 GLN A 222       5.630   7.559  -4.593  1.00  0.00            
ATOM    646 HE22 GLN A 222       6.083   5.832  -4.479  1.00  0.00            
ATOM    647  C   GLN A 222       5.110   3.089  -1.969  1.00  0.00            
ATOM    648  O   GLN A 222       5.240   3.116  -3.180  1.00  0.00            
ATOM    649  N   ILE A 223       5.242   1.895  -1.326  1.00  0.00            
ATOM    650  H   ILE A 223       5.188   1.848  -0.317  1.00  0.00            
ATOM    651  CA  ILE A 223       5.358   0.569  -2.026  1.00  0.00            
ATOM    652  HA  ILE A 223       6.211   0.644  -2.699  1.00  0.00            
ATOM    653  CB  ILE A 223       5.653  -0.605  -1.080  1.00  0.00            
ATOM    654  HB  ILE A 223       4.838  -0.834  -0.394  1.00  0.00            
ATOM    655  CG2 ILE A 223       5.894  -1.917  -1.962  1.00  0.00            
ATOM    656 HG21 ILE A 223       5.019  -2.199  -2.548  1.00  0.00            
ATOM    657 HG22 ILE A 223       6.643  -1.718  -2.730  1.00  0.00            
ATOM    658 HG23 ILE A 223       6.058  -2.674  -1.195  1.00  0.00            
ATOM    659  CG1 ILE A 223       7.034  -0.322  -0.283  1.00  0.00            
ATOM    660 HG12 ILE A 223       7.849  -0.509  -0.982  1.00  0.00            
ATOM    661 HG13 ILE A 223       7.012   0.692   0.118  1.00  0.00            
ATOM    662  CD1 ILE A 223       7.172  -1.388   0.823  1.00  0.00            
ATOM    663 HD11 ILE A 223       7.822  -2.176   0.442  1.00  0.00            
ATOM    664 HD12 ILE A 223       7.530  -0.860   1.707  1.00  0.00            
ATOM    665 HD13 ILE A 223       6.254  -1.875   1.150  1.00  0.00            
ATOM    666  C   ILE A 223       4.167   0.281  -2.883  1.00  0.00            
ATOM    667  O   ILE A 223       4.333  -0.152  -3.978  1.00  0.00            
ATOM    668  N   VAL A 224       2.932   0.565  -2.469  1.00  0.00            
ATOM    669  H   VAL A 224       2.886   0.942  -1.533  1.00  0.00            
ATOM    670  CA  VAL A 224       1.674   0.431  -3.185  1.00  0.00            
ATOM    671  HA  VAL A 224       1.615  -0.621  -3.467  1.00  0.00            
ATOM    672  CB  VAL A 224       0.431   0.750  -2.372  1.00  0.00            
ATOM    673  HB  VAL A 224       0.680   1.717  -1.935  1.00  0.00            
ATOM    674  CG1 VAL A 224      -0.957   0.805  -3.041  1.00  0.00            
ATOM    675 HG11 VAL A 224      -0.877   1.472  -3.899  1.00  0.00            
ATOM    676 HG12 VAL A 224      -1.328  -0.186  -3.301  1.00  0.00            
ATOM    677 HG13 VAL A 224      -1.647   1.346  -2.395  1.00  0.00            
ATOM    678  CG2 VAL A 224       0.249  -0.227  -1.161  1.00  0.00            
ATOM    679 HG21 VAL A 224      -0.273  -1.115  -1.519  1.00  0.00            
ATOM    680 HG22 VAL A 224       1.226  -0.501  -0.763  1.00  0.00            
ATOM    681 HG23 VAL A 224      -0.392   0.217  -0.399  1.00  0.00            
ATOM    682  C   VAL A 224       1.832   1.300  -4.460  1.00  0.00            
ATOM    683  O   VAL A 224       1.569   0.719  -5.550  1.00  0.00            
ATOM    684  N   ILE A 225       2.210   2.629  -4.341  1.00  0.00            
ATOM    685  H   ILE A 225       2.378   2.880  -3.377  1.00  0.00            
ATOM    686  CA  ILE A 225       2.403   3.623  -5.465  1.00  0.00            
ATOM    687  HA  ILE A 225       1.550   3.854  -6.104  1.00  0.00            
ATOM    688  CB  ILE A 225       2.742   5.009  -4.753  1.00  0.00            
ATOM    689  HB  ILE A 225       3.452   4.886  -3.936  1.00  0.00            
ATOM    690  CG2 ILE A 225       3.403   6.053  -5.771  1.00  0.00            
ATOM    691 HG21 ILE A 225       2.781   6.165  -6.659  1.00  0.00            
ATOM    692 HG22 ILE A 225       3.520   7.049  -5.345  1.00  0.00            
ATOM    693 HG23 ILE A 225       4.370   5.716  -6.143  1.00  0.00            
ATOM    694  CG1 ILE A 225       1.560   5.752  -4.116  1.00  0.00            
ATOM    695 HG12 ILE A 225       1.188   5.095  -3.329  1.00  0.00            
ATOM    696 HG13 ILE A 225       1.879   6.716  -3.719  1.00  0.00            
ATOM    697  CD1 ILE A 225       0.342   6.137  -4.992  1.00  0.00            
ATOM    698 HD11 ILE A 225      -0.555   6.332  -4.405  1.00  0.00            
ATOM    699 HD12 ILE A 225       0.656   6.906  -5.697  1.00  0.00            
ATOM    700 HD13 ILE A 225       0.071   5.272  -5.596  1.00  0.00            
ATOM    701  C   ILE A 225       3.492   3.091  -6.424  1.00  0.00            
ATOM    702  O   ILE A 225       3.258   3.228  -7.632  1.00  0.00            
ATOM    703  N   ASN A 226       4.562   2.531  -5.914  1.00  0.00            
ATOM    704  H   ASN A 226       4.608   2.396  -4.914  1.00  0.00            
ATOM    705  CA  ASN A 226       5.605   1.886  -6.714  1.00  0.00            
ATOM    706  HA  ASN A 226       5.716   2.444  -7.644  1.00  0.00            
ATOM    707  CB  ASN A 226       6.933   2.080  -5.906  1.00  0.00            
ATOM    708  HB2 ASN A 226       6.854   1.416  -5.046  1.00  0.00            
ATOM    709  HB3 ASN A 226       7.706   1.705  -6.578  1.00  0.00            
ATOM    710  CG  ASN A 226       7.370   3.485  -5.472  1.00  0.00            
ATOM    711  OD1 ASN A 226       6.870   4.444  -6.010  1.00  0.00            
ATOM    712  ND2 ASN A 226       8.255   3.620  -4.539  1.00  0.00            
ATOM    713 HD21 ASN A 226       8.550   4.567  -4.352  1.00  0.00            
ATOM    714 HD22 ASN A 226       8.531   2.797  -4.020  1.00  0.00            
ATOM    715  C   ASN A 226       5.254   0.495  -7.262  1.00  0.00            
ATOM    716  O   ASN A 226       5.917   0.105  -8.200  1.00  0.00            
ATOM    717  N   ILE A 227       4.165  -0.193  -6.815  1.00  0.00            
ATOM    718  H   ILE A 227       3.755   0.169  -5.966  1.00  0.00            
ATOM    719  CA  ILE A 227       3.624  -1.327  -7.569  1.00  0.00            
ATOM    720  HA  ILE A 227       4.420  -1.896  -8.051  1.00  0.00            
ATOM    721  CB  ILE A 227       2.891  -2.374  -6.700  1.00  0.00            
ATOM    722  HB  ILE A 227       2.262  -1.700  -6.119  1.00  0.00            
ATOM    723  CG2 ILE A 227       2.071  -3.377  -7.478  1.00  0.00            
ATOM    724 HG21 ILE A 227       1.199  -2.912  -7.936  1.00  0.00            
ATOM    725 HG22 ILE A 227       2.590  -3.704  -8.379  1.00  0.00            
ATOM    726 HG23 ILE A 227       1.686  -4.169  -6.835  1.00  0.00            
ATOM    727  CG1 ILE A 227       3.816  -3.093  -5.661  1.00  0.00            
ATOM    728 HG12 ILE A 227       4.310  -3.885  -6.223  1.00  0.00            
ATOM    729 HG13 ILE A 227       4.577  -2.380  -5.341  1.00  0.00            
ATOM    730  CD1 ILE A 227       3.117  -3.773  -4.500  1.00  0.00            
ATOM    731 HD11 ILE A 227       3.951  -4.127  -3.893  1.00  0.00            
ATOM    732 HD12 ILE A 227       2.603  -3.055  -3.862  1.00  0.00            
ATOM    733 HD13 ILE A 227       2.636  -4.704  -4.802  1.00  0.00            
ATOM    734  C   ILE A 227       2.616  -0.804  -8.670  1.00  0.00            
ATOM    735  O   ILE A 227       2.709  -1.232  -9.815  1.00  0.00            
ATOM    736  N   LEU A 228       1.612   0.049  -8.320  1.00  0.00            
ATOM    737  H   LEU A 228       1.637   0.396  -7.372  1.00  0.00            
ATOM    738  CA  LEU A 228       0.541   0.510  -9.174  1.00  0.00            
ATOM    739  HA  LEU A 228       0.155  -0.389  -9.654  1.00  0.00            
ATOM    740  CB  LEU A 228      -0.528   1.188  -8.352  1.00  0.00            
ATOM    741  HB2 LEU A 228      -0.105   1.858  -7.603  1.00  0.00            
ATOM    742  HB3 LEU A 228      -1.070   1.763  -9.103  1.00  0.00            
ATOM    743  CG  LEU A 228      -1.515   0.231  -7.559  1.00  0.00            
ATOM    744  HG  LEU A 228      -1.030  -0.552  -6.976  1.00  0.00            
ATOM    745  CD1 LEU A 228      -2.367   1.090  -6.695  1.00  0.00            
ATOM    746 HD11 LEU A 228      -1.730   1.813  -6.182  1.00  0.00            
ATOM    747 HD12 LEU A 228      -2.961   1.770  -7.306  1.00  0.00            
ATOM    748 HD13 LEU A 228      -3.032   0.548  -6.023  1.00  0.00            
ATOM    749  CD2 LEU A 228      -2.512  -0.460  -8.539  1.00  0.00            
ATOM    750 HD21 LEU A 228      -2.019  -0.950  -9.378  1.00  0.00            
ATOM    751 HD22 LEU A 228      -3.232  -1.108  -8.041  1.00  0.00            
ATOM    752 HD23 LEU A 228      -3.099   0.280  -9.084  1.00  0.00            
ATOM    753  C   LEU A 228       0.956   1.370 -10.302  1.00  0.00            
ATOM    754  O   LEU A 228       0.403   1.341 -11.429  1.00  0.00            
ATOM    755  N   SER A 229       1.999   2.269 -10.179  1.00  0.00            
ATOM    756  H   SER A 229       2.549   2.345  -9.334  1.00  0.00            
ATOM    757  CA  SER A 229       2.622   2.886 -11.364  1.00  0.00            
ATOM    758  HA  SER A 229       1.910   3.257 -12.101  1.00  0.00            
ATOM    759  CB  SER A 229       3.420   4.133 -10.889  1.00  0.00            
ATOM    760  HB2 SER A 229       3.890   4.644 -11.728  1.00  0.00            
ATOM    761  HB3 SER A 229       2.686   4.845 -10.509  1.00  0.00            
ATOM    762  OG  SER A 229       4.510   3.770 -10.029  1.00  0.00            
ATOM    763  HG  SER A 229       4.214   3.484  -9.162  1.00  0.00            
ATOM    764  C   SER A 229       3.520   1.958 -12.260  1.00  0.00            
ATOM    765  O   SER A 229       4.041   2.429 -13.318  1.00  0.00            
ATOM    766  N   GLU A 230       3.780   0.643 -12.019  1.00  0.00            
ATOM    767  H   GLU A 230       3.585   0.164 -11.151  1.00  0.00            
ATOM    768  CA  GLU A 230       4.351  -0.204 -13.139  1.00  0.00            
ATOM    769  HA  GLU A 230       5.310   0.216 -13.444  1.00  0.00            
ATOM    770  CB  GLU A 230       4.734  -1.616 -12.578  1.00  0.00            
ATOM    771  HB2 GLU A 230       5.627  -1.535 -11.959  1.00  0.00            
ATOM    772  HB3 GLU A 230       4.101  -1.998 -11.777  1.00  0.00            
ATOM    773  CG  GLU A 230       4.955  -2.747 -13.566  1.00  0.00            
ATOM    774  HG2 GLU A 230       5.241  -3.643 -13.015  1.00  0.00            
ATOM    775  HG3 GLU A 230       4.043  -3.024 -14.095  1.00  0.00            
ATOM    776  CD  GLU A 230       6.075  -2.462 -14.538  1.00  0.00            
ATOM    777  OE1 GLU A 230       6.504  -1.307 -14.686  1.00  0.00            
ATOM    778  OE2 GLU A 230       6.557  -3.339 -15.265  1.00  0.00            
ATOM    779  C   GLU A 230       3.303  -0.274 -14.355  1.00  0.00            
ATOM    780  O   GLU A 230       2.193  -0.773 -14.158  1.00  0.00            
ATOM    781  N   NME A 231       3.815  -0.086 -15.541  1.00  0.00            
ATOM    782  H   NME A 231       4.771   0.230 -15.634  1.00  0.00            
ATOM    783  CH3 NME A 231       2.969  -0.442 -16.742  1.00  0.00            
ATOM    784 HH31 NME A 231       2.791  -1.497 -16.946  1.00  0.00            
ATOM    785 HH32 NME A 231       2.030   0.110 -16.729  1.00  0.00            
ATOM    786 HH33 NME A 231       3.335  -0.164 -17.730  1.00  0.00            
TER
HETATM  787  C1  LIG B   1       8.865  -5.322  -0.934  1.00  0.00            
HETATM  788  C2  LIG B   1       9.628  -4.172  -0.710  1.00  0.00            
HETATM  789  C3  LIG B   1       9.634  -3.168  -1.645  1.00  0.00            
HETATM  790  C4  LIG B   1       8.942  -3.251  -2.798  1.00  0.00            
HETATM  791  C5  LIG B   1       8.242  -4.423  -2.987  1.00  0.00            
HETATM  792  C6  LIG B   1       8.107  -5.418  -2.095  1.00  0.00            
HETATM  793  O1  LIG B   1       7.452  -4.560  -4.065  1.00  0.00            
HETATM  794  C7  LIG B   1       7.863  -3.949  -5.191  1.00  0.00            
HETATM  795  C8  LIG B   1       8.697  -2.861  -5.261  1.00  0.00            
HETATM  796  C9  LIG B   1       9.054  -2.329  -3.925  1.00  0.00            
HETATM  797  O2  LIG B   1       9.414  -1.201  -3.656  1.00  0.00            
HETATM  798  O3  LIG B   1       9.092  -2.366  -6.488  1.00  0.00            
HETATM  799  C10 LIG B   1       9.699  -1.071  -6.609  1.00  0.00            
HETATM  800  C11 LIG B   1       7.195  -4.456  -6.420  1.00  0.00            
HETATM  801  C12 LIG B   1       7.049  -5.818  -6.758  1.00  0.00            
HETATM  802  C13 LIG B   1       6.448  -6.254  -8.007  1.00  0.00            
HETATM  803  C14 LIG B   1       6.057  -5.317  -8.980  1.00  0.00            
HETATM  804  C15 LIG B   1       6.115  -3.949  -8.669  1.00  0.00            
HETATM  805  C16 LIG B   1       6.630  -3.527  -7.418  1.00  0.00            
HETATM  806  O4  LIG B   1      10.408  -2.053  -1.329  1.00  0.00            
HETATM  807  C17 LIG B   1      11.240  -1.748  -0.141  1.00  0.00            
HETATM  808  O5  LIG B   1       6.379  -7.624  -8.376  1.00  0.00            
HETATM  809  C18 LIG B   1       6.815  -8.793  -7.646  1.00  0.00            
HETATM  810  O6  LIG B   1       8.800  -6.262   0.074  1.00  0.00            
HETATM  811  C19 LIG B   1       7.737  -7.318   0.174  1.00  0.00            
HETATM  812  O7  LIG B   1       5.392  -5.774 -10.125  1.00  0.00            
HETATM  813  C20 LIG B   1       4.339  -5.000 -10.718  1.00  0.00            
HETATM  814  H1  LIG B   1      10.211  -4.071   0.201  1.00  0.00            
HETATM  815  H2  LIG B   1       7.490  -6.268  -2.374  1.00  0.00            
HETATM  816  H3  LIG B   1      10.012  -0.863  -7.641  1.00  0.00            
HETATM  817  H4  LIG B   1       9.003  -0.236  -6.455  1.00  0.00            
HETATM  818  H5  LIG B   1       7.451  -6.552  -6.067  1.00  0.00            
HETATM  819  H6  LIG B   1       5.841  -3.135  -9.334  1.00  0.00            
HETATM  820  H7  LIG B   1       6.797  -2.467  -7.259  1.00  0.00            
HETATM  821  H8  LIG B   1      12.090  -2.424   0.009  1.00  0.00            
HETATM  822  H9  LIG B   1      11.715  -0.770  -0.282  1.00  0.00            
HETATM  823  H10 LIG B   1       7.887  -8.688  -7.441  1.00  0.00            
HETATM  824  H11 LIG B   1       6.321  -8.908  -6.673  1.00  0.00            
HETATM  825  H12 LIG B   1       6.725  -6.927   0.015  1.00  0.00            
HETATM  826  H13 LIG B   1       7.982  -8.159  -0.486  1.00  0.00            
HETATM  827  H14 LIG B   1       3.418  -5.003 -10.121  1.00  0.00            
HETATM  828  H15 LIG B   1       4.768  -4.068 -11.103  1.00  0.00            
HETATM  829  H16 LIG B   1      10.638  -1.670   0.773  1.00  0.00            
HETATM  830  H17 LIG B   1       7.829  -7.785   1.163  1.00  0.00            
HETATM  831  H18 LIG B   1      10.613  -0.974  -6.013  1.00  0.00            
HETATM  832  H19 LIG B   1       6.653  -9.677  -8.275  1.00  0.00            
HETATM  833  H20 LIG B   1       3.988  -5.496 -11.630  1.00  0.00            
END
