# Supplementary material for: Quercetin 3,5,7,3′,4′-pentamethyl ether from Kaempferia parviflora directly and effectively activates human SIRT1
Source: Commun Biol. 2021 Feb 19;4:209. doi: 10.1038/s42003-021-01705-1 (PMC7896056; doi:10.1038/s42003-021-01705-1)
Supplement: Supplementary file 5 — Supplementary Data 3 [file 42003_2021_1705_MOESM5_ESM.zip › Supplementary Data 3/Supplementary Fig.4/resveratrol/center_000001_232994.renum.pdb]

ATOM      1  N   GLY A 183       8.572  11.405  -2.901  1.00  0.00            
ATOM      2  H1  GLY A 183       8.922  11.027  -3.770  1.00  0.00            
ATOM      3  H2  GLY A 183       8.942  10.899  -2.109  1.00  0.00            
ATOM      4  H3  GLY A 183       8.953  12.338  -2.828  1.00  0.00            
ATOM      5  CA  GLY A 183       7.135  11.294  -2.936  1.00  0.00            
ATOM      6  HA2 GLY A 183       6.709  11.869  -2.114  1.00  0.00            
ATOM      7  HA3 GLY A 183       6.812  11.689  -3.898  1.00  0.00            
ATOM      8  C   GLY A 183       6.730   9.771  -2.722  1.00  0.00            
ATOM      9  O   GLY A 183       7.655   9.031  -2.335  1.00  0.00            
ATOM     10  N   PRO A 184       5.469   9.407  -2.980  1.00  0.00            
ATOM     11  CD  PRO A 184       4.397  10.341  -3.248  1.00  0.00            
ATOM     12  HD2 PRO A 184       4.412  10.625  -4.300  1.00  0.00            
ATOM     13  HD3 PRO A 184       4.478  11.270  -2.685  1.00  0.00            
ATOM     14  CG  PRO A 184       3.069   9.591  -2.895  1.00  0.00            
ATOM     15  HG2 PRO A 184       2.233   9.899  -3.523  1.00  0.00            
ATOM     16  HG3 PRO A 184       2.848   9.757  -1.840  1.00  0.00            
ATOM     17  CB  PRO A 184       3.441   8.076  -3.216  1.00  0.00            
ATOM     18  HB2 PRO A 184       3.496   7.838  -4.278  1.00  0.00            
ATOM     19  HB3 PRO A 184       2.849   7.310  -2.716  1.00  0.00            
ATOM     20  CA  PRO A 184       4.809   8.118  -2.634  1.00  0.00            
ATOM     21  HA  PRO A 184       4.667   8.135  -1.553  1.00  0.00            
ATOM     22  C   PRO A 184       5.635   6.931  -3.064  1.00  0.00            
ATOM     23  O   PRO A 184       5.706   6.000  -2.316  1.00  0.00            
ATOM     24  N   TYR A 185       6.263   6.949  -4.239  1.00  0.00            
ATOM     25  H   TYR A 185       6.418   7.810  -4.744  1.00  0.00            
ATOM     26  CA  TYR A 185       7.158   5.846  -4.743  1.00  0.00            
ATOM     27  HA  TYR A 185       6.473   4.998  -4.743  1.00  0.00            
ATOM     28  CB  TYR A 185       7.460   6.105  -6.209  1.00  0.00            
ATOM     29  HB2 TYR A 185       6.508   6.071  -6.740  1.00  0.00            
ATOM     30  HB3 TYR A 185       7.971   7.056  -6.360  1.00  0.00            
ATOM     31  CG  TYR A 185       8.287   4.996  -6.782  1.00  0.00            
ATOM     32  CD1 TYR A 185       9.614   5.239  -7.173  1.00  0.00            
ATOM     33  HD1 TYR A 185      10.110   6.186  -7.017  1.00  0.00            
ATOM     34  CE1 TYR A 185      10.261   4.171  -7.860  1.00  0.00            
ATOM     35  HE1 TYR A 185      11.279   4.298  -8.199  1.00  0.00            
ATOM     36  CZ  TYR A 185       9.636   2.970  -8.117  1.00  0.00            
ATOM     37  OH  TYR A 185      10.313   2.057  -8.877  1.00  0.00            
ATOM     38  HH  TYR A 185      11.243   2.284  -8.956  1.00  0.00            
ATOM     39  CE2 TYR A 185       8.295   2.720  -7.751  1.00  0.00            
ATOM     40  HE2 TYR A 185       7.837   1.827  -8.150  1.00  0.00            
ATOM     41  CD2 TYR A 185       7.642   3.747  -7.037  1.00  0.00            
ATOM     42  HD2 TYR A 185       6.618   3.646  -6.704  1.00  0.00            
ATOM     43  C   TYR A 185       8.419   5.534  -3.847  1.00  0.00            
ATOM     44  O   TYR A 185       8.685   4.355  -3.523  1.00  0.00            
ATOM     45  N   THR A 186       9.128   6.590  -3.425  1.00  0.00            
ATOM     46  H   THR A 186       8.761   7.520  -3.563  1.00  0.00            
ATOM     47  CA  THR A 186      10.363   6.512  -2.553  1.00  0.00            
ATOM     48  HA  THR A 186      11.056   5.890  -3.118  1.00  0.00            
ATOM     49  CB  THR A 186      11.159   7.812  -2.289  1.00  0.00            
ATOM     50  HB  THR A 186      10.475   8.621  -2.036  1.00  0.00            
ATOM     51  CG2 THR A 186      12.236   7.802  -1.208  1.00  0.00            
ATOM     52 HG21 THR A 186      11.777   7.601  -0.240  1.00  0.00            
ATOM     53 HG22 THR A 186      12.818   6.933  -1.517  1.00  0.00            
ATOM     54 HG23 THR A 186      12.707   8.781  -1.123  1.00  0.00            
ATOM     55  OG1 THR A 186      11.776   8.262  -3.487  1.00  0.00            
ATOM     56  HG1 THR A 186      12.633   7.830  -3.479  1.00  0.00            
ATOM     57  C   THR A 186      10.032   5.815  -1.226  1.00  0.00            
ATOM     58  O   THR A 186      10.760   4.939  -0.765  1.00  0.00            
ATOM     59  N   PHE A 187       8.825   6.082  -0.674  1.00  0.00            
ATOM     60  H   PHE A 187       8.268   6.837  -1.047  1.00  0.00            
ATOM     61  CA  PHE A 187       8.321   5.511   0.632  1.00  0.00            
ATOM     62  HA  PHE A 187       9.115   5.639   1.368  1.00  0.00            
ATOM     63  CB  PHE A 187       7.083   6.373   1.053  1.00  0.00            
ATOM     64  HB2 PHE A 187       7.415   7.305   1.509  1.00  0.00            
ATOM     65  HB3 PHE A 187       6.481   6.539   0.159  1.00  0.00            
ATOM     66  CG  PHE A 187       6.194   5.715   2.091  1.00  0.00            
ATOM     67  CD1 PHE A 187       6.359   5.926   3.500  1.00  0.00            
ATOM     68  HD1 PHE A 187       7.183   6.546   3.823  1.00  0.00            
ATOM     69  CE1 PHE A 187       5.384   5.518   4.395  1.00  0.00            
ATOM     70  HE1 PHE A 187       5.440   5.823   5.430  1.00  0.00            
ATOM     71  CZ  PHE A 187       4.196   4.800   3.978  1.00  0.00            
ATOM     72  HZ  PHE A 187       3.397   4.506   4.643  1.00  0.00            
ATOM     73  CE2 PHE A 187       4.138   4.476   2.630  1.00  0.00            
ATOM     74  HE2 PHE A 187       3.413   3.769   2.253  1.00  0.00            
ATOM     75  CD2 PHE A 187       5.061   5.021   1.707  1.00  0.00            
ATOM     76  HD2 PHE A 187       4.762   4.927   0.674  1.00  0.00            
ATOM     77  C   PHE A 187       7.896   3.992   0.463  1.00  0.00            
ATOM     78  O   PHE A 187       8.302   3.079   1.251  1.00  0.00            
ATOM     79  N   VAL A 188       7.264   3.670  -0.683  1.00  0.00            
ATOM     80  H   VAL A 188       7.088   4.395  -1.363  1.00  0.00            
ATOM     81  CA  VAL A 188       7.181   2.254  -1.109  1.00  0.00            
ATOM     82  HA  VAL A 188       6.662   1.698  -0.328  1.00  0.00            
ATOM     83  CB  VAL A 188       6.251   2.186  -2.358  1.00  0.00            
ATOM     84  HB  VAL A 188       6.556   2.853  -3.165  1.00  0.00            
ATOM     85  CG1 VAL A 188       6.120   0.741  -2.874  1.00  0.00            
ATOM     86 HG11 VAL A 188       7.045   0.249  -3.176  1.00  0.00            
ATOM     87 HG12 VAL A 188       5.739   0.067  -2.106  1.00  0.00            
ATOM     88 HG13 VAL A 188       5.425   0.821  -3.709  1.00  0.00            
ATOM     89  CG2 VAL A 188       4.770   2.518  -1.920  1.00  0.00            
ATOM     90 HG21 VAL A 188       4.680   3.485  -1.425  1.00  0.00            
ATOM     91 HG22 VAL A 188       4.117   2.381  -2.781  1.00  0.00            
ATOM     92 HG23 VAL A 188       4.574   1.908  -1.039  1.00  0.00            
ATOM     93  C   VAL A 188       8.490   1.593  -1.340  1.00  0.00            
ATOM     94  O   VAL A 188       8.629   0.488  -0.733  1.00  0.00            
ATOM     95  N   GLN A 189       9.445   2.156  -2.070  1.00  0.00            
ATOM     96  H   GLN A 189       9.186   3.045  -2.474  1.00  0.00            
ATOM     97  CA  GLN A 189      10.774   1.599  -2.338  1.00  0.00            
ATOM     98  HA  GLN A 189      10.545   0.560  -2.578  1.00  0.00            
ATOM     99  CB  GLN A 189      11.498   2.352  -3.471  1.00  0.00            
ATOM    100  HB2 GLN A 189      11.478   3.404  -3.187  1.00  0.00            
ATOM    101  HB3 GLN A 189      12.533   2.013  -3.515  1.00  0.00            
ATOM    102  CG  GLN A 189      10.789   2.203  -4.837  1.00  0.00            
ATOM    103  HG2 GLN A 189       9.703   2.293  -4.787  1.00  0.00            
ATOM    104  HG3 GLN A 189      11.060   3.045  -5.473  1.00  0.00            
ATOM    105  CD  GLN A 189      11.224   0.939  -5.627  1.00  0.00            
ATOM    106  OE1 GLN A 189      10.350   0.153  -6.099  1.00  0.00            
ATOM    107  NE2 GLN A 189      12.515   0.617  -5.693  1.00  0.00            
ATOM    108 HE21 GLN A 189      12.788  -0.105  -6.344  1.00  0.00            
ATOM    109 HE22 GLN A 189      13.238   1.226  -5.337  1.00  0.00            
ATOM    110  C   GLN A 189      11.552   1.371  -0.985  1.00  0.00            
ATOM    111  O   GLN A 189      12.154   0.280  -0.772  1.00  0.00            
ATOM    112  N   GLN A 190      11.497   2.277  -0.035  1.00  0.00            
ATOM    113  H   GLN A 190      10.911   3.075  -0.238  1.00  0.00            
ATOM    114  CA  GLN A 190      11.986   1.970   1.289  1.00  0.00            
ATOM    115  HA  GLN A 190      13.039   1.721   1.164  1.00  0.00            
ATOM    116  CB  GLN A 190      12.062   3.285   2.094  1.00  0.00            
ATOM    117  HB2 GLN A 190      11.124   3.831   1.991  1.00  0.00            
ATOM    118  HB3 GLN A 190      12.189   3.018   3.144  1.00  0.00            
ATOM    119  CG  GLN A 190      13.312   4.140   1.722  1.00  0.00            
ATOM    120  HG2 GLN A 190      14.264   3.657   1.943  1.00  0.00            
ATOM    121  HG3 GLN A 190      13.256   4.313   0.647  1.00  0.00            
ATOM    122  CD  GLN A 190      13.360   5.557   2.303  1.00  0.00            
ATOM    123  OE1 GLN A 190      12.533   5.999   3.078  1.00  0.00            
ATOM    124  NE2 GLN A 190      14.303   6.398   1.916  1.00  0.00            
ATOM    125 HE21 GLN A 190      14.048   7.364   2.064  1.00  0.00            
ATOM    126 HE22 GLN A 190      14.948   6.124   1.190  1.00  0.00            
ATOM    127  C   GLN A 190      11.248   0.907   2.098  1.00  0.00            
ATOM    128  O   GLN A 190      11.884   0.150   2.820  1.00  0.00            
ATOM    129  N   HIE A 191       9.908   0.753   2.105  1.00  0.00            
ATOM    130  H   HIE A 191       9.340   1.285   1.461  1.00  0.00            
ATOM    131  CA  HIE A 191       9.132  -0.323   2.660  1.00  0.00            
ATOM    132  HA  HIE A 191       9.381  -0.459   3.712  1.00  0.00            
ATOM    133  CB  HIE A 191       7.648  -0.149   2.648  1.00  0.00            
ATOM    134  HB2 HIE A 191       7.279   0.174   1.674  1.00  0.00            
ATOM    135  HB3 HIE A 191       7.246  -1.149   2.814  1.00  0.00            
ATOM    136  CG  HIE A 191       7.057   0.682   3.787  1.00  0.00            
ATOM    137  ND1 HIE A 191       7.290   0.271   5.085  1.00  0.00            
ATOM    138  CE1 HIE A 191       6.692   1.198   5.852  1.00  0.00            
ATOM    139  HE1 HIE A 191       6.707   1.148   6.930  1.00  0.00            
ATOM    140  NE2 HIE A 191       6.107   2.122   5.081  1.00  0.00            
ATOM    141  HE2 HIE A 191       5.664   2.976   5.386  1.00  0.00            
ATOM    142  CD2 HIE A 191       6.329   1.844   3.784  1.00  0.00            
ATOM    143  HD2 HIE A 191       6.080   2.511   2.971  1.00  0.00            
ATOM    144  C   HIE A 191       9.512  -1.657   2.022  1.00  0.00            
ATOM    145  O   HIE A 191       9.693  -2.676   2.687  1.00  0.00            
ATOM    146  N   LEU A 192       9.646  -1.662   0.698  1.00  0.00            
ATOM    147  H   LEU A 192       9.415  -0.819   0.190  1.00  0.00            
ATOM    148  CA  LEU A 192      10.016  -2.837  -0.093  1.00  0.00            
ATOM    149  HA  LEU A 192       9.446  -3.693   0.268  1.00  0.00            
ATOM    150  CB  LEU A 192      10.014  -2.415  -1.577  1.00  0.00            
ATOM    151  HB2 LEU A 192      10.386  -1.398  -1.697  1.00  0.00            
ATOM    152  HB3 LEU A 192      10.655  -3.099  -2.133  1.00  0.00            
ATOM    153  CG  LEU A 192       8.599  -2.383  -2.159  1.00  0.00            
ATOM    154  HG  LEU A 192       7.944  -1.691  -1.630  1.00  0.00            
ATOM    155  CD1 LEU A 192       8.689  -1.795  -3.585  1.00  0.00            
ATOM    156 HD11 LEU A 192       7.675  -1.731  -3.978  1.00  0.00            
ATOM    157 HD12 LEU A 192       9.207  -0.837  -3.612  1.00  0.00            
ATOM    158 HD13 LEU A 192       9.302  -2.466  -4.186  1.00  0.00            
ATOM    159  CD2 LEU A 192       8.037  -3.839  -2.359  1.00  0.00            
ATOM    160 HD21 LEU A 192       6.952  -3.794  -2.454  1.00  0.00            
ATOM    161 HD22 LEU A 192       8.424  -4.301  -3.268  1.00  0.00            
ATOM    162 HD23 LEU A 192       8.379  -4.558  -1.614  1.00  0.00            
ATOM    163  C   LEU A 192      11.434  -3.243   0.274  1.00  0.00            
ATOM    164  O   LEU A 192      11.729  -4.436   0.254  1.00  0.00            
ATOM    165  N   MET A 193      12.277  -2.263   0.726  1.00  0.00            
ATOM    166  H   MET A 193      12.010  -1.296   0.839  1.00  0.00            
ATOM    167  CA  MET A 193      13.630  -2.519   1.342  1.00  0.00            
ATOM    168  HA  MET A 193      14.177  -3.250   0.746  1.00  0.00            
ATOM    169  CB  MET A 193      14.397  -1.168   1.377  1.00  0.00            
ATOM    170  HB2 MET A 193      14.031  -0.566   0.544  1.00  0.00            
ATOM    171  HB3 MET A 193      14.152  -0.664   2.311  1.00  0.00            
ATOM    172  CG  MET A 193      15.887  -1.407   1.206  1.00  0.00            
ATOM    173  HG2 MET A 193      16.313  -2.053   1.974  1.00  0.00            
ATOM    174  HG3 MET A 193      16.066  -1.982   0.298  1.00  0.00            
ATOM    175  SD  MET A 193      16.767   0.226   1.221  1.00  0.00            
ATOM    176  CE  MET A 193      16.201   1.000  -0.275  1.00  0.00            
ATOM    177  HE1 MET A 193      15.131   0.959  -0.480  1.00  0.00            
ATOM    178  HE2 MET A 193      16.500   2.048  -0.274  1.00  0.00            
ATOM    179  HE3 MET A 193      16.731   0.514  -1.093  1.00  0.00            
ATOM    180  C   MET A 193      13.532  -3.085   2.814  1.00  0.00            
ATOM    181  O   MET A 193      14.595  -3.305   3.377  1.00  0.00            
ATOM    182  N   ILE A 194      12.335  -3.255   3.436  1.00  0.00            
ATOM    183  H   ILE A 194      11.503  -2.960   2.944  1.00  0.00            
ATOM    184  CA  ILE A 194      12.200  -4.010   4.665  1.00  0.00            
ATOM    185  HA  ILE A 194      13.129  -4.549   4.852  1.00  0.00            
ATOM    186  CB  ILE A 194      11.928  -3.023   5.839  1.00  0.00            
ATOM    187  HB  ILE A 194      11.997  -3.600   6.761  1.00  0.00            
ATOM    188  CG2 ILE A 194      13.028  -2.054   5.960  1.00  0.00            
ATOM    189 HG21 ILE A 194      13.061  -1.311   5.163  1.00  0.00            
ATOM    190 HG22 ILE A 194      12.820  -1.485   6.865  1.00  0.00            
ATOM    191 HG23 ILE A 194      14.016  -2.514   6.002  1.00  0.00            
ATOM    192  CG1 ILE A 194      10.498  -2.446   5.926  1.00  0.00            
ATOM    193 HG12 ILE A 194      10.433  -1.689   5.144  1.00  0.00            
ATOM    194 HG13 ILE A 194       9.722  -3.201   5.802  1.00  0.00            
ATOM    195  CD1 ILE A 194      10.071  -1.735   7.210  1.00  0.00            
ATOM    196 HD11 ILE A 194       9.040  -1.385   7.253  1.00  0.00            
ATOM    197 HD12 ILE A 194      10.209  -2.505   7.968  1.00  0.00            
ATOM    198 HD13 ILE A 194      10.784  -0.925   7.360  1.00  0.00            
ATOM    199  C   ILE A 194      11.091  -5.074   4.636  1.00  0.00            
ATOM    200  O   ILE A 194      10.844  -5.785   5.653  1.00  0.00            
ATOM    201  N   GLY A 195      10.398  -5.255   3.505  1.00  0.00            
ATOM    202  H   GLY A 195      10.498  -4.571   2.769  1.00  0.00            
ATOM    203  CA  GLY A 195       9.611  -6.517   3.374  1.00  0.00            
ATOM    204  HA2 GLY A 195       9.341  -6.792   2.354  1.00  0.00            
ATOM    205  HA3 GLY A 195      10.182  -7.342   3.799  1.00  0.00            
ATOM    206  C   GLY A 195       8.279  -6.390   4.128  1.00  0.00            
ATOM    207  O   GLY A 195       7.832  -7.319   4.784  1.00  0.00            
ATOM    208  N   THR A 196       7.640  -5.151   4.009  1.00  0.00            
ATOM    209  H   THR A 196       8.226  -4.430   3.613  1.00  0.00            
ATOM    210  CA  THR A 196       6.330  -4.741   4.570  1.00  0.00            
ATOM    211  HA  THR A 196       6.122  -5.181   5.545  1.00  0.00            
ATOM    212  CB  THR A 196       6.256  -3.179   4.615  1.00  0.00            
ATOM    213  HB  THR A 196       6.219  -2.819   3.588  1.00  0.00            
ATOM    214  CG2 THR A 196       5.147  -2.542   5.465  1.00  0.00            
ATOM    215 HG21 THR A 196       4.170  -2.661   4.998  1.00  0.00            
ATOM    216 HG22 THR A 196       5.272  -3.192   6.332  1.00  0.00            
ATOM    217 HG23 THR A 196       5.311  -1.482   5.661  1.00  0.00            
ATOM    218  OG1 THR A 196       7.388  -2.602   5.148  1.00  0.00            
ATOM    219  HG1 THR A 196       7.322  -1.648   5.069  1.00  0.00            
ATOM    220  C   THR A 196       5.241  -5.164   3.702  1.00  0.00            
ATOM    221  O   THR A 196       5.290  -5.071   2.452  1.00  0.00            
ATOM    222  N   ASP A 197       4.187  -5.762   4.237  1.00  0.00            
ATOM    223  H   ASP A 197       4.227  -5.845   5.243  1.00  0.00            
ATOM    224  CA  ASP A 197       2.989  -6.115   3.432  1.00  0.00            
ATOM    225  HA  ASP A 197       3.339  -6.488   2.470  1.00  0.00            
ATOM    226  CB  ASP A 197       2.291  -7.240   4.208  1.00  0.00            
ATOM    227  HB2 ASP A 197       2.913  -8.125   4.080  1.00  0.00            
ATOM    228  HB3 ASP A 197       2.267  -6.925   5.251  1.00  0.00            
ATOM    229  CG  ASP A 197       0.867  -7.679   3.746  1.00  0.00            
ATOM    230  OD1 ASP A 197       0.276  -8.544   4.465  1.00  0.00            
ATOM    231  OD2 ASP A 197       0.283  -7.106   2.824  1.00  0.00            
ATOM    232  C   ASP A 197       2.073  -4.879   3.240  1.00  0.00            
ATOM    233  O   ASP A 197       1.596  -4.442   4.270  1.00  0.00            
ATOM    234  N   PRO A 198       1.814  -4.444   1.982  1.00  0.00            
ATOM    235  CD  PRO A 198       2.146  -4.913   0.621  1.00  0.00            
ATOM    236  HD2 PRO A 198       1.973  -5.988   0.621  1.00  0.00            
ATOM    237  HD3 PRO A 198       3.134  -4.577   0.306  1.00  0.00            
ATOM    238  CG  PRO A 198       1.217  -4.190  -0.355  1.00  0.00            
ATOM    239  HG2 PRO A 198       0.327  -4.811  -0.465  1.00  0.00            
ATOM    240  HG3 PRO A 198       1.605  -4.038  -1.362  1.00  0.00            
ATOM    241  CB  PRO A 198       0.806  -2.893   0.359  1.00  0.00            
ATOM    242  HB2 PRO A 198      -0.186  -2.528   0.095  1.00  0.00            
ATOM    243  HB3 PRO A 198       1.582  -2.172   0.102  1.00  0.00            
ATOM    244  CA  PRO A 198       0.877  -3.259   1.828  1.00  0.00            
ATOM    245  HA  PRO A 198       1.414  -2.493   2.387  1.00  0.00            
ATOM    246  C   PRO A 198      -0.525  -3.353   2.447  1.00  0.00            
ATOM    247  O   PRO A 198      -1.200  -2.331   2.720  1.00  0.00            
ATOM    248  N   ARG A 199      -1.080  -4.520   2.872  1.00  0.00            
ATOM    249  H   ARG A 199      -0.475  -5.327   2.827  1.00  0.00            
ATOM    250  CA  ARG A 199      -2.375  -4.661   3.604  1.00  0.00            
ATOM    251  HA  ARG A 199      -3.222  -4.270   3.040  1.00  0.00            
ATOM    252  CB  ARG A 199      -2.721  -6.131   3.751  1.00  0.00            
ATOM    253  HB2 ARG A 199      -1.811  -6.641   4.065  1.00  0.00            
ATOM    254  HB3 ARG A 199      -3.480  -6.312   4.513  1.00  0.00            
ATOM    255  CG  ARG A 199      -3.085  -6.760   2.374  1.00  0.00            
ATOM    256  HG2 ARG A 199      -4.021  -6.383   1.959  1.00  0.00            
ATOM    257  HG3 ARG A 199      -2.431  -6.401   1.579  1.00  0.00            
ATOM    258  CD  ARG A 199      -3.100  -8.279   2.430  1.00  0.00            
ATOM    259  HD2 ARG A 199      -2.176  -8.634   2.886  1.00  0.00            
ATOM    260  HD3 ARG A 199      -3.993  -8.644   2.937  1.00  0.00            
ATOM    261  NE  ARG A 199      -2.953  -8.869   1.155  1.00  0.00            
ATOM    262  HE  ARG A 199      -3.791  -9.222   0.715  1.00  0.00            
ATOM    263  CZ  ARG A 199      -1.861  -8.980   0.451  1.00  0.00            
ATOM    264  NH1 ARG A 199      -0.634  -8.598   0.783  1.00  0.00            
ATOM    265 HH11 ARG A 199      -0.486  -7.917   1.514  1.00  0.00            
ATOM    266 HH12 ARG A 199       0.092  -8.932   0.166  1.00  0.00            
ATOM    267  NH2 ARG A 199      -1.871  -9.436  -0.750  1.00  0.00            
ATOM    268 HH21 ARG A 199      -2.725  -9.873  -1.065  1.00  0.00            
ATOM    269 HH22 ARG A 199      -1.052  -9.403  -1.341  1.00  0.00            
ATOM    270  C   ARG A 199      -2.355  -3.983   4.969  1.00  0.00            
ATOM    271  O   ARG A 199      -3.295  -3.259   5.227  1.00  0.00            
ATOM    272  N   THR A 200      -1.208  -4.240   5.649  1.00  0.00            
ATOM    273  H   THR A 200      -0.540  -4.965   5.431  1.00  0.00            
ATOM    274  CA  THR A 200      -1.012  -3.425   6.892  1.00  0.00            
ATOM    275  HA  THR A 200      -1.847  -3.684   7.542  1.00  0.00            
ATOM    276  CB  THR A 200       0.336  -3.757   7.616  1.00  0.00            
ATOM    277  HB  THR A 200       0.309  -3.156   8.525  1.00  0.00            
ATOM    278  CG2 THR A 200       0.543  -5.240   7.982  1.00  0.00            
ATOM    279 HG21 THR A 200       1.398  -5.305   8.656  1.00  0.00            
ATOM    280 HG22 THR A 200      -0.400  -5.622   8.372  1.00  0.00            
ATOM    281 HG23 THR A 200       0.859  -5.788   7.094  1.00  0.00            
ATOM    282  OG1 THR A 200       1.528  -3.342   6.977  1.00  0.00            
ATOM    283  HG1 THR A 200       1.654  -3.847   6.170  1.00  0.00            
ATOM    284  C   THR A 200      -1.011  -1.929   6.581  1.00  0.00            
ATOM    285  O   THR A 200      -1.753  -1.188   7.221  1.00  0.00            
ATOM    286  N   ILE A 201      -0.240  -1.435   5.575  1.00  0.00            
ATOM    287  H   ILE A 201       0.215  -2.086   4.951  1.00  0.00            
ATOM    288  CA  ILE A 201      -0.301   0.020   5.303  1.00  0.00            
ATOM    289  HA  ILE A 201      -0.041   0.562   6.213  1.00  0.00            
ATOM    290  CB  ILE A 201       0.888   0.381   4.343  1.00  0.00            
ATOM    291  HB  ILE A 201       0.645  -0.127   3.409  1.00  0.00            
ATOM    292  CG2 ILE A 201       0.918   1.948   4.093  1.00  0.00            
ATOM    293 HG21 ILE A 201       0.064   2.241   3.482  1.00  0.00            
ATOM    294 HG22 ILE A 201       0.869   2.457   5.057  1.00  0.00            
ATOM    295 HG23 ILE A 201       1.830   2.226   3.565  1.00  0.00            
ATOM    296  CG1 ILE A 201       2.285  -0.003   4.791  1.00  0.00            
ATOM    297 HG12 ILE A 201       2.295  -1.093   4.787  1.00  0.00            
ATOM    298 HG13 ILE A 201       2.984   0.408   4.062  1.00  0.00            
ATOM    299  CD1 ILE A 201       2.785   0.493   6.115  1.00  0.00            
ATOM    300 HD11 ILE A 201       3.806   0.157   6.303  1.00  0.00            
ATOM    301 HD12 ILE A 201       2.753   1.583   6.110  1.00  0.00            
ATOM    302 HD13 ILE A 201       2.165   0.041   6.891  1.00  0.00            
ATOM    303  C   ILE A 201      -1.672   0.606   4.755  1.00  0.00            
ATOM    304  O   ILE A 201      -2.018   1.720   5.075  1.00  0.00            
ATOM    305  N   LEU A 202      -2.412  -0.191   4.023  1.00  0.00            
ATOM    306  H   LEU A 202      -1.999  -1.068   3.739  1.00  0.00            
ATOM    307  CA  LEU A 202      -3.784   0.062   3.717  1.00  0.00            
ATOM    308  HA  LEU A 202      -3.809   1.081   3.329  1.00  0.00            
ATOM    309  CB  LEU A 202      -4.458  -0.934   2.745  1.00  0.00            
ATOM    310  HB2 LEU A 202      -4.504  -1.972   3.076  1.00  0.00            
ATOM    311  HB3 LEU A 202      -5.523  -0.703   2.755  1.00  0.00            
ATOM    312  CG  LEU A 202      -3.875  -0.714   1.304  1.00  0.00            
ATOM    313  HG  LEU A 202      -2.806  -0.507   1.270  1.00  0.00            
ATOM    314  CD1 LEU A 202      -4.077  -2.084   0.672  1.00  0.00            
ATOM    315 HD11 LEU A 202      -3.718  -2.134  -0.356  1.00  0.00            
ATOM    316 HD12 LEU A 202      -3.523  -2.776   1.307  1.00  0.00            
ATOM    317 HD13 LEU A 202      -5.122  -2.393   0.690  1.00  0.00            
ATOM    318  CD2 LEU A 202      -4.618   0.323   0.458  1.00  0.00            
ATOM    319 HD21 LEU A 202      -5.696   0.157   0.477  1.00  0.00            
ATOM    320 HD22 LEU A 202      -4.343   1.339   0.737  1.00  0.00            
ATOM    321 HD23 LEU A 202      -4.325   0.188  -0.583  1.00  0.00            
ATOM    322  C   LEU A 202      -4.713   0.185   4.987  1.00  0.00            
ATOM    323  O   LEU A 202      -5.543   1.100   5.033  1.00  0.00            
ATOM    324  N   LYS A 203      -4.517  -0.641   5.994  1.00  0.00            
ATOM    325  H   LYS A 203      -4.017  -1.503   5.830  1.00  0.00            
ATOM    326  CA  LYS A 203      -5.288  -0.594   7.254  1.00  0.00            
ATOM    327  HA  LYS A 203      -6.332  -0.498   6.961  1.00  0.00            
ATOM    328  CB  LYS A 203      -5.060  -1.899   8.036  1.00  0.00            
ATOM    329  HB2 LYS A 203      -4.008  -2.152   7.901  1.00  0.00            
ATOM    330  HB3 LYS A 203      -5.304  -1.836   9.097  1.00  0.00            
ATOM    331  CG  LYS A 203      -5.790  -3.071   7.411  1.00  0.00            
ATOM    332  HG2 LYS A 203      -6.857  -2.963   7.612  1.00  0.00            
ATOM    333  HG3 LYS A 203      -5.665  -3.126   6.330  1.00  0.00            
ATOM    334  CD  LYS A 203      -5.320  -4.368   8.108  1.00  0.00            
ATOM    335  HD2 LYS A 203      -4.247  -4.422   7.922  1.00  0.00            
ATOM    336  HD3 LYS A 203      -5.466  -4.274   9.184  1.00  0.00            
ATOM    337  CE  LYS A 203      -6.046  -5.573   7.572  1.00  0.00            
ATOM    338  HE2 LYS A 203      -7.114  -5.545   7.790  1.00  0.00            
ATOM    339  HE3 LYS A 203      -5.906  -5.525   6.493  1.00  0.00            
ATOM    340  NZ  LYS A 203      -5.483  -6.791   8.111  1.00  0.00            
ATOM    341  HZ1 LYS A 203      -4.482  -6.823   7.983  1.00  0.00            
ATOM    342  HZ2 LYS A 203      -5.730  -6.945   9.078  1.00  0.00            
ATOM    343  HZ3 LYS A 203      -5.883  -7.563   7.597  1.00  0.00            
ATOM    344  C   LYS A 203      -4.920   0.602   8.143  1.00  0.00            
ATOM    345  O   LYS A 203      -5.660   1.261   8.862  1.00  0.00            
ATOM    346  N   ASP A 204      -3.581   0.953   8.029  1.00  0.00            
ATOM    347  H   ASP A 204      -2.914   0.343   7.578  1.00  0.00            
ATOM    348  CA  ASP A 204      -3.135   2.302   8.478  1.00  0.00            
ATOM    349  HA  ASP A 204      -3.506   2.550   9.473  1.00  0.00            
ATOM    350  CB  ASP A 204      -1.613   2.478   8.445  1.00  0.00            
ATOM    351  HB2 ASP A 204      -1.198   1.511   8.732  1.00  0.00            
ATOM    352  HB3 ASP A 204      -1.267   2.636   7.424  1.00  0.00            
ATOM    353  CG  ASP A 204      -1.046   3.535   9.440  1.00  0.00            
ATOM    354  OD1 ASP A 204      -1.752   4.353  10.082  1.00  0.00            
ATOM    355  OD2 ASP A 204       0.272   3.546   9.573  1.00  0.00            
ATOM    356  C   ASP A 204      -3.819   3.495   7.785  1.00  0.00            
ATOM    357  O   ASP A 204      -4.238   4.477   8.481  1.00  0.00            
ATOM    358  N   LEU A 205      -3.863   3.454   6.471  1.00  0.00            
ATOM    359  H   LEU A 205      -3.484   2.640   6.009  1.00  0.00            
ATOM    360  CA  LEU A 205      -4.297   4.631   5.617  1.00  0.00            
ATOM    361  HA  LEU A 205      -3.950   5.540   6.107  1.00  0.00            
ATOM    362  CB  LEU A 205      -3.640   4.662   4.206  1.00  0.00            
ATOM    363  HB2 LEU A 205      -3.696   3.669   3.759  1.00  0.00            
ATOM    364  HB3 LEU A 205      -4.232   5.365   3.619  1.00  0.00            
ATOM    365  CG  LEU A 205      -2.084   4.973   4.146  1.00  0.00            
ATOM    366  HG  LEU A 205      -1.659   4.199   4.785  1.00  0.00            
ATOM    367  CD1 LEU A 205      -1.722   4.717   2.719  1.00  0.00            
ATOM    368 HD11 LEU A 205      -1.612   3.667   2.448  1.00  0.00            
ATOM    369 HD12 LEU A 205      -2.515   5.181   2.132  1.00  0.00            
ATOM    370 HD13 LEU A 205      -0.854   5.335   2.489  1.00  0.00            
ATOM    371  CD2 LEU A 205      -1.748   6.437   4.585  1.00  0.00            
ATOM    372 HD21 LEU A 205      -0.690   6.576   4.361  1.00  0.00            
ATOM    373 HD22 LEU A 205      -2.285   7.211   4.037  1.00  0.00            
ATOM    374 HD23 LEU A 205      -1.992   6.590   5.636  1.00  0.00            
ATOM    375  C   LEU A 205      -5.859   4.751   5.550  1.00  0.00            
ATOM    376  O   LEU A 205      -6.338   5.871   5.473  1.00  0.00            
ATOM    377  N   LEU A 206      -6.639   3.658   5.483  1.00  0.00            
ATOM    378  H   LEU A 206      -6.052   2.837   5.502  1.00  0.00            
ATOM    379  CA  LEU A 206      -8.079   3.435   5.356  1.00  0.00            
ATOM    380  HA  LEU A 206      -8.567   4.375   5.106  1.00  0.00            
ATOM    381  CB  LEU A 206      -8.403   2.503   4.182  1.00  0.00            
ATOM    382  HB2 LEU A 206      -8.304   1.443   4.419  1.00  0.00            
ATOM    383  HB3 LEU A 206      -9.481   2.634   4.086  1.00  0.00            
ATOM    384  CG  LEU A 206      -7.778   2.945   2.765  1.00  0.00            
ATOM    385  HG  LEU A 206      -6.708   2.768   2.877  1.00  0.00            
ATOM    386  CD1 LEU A 206      -8.254   2.051   1.572  1.00  0.00            
ATOM    387 HD11 LEU A 206      -8.271   0.992   1.834  1.00  0.00            
ATOM    388 HD12 LEU A 206      -9.318   2.198   1.386  1.00  0.00            
ATOM    389 HD13 LEU A 206      -7.714   2.191   0.636  1.00  0.00            
ATOM    390  CD2 LEU A 206      -8.035   4.436   2.295  1.00  0.00            
ATOM    391 HD21 LEU A 206      -8.999   4.847   2.595  1.00  0.00            
ATOM    392 HD22 LEU A 206      -7.317   5.146   2.706  1.00  0.00            
ATOM    393 HD23 LEU A 206      -7.875   4.470   1.217  1.00  0.00            
ATOM    394  C   LEU A 206      -8.658   2.820   6.666  1.00  0.00            
ATOM    395  O   LEU A 206      -8.141   1.790   7.208  1.00  0.00            
ATOM    396  N   PRO A 207      -9.758   3.375   7.215  1.00  0.00            
ATOM    397  CD  PRO A 207     -10.397   4.624   6.928  1.00  0.00            
ATOM    398  HD2 PRO A 207     -11.144   4.483   6.145  1.00  0.00            
ATOM    399  HD3 PRO A 207      -9.669   5.349   6.563  1.00  0.00            
ATOM    400  CG  PRO A 207     -10.873   5.108   8.294  1.00  0.00            
ATOM    401  HG2 PRO A 207     -11.657   5.841   8.110  1.00  0.00            
ATOM    402  HG3 PRO A 207      -9.981   5.523   8.761  1.00  0.00            
ATOM    403  CB  PRO A 207     -11.306   3.874   9.119  1.00  0.00            
ATOM    404  HB2 PRO A 207     -12.351   3.681   8.877  1.00  0.00            
ATOM    405  HB3 PRO A 207     -10.953   3.975  10.145  1.00  0.00            
ATOM    406  CA  PRO A 207     -10.383   2.864   8.434  1.00  0.00            
ATOM    407  HA  PRO A 207      -9.543   2.601   9.077  1.00  0.00            
ATOM    408  C   PRO A 207     -11.222   1.596   8.314  1.00  0.00            
ATOM    409  O   PRO A 207     -11.375   0.768   9.193  1.00  0.00            
ATOM    410  N   GLU A 208     -11.915   1.568   7.147  1.00  0.00            
ATOM    411  H   GLU A 208     -11.820   2.313   6.471  1.00  0.00            
ATOM    412  CA  GLU A 208     -12.993   0.686   6.825  1.00  0.00            
ATOM    413  HA  GLU A 208     -12.768  -0.342   7.109  1.00  0.00            
ATOM    414  CB  GLU A 208     -14.288   1.139   7.526  1.00  0.00            
ATOM    415  HB2 GLU A 208     -15.028   0.442   7.133  1.00  0.00            
ATOM    416  HB3 GLU A 208     -14.121   0.813   8.552  1.00  0.00            
ATOM    417  CG  GLU A 208     -14.600   2.609   7.349  1.00  0.00            
ATOM    418  HG2 GLU A 208     -14.994   2.935   8.313  1.00  0.00            
ATOM    419  HG3 GLU A 208     -13.672   3.176   7.277  1.00  0.00            
ATOM    420  CD  GLU A 208     -15.565   2.921   6.274  1.00  0.00            
ATOM    421  OE1 GLU A 208     -16.098   2.030   5.535  1.00  0.00            
ATOM    422  OE2 GLU A 208     -15.904   4.115   6.136  1.00  0.00            
ATOM    423  C   GLU A 208     -13.160   0.613   5.287  1.00  0.00            
ATOM    424  O   GLU A 208     -12.828   1.591   4.609  1.00  0.00            
ATOM    425  N   THR A 209     -13.864  -0.369   4.672  1.00  0.00            
ATOM    426  H   THR A 209     -14.292  -1.062   5.270  1.00  0.00            
ATOM    427  CA  THR A 209     -13.925  -0.498   3.241  1.00  0.00            
ATOM    428  HA  THR A 209     -14.508  -1.402   3.063  1.00  0.00            
ATOM    429  CB  THR A 209     -14.598   0.605   2.444  1.00  0.00            
ATOM    430  HB  THR A 209     -13.839   1.372   2.287  1.00  0.00            
ATOM    431  CG2 THR A 209     -15.084   0.053   1.118  1.00  0.00            
ATOM    432 HG21 THR A 209     -14.198  -0.149   0.515  1.00  0.00            
ATOM    433 HG22 THR A 209     -15.470  -0.960   1.225  1.00  0.00            
ATOM    434 HG23 THR A 209     -15.746   0.748   0.603  1.00  0.00            
ATOM    435  OG1 THR A 209     -15.768   1.145   3.022  1.00  0.00            
ATOM    436  HG1 THR A 209     -15.623   1.421   3.931  1.00  0.00            
ATOM    437  C   THR A 209     -12.478  -0.858   2.734  1.00  0.00            
ATOM    438  O   THR A 209     -12.043  -0.312   1.736  1.00  0.00            
ATOM    439  N   ILE A 210     -11.696  -1.659   3.425  1.00  0.00            
ATOM    440  H   ILE A 210     -12.110  -2.060   4.254  1.00  0.00            
ATOM    441  CA  ILE A 210     -10.328  -2.182   3.080  1.00  0.00            
ATOM    442  HA  ILE A 210      -9.786  -1.334   2.662  1.00  0.00            
ATOM    443  CB  ILE A 210      -9.626  -2.847   4.272  1.00  0.00            
ATOM    444  HB  ILE A 210     -10.104  -3.824   4.351  1.00  0.00            
ATOM    445  CG2 ILE A 210      -8.170  -3.120   4.005  1.00  0.00            
ATOM    446 HG21 ILE A 210      -8.050  -3.625   3.046  1.00  0.00            
ATOM    447 HG22 ILE A 210      -7.655  -2.183   3.794  1.00  0.00            
ATOM    448 HG23 ILE A 210      -7.713  -3.686   4.816  1.00  0.00            
ATOM    449  CG1 ILE A 210      -9.792  -2.152   5.664  1.00  0.00            
ATOM    450 HG12 ILE A 210     -10.804  -2.236   6.059  1.00  0.00            
ATOM    451 HG13 ILE A 210      -9.228  -2.708   6.413  1.00  0.00            
ATOM    452  CD1 ILE A 210      -9.242  -0.793   5.743  1.00  0.00            
ATOM    453 HD11 ILE A 210      -9.621  -0.427   6.698  1.00  0.00            
ATOM    454 HD12 ILE A 210      -8.159  -0.780   5.623  1.00  0.00            
ATOM    455 HD13 ILE A 210      -9.633  -0.134   4.968  1.00  0.00            
ATOM    456  C   ILE A 210     -10.467  -3.208   1.921  1.00  0.00            
ATOM    457  O   ILE A 210     -11.159  -4.220   2.084  1.00  0.00            
ATOM    458  N   PRO A 211      -9.812  -2.990   0.793  1.00  0.00            
ATOM    459  CD  PRO A 211      -9.125  -1.749   0.456  1.00  0.00            
ATOM    460  HD2 PRO A 211      -8.291  -1.587   1.139  1.00  0.00            
ATOM    461  HD3 PRO A 211      -9.825  -0.913   0.491  1.00  0.00            
ATOM    462  CG  PRO A 211      -8.509  -1.877  -0.919  1.00  0.00            
ATOM    463  HG2 PRO A 211      -7.558  -1.347  -0.981  1.00  0.00            
ATOM    464  HG3 PRO A 211      -9.259  -1.566  -1.647  1.00  0.00            
ATOM    465  CB  PRO A 211      -8.347  -3.351  -1.132  1.00  0.00            
ATOM    466  HB2 PRO A 211      -7.368  -3.543  -0.693  1.00  0.00            
ATOM    467  HB3 PRO A 211      -8.474  -3.607  -2.185  1.00  0.00            
ATOM    468  CA  PRO A 211      -9.601  -3.897  -0.385  1.00  0.00            
ATOM    469  HA  PRO A 211     -10.476  -3.674  -0.996  1.00  0.00            
ATOM    470  C   PRO A 211      -9.354  -5.348  -0.198  1.00  0.00            
ATOM    471  O   PRO A 211      -8.707  -5.777   0.782  1.00  0.00            
ATOM    472  N   PRO A 212      -9.676  -6.233  -1.140  1.00  0.00            
ATOM    473  CD  PRO A 212     -10.556  -6.005  -2.292  1.00  0.00            
ATOM    474  HD2 PRO A 212      -9.856  -5.834  -3.109  1.00  0.00            
ATOM    475  HD3 PRO A 212     -11.285  -5.226  -2.069  1.00  0.00            
ATOM    476  CG  PRO A 212     -11.295  -7.284  -2.584  1.00  0.00            
ATOM    477  HG2 PRO A 212     -11.603  -7.295  -3.629  1.00  0.00            
ATOM    478  HG3 PRO A 212     -12.191  -7.292  -1.965  1.00  0.00            
ATOM    479  CB  PRO A 212     -10.368  -8.403  -2.050  1.00  0.00            
ATOM    480  HB2 PRO A 212      -9.630  -8.691  -2.801  1.00  0.00            
ATOM    481  HB3 PRO A 212     -10.952  -9.271  -1.746  1.00  0.00            
ATOM    482  CA  PRO A 212      -9.621  -7.713  -0.953  1.00  0.00            
ATOM    483  HA  PRO A 212     -10.211  -7.953  -0.069  1.00  0.00            
ATOM    484  C   PRO A 212      -8.210  -8.233  -0.776  1.00  0.00            
ATOM    485  O   PRO A 212      -7.358  -8.010  -1.638  1.00  0.00            
ATOM    486  N   PRO A 213      -7.947  -9.137   0.168  1.00  0.00            
ATOM    487  CD  PRO A 213      -8.846  -9.503   1.277  1.00  0.00            
ATOM    488  HD2 PRO A 213      -9.518 -10.346   1.110  1.00  0.00            
ATOM    489  HD3 PRO A 213      -9.518  -8.718   1.626  1.00  0.00            
ATOM    490  CG  PRO A 213      -7.888  -9.861   2.450  1.00  0.00            
ATOM    491  HG2 PRO A 213      -8.351 -10.636   3.061  1.00  0.00            
ATOM    492  HG3 PRO A 213      -7.616  -8.971   3.018  1.00  0.00            
ATOM    493  CB  PRO A 213      -6.620 -10.338   1.749  1.00  0.00            
ATOM    494  HB2 PRO A 213      -6.655 -11.403   1.518  1.00  0.00            
ATOM    495  HB3 PRO A 213      -5.759 -10.071   2.361  1.00  0.00            
ATOM    496  CA  PRO A 213      -6.560  -9.532   0.454  1.00  0.00            
ATOM    497  HA  PRO A 213      -6.053  -8.602   0.711  1.00  0.00            
ATOM    498  C   PRO A 213      -5.809 -10.384  -0.579  1.00  0.00            
ATOM    499  O   PRO A 213      -4.583 -10.316  -0.658  1.00  0.00            
ATOM    500  N   GLU A 214      -6.543 -11.132  -1.384  1.00  0.00            
ATOM    501  H   GLU A 214      -7.542 -11.187  -1.244  1.00  0.00            
ATOM    502  CA  GLU A 214      -6.137 -12.002  -2.547  1.00  0.00            
ATOM    503  HA  GLU A 214      -5.239 -12.578  -2.323  1.00  0.00            
ATOM    504  CB  GLU A 214      -7.146 -13.093  -2.758  1.00  0.00            
ATOM    505  HB2 GLU A 214      -6.630 -13.862  -3.333  1.00  0.00            
ATOM    506  HB3 GLU A 214      -7.392 -13.595  -1.822  1.00  0.00            
ATOM    507  CG  GLU A 214      -8.413 -12.825  -3.586  1.00  0.00            
ATOM    508  HG2 GLU A 214      -8.142 -12.247  -4.470  1.00  0.00            
ATOM    509  HG3 GLU A 214      -8.729 -13.797  -3.964  1.00  0.00            
ATOM    510  CD  GLU A 214      -9.544 -12.157  -2.700  1.00  0.00            
ATOM    511  OE1 GLU A 214      -9.280 -11.848  -1.539  1.00  0.00            
ATOM    512  OE2 GLU A 214     -10.617 -11.905  -3.209  1.00  0.00            
ATOM    513  C   GLU A 214      -5.685 -11.195  -3.822  1.00  0.00            
ATOM    514  O   GLU A 214      -5.092 -11.862  -4.683  1.00  0.00            
ATOM    515  N   LEU A 215      -5.804  -9.857  -3.860  1.00  0.00            
ATOM    516  H   LEU A 215      -6.328  -9.284  -3.215  1.00  0.00            
ATOM    517  CA  LEU A 215      -5.062  -9.031  -4.868  1.00  0.00            
ATOM    518  HA  LEU A 215      -5.361  -9.315  -5.877  1.00  0.00            
ATOM    519  CB  LEU A 215      -5.501  -7.664  -4.540  1.00  0.00            
ATOM    520  HB2 LEU A 215      -5.383  -7.521  -3.467  1.00  0.00            
ATOM    521  HB3 LEU A 215      -4.821  -6.972  -5.040  1.00  0.00            
ATOM    522  CG  LEU A 215      -6.939  -7.290  -4.878  1.00  0.00            
ATOM    523  HG  LEU A 215      -7.637  -7.867  -4.272  1.00  0.00            
ATOM    524  CD1 LEU A 215      -7.154  -5.857  -4.599  1.00  0.00            
ATOM    525 HD11 LEU A 215      -8.163  -5.579  -4.899  1.00  0.00            
ATOM    526 HD12 LEU A 215      -7.165  -5.643  -3.530  1.00  0.00            
ATOM    527 HD13 LEU A 215      -6.345  -5.301  -5.074  1.00  0.00            
ATOM    528  CD2 LEU A 215      -7.249  -7.481  -6.416  1.00  0.00            
ATOM    529 HD21 LEU A 215      -7.337  -8.564  -6.505  1.00  0.00            
ATOM    530 HD22 LEU A 215      -8.214  -7.027  -6.643  1.00  0.00            
ATOM    531 HD23 LEU A 215      -6.403  -7.056  -6.956  1.00  0.00            
ATOM    532  C   LEU A 215      -3.541  -9.152  -4.882  1.00  0.00            
ATOM    533  O   LEU A 215      -2.944  -9.617  -3.935  1.00  0.00            
ATOM    534  N   ASP A 216      -2.933  -8.879  -6.054  1.00  0.00            
ATOM    535  H   ASP A 216      -3.477  -8.554  -6.839  1.00  0.00            
ATOM    536  CA  ASP A 216      -1.485  -8.910  -6.180  1.00  0.00            
ATOM    537  HA  ASP A 216      -1.052  -9.841  -5.814  1.00  0.00            
ATOM    538  CB  ASP A 216      -1.183  -8.747  -7.658  1.00  0.00            
ATOM    539  HB2 ASP A 216      -1.702  -9.567  -8.155  1.00  0.00            
ATOM    540  HB3 ASP A 216      -1.634  -7.799  -7.952  1.00  0.00            
ATOM    541  CG  ASP A 216       0.312  -8.879  -8.052  1.00  0.00            
ATOM    542  OD1 ASP A 216       0.514  -9.447  -9.148  1.00  0.00            
ATOM    543  OD2 ASP A 216       1.233  -8.344  -7.338  1.00  0.00            
ATOM    544  C   ASP A 216      -0.932  -7.732  -5.368  1.00  0.00            
ATOM    545  O   ASP A 216      -1.482  -6.624  -5.448  1.00  0.00            
ATOM    546  N   ASP A 217       0.158  -7.957  -4.582  1.00  0.00            
ATOM    547  H   ASP A 217       0.662  -8.822  -4.717  1.00  0.00            
ATOM    548  CA  ASP A 217       0.803  -7.020  -3.670  1.00  0.00            
ATOM    549  HA  ASP A 217       0.095  -6.602  -2.956  1.00  0.00            
ATOM    550  CB  ASP A 217       2.071  -7.552  -2.959  1.00  0.00            
ATOM    551  HB2 ASP A 217       2.855  -7.791  -3.679  1.00  0.00            
ATOM    552  HB3 ASP A 217       2.402  -6.725  -2.331  1.00  0.00            
ATOM    553  CG  ASP A 217       1.829  -8.747  -2.136  1.00  0.00            
ATOM    554  OD1 ASP A 217       2.757  -9.354  -1.579  1.00  0.00            
ATOM    555  OD2 ASP A 217       0.707  -9.244  -2.016  1.00  0.00            
ATOM    556  C   ASP A 217       1.258  -5.779  -4.479  1.00  0.00            
ATOM    557  O   ASP A 217       1.300  -4.687  -3.905  1.00  0.00            
ATOM    558  N   MET A 218       1.555  -5.920  -5.834  1.00  0.00            
ATOM    559  H   MET A 218       1.503  -6.838  -6.252  1.00  0.00            
ATOM    560  CA  MET A 218       1.777  -4.778  -6.712  1.00  0.00            
ATOM    561  HA  MET A 218       2.438  -4.111  -6.157  1.00  0.00            
ATOM    562  CB  MET A 218       2.619  -5.182  -7.923  1.00  0.00            
ATOM    563  HB2 MET A 218       3.338  -5.951  -7.641  1.00  0.00            
ATOM    564  HB3 MET A 218       1.854  -5.605  -8.575  1.00  0.00            
ATOM    565  CG  MET A 218       3.132  -4.030  -8.786  1.00  0.00            
ATOM    566  HG2 MET A 218       3.404  -4.427  -9.765  1.00  0.00            
ATOM    567  HG3 MET A 218       2.310  -3.348  -9.002  1.00  0.00            
ATOM    568  SD  MET A 218       4.436  -2.979  -8.125  1.00  0.00            
ATOM    569  CE  MET A 218       5.833  -3.305  -9.318  1.00  0.00            
ATOM    570  HE1 MET A 218       5.553  -3.430 -10.363  1.00  0.00            
ATOM    571  HE2 MET A 218       6.642  -2.578  -9.241  1.00  0.00            
ATOM    572  HE3 MET A 218       6.170  -4.284  -8.976  1.00  0.00            
ATOM    573  C   MET A 218       0.538  -3.895  -7.074  1.00  0.00            
ATOM    574  O   MET A 218       0.624  -2.666  -7.216  1.00  0.00            
ATOM    575  N   THR A 219      -0.659  -4.539  -7.034  1.00  0.00            
ATOM    576  H   THR A 219      -0.546  -5.511  -6.781  1.00  0.00            
ATOM    577  CA  THR A 219      -2.042  -3.930  -7.117  1.00  0.00            
ATOM    578  HA  THR A 219      -1.928  -3.148  -7.869  1.00  0.00            
ATOM    579  CB  THR A 219      -3.088  -4.845  -7.724  1.00  0.00            
ATOM    580  HB  THR A 219      -3.236  -5.742  -7.123  1.00  0.00            
ATOM    581  CG2 THR A 219      -4.380  -4.070  -7.843  1.00  0.00            
ATOM    582 HG21 THR A 219      -4.969  -4.759  -8.449  1.00  0.00            
ATOM    583 HG22 THR A 219      -4.862  -3.924  -6.877  1.00  0.00            
ATOM    584 HG23 THR A 219      -4.329  -3.130  -8.394  1.00  0.00            
ATOM    585  OG1 THR A 219      -2.552  -5.354  -8.897  1.00  0.00            
ATOM    586  HG1 THR A 219      -1.722  -5.685  -8.547  1.00  0.00            
ATOM    587  C   THR A 219      -2.316  -3.258  -5.833  1.00  0.00            
ATOM    588  O   THR A 219      -2.523  -2.022  -5.859  1.00  0.00            
ATOM    589  N   LEU A 220      -2.140  -3.847  -4.656  1.00  0.00            
ATOM    590  H   LEU A 220      -2.121  -4.855  -4.714  1.00  0.00            
ATOM    591  CA  LEU A 220      -2.231  -3.209  -3.328  1.00  0.00            
ATOM    592  HA  LEU A 220      -3.244  -2.810  -3.295  1.00  0.00            
ATOM    593  CB  LEU A 220      -1.939  -4.331  -2.337  1.00  0.00            
ATOM    594  HB2 LEU A 220      -1.007  -4.798  -2.653  1.00  0.00            
ATOM    595  HB3 LEU A 220      -1.878  -3.784  -1.395  1.00  0.00            
ATOM    596  CG  LEU A 220      -2.996  -5.454  -2.384  1.00  0.00            
ATOM    597  HG  LEU A 220      -2.866  -5.990  -3.324  1.00  0.00            
ATOM    598  CD1 LEU A 220      -2.677  -6.380  -1.249  1.00  0.00            
ATOM    599 HD11 LEU A 220      -3.258  -7.295  -1.365  1.00  0.00            
ATOM    600 HD12 LEU A 220      -1.615  -6.623  -1.304  1.00  0.00            
ATOM    601 HD13 LEU A 220      -2.885  -5.812  -0.343  1.00  0.00            
ATOM    602  CD2 LEU A 220      -4.475  -5.053  -2.258  1.00  0.00            
ATOM    603 HD21 LEU A 220      -4.425  -4.183  -1.603  1.00  0.00            
ATOM    604 HD22 LEU A 220      -4.912  -4.747  -3.209  1.00  0.00            
ATOM    605 HD23 LEU A 220      -5.113  -5.849  -1.874  1.00  0.00            
ATOM    606  C   LEU A 220      -1.226  -1.956  -3.113  1.00  0.00            
ATOM    607  O   LEU A 220      -1.659  -0.836  -2.794  1.00  0.00            
ATOM    608  N   TRP A 221       0.065  -2.167  -3.384  1.00  0.00            
ATOM    609  H   TRP A 221       0.416  -3.096  -3.569  1.00  0.00            
ATOM    610  CA  TRP A 221       1.009  -1.060  -3.406  1.00  0.00            
ATOM    611  HA  TRP A 221       1.009  -0.544  -2.446  1.00  0.00            
ATOM    612  CB  TRP A 221       2.404  -1.551  -3.770  1.00  0.00            
ATOM    613  HB2 TRP A 221       2.438  -2.295  -4.566  1.00  0.00            
ATOM    614  HB3 TRP A 221       2.980  -0.687  -4.105  1.00  0.00            
ATOM    615  CG  TRP A 221       3.257  -2.042  -2.585  1.00  0.00            
ATOM    616  CD1 TRP A 221       3.912  -3.211  -2.502  1.00  0.00            
ATOM    617  HD1 TRP A 221       3.738  -4.020  -3.195  1.00  0.00            
ATOM    618  NE1 TRP A 221       4.602  -3.291  -1.305  1.00  0.00            
ATOM    619  HE1 TRP A 221       5.101  -4.123  -1.027  1.00  0.00            
ATOM    620  CE2 TRP A 221       4.331  -2.186  -0.541  1.00  0.00            
ATOM    621  CZ2 TRP A 221       4.689  -1.919   0.772  1.00  0.00            
ATOM    622  HZ2 TRP A 221       5.337  -2.580   1.328  1.00  0.00            
ATOM    623  CH2 TRP A 221       4.203  -0.743   1.429  1.00  0.00            
ATOM    624  HH2 TRP A 221       4.664  -0.429   2.354  1.00  0.00            
ATOM    625  CZ3 TRP A 221       3.418   0.139   0.658  1.00  0.00            
ATOM    626  HZ3 TRP A 221       3.130   1.128   0.981  1.00  0.00            
ATOM    627  CE3 TRP A 221       3.029  -0.107  -0.689  1.00  0.00            
ATOM    628  HE3 TRP A 221       2.482   0.575  -1.322  1.00  0.00            
ATOM    629  CD2 TRP A 221       3.472  -1.322  -1.292  1.00  0.00            
ATOM    630  C   TRP A 221       0.654   0.068  -4.369  1.00  0.00            
ATOM    631  O   TRP A 221       0.942   1.234  -4.100  1.00  0.00            
ATOM    632  N   GLN A 222       0.297  -0.276  -5.602  1.00  0.00            
ATOM    633  H   GLN A 222       0.171  -1.261  -5.791  1.00  0.00            
ATOM    634  CA  GLN A 222      -0.166   0.749  -6.576  1.00  0.00            
ATOM    635  HA  GLN A 222       0.584   1.537  -6.639  1.00  0.00            
ATOM    636  CB  GLN A 222      -0.320   0.244  -7.957  1.00  0.00            
ATOM    637  HB2 GLN A 222      -0.832  -0.718  -7.999  1.00  0.00            
ATOM    638  HB3 GLN A 222      -0.948   0.932  -8.521  1.00  0.00            
ATOM    639  CG  GLN A 222       1.004   0.242  -8.668  1.00  0.00            
ATOM    640  HG2 GLN A 222       1.276   1.289  -8.797  1.00  0.00            
ATOM    641  HG3 GLN A 222       1.705  -0.196  -7.958  1.00  0.00            
ATOM    642  CD  GLN A 222       0.930  -0.494 -10.058  1.00  0.00            
ATOM    643  OE1 GLN A 222       0.717  -1.675 -10.133  1.00  0.00            
ATOM    644  NE2 GLN A 222       0.968   0.121 -11.180  1.00  0.00            
ATOM    645 HE21 GLN A 222       0.592  -0.378 -11.974  1.00  0.00            
ATOM    646 HE22 GLN A 222       1.251   1.087 -11.265  1.00  0.00            
ATOM    647  C   GLN A 222      -1.456   1.394  -6.089  1.00  0.00            
ATOM    648  O   GLN A 222      -1.482   2.624  -6.203  1.00  0.00            
ATOM    649  N   ILE A 223      -2.422   0.708  -5.463  1.00  0.00            
ATOM    650  H   ILE A 223      -2.382  -0.291  -5.607  1.00  0.00            
ATOM    651  CA  ILE A 223      -3.576   1.329  -4.660  1.00  0.00            
ATOM    652  HA  ILE A 223      -4.183   1.841  -5.407  1.00  0.00            
ATOM    653  CB  ILE A 223      -4.540   0.243  -4.082  1.00  0.00            
ATOM    654  HB  ILE A 223      -4.058  -0.575  -3.545  1.00  0.00            
ATOM    655  CG2 ILE A 223      -5.643   0.800  -3.181  1.00  0.00            
ATOM    656 HG21 ILE A 223      -6.223  -0.030  -2.777  1.00  0.00            
ATOM    657 HG22 ILE A 223      -5.185   1.366  -2.370  1.00  0.00            
ATOM    658 HG23 ILE A 223      -6.323   1.416  -3.768  1.00  0.00            
ATOM    659  CG1 ILE A 223      -5.282  -0.326  -5.243  1.00  0.00            
ATOM    660 HG12 ILE A 223      -6.106   0.308  -5.572  1.00  0.00            
ATOM    661 HG13 ILE A 223      -4.729  -0.251  -6.179  1.00  0.00            
ATOM    662  CD1 ILE A 223      -5.832  -1.732  -4.999  1.00  0.00            
ATOM    663 HD11 ILE A 223      -6.245  -2.063  -5.951  1.00  0.00            
ATOM    664 HD12 ILE A 223      -5.140  -2.472  -4.597  1.00  0.00            
ATOM    665 HD13 ILE A 223      -6.664  -1.640  -4.300  1.00  0.00            
ATOM    666  C   ILE A 223      -3.118   2.436  -3.654  1.00  0.00            
ATOM    667  O   ILE A 223      -3.671   3.537  -3.617  1.00  0.00            
ATOM    668  N   VAL A 224      -2.030   2.143  -2.937  1.00  0.00            
ATOM    669  H   VAL A 224      -1.567   1.245  -2.978  1.00  0.00            
ATOM    670  CA  VAL A 224      -1.336   3.047  -1.917  1.00  0.00            
ATOM    671  HA  VAL A 224      -2.149   3.432  -1.301  1.00  0.00            
ATOM    672  CB  VAL A 224      -0.254   2.311  -1.028  1.00  0.00            
ATOM    673  HB  VAL A 224       0.335   1.632  -1.643  1.00  0.00            
ATOM    674  CG1 VAL A 224       0.553   3.147  -0.083  1.00  0.00            
ATOM    675 HG11 VAL A 224       0.955   2.711   0.832  1.00  0.00            
ATOM    676 HG12 VAL A 224       1.262   3.648  -0.743  1.00  0.00            
ATOM    677 HG13 VAL A 224      -0.041   3.962   0.332  1.00  0.00            
ATOM    678  CG2 VAL A 224      -1.057   1.357  -0.058  1.00  0.00            
ATOM    679 HG21 VAL A 224      -1.576   1.997   0.656  1.00  0.00            
ATOM    680 HG22 VAL A 224      -1.774   0.789  -0.651  1.00  0.00            
ATOM    681 HG23 VAL A 224      -0.435   0.780   0.627  1.00  0.00            
ATOM    682  C   VAL A 224      -0.692   4.222  -2.647  1.00  0.00            
ATOM    683  O   VAL A 224      -0.759   5.322  -2.105  1.00  0.00            
ATOM    684  N   ILE A 225      -0.145   4.035  -3.817  1.00  0.00            
ATOM    685  H   ILE A 225      -0.039   3.111  -4.213  1.00  0.00            
ATOM    686  CA  ILE A 225       0.449   5.202  -4.580  1.00  0.00            
ATOM    687  HA  ILE A 225       1.086   5.782  -3.911  1.00  0.00            
ATOM    688  CB  ILE A 225       1.387   4.694  -5.702  1.00  0.00            
ATOM    689  HB  ILE A 225       0.956   4.093  -6.503  1.00  0.00            
ATOM    690  CG2 ILE A 225       2.090   5.906  -6.367  1.00  0.00            
ATOM    691 HG21 ILE A 225       3.015   5.638  -6.880  1.00  0.00            
ATOM    692 HG22 ILE A 225       1.442   6.286  -7.156  1.00  0.00            
ATOM    693 HG23 ILE A 225       2.379   6.703  -5.683  1.00  0.00            
ATOM    694  CG1 ILE A 225       2.552   3.880  -5.023  1.00  0.00            
ATOM    695 HG12 ILE A 225       3.303   4.568  -4.635  1.00  0.00            
ATOM    696 HG13 ILE A 225       2.141   3.278  -4.214  1.00  0.00            
ATOM    697  CD1 ILE A 225       3.220   2.919  -6.089  1.00  0.00            
ATOM    698 HD11 ILE A 225       4.012   2.372  -5.579  1.00  0.00            
ATOM    699 HD12 ILE A 225       2.455   2.196  -6.372  1.00  0.00            
ATOM    700 HD13 ILE A 225       3.671   3.467  -6.915  1.00  0.00            
ATOM    701  C   ILE A 225      -0.640   6.161  -4.949  1.00  0.00            
ATOM    702  O   ILE A 225      -0.499   7.329  -4.758  1.00  0.00            
ATOM    703  N   ASN A 226      -1.739   5.629  -5.545  1.00  0.00            
ATOM    704  H   ASN A 226      -1.895   4.632  -5.608  1.00  0.00            
ATOM    705  CA  ASN A 226      -2.921   6.447  -5.881  1.00  0.00            
ATOM    706  HA  ASN A 226      -2.566   7.371  -6.337  1.00  0.00            
ATOM    707  CB  ASN A 226      -3.937   5.647  -6.725  1.00  0.00            
ATOM    708  HB2 ASN A 226      -4.123   4.685  -6.248  1.00  0.00            
ATOM    709  HB3 ASN A 226      -4.887   6.179  -6.712  1.00  0.00            
ATOM    710  CG  ASN A 226      -3.589   5.388  -8.203  1.00  0.00            
ATOM    711  OD1 ASN A 226      -3.449   4.299  -8.674  1.00  0.00            
ATOM    712  ND2 ASN A 226      -3.226   6.455  -8.892  1.00  0.00            
ATOM    713 HD21 ASN A 226      -2.791   6.265  -9.783  1.00  0.00            
ATOM    714 HD22 ASN A 226      -3.119   7.386  -8.514  1.00  0.00            
ATOM    715  C   ASN A 226      -3.497   7.170  -4.670  1.00  0.00            
ATOM    716  O   ASN A 226      -3.719   8.351  -4.760  1.00  0.00            
ATOM    717  N   ILE A 227      -3.476   6.573  -3.495  1.00  0.00            
ATOM    718  H   ILE A 227      -3.083   5.643  -3.450  1.00  0.00            
ATOM    719  CA  ILE A 227      -4.060   7.097  -2.252  1.00  0.00            
ATOM    720  HA  ILE A 227      -5.067   7.435  -2.498  1.00  0.00            
ATOM    721  CB  ILE A 227      -4.233   6.048  -1.100  1.00  0.00            
ATOM    722  HB  ILE A 227      -3.363   5.404  -1.239  1.00  0.00            
ATOM    723  CG2 ILE A 227      -4.319   6.530   0.300  1.00  0.00            
ATOM    724 HG21 ILE A 227      -5.178   7.185   0.448  1.00  0.00            
ATOM    725 HG22 ILE A 227      -4.415   5.712   1.014  1.00  0.00            
ATOM    726 HG23 ILE A 227      -3.316   6.929   0.453  1.00  0.00            
ATOM    727  CG1 ILE A 227      -5.524   5.265  -1.358  1.00  0.00            
ATOM    728 HG12 ILE A 227      -6.364   5.933  -1.163  1.00  0.00            
ATOM    729 HG13 ILE A 227      -5.537   5.016  -2.419  1.00  0.00            
ATOM    730  CD1 ILE A 227      -5.598   3.913  -0.604  1.00  0.00            
ATOM    731 HD11 ILE A 227      -5.793   4.002   0.465  1.00  0.00            
ATOM    732 HD12 ILE A 227      -6.497   3.430  -0.984  1.00  0.00            
ATOM    733 HD13 ILE A 227      -4.657   3.387  -0.770  1.00  0.00            
ATOM    734  C   ILE A 227      -3.184   8.188  -1.713  1.00  0.00            
ATOM    735  O   ILE A 227      -3.677   9.275  -1.401  1.00  0.00            
ATOM    736  N   LEU A 228      -1.834   8.053  -1.596  1.00  0.00            
ATOM    737  H   LEU A 228      -1.441   7.159  -1.856  1.00  0.00            
ATOM    738  CA  LEU A 228      -0.886   9.058  -1.158  1.00  0.00            
ATOM    739  HA  LEU A 228      -1.266   9.605  -0.296  1.00  0.00            
ATOM    740  CB  LEU A 228       0.372   8.366  -0.779  1.00  0.00            
ATOM    741  HB2 LEU A 228       0.732   7.854  -1.671  1.00  0.00            
ATOM    742  HB3 LEU A 228       1.173   9.062  -0.525  1.00  0.00            
ATOM    743  CG  LEU A 228       0.246   7.374   0.371  1.00  0.00            
ATOM    744  HG  LEU A 228      -0.480   6.608   0.101  1.00  0.00            
ATOM    745  CD1 LEU A 228       1.627   6.729   0.413  1.00  0.00            
ATOM    746 HD11 LEU A 228       1.816   6.054  -0.422  1.00  0.00            
ATOM    747 HD12 LEU A 228       2.485   7.388   0.544  1.00  0.00            
ATOM    748 HD13 LEU A 228       1.666   6.088   1.294  1.00  0.00            
ATOM    749  CD2 LEU A 228      -0.003   8.036   1.735  1.00  0.00            
ATOM    750 HD21 LEU A 228       0.547   8.962   1.903  1.00  0.00            
ATOM    751 HD22 LEU A 228      -1.065   8.276   1.706  1.00  0.00            
ATOM    752 HD23 LEU A 228       0.133   7.415   2.621  1.00  0.00            
ATOM    753  C   LEU A 228      -0.671  10.139  -2.210  1.00  0.00            
ATOM    754  O   LEU A 228      -0.232  11.187  -1.835  1.00  0.00            
ATOM    755  N   SER A 229      -0.772   9.870  -3.505  1.00  0.00            
ATOM    756  H   SER A 229      -0.801   8.886  -3.733  1.00  0.00            
ATOM    757  CA  SER A 229      -0.687  10.861  -4.621  1.00  0.00            
ATOM    758  HA  SER A 229       0.152  11.533  -4.439  1.00  0.00            
ATOM    759  CB  SER A 229      -0.629  10.111  -5.999  1.00  0.00            
ATOM    760  HB2 SER A 229      -1.572   9.575  -6.087  1.00  0.00            
ATOM    761  HB3 SER A 229      -0.508  10.882  -6.761  1.00  0.00            
ATOM    762  OG  SER A 229       0.526   9.315  -6.144  1.00  0.00            
ATOM    763  HG  SER A 229       0.259   8.463  -5.789  1.00  0.00            
ATOM    764  C   SER A 229      -1.897  11.688  -4.784  1.00  0.00            
ATOM    765  O   SER A 229      -1.833  12.859  -4.967  1.00  0.00            
ATOM    766  N   GLU A 230      -3.066  11.069  -4.708  1.00  0.00            
ATOM    767  H   GLU A 230      -3.125  10.062  -4.660  1.00  0.00            
ATOM    768  CA  GLU A 230      -4.281  11.871  -4.830  1.00  0.00            
ATOM    769  HA  GLU A 230      -4.198  12.615  -5.621  1.00  0.00            
ATOM    770  CB  GLU A 230      -5.447  10.980  -5.128  1.00  0.00            
ATOM    771  HB2 GLU A 230      -5.157  10.314  -5.941  1.00  0.00            
ATOM    772  HB3 GLU A 230      -5.519  10.333  -4.254  1.00  0.00            
ATOM    773  CG  GLU A 230      -6.734  11.676  -5.483  1.00  0.00            
ATOM    774  HG2 GLU A 230      -7.506  10.995  -5.839  1.00  0.00            
ATOM    775  HG3 GLU A 230      -7.177  12.078  -4.572  1.00  0.00            
ATOM    776  CD  GLU A 230      -6.674  12.647  -6.657  1.00  0.00            
ATOM    777  OE1 GLU A 230      -7.500  13.605  -6.582  1.00  0.00            
ATOM    778  OE2 GLU A 230      -5.910  12.454  -7.630  1.00  0.00            
ATOM    779  C   GLU A 230      -4.509  12.716  -3.604  1.00  0.00            
ATOM    780  O   GLU A 230      -4.865  13.891  -3.806  1.00  0.00            
ATOM    781  N   NME A 231      -4.474  12.145  -2.408  1.00  0.00            
ATOM    782  H   NME A 231      -4.155  11.188  -2.448  1.00  0.00            
ATOM    783  CH3 NME A 231      -5.128  12.661  -1.235  1.00  0.00            
ATOM    784 HH31 NME A 231      -6.082  13.075  -1.564  1.00  0.00            
ATOM    785 HH32 NME A 231      -5.293  11.857  -0.519  1.00  0.00            
ATOM    786 HH33 NME A 231      -4.616  13.546  -0.855  1.00  0.00            
TER
HETATM  787  C1  LIG B   1      -9.541   0.682  -3.874  1.00  0.00            
HETATM  788  C2  LIG B   1      -9.284  -0.240  -4.836  1.00  0.00            
HETATM  789  O1  LIG B   1     -11.335  -5.401  -5.588  1.00  0.00            
HETATM  790  O2  LIG B   1      -7.299   4.581  -5.760  1.00  0.00            
HETATM  791  O3  LIG B   1      -9.206   4.905  -1.511  1.00  0.00            
HETATM  792  C3  LIG B   1      -8.920   4.167  -2.609  1.00  0.00            
HETATM  793  C4  LIG B   1      -8.258   4.764  -3.675  1.00  0.00            
HETATM  794  C5  LIG B   1      -7.980   4.031  -4.782  1.00  0.00            
HETATM  795  C6  LIG B   1      -8.341   2.714  -4.875  1.00  0.00            
HETATM  796  C7  LIG B   1      -9.053   2.130  -3.843  1.00  0.00            
HETATM  797  C8  LIG B   1      -9.292   2.822  -2.642  1.00  0.00            
HETATM  798  C9  LIG B   1      -9.722  -1.623  -4.947  1.00  0.00            
HETATM  799  C10 LIG B   1      -9.258  -2.480  -6.013  1.00  0.00            
HETATM  800  C11 LIG B   1      -9.703  -3.780  -6.155  1.00  0.00            
HETATM  801  C12 LIG B   1     -10.763  -4.218  -5.367  1.00  0.00            
HETATM  802  C13 LIG B   1     -11.239  -3.387  -4.340  1.00  0.00            
HETATM  803  C14 LIG B   1     -10.728  -2.128  -4.159  1.00  0.00            
HETATM  804  H1  LIG B   1     -10.965  -5.907  -6.332  1.00  0.00            
HETATM  805  H2  LIG B   1      -7.234   5.533  -5.571  1.00  0.00            
HETATM  806  H3  LIG B   1     -10.103   4.672  -1.218  1.00  0.00            
HETATM  807  H4  LIG B   1      -9.943   2.333  -1.923  1.00  0.00            
HETATM  808  H5  LIG B   1      -7.984   2.138  -5.725  1.00  0.00            
HETATM  809  H6  LIG B   1      -7.863   5.768  -3.553  1.00  0.00            
HETATM  810  H7  LIG B   1     -10.264   0.390  -3.116  1.00  0.00            
HETATM  811  H8  LIG B   1      -8.531   0.008  -5.581  1.00  0.00            
HETATM  812  H9  LIG B   1      -8.420  -2.295  -6.679  1.00  0.00            
HETATM  813  H10 LIG B   1      -9.313  -4.385  -6.968  1.00  0.00            
HETATM  814  H11 LIG B   1     -12.091  -3.763  -3.782  1.00  0.00            
HETATM  815  H12 LIG B   1     -11.276  -1.533  -3.434  1.00  0.00            
END
