# Supplementary material for: Quercetin 3,5,7,3′,4′-pentamethyl ether from Kaempferia parviflora directly and effectively activates human SIRT1
Source: Commun Biol. 2021 Feb 19;4:209. doi: 10.1038/s42003-021-01705-1 (PMC7896056; doi:10.1038/s42003-021-01705-1)
Supplement: Supplementary file 5 — Supplementary Data 3 [file 42003_2021_1705_MOESM5_ESM.zip › Supplementary Data 3/Supplementary Fig.4/resveratrol/center_000003_180970.renum.pdb]

ATOM      1  N   GLY A 183       8.222  11.233  -2.570  1.00  0.00            
ATOM      2  H1  GLY A 183       8.710  11.033  -3.432  1.00  0.00            
ATOM      3  H2  GLY A 183       8.590  10.759  -1.757  1.00  0.00            
ATOM      4  H3  GLY A 183       8.529  12.196  -2.536  1.00  0.00            
ATOM      5  CA  GLY A 183       6.800  10.978  -2.754  1.00  0.00            
ATOM      6  HA2 GLY A 183       6.250  11.414  -1.921  1.00  0.00            
ATOM      7  HA3 GLY A 183       6.485  11.478  -3.669  1.00  0.00            
ATOM      8  C   GLY A 183       6.437   9.462  -2.691  1.00  0.00            
ATOM      9  O   GLY A 183       7.303   8.689  -2.392  1.00  0.00            
ATOM     10  N   PRO A 184       5.215   9.085  -3.225  1.00  0.00            
ATOM     11  CD  PRO A 184       4.332   9.876  -3.955  1.00  0.00            
ATOM     12  HD2 PRO A 184       4.691  10.100  -4.959  1.00  0.00            
ATOM     13  HD3 PRO A 184       4.136  10.833  -3.469  1.00  0.00            
ATOM     14  CG  PRO A 184       3.041   9.079  -3.993  1.00  0.00            
ATOM     15  HG2 PRO A 184       2.364   9.344  -4.805  1.00  0.00            
ATOM     16  HG3 PRO A 184       2.581   9.156  -3.007  1.00  0.00            
ATOM     17  CB  PRO A 184       3.590   7.720  -4.143  1.00  0.00            
ATOM     18  HB2 PRO A 184       3.853   7.541  -5.186  1.00  0.00            
ATOM     19  HB3 PRO A 184       2.879   6.966  -3.804  1.00  0.00            
ATOM     20  CA  PRO A 184       4.740   7.678  -3.172  1.00  0.00            
ATOM     21  HA  PRO A 184       4.362   7.412  -2.184  1.00  0.00            
ATOM     22  C   PRO A 184       5.696   6.536  -3.681  1.00  0.00            
ATOM     23  O   PRO A 184       5.844   5.549  -2.980  1.00  0.00            
ATOM     24  N   TYR A 185       6.403   6.749  -4.749  1.00  0.00            
ATOM     25  H   TYR A 185       6.267   7.527  -5.379  1.00  0.00            
ATOM     26  CA  TYR A 185       7.291   5.724  -5.335  1.00  0.00            
ATOM     27  HA  TYR A 185       6.805   4.752  -5.424  1.00  0.00            
ATOM     28  CB  TYR A 185       7.704   6.085  -6.786  1.00  0.00            
ATOM     29  HB2 TYR A 185       6.808   6.328  -7.357  1.00  0.00            
ATOM     30  HB3 TYR A 185       8.420   6.906  -6.780  1.00  0.00            
ATOM     31  CG  TYR A 185       8.439   5.001  -7.641  1.00  0.00            
ATOM     32  CD1 TYR A 185       9.778   4.776  -7.411  1.00  0.00            
ATOM     33  HD1 TYR A 185      10.387   5.457  -6.833  1.00  0.00            
ATOM     34  CE1 TYR A 185      10.437   3.721  -7.998  1.00  0.00            
ATOM     35  HE1 TYR A 185      11.444   3.485  -7.687  1.00  0.00            
ATOM     36  CZ  TYR A 185       9.831   2.974  -8.988  1.00  0.00            
ATOM     37  OH  TYR A 185      10.475   1.933  -9.499  1.00  0.00            
ATOM     38  HH  TYR A 185       9.922   1.700 -10.250  1.00  0.00            
ATOM     39  CE2 TYR A 185       8.443   3.197  -9.289  1.00  0.00            
ATOM     40  HE2 TYR A 185       7.931   2.509  -9.946  1.00  0.00            
ATOM     41  CD2 TYR A 185       7.745   4.147  -8.488  1.00  0.00            
ATOM     42  HD2 TYR A 185       6.686   4.327  -8.604  1.00  0.00            
ATOM     43  C   TYR A 185       8.500   5.507  -4.379  1.00  0.00            
ATOM     44  O   TYR A 185       8.870   4.364  -4.029  1.00  0.00            
ATOM     45  N   THR A 186       9.074   6.566  -3.833  1.00  0.00            
ATOM     46  H   THR A 186       8.722   7.474  -4.096  1.00  0.00            
ATOM     47  CA  THR A 186      10.267   6.452  -2.979  1.00  0.00            
ATOM     48  HA  THR A 186      10.982   5.696  -3.304  1.00  0.00            
ATOM     49  CB  THR A 186      11.113   7.768  -3.128  1.00  0.00            
ATOM     50  HB  THR A 186      12.021   7.587  -2.552  1.00  0.00            
ATOM     51  CG2 THR A 186      11.350   8.117  -4.655  1.00  0.00            
ATOM     52 HG21 THR A 186      10.576   8.698  -5.156  1.00  0.00            
ATOM     53 HG22 THR A 186      12.279   8.686  -4.618  1.00  0.00            
ATOM     54 HG23 THR A 186      11.657   7.218  -5.189  1.00  0.00            
ATOM     55  OG1 THR A 186      10.522   8.954  -2.563  1.00  0.00            
ATOM     56  HG1 THR A 186      10.769   8.964  -1.635  1.00  0.00            
ATOM     57  C   THR A 186      10.021   6.073  -1.555  1.00  0.00            
ATOM     58  O   THR A 186      10.858   5.390  -0.975  1.00  0.00            
ATOM     59  N   PHE A 187       8.800   6.417  -1.105  1.00  0.00            
ATOM     60  H   PHE A 187       8.397   7.265  -1.476  1.00  0.00            
ATOM     61  CA  PHE A 187       8.119   5.754   0.015  1.00  0.00            
ATOM     62  HA  PHE A 187       8.767   5.904   0.879  1.00  0.00            
ATOM     63  CB  PHE A 187       6.769   6.450   0.178  1.00  0.00            
ATOM     64  HB2 PHE A 187       6.837   7.538   0.183  1.00  0.00            
ATOM     65  HB3 PHE A 187       6.158   6.179  -0.683  1.00  0.00            
ATOM     66  CG  PHE A 187       5.926   6.137   1.344  1.00  0.00            
ATOM     67  CD1 PHE A 187       5.056   5.067   1.229  1.00  0.00            
ATOM     68  HD1 PHE A 187       4.950   4.423   0.369  1.00  0.00            
ATOM     69  CE1 PHE A 187       4.345   4.671   2.362  1.00  0.00            
ATOM     70  HE1 PHE A 187       3.743   3.773   2.350  1.00  0.00            
ATOM     71  CZ  PHE A 187       4.557   5.355   3.599  1.00  0.00            
ATOM     72  HZ  PHE A 187       3.938   5.069   4.436  1.00  0.00            
ATOM     73  CE2 PHE A 187       5.293   6.542   3.630  1.00  0.00            
ATOM     74  HE2 PHE A 187       5.365   7.225   4.464  1.00  0.00            
ATOM     75  CD2 PHE A 187       5.983   6.919   2.486  1.00  0.00            
ATOM     76  HD2 PHE A 187       6.615   7.794   2.473  1.00  0.00            
ATOM     77  C   PHE A 187       7.974   4.241  -0.102  1.00  0.00            
ATOM     78  O   PHE A 187       8.400   3.427   0.754  1.00  0.00            
ATOM     79  N   VAL A 188       7.506   3.745  -1.258  1.00  0.00            
ATOM     80  H   VAL A 188       7.253   4.358  -2.020  1.00  0.00            
ATOM     81  CA  VAL A 188       7.378   2.320  -1.489  1.00  0.00            
ATOM     82  HA  VAL A 188       6.931   1.847  -0.614  1.00  0.00            
ATOM     83  CB  VAL A 188       6.383   2.076  -2.673  1.00  0.00            
ATOM     84  HB  VAL A 188       6.494   2.675  -3.578  1.00  0.00            
ATOM     85  CG1 VAL A 188       6.354   0.665  -3.069  1.00  0.00            
ATOM     86 HG11 VAL A 188       5.544   0.511  -3.784  1.00  0.00            
ATOM     87 HG12 VAL A 188       7.285   0.301  -3.504  1.00  0.00            
ATOM     88 HG13 VAL A 188       6.156   0.073  -2.176  1.00  0.00            
ATOM     89  CG2 VAL A 188       5.034   2.377  -2.031  1.00  0.00            
ATOM     90 HG21 VAL A 188       4.912   1.665  -1.215  1.00  0.00            
ATOM     91 HG22 VAL A 188       5.027   3.396  -1.643  1.00  0.00            
ATOM     92 HG23 VAL A 188       4.221   2.195  -2.733  1.00  0.00            
ATOM     93  C   VAL A 188       8.631   1.567  -1.671  1.00  0.00            
ATOM     94  O   VAL A 188       8.701   0.473  -1.181  1.00  0.00            
ATOM     95  N   GLN A 189       9.588   2.138  -2.448  1.00  0.00            
ATOM     96  H   GLN A 189       9.519   3.053  -2.870  1.00  0.00            
ATOM     97  CA  GLN A 189      10.861   1.456  -2.609  1.00  0.00            
ATOM     98  HA  GLN A 189      10.627   0.464  -2.995  1.00  0.00            
ATOM     99  CB  GLN A 189      11.623   2.262  -3.633  1.00  0.00            
ATOM    100  HB2 GLN A 189      10.879   2.539  -4.378  1.00  0.00            
ATOM    101  HB3 GLN A 189      12.020   3.168  -3.175  1.00  0.00            
ATOM    102  CG  GLN A 189      12.736   1.403  -4.269  1.00  0.00            
ATOM    103  HG2 GLN A 189      13.378   1.045  -3.463  1.00  0.00            
ATOM    104  HG3 GLN A 189      12.280   0.523  -4.722  1.00  0.00            
ATOM    105  CD  GLN A 189      13.479   2.134  -5.378  1.00  0.00            
ATOM    106  OE1 GLN A 189      12.917   2.893  -6.145  1.00  0.00            
ATOM    107  NE2 GLN A 189      14.815   2.117  -5.356  1.00  0.00            
ATOM    108 HE21 GLN A 189      15.252   2.753  -6.009  1.00  0.00            
ATOM    109 HE22 GLN A 189      15.269   1.513  -4.686  1.00  0.00            
ATOM    110  C   GLN A 189      11.611   1.251  -1.278  1.00  0.00            
ATOM    111  O   GLN A 189      12.322   0.274  -1.123  1.00  0.00            
ATOM    112  N   GLN A 190      11.481   2.248  -0.356  1.00  0.00            
ATOM    113  H   GLN A 190      11.134   3.166  -0.596  1.00  0.00            
ATOM    114  CA  GLN A 190      12.073   2.118   0.962  1.00  0.00            
ATOM    115  HA  GLN A 190      13.125   1.839   0.899  1.00  0.00            
ATOM    116  CB  GLN A 190      11.794   3.333   1.900  1.00  0.00            
ATOM    117  HB2 GLN A 190      10.779   3.731   1.895  1.00  0.00            
ATOM    118  HB3 GLN A 190      11.864   3.091   2.961  1.00  0.00            
ATOM    119  CG  GLN A 190      12.796   4.458   1.639  1.00  0.00            
ATOM    120  HG2 GLN A 190      13.789   4.078   1.881  1.00  0.00            
ATOM    121  HG3 GLN A 190      12.631   4.639   0.577  1.00  0.00            
ATOM    122  CD  GLN A 190      12.524   5.789   2.344  1.00  0.00            
ATOM    123  OE1 GLN A 190      11.643   5.846   3.208  1.00  0.00            
ATOM    124  NE2 GLN A 190      13.193   6.846   1.945  1.00  0.00            
ATOM    125 HE21 GLN A 190      13.212   7.666   2.532  1.00  0.00            
ATOM    126 HE22 GLN A 190      14.036   6.677   1.413  1.00  0.00            
ATOM    127  C   GLN A 190      11.463   0.902   1.671  1.00  0.00            
ATOM    128  O   GLN A 190      12.189   0.022   2.180  1.00  0.00            
ATOM    129  N   HIE A 191      10.159   0.891   1.739  1.00  0.00            
ATOM    130  H   HIE A 191       9.666   1.641   1.274  1.00  0.00            
ATOM    131  CA  HIE A 191       9.478  -0.249   2.421  1.00  0.00            
ATOM    132  HA  HIE A 191       9.812  -0.144   3.452  1.00  0.00            
ATOM    133  CB  HIE A 191       7.948  -0.080   2.254  1.00  0.00            
ATOM    134  HB2 HIE A 191       7.710   0.349   1.281  1.00  0.00            
ATOM    135  HB3 HIE A 191       7.394  -1.018   2.292  1.00  0.00            
ATOM    136  CG  HIE A 191       7.275   0.697   3.395  1.00  0.00            
ATOM    137  ND1 HIE A 191       7.621   0.482   4.774  1.00  0.00            
ATOM    138  CE1 HIE A 191       6.816   1.235   5.489  1.00  0.00            
ATOM    139  HE1 HIE A 191       6.889   1.239   6.567  1.00  0.00            
ATOM    140  NE2 HIE A 191       6.169   2.089   4.691  1.00  0.00            
ATOM    141  HE2 HIE A 191       5.824   2.998   4.963  1.00  0.00            
ATOM    142  CD2 HIE A 191       6.368   1.760   3.374  1.00  0.00            
ATOM    143  HD2 HIE A 191       5.946   2.173   2.470  1.00  0.00            
ATOM    144  C   HIE A 191       9.806  -1.645   1.816  1.00  0.00            
ATOM    145  O   HIE A 191       9.838  -2.636   2.553  1.00  0.00            
ATOM    146  N   LEU A 192      10.094  -1.732   0.479  1.00  0.00            
ATOM    147  H   LEU A 192       9.856  -0.896  -0.035  1.00  0.00            
ATOM    148  CA  LEU A 192      10.461  -2.983  -0.116  1.00  0.00            
ATOM    149  HA  LEU A 192       9.837  -3.821   0.192  1.00  0.00            
ATOM    150  CB  LEU A 192      10.334  -2.882  -1.647  1.00  0.00            
ATOM    151  HB2 LEU A 192      11.020  -2.135  -2.047  1.00  0.00            
ATOM    152  HB3 LEU A 192      10.584  -3.880  -2.009  1.00  0.00            
ATOM    153  CG  LEU A 192       8.917  -2.678  -2.191  1.00  0.00            
ATOM    154  HG  LEU A 192       8.477  -1.874  -1.601  1.00  0.00            
ATOM    155  CD1 LEU A 192       9.043  -2.284  -3.645  1.00  0.00            
ATOM    156 HD11 LEU A 192       9.772  -1.483  -3.768  1.00  0.00            
ATOM    157 HD12 LEU A 192       9.394  -3.090  -4.289  1.00  0.00            
ATOM    158 HD13 LEU A 192       8.136  -1.786  -3.990  1.00  0.00            
ATOM    159  CD2 LEU A 192       8.024  -4.002  -2.153  1.00  0.00            
ATOM    160 HD21 LEU A 192       8.577  -4.831  -2.595  1.00  0.00            
ATOM    161 HD22 LEU A 192       7.765  -4.185  -1.110  1.00  0.00            
ATOM    162 HD23 LEU A 192       7.111  -3.790  -2.710  1.00  0.00            
ATOM    163  C   LEU A 192      11.852  -3.504   0.303  1.00  0.00            
ATOM    164  O   LEU A 192      12.079  -4.724   0.249  1.00  0.00            
ATOM    165  N   MET A 193      12.751  -2.689   0.817  1.00  0.00            
ATOM    166  H   MET A 193      12.516  -1.710   0.908  1.00  0.00            
ATOM    167  CA  MET A 193      14.082  -3.110   1.265  1.00  0.00            
ATOM    168  HA  MET A 193      14.469  -3.866   0.581  1.00  0.00            
ATOM    169  CB  MET A 193      15.066  -1.859   1.088  1.00  0.00            
ATOM    170  HB2 MET A 193      15.094  -1.421   0.090  1.00  0.00            
ATOM    171  HB3 MET A 193      14.672  -1.018   1.658  1.00  0.00            
ATOM    172  CG  MET A 193      16.565  -2.194   1.493  1.00  0.00            
ATOM    173  HG2 MET A 193      16.605  -2.274   2.579  1.00  0.00            
ATOM    174  HG3 MET A 193      16.893  -3.061   0.919  1.00  0.00            
ATOM    175  SD  MET A 193      17.705  -0.901   1.058  1.00  0.00            
ATOM    176  CE  MET A 193      16.965   0.446   2.046  1.00  0.00            
ATOM    177  HE1 MET A 193      15.995   0.661   1.597  1.00  0.00            
ATOM    178  HE2 MET A 193      16.979   0.140   3.092  1.00  0.00            
ATOM    179  HE3 MET A 193      17.605   1.319   1.927  1.00  0.00            
ATOM    180  C   MET A 193      14.054  -3.615   2.759  1.00  0.00            
ATOM    181  O   MET A 193      14.741  -4.527   3.162  1.00  0.00            
ATOM    182  N   ILE A 194      13.088  -3.137   3.520  1.00  0.00            
ATOM    183  H   ILE A 194      12.510  -2.430   3.090  1.00  0.00            
ATOM    184  CA  ILE A 194      12.618  -3.622   4.847  1.00  0.00            
ATOM    185  HA  ILE A 194      13.451  -4.004   5.437  1.00  0.00            
ATOM    186  CB  ILE A 194      11.829  -2.528   5.593  1.00  0.00            
ATOM    187  HB  ILE A 194      11.157  -2.018   4.903  1.00  0.00            
ATOM    188  CG2 ILE A 194      11.163  -2.854   6.905  1.00  0.00            
ATOM    189 HG21 ILE A 194      10.485  -2.107   7.319  1.00  0.00            
ATOM    190 HG22 ILE A 194      10.648  -3.808   6.791  1.00  0.00            
ATOM    191 HG23 ILE A 194      11.893  -3.147   7.659  1.00  0.00            
ATOM    192  CG1 ILE A 194      12.857  -1.381   5.959  1.00  0.00            
ATOM    193 HG12 ILE A 194      13.326  -0.986   5.057  1.00  0.00            
ATOM    194 HG13 ILE A 194      12.299  -0.607   6.487  1.00  0.00            
ATOM    195  CD1 ILE A 194      14.078  -1.892   6.787  1.00  0.00            
ATOM    196 HD11 ILE A 194      14.687  -2.677   6.341  1.00  0.00            
ATOM    197 HD12 ILE A 194      14.790  -1.069   6.853  1.00  0.00            
ATOM    198 HD13 ILE A 194      13.774  -2.056   7.821  1.00  0.00            
ATOM    199  C   ILE A 194      11.765  -4.895   4.670  1.00  0.00            
ATOM    200  O   ILE A 194      11.900  -5.744   5.502  1.00  0.00            
ATOM    201  N   GLY A 195      10.938  -5.035   3.606  1.00  0.00            
ATOM    202  H   GLY A 195      10.968  -4.283   2.932  1.00  0.00            
ATOM    203  CA  GLY A 195      10.086  -6.193   3.434  1.00  0.00            
ATOM    204  HA2 GLY A 195       9.986  -6.466   2.384  1.00  0.00            
ATOM    205  HA3 GLY A 195      10.511  -7.083   3.897  1.00  0.00            
ATOM    206  C   GLY A 195       8.617  -5.983   3.895  1.00  0.00            
ATOM    207  O   GLY A 195       7.885  -6.983   4.004  1.00  0.00            
ATOM    208  N   THR A 196       8.140  -4.802   4.223  1.00  0.00            
ATOM    209  H   THR A 196       8.826  -4.087   4.027  1.00  0.00            
ATOM    210  CA  THR A 196       6.835  -4.353   4.723  1.00  0.00            
ATOM    211  HA  THR A 196       6.930  -4.722   5.744  1.00  0.00            
ATOM    212  CB  THR A 196       6.854  -2.872   4.843  1.00  0.00            
ATOM    213  HB  THR A 196       6.892  -2.470   3.831  1.00  0.00            
ATOM    214  CG2 THR A 196       5.639  -2.325   5.571  1.00  0.00            
ATOM    215 HG21 THR A 196       5.671  -2.774   6.564  1.00  0.00            
ATOM    216 HG22 THR A 196       5.542  -1.244   5.667  1.00  0.00            
ATOM    217 HG23 THR A 196       4.718  -2.621   5.068  1.00  0.00            
ATOM    218  OG1 THR A 196       8.015  -2.478   5.587  1.00  0.00            
ATOM    219  HG1 THR A 196       8.226  -1.570   5.357  1.00  0.00            
ATOM    220  C   THR A 196       5.590  -4.855   3.968  1.00  0.00            
ATOM    221  O   THR A 196       5.670  -5.027   2.735  1.00  0.00            
ATOM    222  N   ASP A 197       4.508  -5.235   4.616  1.00  0.00            
ATOM    223  H   ASP A 197       4.444  -5.189   5.624  1.00  0.00            
ATOM    224  CA  ASP A 197       3.353  -5.818   3.999  1.00  0.00            
ATOM    225  HA  ASP A 197       3.637  -6.416   3.132  1.00  0.00            
ATOM    226  CB  ASP A 197       2.654  -6.693   5.029  1.00  0.00            
ATOM    227  HB2 ASP A 197       3.079  -7.693   4.947  1.00  0.00            
ATOM    228  HB3 ASP A 197       2.901  -6.407   6.052  1.00  0.00            
ATOM    229  CG  ASP A 197       1.146  -6.789   4.841  1.00  0.00            
ATOM    230  OD1 ASP A 197       0.640  -6.976   3.761  1.00  0.00            
ATOM    231  OD2 ASP A 197       0.589  -6.786   5.931  1.00  0.00            
ATOM    232  C   ASP A 197       2.499  -4.662   3.652  1.00  0.00            
ATOM    233  O   ASP A 197       2.142  -3.769   4.417  1.00  0.00            
ATOM    234  N   PRO A 198       2.078  -4.595   2.428  1.00  0.00            
ATOM    235  CD  PRO A 198       2.315  -5.554   1.412  1.00  0.00            
ATOM    236  HD2 PRO A 198       2.190  -6.599   1.699  1.00  0.00            
ATOM    237  HD3 PRO A 198       3.309  -5.374   1.004  1.00  0.00            
ATOM    238  CG  PRO A 198       1.423  -5.237   0.292  1.00  0.00            
ATOM    239  HG2 PRO A 198       0.509  -5.831   0.243  1.00  0.00            
ATOM    240  HG3 PRO A 198       1.793  -5.390  -0.722  1.00  0.00            
ATOM    241  CB  PRO A 198       1.000  -3.776   0.477  1.00  0.00            
ATOM    242  HB2 PRO A 198      -0.024  -3.528   0.197  1.00  0.00            
ATOM    243  HB3 PRO A 198       1.666  -3.013   0.074  1.00  0.00            
ATOM    244  CA  PRO A 198       1.132  -3.576   1.985  1.00  0.00            
ATOM    245  HA  PRO A 198       1.632  -2.617   2.128  1.00  0.00            
ATOM    246  C   PRO A 198      -0.285  -3.573   2.686  1.00  0.00            
ATOM    247  O   PRO A 198      -0.767  -2.499   3.003  1.00  0.00            
ATOM    248  N   ARG A 199      -0.885  -4.727   2.988  1.00  0.00            
ATOM    249  H   ARG A 199      -0.641  -5.629   2.605  1.00  0.00            
ATOM    250  CA  ARG A 199      -2.251  -4.807   3.603  1.00  0.00            
ATOM    251  HA  ARG A 199      -2.897  -4.239   2.932  1.00  0.00            
ATOM    252  CB  ARG A 199      -2.844  -6.232   3.539  1.00  0.00            
ATOM    253  HB2 ARG A 199      -2.673  -6.860   2.665  1.00  0.00            
ATOM    254  HB3 ARG A 199      -2.554  -6.787   4.430  1.00  0.00            
ATOM    255  CG  ARG A 199      -4.385  -5.990   3.537  1.00  0.00            
ATOM    256  HG2 ARG A 199      -4.560  -5.144   4.202  1.00  0.00            
ATOM    257  HG3 ARG A 199      -4.830  -5.682   2.592  1.00  0.00            
ATOM    258  CD  ARG A 199      -4.983  -7.286   4.024  1.00  0.00            
ATOM    259  HD2 ARG A 199      -4.444  -7.573   4.928  1.00  0.00            
ATOM    260  HD3 ARG A 199      -6.048  -7.130   4.187  1.00  0.00            
ATOM    261  NE  ARG A 199      -4.943  -8.264   2.921  1.00  0.00            
ATOM    262  HE  ARG A 199      -5.109  -7.951   1.975  1.00  0.00            
ATOM    263  CZ  ARG A 199      -4.718  -9.548   2.972  1.00  0.00            
ATOM    264  NH1 ARG A 199      -4.586 -10.155   4.103  1.00  0.00            
ATOM    265 HH11 ARG A 199      -4.457  -9.638   4.961  1.00  0.00            
ATOM    266 HH12 ARG A 199      -4.537 -11.164   4.135  1.00  0.00            
ATOM    267  NH2 ARG A 199      -4.601 -10.185   1.837  1.00  0.00            
ATOM    268 HH21 ARG A 199      -4.610  -9.801   0.902  1.00  0.00            
ATOM    269 HH22 ARG A 199      -4.316 -11.150   1.928  1.00  0.00            
ATOM    270  C   ARG A 199      -2.244  -4.131   5.028  1.00  0.00            
ATOM    271  O   ARG A 199      -3.138  -3.328   5.340  1.00  0.00            
ATOM    272  N   THR A 200      -1.150  -4.344   5.883  1.00  0.00            
ATOM    273  H   THR A 200      -0.430  -4.995   5.604  1.00  0.00            
ATOM    274  CA  THR A 200      -0.805  -3.534   7.076  1.00  0.00            
ATOM    275  HA  THR A 200      -1.572  -3.775   7.811  1.00  0.00            
ATOM    276  CB  THR A 200       0.588  -3.968   7.722  1.00  0.00            
ATOM    277  HB  THR A 200       1.407  -3.821   7.018  1.00  0.00            
ATOM    278  CG2 THR A 200       0.865  -3.177   8.954  1.00  0.00            
ATOM    279 HG21 THR A 200      -0.008  -3.093   9.598  1.00  0.00            
ATOM    280 HG22 THR A 200       1.763  -3.466   9.501  1.00  0.00            
ATOM    281 HG23 THR A 200       1.160  -2.189   8.597  1.00  0.00            
ATOM    282  OG1 THR A 200       0.515  -5.305   8.083  1.00  0.00            
ATOM    283  HG1 THR A 200       0.494  -5.837   7.283  1.00  0.00            
ATOM    284  C   THR A 200      -0.853  -2.068   6.942  1.00  0.00            
ATOM    285  O   THR A 200      -1.422  -1.460   7.896  1.00  0.00            
ATOM    286  N   ILE A 201      -0.346  -1.484   5.830  1.00  0.00            
ATOM    287  H   ILE A 201      -0.197  -2.014   4.983  1.00  0.00            
ATOM    288  CA  ILE A 201      -0.328  -0.039   5.581  1.00  0.00            
ATOM    289  HA  ILE A 201       0.000   0.503   6.467  1.00  0.00            
ATOM    290  CB  ILE A 201       0.713   0.311   4.468  1.00  0.00            
ATOM    291  HB  ILE A 201       0.465  -0.213   3.546  1.00  0.00            
ATOM    292  CG2 ILE A 201       0.747   1.780   4.198  1.00  0.00            
ATOM    293 HG21 ILE A 201       1.417   1.932   3.351  1.00  0.00            
ATOM    294 HG22 ILE A 201      -0.142   2.185   3.715  1.00  0.00            
ATOM    295 HG23 ILE A 201       1.143   2.340   5.045  1.00  0.00            
ATOM    296  CG1 ILE A 201       2.170  -0.144   4.737  1.00  0.00            
ATOM    297 HG12 ILE A 201       2.097  -1.221   4.890  1.00  0.00            
ATOM    298 HG13 ILE A 201       2.808   0.085   3.883  1.00  0.00            
ATOM    299  CD1 ILE A 201       2.813   0.374   6.029  1.00  0.00            
ATOM    300 HD11 ILE A 201       2.069   0.741   6.736  1.00  0.00            
ATOM    301 HD12 ILE A 201       3.531  -0.382   6.347  1.00  0.00            
ATOM    302 HD13 ILE A 201       3.353   1.253   5.676  1.00  0.00            
ATOM    303  C   ILE A 201      -1.717   0.500   5.197  1.00  0.00            
ATOM    304  O   ILE A 201      -2.159   1.525   5.641  1.00  0.00            
ATOM    305  N   LEU A 202      -2.506  -0.300   4.408  1.00  0.00            
ATOM    306  H   LEU A 202      -2.143  -1.218   4.198  1.00  0.00            
ATOM    307  CA  LEU A 202      -3.773   0.071   3.897  1.00  0.00            
ATOM    308  HA  LEU A 202      -3.661   1.100   3.553  1.00  0.00            
ATOM    309  CB  LEU A 202      -4.265  -0.918   2.854  1.00  0.00            
ATOM    310  HB2 LEU A 202      -4.226  -1.914   3.296  1.00  0.00            
ATOM    311  HB3 LEU A 202      -5.322  -0.738   2.663  1.00  0.00            
ATOM    312  CG  LEU A 202      -3.467  -0.960   1.513  1.00  0.00            
ATOM    313  HG  LEU A 202      -2.404  -1.151   1.667  1.00  0.00            
ATOM    314  CD1 LEU A 202      -4.011  -2.143   0.626  1.00  0.00            
ATOM    315 HD11 LEU A 202      -5.041  -1.935   0.336  1.00  0.00            
ATOM    316 HD12 LEU A 202      -3.401  -2.174  -0.277  1.00  0.00            
ATOM    317 HD13 LEU A 202      -3.965  -3.095   1.154  1.00  0.00            
ATOM    318  CD2 LEU A 202      -3.594   0.417   0.893  1.00  0.00            
ATOM    319 HD21 LEU A 202      -3.007   1.185   1.396  1.00  0.00            
ATOM    320 HD22 LEU A 202      -3.337   0.418  -0.167  1.00  0.00            
ATOM    321 HD23 LEU A 202      -4.608   0.814   0.849  1.00  0.00            
ATOM    322  C   LEU A 202      -4.824   0.115   5.002  1.00  0.00            
ATOM    323  O   LEU A 202      -5.655   0.992   5.030  1.00  0.00            
ATOM    324  N   LYS A 203      -4.660  -0.756   6.038  1.00  0.00            
ATOM    325  H   LYS A 203      -3.846  -1.353   6.005  1.00  0.00            
ATOM    326  CA  LYS A 203      -5.423  -0.749   7.289  1.00  0.00            
ATOM    327  HA  LYS A 203      -6.433  -0.903   6.906  1.00  0.00            
ATOM    328  CB  LYS A 203      -4.971  -1.953   8.120  1.00  0.00            
ATOM    329  HB2 LYS A 203      -3.920  -2.180   7.940  1.00  0.00            
ATOM    330  HB3 LYS A 203      -5.130  -1.696   9.167  1.00  0.00            
ATOM    331  CG  LYS A 203      -5.883  -3.157   7.793  1.00  0.00            
ATOM    332  HG2 LYS A 203      -6.904  -2.935   8.101  1.00  0.00            
ATOM    333  HG3 LYS A 203      -5.859  -3.422   6.736  1.00  0.00            
ATOM    334  CD  LYS A 203      -5.410  -4.362   8.638  1.00  0.00            
ATOM    335  HD2 LYS A 203      -4.421  -4.754   8.400  1.00  0.00            
ATOM    336  HD3 LYS A 203      -5.436  -4.147   9.707  1.00  0.00            
ATOM    337  CE  LYS A 203      -6.364  -5.440   8.389  1.00  0.00            
ATOM    338  HE2 LYS A 203      -7.382  -5.076   8.251  1.00  0.00            
ATOM    339  HE3 LYS A 203      -5.968  -5.966   7.520  1.00  0.00            
ATOM    340  NZ  LYS A 203      -6.263  -6.471   9.374  1.00  0.00            
ATOM    341  HZ1 LYS A 203      -5.374  -6.949   9.409  1.00  0.00            
ATOM    342  HZ2 LYS A 203      -6.474  -6.065  10.273  1.00  0.00            
ATOM    343  HZ3 LYS A 203      -6.896  -7.244   9.223  1.00  0.00            
ATOM    344  C   LYS A 203      -5.313   0.549   8.047  1.00  0.00            
ATOM    345  O   LYS A 203      -6.149   0.736   8.886  1.00  0.00            
ATOM    346  N   ASP A 204      -4.297   1.407   7.834  1.00  0.00            
ATOM    347  H   ASP A 204      -3.696   1.142   7.067  1.00  0.00            
ATOM    348  CA  ASP A 204      -4.164   2.754   8.322  1.00  0.00            
ATOM    349  HA  ASP A 204      -4.755   2.842   9.233  1.00  0.00            
ATOM    350  CB  ASP A 204      -2.674   2.839   8.604  1.00  0.00            
ATOM    351  HB2 ASP A 204      -2.445   1.941   9.177  1.00  0.00            
ATOM    352  HB3 ASP A 204      -2.174   2.904   7.637  1.00  0.00            
ATOM    353  CG  ASP A 204      -2.398   4.129   9.440  1.00  0.00            
ATOM    354  OD1 ASP A 204      -3.218   4.392  10.357  1.00  0.00            
ATOM    355  OD2 ASP A 204      -1.318   4.735   9.231  1.00  0.00            
ATOM    356  C   ASP A 204      -4.664   3.750   7.321  1.00  0.00            
ATOM    357  O   ASP A 204      -5.486   4.591   7.666  1.00  0.00            
ATOM    358  N   LEU A 205      -4.267   3.628   6.060  1.00  0.00            
ATOM    359  H   LEU A 205      -3.713   2.801   5.890  1.00  0.00            
ATOM    360  CA  LEU A 205      -4.610   4.472   4.866  1.00  0.00            
ATOM    361  HA  LEU A 205      -4.318   5.485   5.143  1.00  0.00            
ATOM    362  CB  LEU A 205      -3.791   4.189   3.555  1.00  0.00            
ATOM    363  HB2 LEU A 205      -4.008   3.177   3.212  1.00  0.00            
ATOM    364  HB3 LEU A 205      -4.213   4.788   2.749  1.00  0.00            
ATOM    365  CG  LEU A 205      -2.247   4.358   3.589  1.00  0.00            
ATOM    366  HG  LEU A 205      -1.807   3.657   4.299  1.00  0.00            
ATOM    367  CD1 LEU A 205      -1.710   4.003   2.182  1.00  0.00            
ATOM    368 HD11 LEU A 205      -2.332   3.185   1.819  1.00  0.00            
ATOM    369 HD12 LEU A 205      -1.790   4.885   1.546  1.00  0.00            
ATOM    370 HD13 LEU A 205      -0.657   3.773   2.341  1.00  0.00            
ATOM    371  CD2 LEU A 205      -1.747   5.718   4.018  1.00  0.00            
ATOM    372 HD21 LEU A 205      -2.123   6.470   3.324  1.00  0.00            
ATOM    373 HD22 LEU A 205      -2.208   5.951   4.977  1.00  0.00            
ATOM    374 HD23 LEU A 205      -0.671   5.790   4.184  1.00  0.00            
ATOM    375  C   LEU A 205      -6.063   4.567   4.418  1.00  0.00            
ATOM    376  O   LEU A 205      -6.467   5.332   3.500  1.00  0.00            
ATOM    377  N   LEU A 206      -6.932   3.766   5.040  1.00  0.00            
ATOM    378  H   LEU A 206      -6.554   3.088   5.687  1.00  0.00            
ATOM    379  CA  LEU A 206      -8.400   3.809   4.782  1.00  0.00            
ATOM    380  HA  LEU A 206      -8.659   4.750   4.296  1.00  0.00            
ATOM    381  CB  LEU A 206      -8.812   2.587   3.886  1.00  0.00            
ATOM    382  HB2 LEU A 206      -8.245   1.733   4.257  1.00  0.00            
ATOM    383  HB3 LEU A 206      -9.833   2.265   4.087  1.00  0.00            
ATOM    384  CG  LEU A 206      -8.452   2.786   2.348  1.00  0.00            
ATOM    385  HG  LEU A 206      -7.475   3.248   2.209  1.00  0.00            
ATOM    386  CD1 LEU A 206      -8.315   1.386   1.755  1.00  0.00            
ATOM    387 HD11 LEU A 206      -7.569   0.812   2.304  1.00  0.00            
ATOM    388 HD12 LEU A 206      -9.248   0.821   1.774  1.00  0.00            
ATOM    389 HD13 LEU A 206      -7.991   1.511   0.723  1.00  0.00            
ATOM    390  CD2 LEU A 206      -9.489   3.627   1.627  1.00  0.00            
ATOM    391 HD21 LEU A 206     -10.512   3.282   1.777  1.00  0.00            
ATOM    392 HD22 LEU A 206      -9.389   4.639   2.017  1.00  0.00            
ATOM    393 HD23 LEU A 206      -9.209   3.582   0.574  1.00  0.00            
ATOM    394  C   LEU A 206      -9.143   3.595   6.044  1.00  0.00            
ATOM    395  O   LEU A 206      -8.793   2.834   6.930  1.00  0.00            
ATOM    396  N   PRO A 207     -10.232   4.384   6.183  1.00  0.00            
ATOM    397  CD  PRO A 207     -10.523   5.598   5.484  1.00  0.00            
ATOM    398  HD2 PRO A 207     -10.713   5.387   4.432  1.00  0.00            
ATOM    399  HD3 PRO A 207      -9.661   6.264   5.516  1.00  0.00            
ATOM    400  CG  PRO A 207     -11.728   6.270   6.178  1.00  0.00            
ATOM    401  HG2 PRO A 207     -12.422   6.542   5.382  1.00  0.00            
ATOM    402  HG3 PRO A 207     -11.401   7.163   6.710  1.00  0.00            
ATOM    403  CB  PRO A 207     -12.313   5.158   7.026  1.00  0.00            
ATOM    404  HB2 PRO A 207     -12.870   4.522   6.339  1.00  0.00            
ATOM    405  HB3 PRO A 207     -12.726   5.427   7.999  1.00  0.00            
ATOM    406  CA  PRO A 207     -11.112   4.215   7.298  1.00  0.00            
ATOM    407  HA  PRO A 207     -10.514   4.655   8.096  1.00  0.00            
ATOM    408  C   PRO A 207     -11.550   2.775   7.714  1.00  0.00            
ATOM    409  O   PRO A 207     -11.861   2.466   8.857  1.00  0.00            
ATOM    410  N   GLU A 208     -11.901   1.927   6.668  1.00  0.00            
ATOM    411  H   GLU A 208     -11.767   2.294   5.737  1.00  0.00            
ATOM    412  CA  GLU A 208     -12.352   0.543   6.893  1.00  0.00            
ATOM    413  HA  GLU A 208     -11.550  -0.004   7.391  1.00  0.00            
ATOM    414  CB  GLU A 208     -13.647   0.436   7.701  1.00  0.00            
ATOM    415  HB2 GLU A 208     -13.958  -0.608   7.725  1.00  0.00            
ATOM    416  HB3 GLU A 208     -13.501   0.842   8.702  1.00  0.00            
ATOM    417  CG  GLU A 208     -14.819   1.084   6.971  1.00  0.00            
ATOM    418  HG2 GLU A 208     -14.583   2.137   6.817  1.00  0.00            
ATOM    419  HG3 GLU A 208     -15.005   0.558   6.033  1.00  0.00            
ATOM    420  CD  GLU A 208     -16.027   1.007   7.962  1.00  0.00            
ATOM    421  OE1 GLU A 208     -16.539  -0.056   8.188  1.00  0.00            
ATOM    422  OE2 GLU A 208     -16.446   2.040   8.486  1.00  0.00            
ATOM    423  C   GLU A 208     -12.469  -0.177   5.533  1.00  0.00            
ATOM    424  O   GLU A 208     -12.415  -1.434   5.551  1.00  0.00            
ATOM    425  N   THR A 209     -12.539   0.420   4.347  1.00  0.00            
ATOM    426  H   THR A 209     -12.602   1.425   4.272  1.00  0.00            
ATOM    427  CA  THR A 209     -12.855  -0.361   3.138  1.00  0.00            
ATOM    428  HA  THR A 209     -13.392  -1.259   3.442  1.00  0.00            
ATOM    429  CB  THR A 209     -13.822   0.369   2.166  1.00  0.00            
ATOM    430  HB  THR A 209     -13.900  -0.193   1.235  1.00  0.00            
ATOM    431  CG2 THR A 209     -15.270   0.460   2.724  1.00  0.00            
ATOM    432 HG21 THR A 209     -15.571  -0.571   2.913  1.00  0.00            
ATOM    433 HG22 THR A 209     -15.356   1.072   3.621  1.00  0.00            
ATOM    434 HG23 THR A 209     -15.887   0.897   1.939  1.00  0.00            
ATOM    435  OG1 THR A 209     -13.283   1.670   1.908  1.00  0.00            
ATOM    436  HG1 THR A 209     -13.006   1.726   0.989  1.00  0.00            
ATOM    437  C   THR A 209     -11.586  -0.937   2.420  1.00  0.00            
ATOM    438  O   THR A 209     -11.138  -0.534   1.385  1.00  0.00            
ATOM    439  N   ILE A 210     -11.046  -1.930   3.134  1.00  0.00            
ATOM    440  H   ILE A 210     -11.491  -2.267   3.978  1.00  0.00            
ATOM    441  CA  ILE A 210      -9.775  -2.498   2.709  1.00  0.00            
ATOM    442  HA  ILE A 210      -9.163  -1.619   2.501  1.00  0.00            
ATOM    443  CB  ILE A 210      -9.140  -3.249   3.933  1.00  0.00            
ATOM    444  HB  ILE A 210      -9.656  -4.187   4.137  1.00  0.00            
ATOM    445  CG2 ILE A 210      -7.672  -3.618   3.484  1.00  0.00            
ATOM    446 HG21 ILE A 210      -7.016  -4.160   4.164  1.00  0.00            
ATOM    447 HG22 ILE A 210      -7.783  -4.301   2.641  1.00  0.00            
ATOM    448 HG23 ILE A 210      -7.076  -2.784   3.114  1.00  0.00            
ATOM    449  CG1 ILE A 210      -9.078  -2.483   5.261  1.00  0.00            
ATOM    450 HG12 ILE A 210     -10.005  -2.432   5.832  1.00  0.00            
ATOM    451 HG13 ILE A 210      -8.364  -3.096   5.810  1.00  0.00            
ATOM    452  CD1 ILE A 210      -8.559  -1.033   5.209  1.00  0.00            
ATOM    453 HD11 ILE A 210      -7.538  -1.006   4.827  1.00  0.00            
ATOM    454 HD12 ILE A 210      -9.309  -0.476   4.648  1.00  0.00            
ATOM    455 HD13 ILE A 210      -8.472  -0.410   6.099  1.00  0.00            
ATOM    456  C   ILE A 210      -9.948  -3.369   1.459  1.00  0.00            
ATOM    457  O   ILE A 210     -10.995  -4.018   1.329  1.00  0.00            
ATOM    458  N   PRO A 211      -9.111  -3.366   0.415  1.00  0.00            
ATOM    459  CD  PRO A 211      -7.920  -2.520   0.301  1.00  0.00            
ATOM    460  HD2 PRO A 211      -7.057  -3.139   0.541  1.00  0.00            
ATOM    461  HD3 PRO A 211      -8.042  -1.528   0.736  1.00  0.00            
ATOM    462  CG  PRO A 211      -7.745  -2.266  -1.205  1.00  0.00            
ATOM    463  HG2 PRO A 211      -6.719  -2.051  -1.500  1.00  0.00            
ATOM    464  HG3 PRO A 211      -8.374  -1.407  -1.441  1.00  0.00            
ATOM    465  CB  PRO A 211      -8.306  -3.616  -1.751  1.00  0.00            
ATOM    466  HB2 PRO A 211      -7.447  -4.285  -1.789  1.00  0.00            
ATOM    467  HB3 PRO A 211      -8.720  -3.368  -2.728  1.00  0.00            
ATOM    468  CA  PRO A 211      -9.419  -4.148  -0.794  1.00  0.00            
ATOM    469  HA  PRO A 211     -10.393  -3.860  -1.190  1.00  0.00            
ATOM    470  C   PRO A 211      -9.404  -5.672  -0.568  1.00  0.00            
ATOM    471  O   PRO A 211      -8.876  -6.121   0.470  1.00  0.00            
ATOM    472  N   PRO A 212     -10.073  -6.501  -1.365  1.00  0.00            
ATOM    473  CD  PRO A 212     -10.538  -6.083  -2.673  1.00  0.00            
ATOM    474  HD2 PRO A 212      -9.798  -5.628  -3.330  1.00  0.00            
ATOM    475  HD3 PRO A 212     -11.321  -5.339  -2.526  1.00  0.00            
ATOM    476  CG  PRO A 212     -11.081  -7.369  -3.303  1.00  0.00            
ATOM    477  HG2 PRO A 212     -10.325  -7.706  -4.012  1.00  0.00            
ATOM    478  HG3 PRO A 212     -11.989  -7.205  -3.885  1.00  0.00            
ATOM    479  CB  PRO A 212     -11.226  -8.444  -2.216  1.00  0.00            
ATOM    480  HB2 PRO A 212     -10.934  -9.391  -2.670  1.00  0.00            
ATOM    481  HB3 PRO A 212     -12.243  -8.456  -1.822  1.00  0.00            
ATOM    482  CA  PRO A 212     -10.237  -7.964  -1.122  1.00  0.00            
ATOM    483  HA  PRO A 212     -10.722  -8.282  -0.198  1.00  0.00            
ATOM    484  C   PRO A 212      -8.907  -8.775  -1.121  1.00  0.00            
ATOM    485  O   PRO A 212      -8.003  -8.308  -1.762  1.00  0.00            
ATOM    486  N   PRO A 213      -8.744  -9.853  -0.267  1.00  0.00            
ATOM    487  CD  PRO A 213      -9.464 -10.173   0.922  1.00  0.00            
ATOM    488  HD2 PRO A 213     -10.265 -10.883   0.711  1.00  0.00            
ATOM    489  HD3 PRO A 213      -9.797  -9.297   1.478  1.00  0.00            
ATOM    490  CG  PRO A 213      -8.500 -10.947   1.814  1.00  0.00            
ATOM    491  HG2 PRO A 213      -8.912 -11.658   2.531  1.00  0.00            
ATOM    492  HG3 PRO A 213      -7.878 -10.255   2.382  1.00  0.00            
ATOM    493  CB  PRO A 213      -7.640 -11.723   0.813  1.00  0.00            
ATOM    494  HB2 PRO A 213      -8.272 -12.527   0.438  1.00  0.00            
ATOM    495  HB3 PRO A 213      -6.661 -11.891   1.261  1.00  0.00            
ATOM    496  CA  PRO A 213      -7.499 -10.666  -0.284  1.00  0.00            
ATOM    497  HA  PRO A 213      -6.738  -9.974   0.075  1.00  0.00            
ATOM    498  C   PRO A 213      -7.070 -11.209  -1.686  1.00  0.00            
ATOM    499  O   PRO A 213      -5.980 -11.648  -1.897  1.00  0.00            
ATOM    500  N   GLU A 214      -8.032 -11.123  -2.618  1.00  0.00            
ATOM    501  H   GLU A 214      -8.971 -10.807  -2.430  1.00  0.00            
ATOM    502  CA  GLU A 214      -7.871 -11.665  -3.996  1.00  0.00            
ATOM    503  HA  GLU A 214      -7.607 -12.722  -3.985  1.00  0.00            
ATOM    504  CB  GLU A 214      -9.250 -11.675  -4.749  1.00  0.00            
ATOM    505  HB2 GLU A 214      -9.686 -10.678  -4.806  1.00  0.00            
ATOM    506  HB3 GLU A 214      -9.001 -11.999  -5.759  1.00  0.00            
ATOM    507  CG  GLU A 214     -10.370 -12.607  -4.268  1.00  0.00            
ATOM    508  HG2 GLU A 214     -10.609 -12.241  -3.268  1.00  0.00            
ATOM    509  HG3 GLU A 214     -11.230 -12.541  -4.933  1.00  0.00            
ATOM    510  CD  GLU A 214      -9.891 -14.039  -4.381  1.00  0.00            
ATOM    511  OE1 GLU A 214      -9.671 -14.552  -5.499  1.00  0.00            
ATOM    512  OE2 GLU A 214      -9.790 -14.699  -3.314  1.00  0.00            
ATOM    513  C   GLU A 214      -6.817 -10.935  -4.923  1.00  0.00            
ATOM    514  O   GLU A 214      -6.427 -11.455  -5.983  1.00  0.00            
ATOM    515  N   LEU A 215      -6.311  -9.758  -4.382  1.00  0.00            
ATOM    516  H   LEU A 215      -6.683  -9.453  -3.495  1.00  0.00            
ATOM    517  CA  LEU A 215      -5.242  -8.908  -4.956  1.00  0.00            
ATOM    518  HA  LEU A 215      -5.223  -8.970  -6.044  1.00  0.00            
ATOM    519  CB  LEU A 215      -5.484  -7.435  -4.490  1.00  0.00            
ATOM    520  HB2 LEU A 215      -5.891  -7.437  -3.478  1.00  0.00            
ATOM    521  HB3 LEU A 215      -4.506  -6.963  -4.579  1.00  0.00            
ATOM    522  CG  LEU A 215      -6.461  -6.718  -5.488  1.00  0.00            
ATOM    523  HG  LEU A 215      -6.038  -6.883  -6.479  1.00  0.00            
ATOM    524  CD1 LEU A 215      -7.844  -7.101  -5.393  1.00  0.00            
ATOM    525 HD11 LEU A 215      -8.083  -8.064  -5.844  1.00  0.00            
ATOM    526 HD12 LEU A 215      -7.947  -7.197  -4.312  1.00  0.00            
ATOM    527 HD13 LEU A 215      -8.561  -6.311  -5.615  1.00  0.00            
ATOM    528  CD2 LEU A 215      -6.317  -5.222  -5.206  1.00  0.00            
ATOM    529 HD21 LEU A 215      -6.758  -5.008  -4.232  1.00  0.00            
ATOM    530 HD22 LEU A 215      -5.262  -4.949  -5.173  1.00  0.00            
ATOM    531 HD23 LEU A 215      -6.804  -4.662  -6.004  1.00  0.00            
ATOM    532  C   LEU A 215      -3.897  -9.454  -4.648  1.00  0.00            
ATOM    533  O   LEU A 215      -3.574 -10.063  -3.671  1.00  0.00            
ATOM    534  N   ASP A 216      -2.968  -9.094  -5.583  1.00  0.00            
ATOM    535  H   ASP A 216      -3.267  -8.684  -6.455  1.00  0.00            
ATOM    536  CA  ASP A 216      -1.549  -9.111  -5.301  1.00  0.00            
ATOM    537  HA  ASP A 216      -1.378  -9.812  -4.484  1.00  0.00            
ATOM    538  CB  ASP A 216      -0.712  -9.531  -6.468  1.00  0.00            
ATOM    539  HB2 ASP A 216       0.316  -9.504  -6.106  1.00  0.00            
ATOM    540  HB3 ASP A 216      -1.116 -10.503  -6.751  1.00  0.00            
ATOM    541  CG  ASP A 216      -0.943  -8.576  -7.568  1.00  0.00            
ATOM    542  OD1 ASP A 216      -1.579  -8.762  -8.619  1.00  0.00            
ATOM    543  OD2 ASP A 216      -0.371  -7.471  -7.452  1.00  0.00            
ATOM    544  C   ASP A 216      -0.942  -7.875  -4.604  1.00  0.00            
ATOM    545  O   ASP A 216      -1.471  -6.793  -4.801  1.00  0.00            
ATOM    546  N   ASP A 217       0.093  -8.149  -3.784  1.00  0.00            
ATOM    547  H   ASP A 217       0.583  -9.032  -3.772  1.00  0.00            
ATOM    548  CA  ASP A 217       0.766  -7.131  -3.065  1.00  0.00            
ATOM    549  HA  ASP A 217       0.071  -6.695  -2.348  1.00  0.00            
ATOM    550  CB  ASP A 217       1.946  -7.716  -2.285  1.00  0.00            
ATOM    551  HB2 ASP A 217       2.706  -8.058  -2.988  1.00  0.00            
ATOM    552  HB3 ASP A 217       2.462  -6.939  -1.721  1.00  0.00            
ATOM    553  CG  ASP A 217       1.625  -8.821  -1.300  1.00  0.00            
ATOM    554  OD1 ASP A 217       1.061  -9.854  -1.765  1.00  0.00            
ATOM    555  OD2 ASP A 217       1.924  -8.707  -0.064  1.00  0.00            
ATOM    556  C   ASP A 217       1.338  -6.031  -3.864  1.00  0.00            
ATOM    557  O   ASP A 217       1.418  -4.903  -3.423  1.00  0.00            
ATOM    558  N   MET A 218       1.867  -6.389  -5.004  1.00  0.00            
ATOM    559  H   MET A 218       1.801  -7.362  -5.263  1.00  0.00            
ATOM    560  CA  MET A 218       2.239  -5.310  -5.944  1.00  0.00            
ATOM    561  HA  MET A 218       3.021  -4.665  -5.543  1.00  0.00            
ATOM    562  CB  MET A 218       2.841  -5.985  -7.187  1.00  0.00            
ATOM    563  HB2 MET A 218       2.159  -6.776  -7.498  1.00  0.00            
ATOM    564  HB3 MET A 218       2.909  -5.253  -7.992  1.00  0.00            
ATOM    565  CG  MET A 218       4.239  -6.613  -6.949  1.00  0.00            
ATOM    566  HG2 MET A 218       3.993  -7.497  -6.358  1.00  0.00            
ATOM    567  HG3 MET A 218       4.585  -7.006  -7.906  1.00  0.00            
ATOM    568  SD  MET A 218       5.638  -5.759  -6.258  1.00  0.00            
ATOM    569  CE  MET A 218       6.073  -4.579  -7.640  1.00  0.00            
ATOM    570  HE1 MET A 218       6.631  -3.741  -7.225  1.00  0.00            
ATOM    571  HE2 MET A 218       6.625  -5.110  -8.415  1.00  0.00            
ATOM    572  HE3 MET A 218       5.152  -4.067  -7.919  1.00  0.00            
ATOM    573  C   MET A 218       1.016  -4.410  -6.329  1.00  0.00            
ATOM    574  O   MET A 218       1.228  -3.204  -6.427  1.00  0.00            
ATOM    575  N   THR A 219      -0.133  -4.926  -6.626  1.00  0.00            
ATOM    576  H   THR A 219      -0.370  -5.903  -6.529  1.00  0.00            
ATOM    577  CA  THR A 219      -1.319  -4.038  -6.879  1.00  0.00            
ATOM    578  HA  THR A 219      -1.253  -3.318  -7.694  1.00  0.00            
ATOM    579  CB  THR A 219      -2.500  -4.928  -7.303  1.00  0.00            
ATOM    580  HB  THR A 219      -2.705  -5.642  -6.505  1.00  0.00            
ATOM    581  CG2 THR A 219      -3.796  -4.245  -7.674  1.00  0.00            
ATOM    582 HG21 THR A 219      -3.612  -3.518  -8.465  1.00  0.00            
ATOM    583 HG22 THR A 219      -4.477  -5.016  -8.037  1.00  0.00            
ATOM    584 HG23 THR A 219      -4.116  -3.710  -6.779  1.00  0.00            
ATOM    585  OG1 THR A 219      -2.102  -5.519  -8.449  1.00  0.00            
ATOM    586  HG1 THR A 219      -1.265  -5.948  -8.260  1.00  0.00            
ATOM    587  C   THR A 219      -1.667  -3.303  -5.647  1.00  0.00            
ATOM    588  O   THR A 219      -1.939  -2.102  -5.706  1.00  0.00            
ATOM    589  N   LEU A 220      -1.561  -3.895  -4.436  1.00  0.00            
ATOM    590  H   LEU A 220      -1.389  -4.889  -4.491  1.00  0.00            
ATOM    591  CA  LEU A 220      -1.839  -3.242  -3.121  1.00  0.00            
ATOM    592  HA  LEU A 220      -2.825  -2.790  -3.225  1.00  0.00            
ATOM    593  CB  LEU A 220      -1.841  -4.217  -1.971  1.00  0.00            
ATOM    594  HB2 LEU A 220      -0.913  -4.788  -1.976  1.00  0.00            
ATOM    595  HB3 LEU A 220      -1.901  -3.653  -1.041  1.00  0.00            
ATOM    596  CG  LEU A 220      -3.035  -5.278  -1.914  1.00  0.00            
ATOM    597  HG  LEU A 220      -2.822  -6.056  -2.648  1.00  0.00            
ATOM    598  CD1 LEU A 220      -3.114  -5.898  -0.450  1.00  0.00            
ATOM    599 HD11 LEU A 220      -2.200  -6.467  -0.274  1.00  0.00            
ATOM    600 HD12 LEU A 220      -3.105  -5.085   0.276  1.00  0.00            
ATOM    601 HD13 LEU A 220      -3.967  -6.575  -0.413  1.00  0.00            
ATOM    602  CD2 LEU A 220      -4.480  -4.795  -2.161  1.00  0.00            
ATOM    603 HD21 LEU A 220      -4.705  -4.031  -1.417  1.00  0.00            
ATOM    604 HD22 LEU A 220      -4.652  -4.430  -3.173  1.00  0.00            
ATOM    605 HD23 LEU A 220      -5.186  -5.616  -2.036  1.00  0.00            
ATOM    606  C   LEU A 220      -0.885  -2.034  -2.891  1.00  0.00            
ATOM    607  O   LEU A 220      -1.381  -0.950  -2.437  1.00  0.00            
ATOM    608  N   TRP A 221       0.367  -2.120  -3.379  1.00  0.00            
ATOM    609  H   TRP A 221       0.792  -3.002  -3.631  1.00  0.00            
ATOM    610  CA  TRP A 221       1.206  -0.886  -3.466  1.00  0.00            
ATOM    611  HA  TRP A 221       1.216  -0.437  -2.474  1.00  0.00            
ATOM    612  CB  TRP A 221       2.661  -1.173  -3.731  1.00  0.00            
ATOM    613  HB2 TRP A 221       2.773  -1.596  -4.728  1.00  0.00            
ATOM    614  HB3 TRP A 221       3.191  -0.227  -3.847  1.00  0.00            
ATOM    615  CG  TRP A 221       3.369  -1.866  -2.628  1.00  0.00            
ATOM    616  CD1 TRP A 221       3.908  -3.096  -2.700  1.00  0.00            
ATOM    617  HD1 TRP A 221       3.859  -3.615  -3.646  1.00  0.00            
ATOM    618  NE1 TRP A 221       4.694  -3.372  -1.603  1.00  0.00            
ATOM    619  HE1 TRP A 221       5.081  -4.299  -1.496  1.00  0.00            
ATOM    620  CE2 TRP A 221       4.562  -2.397  -0.652  1.00  0.00            
ATOM    621  CZ2 TRP A 221       5.016  -2.340   0.632  1.00  0.00            
ATOM    622  HZ2 TRP A 221       5.660  -3.088   1.069  1.00  0.00            
ATOM    623  CH2 TRP A 221       4.571  -1.276   1.435  1.00  0.00            
ATOM    624  HH2 TRP A 221       4.962  -1.073   2.421  1.00  0.00            
ATOM    625  CZ3 TRP A 221       3.872  -0.274   0.873  1.00  0.00            
ATOM    626  HZ3 TRP A 221       3.627   0.641   1.393  1.00  0.00            
ATOM    627  CE3 TRP A 221       3.395  -0.345  -0.416  1.00  0.00            
ATOM    628  HE3 TRP A 221       2.833   0.466  -0.854  1.00  0.00            
ATOM    629  CD2 TRP A 221       3.671  -1.424  -1.257  1.00  0.00            
ATOM    630  C   TRP A 221       0.713   0.204  -4.412  1.00  0.00            
ATOM    631  O   TRP A 221       0.796   1.399  -4.052  1.00  0.00            
ATOM    632  N   GLN A 222       0.112  -0.170  -5.567  1.00  0.00            
ATOM    633  H   GLN A 222      -0.091  -1.142  -5.753  1.00  0.00            
ATOM    634  CA  GLN A 222      -0.524   0.867  -6.437  1.00  0.00            
ATOM    635  HA  GLN A 222       0.134   1.735  -6.471  1.00  0.00            
ATOM    636  CB  GLN A 222      -0.855   0.331  -7.770  1.00  0.00            
ATOM    637  HB2 GLN A 222      -1.619  -0.405  -7.523  1.00  0.00            
ATOM    638  HB3 GLN A 222      -1.299   1.137  -8.355  1.00  0.00            
ATOM    639  CG  GLN A 222       0.355  -0.187  -8.531  1.00  0.00            
ATOM    640  HG2 GLN A 222       0.820  -1.033  -8.026  1.00  0.00            
ATOM    641  HG3 GLN A 222       0.022  -0.560  -9.499  1.00  0.00            
ATOM    642  CD  GLN A 222       1.361   0.904  -8.679  1.00  0.00            
ATOM    643  OE1 GLN A 222       1.129   2.034  -9.043  1.00  0.00            
ATOM    644  NE2 GLN A 222       2.633   0.492  -8.680  1.00  0.00            
ATOM    645 HE21 GLN A 222       3.368   1.182  -8.609  1.00  0.00            
ATOM    646 HE22 GLN A 222       2.768  -0.455  -8.361  1.00  0.00            
ATOM    647  C   GLN A 222      -1.717   1.471  -5.709  1.00  0.00            
ATOM    648  O   GLN A 222      -1.969   2.664  -5.945  1.00  0.00            
ATOM    649  N   ILE A 223      -2.444   0.684  -4.875  1.00  0.00            
ATOM    650  H   ILE A 223      -2.244  -0.305  -4.863  1.00  0.00            
ATOM    651  CA  ILE A 223      -3.600   1.326  -4.074  1.00  0.00            
ATOM    652  HA  ILE A 223      -4.123   1.966  -4.784  1.00  0.00            
ATOM    653  CB  ILE A 223      -4.556   0.212  -3.488  1.00  0.00            
ATOM    654  HB  ILE A 223      -3.966  -0.483  -2.889  1.00  0.00            
ATOM    655  CG2 ILE A 223      -5.618   0.899  -2.576  1.00  0.00            
ATOM    656 HG21 ILE A 223      -6.451   1.218  -3.201  1.00  0.00            
ATOM    657 HG22 ILE A 223      -6.073   0.234  -1.843  1.00  0.00            
ATOM    658 HG23 ILE A 223      -5.297   1.753  -1.977  1.00  0.00            
ATOM    659  CG1 ILE A 223      -5.203  -0.522  -4.740  1.00  0.00            
ATOM    660 HG12 ILE A 223      -5.823   0.178  -5.300  1.00  0.00            
ATOM    661 HG13 ILE A 223      -4.450  -0.813  -5.473  1.00  0.00            
ATOM    662  CD1 ILE A 223      -6.013  -1.695  -4.268  1.00  0.00            
ATOM    663 HD11 ILE A 223      -6.208  -2.369  -5.103  1.00  0.00            
ATOM    664 HD12 ILE A 223      -5.431  -2.232  -3.519  1.00  0.00            
ATOM    665 HD13 ILE A 223      -6.973  -1.445  -3.818  1.00  0.00            
ATOM    666  C   ILE A 223      -3.045   2.286  -2.945  1.00  0.00            
ATOM    667  O   ILE A 223      -3.587   3.392  -2.781  1.00  0.00            
ATOM    668  N   VAL A 224      -1.905   2.000  -2.269  1.00  0.00            
ATOM    669  H   VAL A 224      -1.661   1.020  -2.323  1.00  0.00            
ATOM    670  CA  VAL A 224      -1.164   2.947  -1.428  1.00  0.00            
ATOM    671  HA  VAL A 224      -1.686   3.318  -0.547  1.00  0.00            
ATOM    672  CB  VAL A 224       0.081   2.201  -0.853  1.00  0.00            
ATOM    673  HB  VAL A 224       0.536   1.532  -1.583  1.00  0.00            
ATOM    674  CG1 VAL A 224       1.087   3.122  -0.177  1.00  0.00            
ATOM    675 HG11 VAL A 224       0.642   3.969   0.347  1.00  0.00            
ATOM    676 HG12 VAL A 224       1.655   2.616   0.604  1.00  0.00            
ATOM    677 HG13 VAL A 224       1.816   3.414  -0.933  1.00  0.00            
ATOM    678  CG2 VAL A 224      -0.388   1.121   0.158  1.00  0.00            
ATOM    679 HG21 VAL A 224       0.447   0.562   0.578  1.00  0.00            
ATOM    680 HG22 VAL A 224      -0.876   1.555   1.031  1.00  0.00            
ATOM    681 HG23 VAL A 224      -0.952   0.333  -0.339  1.00  0.00            
ATOM    682  C   VAL A 224      -0.730   4.192  -2.169  1.00  0.00            
ATOM    683  O   VAL A 224      -0.975   5.262  -1.666  1.00  0.00            
ATOM    684  N   ILE A 225      -0.009   4.082  -3.270  1.00  0.00            
ATOM    685  H   ILE A 225       0.071   3.156  -3.665  1.00  0.00            
ATOM    686  CA  ILE A 225       0.480   5.193  -4.209  1.00  0.00            
ATOM    687  HA  ILE A 225       1.127   5.819  -3.594  1.00  0.00            
ATOM    688  CB  ILE A 225       1.348   4.591  -5.352  1.00  0.00            
ATOM    689  HB  ILE A 225       0.760   3.728  -5.666  1.00  0.00            
ATOM    690  CG2 ILE A 225       1.572   5.488  -6.608  1.00  0.00            
ATOM    691 HG21 ILE A 225       1.997   4.958  -7.462  1.00  0.00            
ATOM    692 HG22 ILE A 225       0.640   5.988  -6.870  1.00  0.00            
ATOM    693 HG23 ILE A 225       2.238   6.329  -6.414  1.00  0.00            
ATOM    694  CG1 ILE A 225       2.626   3.919  -4.804  1.00  0.00            
ATOM    695 HG12 ILE A 225       3.347   4.640  -4.419  1.00  0.00            
ATOM    696 HG13 ILE A 225       2.343   3.297  -3.954  1.00  0.00            
ATOM    697  CD1 ILE A 225       3.391   2.998  -5.740  1.00  0.00            
ATOM    698 HD11 ILE A 225       4.359   2.709  -5.332  1.00  0.00            
ATOM    699 HD12 ILE A 225       2.646   2.226  -5.938  1.00  0.00            
ATOM    700 HD13 ILE A 225       3.636   3.531  -6.659  1.00  0.00            
ATOM    701  C   ILE A 225      -0.808   6.061  -4.581  1.00  0.00            
ATOM    702  O   ILE A 225      -0.790   7.257  -4.599  1.00  0.00            
ATOM    703  N   ASN A 226      -1.923   5.466  -4.929  1.00  0.00            
ATOM    704  H   ASN A 226      -1.994   4.462  -4.845  1.00  0.00            
ATOM    705  CA  ASN A 226      -3.220   6.138  -5.230  1.00  0.00            
ATOM    706  HA  ASN A 226      -3.045   6.901  -5.988  1.00  0.00            
ATOM    707  CB  ASN A 226      -4.290   5.196  -5.852  1.00  0.00            
ATOM    708  HB2 ASN A 226      -3.887   4.901  -6.821  1.00  0.00            
ATOM    709  HB3 ASN A 226      -4.509   4.402  -5.138  1.00  0.00            
ATOM    710  CG  ASN A 226      -5.601   5.976  -6.079  1.00  0.00            
ATOM    711  OD1 ASN A 226      -6.405   6.128  -5.165  1.00  0.00            
ATOM    712  ND2 ASN A 226      -5.956   6.392  -7.280  1.00  0.00            
ATOM    713 HD21 ASN A 226      -6.916   6.707  -7.265  1.00  0.00            
ATOM    714 HD22 ASN A 226      -5.278   6.486  -8.022  1.00  0.00            
ATOM    715  C   ASN A 226      -3.634   7.023  -4.025  1.00  0.00            
ATOM    716  O   ASN A 226      -3.835   8.205  -4.242  1.00  0.00            
ATOM    717  N   ILE A 227      -3.745   6.507  -2.819  1.00  0.00            
ATOM    718  H   ILE A 227      -3.633   5.503  -2.825  1.00  0.00            
ATOM    719  CA  ILE A 227      -4.245   7.253  -1.655  1.00  0.00            
ATOM    720  HA  ILE A 227      -5.180   7.707  -1.983  1.00  0.00            
ATOM    721  CB  ILE A 227      -4.554   6.354  -0.527  1.00  0.00            
ATOM    722  HB  ILE A 227      -3.745   5.706  -0.191  1.00  0.00            
ATOM    723  CG2 ILE A 227      -4.804   7.262   0.693  1.00  0.00            
ATOM    724 HG21 ILE A 227      -5.436   8.079   0.345  1.00  0.00            
ATOM    725 HG22 ILE A 227      -5.220   6.583   1.438  1.00  0.00            
ATOM    726 HG23 ILE A 227      -3.867   7.609   1.126  1.00  0.00            
ATOM    727  CG1 ILE A 227      -5.755   5.418  -0.790  1.00  0.00            
ATOM    728 HG12 ILE A 227      -6.665   6.013  -0.712  1.00  0.00            
ATOM    729 HG13 ILE A 227      -5.676   4.977  -1.784  1.00  0.00            
ATOM    730  CD1 ILE A 227      -5.725   4.209   0.060  1.00  0.00            
ATOM    731 HD11 ILE A 227      -5.411   4.552   1.046  1.00  0.00            
ATOM    732 HD12 ILE A 227      -6.725   3.779   0.016  1.00  0.00            
ATOM    733 HD13 ILE A 227      -4.905   3.556  -0.241  1.00  0.00            
ATOM    734  C   ILE A 227      -3.244   8.426  -1.254  1.00  0.00            
ATOM    735  O   ILE A 227      -3.629   9.593  -1.074  1.00  0.00            
ATOM    736  N   LEU A 228      -1.988   8.208  -1.246  1.00  0.00            
ATOM    737  H   LEU A 228      -1.637   7.288  -1.468  1.00  0.00            
ATOM    738  CA  LEU A 228      -0.903   9.211  -1.101  1.00  0.00            
ATOM    739  HA  LEU A 228      -1.044   9.742  -0.159  1.00  0.00            
ATOM    740  CB  LEU A 228       0.459   8.499  -1.150  1.00  0.00            
ATOM    741  HB2 LEU A 228       0.476   7.943  -2.087  1.00  0.00            
ATOM    742  HB3 LEU A 228       1.196   9.298  -1.066  1.00  0.00            
ATOM    743  CG  LEU A 228       0.733   7.470  -0.055  1.00  0.00            
ATOM    744  HG  LEU A 228      -0.076   6.740  -0.044  1.00  0.00            
ATOM    745  CD1 LEU A 228       1.969   6.704  -0.259  1.00  0.00            
ATOM    746 HD11 LEU A 228       2.807   7.357  -0.013  1.00  0.00            
ATOM    747 HD12 LEU A 228       1.938   5.835   0.399  1.00  0.00            
ATOM    748 HD13 LEU A 228       2.025   6.271  -1.257  1.00  0.00            
ATOM    749  CD2 LEU A 228       0.799   8.206   1.291  1.00  0.00            
ATOM    750 HD21 LEU A 228      -0.221   8.510   1.531  1.00  0.00            
ATOM    751 HD22 LEU A 228       1.106   7.535   2.093  1.00  0.00            
ATOM    752 HD23 LEU A 228       1.528   9.014   1.338  1.00  0.00            
ATOM    753  C   LEU A 228      -1.043  10.293  -2.192  1.00  0.00            
ATOM    754  O   LEU A 228      -0.712  11.411  -1.913  1.00  0.00            
ATOM    755  N   SER A 229      -1.410   9.916  -3.446  1.00  0.00            
ATOM    756  H   SER A 229      -1.508   8.918  -3.569  1.00  0.00            
ATOM    757  CA  SER A 229      -1.374  10.861  -4.537  1.00  0.00            
ATOM    758  HA  SER A 229      -0.452  11.414  -4.355  1.00  0.00            
ATOM    759  CB  SER A 229      -1.306  10.129  -5.884  1.00  0.00            
ATOM    760  HB2 SER A 229      -2.169   9.463  -5.865  1.00  0.00            
ATOM    761  HB3 SER A 229      -1.314  10.773  -6.764  1.00  0.00            
ATOM    762  OG  SER A 229      -0.137   9.355  -5.954  1.00  0.00            
ATOM    763  HG  SER A 229      -0.352   8.429  -5.826  1.00  0.00            
ATOM    764  C   SER A 229      -2.607  11.822  -4.482  1.00  0.00            
ATOM    765  O   SER A 229      -2.655  12.699  -5.378  1.00  0.00            
ATOM    766  N   GLU A 230      -3.407  11.773  -3.441  1.00  0.00            
ATOM    767  H   GLU A 230      -3.320  10.900  -2.942  1.00  0.00            
ATOM    768  CA  GLU A 230      -4.413  12.825  -3.050  1.00  0.00            
ATOM    769  HA  GLU A 230      -4.622  13.327  -3.994  1.00  0.00            
ATOM    770  CB  GLU A 230      -5.696  12.180  -2.402  1.00  0.00            
ATOM    771  HB2 GLU A 230      -5.915  11.300  -3.006  1.00  0.00            
ATOM    772  HB3 GLU A 230      -5.471  11.825  -1.395  1.00  0.00            
ATOM    773  CG  GLU A 230      -7.024  13.007  -2.388  1.00  0.00            
ATOM    774  HG2 GLU A 230      -7.821  12.415  -1.938  1.00  0.00            
ATOM    775  HG3 GLU A 230      -6.836  13.931  -1.842  1.00  0.00            
ATOM    776  CD  GLU A 230      -7.584  13.428  -3.722  1.00  0.00            
ATOM    777  OE1 GLU A 230      -7.337  12.728  -4.720  1.00  0.00            
ATOM    778  OE2 GLU A 230      -8.190  14.493  -3.857  1.00  0.00            
ATOM    779  C   GLU A 230      -3.801  13.903  -2.139  1.00  0.00            
ATOM    780  O   GLU A 230      -4.571  14.768  -1.766  1.00  0.00            
ATOM    781  N   NME A 231      -2.524  14.029  -1.817  1.00  0.00            
ATOM    782  H   NME A 231      -1.892  13.308  -2.134  1.00  0.00            
ATOM    783  CH3 NME A 231      -1.930  15.237  -1.070  1.00  0.00            
ATOM    784 HH31 NME A 231      -2.130  16.166  -1.605  1.00  0.00            
ATOM    785 HH32 NME A 231      -2.352  15.239  -0.065  1.00  0.00            
ATOM    786 HH33 NME A 231      -0.874  15.026  -0.899  1.00  0.00            
TER
HETATM  787  C1  LIG B   1      -9.379  -1.445  -5.485  1.00  0.00            
HETATM  788  C2  LIG B   1      -9.332  -2.545  -6.255  1.00  0.00            
HETATM  789  O1  LIG B   1      -6.501  -3.107 -11.074  1.00  0.00            
HETATM  790  O2  LIG B   1     -10.362   0.679  -1.181  1.00  0.00            
HETATM  791  O3  LIG B   1     -12.810  -2.982  -2.632  1.00  0.00            
HETATM  792  C3  LIG B   1     -11.881  -2.065  -2.889  1.00  0.00            
HETATM  793  C4  LIG B   1     -11.627  -1.113  -1.924  1.00  0.00            
HETATM  794  C5  LIG B   1     -10.654  -0.211  -2.151  1.00  0.00            
HETATM  795  C6  LIG B   1      -9.913  -0.222  -3.288  1.00  0.00            
HETATM  796  C7  LIG B   1     -10.158  -1.235  -4.217  1.00  0.00            
HETATM  797  C8  LIG B   1     -11.215  -2.120  -4.064  1.00  0.00            
HETATM  798  C9  LIG B   1      -8.502  -2.576  -7.442  1.00  0.00            
HETATM  799  C10 LIG B   1      -7.332  -1.822  -7.712  1.00  0.00            
HETATM  800  C11 LIG B   1      -6.582  -2.039  -8.899  1.00  0.00            
HETATM  801  C12 LIG B   1      -7.066  -3.003  -9.821  1.00  0.00            
HETATM  802  C13 LIG B   1      -8.179  -3.791  -9.589  1.00  0.00            
HETATM  803  C14 LIG B   1      -8.952  -3.427  -8.484  1.00  0.00            
HETATM  804  H1  LIG B   1      -6.074  -2.248 -11.236  1.00  0.00            
HETATM  805  H2  LIG B   1     -10.905   0.369  -0.435  1.00  0.00            
HETATM  806  H3  LIG B   1     -13.210  -3.160  -3.502  1.00  0.00            
HETATM  807  H4  LIG B   1     -11.490  -2.875  -4.794  1.00  0.00            
HETATM  808  H5  LIG B   1      -9.128   0.517  -3.419  1.00  0.00            
HETATM  809  H6  LIG B   1     -12.236  -1.058  -1.027  1.00  0.00            
HETATM  810  H7  LIG B   1      -8.738  -0.616  -5.776  1.00  0.00            
HETATM  811  H8  LIG B   1      -9.969  -3.406  -6.065  1.00  0.00            
HETATM  812  H9  LIG B   1      -6.899  -1.249  -6.899  1.00  0.00            
HETATM  813  H10 LIG B   1      -5.738  -1.385  -9.094  1.00  0.00            
HETATM  814  H11 LIG B   1      -8.488  -4.561 -10.290  1.00  0.00            
HETATM  815  H12 LIG B   1      -9.958  -3.830  -8.403  1.00  0.00            
END
