# Supplementary material for: Quercetin 3,5,7,3′,4′-pentamethyl ether from Kaempferia parviflora directly and effectively activates human SIRT1
Source: Commun Biol. 2021 Feb 19;4:209. doi: 10.1038/s42003-021-01705-1 (PMC7896056; doi:10.1038/s42003-021-01705-1)
Supplement: Supplementary file 5 — Supplementary Data 3 [file 42003_2021_1705_MOESM5_ESM.zip › Supplementary Data 3/Supplementary Fig.4/resveratrol/center_000004_103973.renum.pdb]

ATOM      1  N   GLY A 183       8.502  10.894  -3.045  1.00  0.00            
ATOM      2  H1  GLY A 183       9.160  11.508  -2.588  1.00  0.00            
ATOM      3  H2  GLY A 183       8.524  11.071  -4.039  1.00  0.00            
ATOM      4  H3  GLY A 183       8.904   9.975  -2.921  1.00  0.00            
ATOM      5  CA  GLY A 183       7.142  10.863  -2.460  1.00  0.00            
ATOM      6  HA2 GLY A 183       7.181  11.251  -1.442  1.00  0.00            
ATOM      7  HA3 GLY A 183       6.558  11.516  -3.109  1.00  0.00            
ATOM      8  C   GLY A 183       6.595   9.476  -2.448  1.00  0.00            
ATOM      9  O   GLY A 183       7.270   8.577  -1.948  1.00  0.00            
ATOM     10  N   PRO A 184       5.535   9.077  -3.193  1.00  0.00            
ATOM     11  CD  PRO A 184       4.639  10.110  -3.697  1.00  0.00            
ATOM     12  HD2 PRO A 184       5.134  10.598  -4.537  1.00  0.00            
ATOM     13  HD3 PRO A 184       4.402  10.859  -2.942  1.00  0.00            
ATOM     14  CG  PRO A 184       3.340   9.388  -4.061  1.00  0.00            
ATOM     15  HG2 PRO A 184       3.031   9.605  -5.083  1.00  0.00            
ATOM     16  HG3 PRO A 184       2.522   9.812  -3.477  1.00  0.00            
ATOM     17  CB  PRO A 184       3.643   7.886  -3.833  1.00  0.00            
ATOM     18  HB2 PRO A 184       3.793   7.263  -4.715  1.00  0.00            
ATOM     19  HB3 PRO A 184       2.759   7.545  -3.294  1.00  0.00            
ATOM     20  CA  PRO A 184       4.891   7.800  -2.988  1.00  0.00            
ATOM     21  HA  PRO A 184       4.518   7.724  -1.966  1.00  0.00            
ATOM     22  C   PRO A 184       5.687   6.498  -3.335  1.00  0.00            
ATOM     23  O   PRO A 184       5.667   5.534  -2.572  1.00  0.00            
ATOM     24  N   TYR A 185       6.412   6.535  -4.476  1.00  0.00            
ATOM     25  H   TYR A 185       6.238   7.336  -5.066  1.00  0.00            
ATOM     26  CA  TYR A 185       7.386   5.589  -4.966  1.00  0.00            
ATOM     27  HA  TYR A 185       6.785   4.685  -5.065  1.00  0.00            
ATOM     28  CB  TYR A 185       7.834   5.898  -6.356  1.00  0.00            
ATOM     29  HB2 TYR A 185       6.942   5.937  -6.982  1.00  0.00            
ATOM     30  HB3 TYR A 185       8.224   6.915  -6.378  1.00  0.00            
ATOM     31  CG  TYR A 185       8.916   5.034  -7.014  1.00  0.00            
ATOM     32  CD1 TYR A 185       8.569   3.832  -7.677  1.00  0.00            
ATOM     33  HD1 TYR A 185       7.549   3.541  -7.881  1.00  0.00            
ATOM     34  CE1 TYR A 185       9.566   3.078  -8.257  1.00  0.00            
ATOM     35  HE1 TYR A 185       9.244   2.228  -8.842  1.00  0.00            
ATOM     36  CZ  TYR A 185      10.926   3.390  -8.006  1.00  0.00            
ATOM     37  OH  TYR A 185      11.952   2.708  -8.546  1.00  0.00            
ATOM     38  HH  TYR A 185      12.778   3.103  -8.259  1.00  0.00            
ATOM     39  CE2 TYR A 185      11.253   4.586  -7.302  1.00  0.00            
ATOM     40  HE2 TYR A 185      12.259   4.937  -7.122  1.00  0.00            
ATOM     41  CD2 TYR A 185      10.251   5.390  -6.861  1.00  0.00            
ATOM     42  HD2 TYR A 185      10.513   6.283  -6.313  1.00  0.00            
ATOM     43  C   TYR A 185       8.561   5.441  -4.012  1.00  0.00            
ATOM     44  O   TYR A 185       8.816   4.405  -3.423  1.00  0.00            
ATOM     45  N   THR A 186       9.171   6.527  -3.537  1.00  0.00            
ATOM     46  H   THR A 186       8.871   7.399  -3.949  1.00  0.00            
ATOM     47  CA  THR A 186      10.328   6.474  -2.606  1.00  0.00            
ATOM     48  HA  THR A 186      11.060   5.769  -3.000  1.00  0.00            
ATOM     49  CB  THR A 186      11.051   7.886  -2.682  1.00  0.00            
ATOM     50  HB  THR A 186      11.880   7.789  -1.981  1.00  0.00            
ATOM     51  CG2 THR A 186      11.582   8.139  -4.100  1.00  0.00            
ATOM     52 HG21 THR A 186      10.772   8.457  -4.756  1.00  0.00            
ATOM     53 HG22 THR A 186      12.296   8.961  -4.155  1.00  0.00            
ATOM     54 HG23 THR A 186      12.131   7.274  -4.472  1.00  0.00            
ATOM     55  OG1 THR A 186      10.289   8.937  -2.259  1.00  0.00            
ATOM     56  HG1 THR A 186      10.414   9.012  -1.310  1.00  0.00            
ATOM     57  C   THR A 186       9.946   6.049  -1.178  1.00  0.00            
ATOM     58  O   THR A 186      10.715   5.383  -0.502  1.00  0.00            
ATOM     59  N   PHE A 187       8.687   6.310  -0.853  1.00  0.00            
ATOM     60  H   PHE A 187       8.266   7.019  -1.436  1.00  0.00            
ATOM     61  CA  PHE A 187       8.004   5.720   0.312  1.00  0.00            
ATOM     62  HA  PHE A 187       8.729   5.873   1.111  1.00  0.00            
ATOM     63  CB  PHE A 187       6.845   6.601   0.626  1.00  0.00            
ATOM     64  HB2 PHE A 187       7.153   7.611   0.894  1.00  0.00            
ATOM     65  HB3 PHE A 187       6.394   6.619  -0.366  1.00  0.00            
ATOM     66  CG  PHE A 187       5.874   6.023   1.644  1.00  0.00            
ATOM     67  CD1 PHE A 187       5.933   6.289   3.002  1.00  0.00            
ATOM     68  HD1 PHE A 187       6.680   6.947   3.420  1.00  0.00            
ATOM     69  CE1 PHE A 187       4.981   5.868   3.902  1.00  0.00            
ATOM     70  HE1 PHE A 187       5.072   5.978   4.973  1.00  0.00            
ATOM     71  CZ  PHE A 187       3.938   5.018   3.388  1.00  0.00            
ATOM     72  HZ  PHE A 187       3.164   4.551   3.979  1.00  0.00            
ATOM     73  CE2 PHE A 187       3.759   4.816   1.990  1.00  0.00            
ATOM     74  HE2 PHE A 187       2.807   4.427   1.660  1.00  0.00            
ATOM     75  CD2 PHE A 187       4.735   5.360   1.146  1.00  0.00            
ATOM     76  HD2 PHE A 187       4.691   5.084   0.102  1.00  0.00            
ATOM     77  C   PHE A 187       7.805   4.208   0.127  1.00  0.00            
ATOM     78  O   PHE A 187       8.004   3.433   1.070  1.00  0.00            
ATOM     79  N   VAL A 188       7.543   3.658  -1.052  1.00  0.00            
ATOM     80  H   VAL A 188       7.488   4.237  -1.878  1.00  0.00            
ATOM     81  CA  VAL A 188       7.247   2.252  -1.302  1.00  0.00            
ATOM     82  HA  VAL A 188       6.729   1.783  -0.466  1.00  0.00            
ATOM     83  CB  VAL A 188       6.258   2.075  -2.480  1.00  0.00            
ATOM     84  HB  VAL A 188       6.536   2.853  -3.192  1.00  0.00            
ATOM     85  CG1 VAL A 188       6.272   0.792  -3.204  1.00  0.00            
ATOM     86 HG11 VAL A 188       7.249   0.589  -3.643  1.00  0.00            
ATOM     87 HG12 VAL A 188       6.047  -0.047  -2.545  1.00  0.00            
ATOM     88 HG13 VAL A 188       5.563   0.903  -4.024  1.00  0.00            
ATOM     89  CG2 VAL A 188       4.832   2.394  -2.027  1.00  0.00            
ATOM     90 HG21 VAL A 188       4.683   1.864  -1.086  1.00  0.00            
ATOM     91 HG22 VAL A 188       4.648   3.419  -1.706  1.00  0.00            
ATOM     92 HG23 VAL A 188       4.105   2.015  -2.745  1.00  0.00            
ATOM     93  C   VAL A 188       8.504   1.402  -1.416  1.00  0.00            
ATOM     94  O   VAL A 188       8.569   0.352  -0.811  1.00  0.00            
ATOM     95  N   GLN A 189       9.555   1.959  -2.021  1.00  0.00            
ATOM     96  H   GLN A 189       9.344   2.780  -2.571  1.00  0.00            
ATOM     97  CA  GLN A 189      10.917   1.445  -2.170  1.00  0.00            
ATOM     98  HA  GLN A 189      10.911   0.528  -2.758  1.00  0.00            
ATOM     99  CB  GLN A 189      11.667   2.501  -3.012  1.00  0.00            
ATOM    100  HB2 GLN A 189      11.152   2.600  -3.968  1.00  0.00            
ATOM    101  HB3 GLN A 189      11.611   3.452  -2.482  1.00  0.00            
ATOM    102  CG  GLN A 189      13.138   2.210  -3.167  1.00  0.00            
ATOM    103  HG2 GLN A 189      13.574   1.945  -2.204  1.00  0.00            
ATOM    104  HG3 GLN A 189      13.348   1.450  -3.919  1.00  0.00            
ATOM    105  CD  GLN A 189      13.975   3.484  -3.546  1.00  0.00            
ATOM    106  OE1 GLN A 189      13.880   4.514  -2.898  1.00  0.00            
ATOM    107  NE2 GLN A 189      14.861   3.425  -4.510  1.00  0.00            
ATOM    108 HE21 GLN A 189      15.547   4.143  -4.693  1.00  0.00            
ATOM    109 HE22 GLN A 189      14.920   2.542  -4.997  1.00  0.00            
ATOM    110  C   GLN A 189      11.468   1.274  -0.716  1.00  0.00            
ATOM    111  O   GLN A 189      11.917   0.145  -0.521  1.00  0.00            
ATOM    112  N   GLN A 190      11.308   2.233   0.172  1.00  0.00            
ATOM    113  H   GLN A 190      10.892   3.061  -0.229  1.00  0.00            
ATOM    114  CA  GLN A 190      11.620   2.074   1.607  1.00  0.00            
ATOM    115  HA  GLN A 190      12.691   1.870   1.624  1.00  0.00            
ATOM    116  CB  GLN A 190      11.411   3.418   2.359  1.00  0.00            
ATOM    117  HB2 GLN A 190      12.054   4.181   1.920  1.00  0.00            
ATOM    118  HB3 GLN A 190      10.384   3.769   2.260  1.00  0.00            
ATOM    119  CG  GLN A 190      11.741   3.380   3.906  1.00  0.00            
ATOM    120  HG2 GLN A 190      11.288   4.252   4.377  1.00  0.00            
ATOM    121  HG3 GLN A 190      11.191   2.566   4.378  1.00  0.00            
ATOM    122  CD  GLN A 190      13.294   3.374   4.130  1.00  0.00            
ATOM    123  OE1 GLN A 190      14.024   3.467   3.154  1.00  0.00            
ATOM    124  NE2 GLN A 190      13.766   3.419   5.341  1.00  0.00            
ATOM    125 HE21 GLN A 190      14.737   3.205   5.523  1.00  0.00            
ATOM    126 HE22 GLN A 190      13.161   3.657   6.114  1.00  0.00            
ATOM    127  C   GLN A 190      10.867   0.840   2.204  1.00  0.00            
ATOM    128  O   GLN A 190      11.518  -0.030   2.731  1.00  0.00            
ATOM    129  N   HIE A 191       9.574   0.734   1.966  1.00  0.00            
ATOM    130  H   HIE A 191       9.111   1.411   1.376  1.00  0.00            
ATOM    131  CA  HIE A 191       8.810  -0.371   2.585  1.00  0.00            
ATOM    132  HA  HIE A 191       8.978  -0.494   3.655  1.00  0.00            
ATOM    133  CB  HIE A 191       7.298  -0.029   2.598  1.00  0.00            
ATOM    134  HB2 HIE A 191       7.076   0.412   1.626  1.00  0.00            
ATOM    135  HB3 HIE A 191       6.695  -0.936   2.646  1.00  0.00            
ATOM    136  CG  HIE A 191       6.900   0.904   3.676  1.00  0.00            
ATOM    137  ND1 HIE A 191       6.944   0.584   5.013  1.00  0.00            
ATOM    138  CE1 HIE A 191       6.357   1.594   5.658  1.00  0.00            
ATOM    139  HE1 HIE A 191       6.108   1.593   6.708  1.00  0.00            
ATOM    140  NE2 HIE A 191       5.893   2.524   4.771  1.00  0.00            
ATOM    141  HE2 HIE A 191       5.531   3.453   4.935  1.00  0.00            
ATOM    142  CD2 HIE A 191       6.168   2.012   3.549  1.00  0.00            
ATOM    143  HD2 HIE A 191       6.007   2.497   2.598  1.00  0.00            
ATOM    144  C   HIE A 191       9.046  -1.758   1.968  1.00  0.00            
ATOM    145  O   HIE A 191       9.153  -2.721   2.732  1.00  0.00            
ATOM    146  N   LEU A 192       9.378  -1.867   0.677  1.00  0.00            
ATOM    147  H   LEU A 192       9.484  -1.046   0.099  1.00  0.00            
ATOM    148  CA  LEU A 192       9.839  -3.134   0.012  1.00  0.00            
ATOM    149  HA  LEU A 192       9.116  -3.947   0.081  1.00  0.00            
ATOM    150  CB  LEU A 192      10.077  -2.877  -1.557  1.00  0.00            
ATOM    151  HB2 LEU A 192      10.584  -1.917  -1.662  1.00  0.00            
ATOM    152  HB3 LEU A 192      10.697  -3.631  -2.041  1.00  0.00            
ATOM    153  CG  LEU A 192       8.681  -2.788  -2.330  1.00  0.00            
ATOM    154  HG  LEU A 192       7.941  -2.183  -1.805  1.00  0.00            
ATOM    155  CD1 LEU A 192       9.049  -2.175  -3.751  1.00  0.00            
ATOM    156 HD11 LEU A 192       9.147  -1.133  -3.449  1.00  0.00            
ATOM    157 HD12 LEU A 192      10.028  -2.567  -4.027  1.00  0.00            
ATOM    158 HD13 LEU A 192       8.254  -2.269  -4.490  1.00  0.00            
ATOM    159  CD2 LEU A 192       8.110  -4.182  -2.604  1.00  0.00            
ATOM    160 HD21 LEU A 192       7.171  -4.095  -3.151  1.00  0.00            
ATOM    161 HD22 LEU A 192       8.693  -4.706  -3.361  1.00  0.00            
ATOM    162 HD23 LEU A 192       7.968  -4.770  -1.698  1.00  0.00            
ATOM    163  C   LEU A 192      11.192  -3.613   0.543  1.00  0.00            
ATOM    164  O   LEU A 192      11.429  -4.798   0.770  1.00  0.00            
ATOM    165  N   MET A 193      12.090  -2.637   0.882  1.00  0.00            
ATOM    166  H   MET A 193      11.949  -1.665   0.647  1.00  0.00            
ATOM    167  CA  MET A 193      13.449  -2.870   1.399  1.00  0.00            
ATOM    168  HA  MET A 193      13.854  -3.728   0.862  1.00  0.00            
ATOM    169  CB  MET A 193      14.350  -1.660   1.067  1.00  0.00            
ATOM    170  HB2 MET A 193      14.435  -1.598  -0.018  1.00  0.00            
ATOM    171  HB3 MET A 193      13.784  -0.822   1.474  1.00  0.00            
ATOM    172  CG  MET A 193      15.757  -1.629   1.733  1.00  0.00            
ATOM    173  HG2 MET A 193      15.631  -1.549   2.812  1.00  0.00            
ATOM    174  HG3 MET A 193      16.241  -2.588   1.544  1.00  0.00            
ATOM    175  SD  MET A 193      16.974  -0.386   1.336  1.00  0.00            
ATOM    176  CE  MET A 193      16.116   1.067   1.986  1.00  0.00            
ATOM    177  HE1 MET A 193      16.763   1.869   1.632  1.00  0.00            
ATOM    178  HE2 MET A 193      15.137   1.233   1.536  1.00  0.00            
ATOM    179  HE3 MET A 193      15.887   0.959   3.046  1.00  0.00            
ATOM    180  C   MET A 193      13.491  -3.203   2.856  1.00  0.00            
ATOM    181  O   MET A 193      14.216  -4.133   3.098  1.00  0.00            
ATOM    182  N   ILE A 194      12.748  -2.567   3.720  1.00  0.00            
ATOM    183  H   ILE A 194      12.240  -1.761   3.384  1.00  0.00            
ATOM    184  CA  ILE A 194      12.320  -3.094   5.064  1.00  0.00            
ATOM    185  HA  ILE A 194      13.261  -3.204   5.602  1.00  0.00            
ATOM    186  CB  ILE A 194      11.360  -2.072   5.692  1.00  0.00            
ATOM    187  HB  ILE A 194      10.592  -1.862   4.948  1.00  0.00            
ATOM    188  CG2 ILE A 194      10.596  -2.600   6.905  1.00  0.00            
ATOM    189 HG21 ILE A 194      10.108  -1.797   7.457  1.00  0.00            
ATOM    190 HG22 ILE A 194       9.836  -3.218   6.427  1.00  0.00            
ATOM    191 HG23 ILE A 194      11.223  -3.115   7.632  1.00  0.00            
ATOM    192  CG1 ILE A 194      12.107  -0.822   6.049  1.00  0.00            
ATOM    193 HG12 ILE A 194      12.604  -1.162   6.957  1.00  0.00            
ATOM    194 HG13 ILE A 194      12.739  -0.533   5.209  1.00  0.00            
ATOM    195  CD1 ILE A 194      11.227   0.400   6.343  1.00  0.00            
ATOM    196 HD11 ILE A 194      10.618   0.770   5.518  1.00  0.00            
ATOM    197 HD12 ILE A 194      10.683   0.292   7.282  1.00  0.00            
ATOM    198 HD13 ILE A 194      11.920   1.219   6.533  1.00  0.00            
ATOM    199  C   ILE A 194      11.691  -4.446   5.012  1.00  0.00            
ATOM    200  O   ILE A 194      12.118  -5.329   5.818  1.00  0.00            
ATOM    201  N   GLY A 195      10.697  -4.721   4.116  1.00  0.00            
ATOM    202  H   GLY A 195      10.532  -3.951   3.483  1.00  0.00            
ATOM    203  CA  GLY A 195       9.947  -5.946   3.910  1.00  0.00            
ATOM    204  HA2 GLY A 195       9.862  -6.269   2.873  1.00  0.00            
ATOM    205  HA3 GLY A 195      10.489  -6.722   4.450  1.00  0.00            
ATOM    206  C   GLY A 195       8.495  -5.853   4.443  1.00  0.00            
ATOM    207  O   GLY A 195       8.006  -6.898   4.874  1.00  0.00            
ATOM    208  N   THR A 196       7.841  -4.721   4.454  1.00  0.00            
ATOM    209  H   THR A 196       8.334  -3.874   4.210  1.00  0.00            
ATOM    210  CA  THR A 196       6.506  -4.453   4.945  1.00  0.00            
ATOM    211  HA  THR A 196       6.296  -4.991   5.870  1.00  0.00            
ATOM    212  CB  THR A 196       6.178  -2.983   5.132  1.00  0.00            
ATOM    213  HB  THR A 196       5.978  -2.562   4.146  1.00  0.00            
ATOM    214  CG2 THR A 196       4.926  -2.663   5.979  1.00  0.00            
ATOM    215 HG21 THR A 196       4.875  -1.592   6.176  1.00  0.00            
ATOM    216 HG22 THR A 196       4.022  -2.864   5.404  1.00  0.00            
ATOM    217 HG23 THR A 196       4.961  -3.192   6.932  1.00  0.00            
ATOM    218  OG1 THR A 196       7.232  -2.206   5.634  1.00  0.00            
ATOM    219  HG1 THR A 196       7.011  -1.304   5.391  1.00  0.00            
ATOM    220  C   THR A 196       5.475  -5.070   3.991  1.00  0.00            
ATOM    221  O   THR A 196       5.470  -4.842   2.742  1.00  0.00            
ATOM    222  N   ASP A 197       4.561  -5.908   4.543  1.00  0.00            
ATOM    223  H   ASP A 197       4.596  -6.050   5.543  1.00  0.00            
ATOM    224  CA  ASP A 197       3.327  -6.279   3.828  1.00  0.00            
ATOM    225  HA  ASP A 197       3.567  -6.689   2.847  1.00  0.00            
ATOM    226  CB  ASP A 197       2.622  -7.433   4.604  1.00  0.00            
ATOM    227  HB2 ASP A 197       3.257  -8.315   4.687  1.00  0.00            
ATOM    228  HB3 ASP A 197       2.499  -7.081   5.628  1.00  0.00            
ATOM    229  CG  ASP A 197       1.216  -7.912   4.046  1.00  0.00            
ATOM    230  OD1 ASP A 197       0.627  -7.325   3.165  1.00  0.00            
ATOM    231  OD2 ASP A 197       0.666  -8.832   4.657  1.00  0.00            
ATOM    232  C   ASP A 197       2.484  -5.019   3.521  1.00  0.00            
ATOM    233  O   ASP A 197       2.095  -4.326   4.396  1.00  0.00            
ATOM    234  N   PRO A 198       2.100  -4.819   2.265  1.00  0.00            
ATOM    235  CD  PRO A 198       2.372  -5.709   1.151  1.00  0.00            
ATOM    236  HD2 PRO A 198       2.306  -6.785   1.308  1.00  0.00            
ATOM    237  HD3 PRO A 198       3.360  -5.432   0.784  1.00  0.00            
ATOM    238  CG  PRO A 198       1.336  -5.232   0.141  1.00  0.00            
ATOM    239  HG2 PRO A 198       0.420  -5.784   0.357  1.00  0.00            
ATOM    240  HG3 PRO A 198       1.675  -5.276  -0.894  1.00  0.00            
ATOM    241  CB  PRO A 198       1.117  -3.791   0.392  1.00  0.00            
ATOM    242  HB2 PRO A 198       0.094  -3.511   0.141  1.00  0.00            
ATOM    243  HB3 PRO A 198       1.844  -3.185  -0.150  1.00  0.00            
ATOM    244  CA  PRO A 198       1.344  -3.570   1.867  1.00  0.00            
ATOM    245  HA  PRO A 198       1.847  -2.628   2.086  1.00  0.00            
ATOM    246  C   PRO A 198      -0.005  -3.443   2.596  1.00  0.00            
ATOM    247  O   PRO A 198      -0.608  -2.359   2.674  1.00  0.00            
ATOM    248  N   ARG A 199      -0.603  -4.551   2.986  1.00  0.00            
ATOM    249  H   ARG A 199      -0.078  -5.411   2.913  1.00  0.00            
ATOM    250  CA  ARG A 199      -1.900  -4.676   3.626  1.00  0.00            
ATOM    251  HA  ARG A 199      -2.654  -4.108   3.082  1.00  0.00            
ATOM    252  CB  ARG A 199      -2.381  -6.175   3.678  1.00  0.00            
ATOM    253  HB2 ARG A 199      -1.635  -6.713   4.263  1.00  0.00            
ATOM    254  HB3 ARG A 199      -3.348  -6.366   4.143  1.00  0.00            
ATOM    255  CG  ARG A 199      -2.419  -6.845   2.277  1.00  0.00            
ATOM    256  HG2 ARG A 199      -3.359  -6.561   1.804  1.00  0.00            
ATOM    257  HG3 ARG A 199      -1.550  -6.430   1.765  1.00  0.00            
ATOM    258  CD  ARG A 199      -2.353  -8.328   2.419  1.00  0.00            
ATOM    259  HD2 ARG A 199      -1.591  -8.623   3.140  1.00  0.00            
ATOM    260  HD3 ARG A 199      -3.330  -8.674   2.757  1.00  0.00            
ATOM    261  NE  ARG A 199      -2.230  -8.954   1.118  1.00  0.00            
ATOM    262  HE  ARG A 199      -3.065  -9.237   0.624  1.00  0.00            
ATOM    263  CZ  ARG A 199      -1.106  -8.937   0.371  1.00  0.00            
ATOM    264  NH1 ARG A 199       0.021  -8.620   0.803  1.00  0.00            
ATOM    265 HH11 ARG A 199       0.213  -8.216   1.708  1.00  0.00            
ATOM    266 HH12 ARG A 199       0.853  -8.672   0.232  1.00  0.00            
ATOM    267  NH2 ARG A 199      -1.225  -9.445  -0.815  1.00  0.00            
ATOM    268 HH21 ARG A 199      -2.146  -9.744  -1.102  1.00  0.00            
ATOM    269 HH22 ARG A 199      -0.432  -9.555  -1.430  1.00  0.00            
ATOM    270  C   ARG A 199      -1.908  -4.041   4.990  1.00  0.00            
ATOM    271  O   ARG A 199      -2.878  -3.285   5.347  1.00  0.00            
ATOM    272  N   THR A 200      -0.761  -4.038   5.719  1.00  0.00            
ATOM    273  H   THR A 200       0.075  -4.549   5.476  1.00  0.00            
ATOM    274  CA  THR A 200      -0.636  -3.319   6.949  1.00  0.00            
ATOM    275  HA  THR A 200      -1.445  -3.652   7.599  1.00  0.00            
ATOM    276  CB  THR A 200       0.639  -3.660   7.712  1.00  0.00            
ATOM    277  HB  THR A 200       0.579  -3.097   8.644  1.00  0.00            
ATOM    278  CG2 THR A 200       0.933  -5.179   7.998  1.00  0.00            
ATOM    279 HG21 THR A 200       0.023  -5.548   8.473  1.00  0.00            
ATOM    280 HG22 THR A 200       1.047  -5.685   7.039  1.00  0.00            
ATOM    281 HG23 THR A 200       1.808  -5.432   8.596  1.00  0.00            
ATOM    282  OG1 THR A 200       1.779  -3.341   6.984  1.00  0.00            
ATOM    283  HG1 THR A 200       1.962  -3.991   6.302  1.00  0.00            
ATOM    284  C   THR A 200      -0.664  -1.757   6.768  1.00  0.00            
ATOM    285  O   THR A 200      -1.293  -1.086   7.551  1.00  0.00            
ATOM    286  N   ILE A 201      -0.193  -1.185   5.661  1.00  0.00            
ATOM    287  H   ILE A 201       0.382  -1.850   5.164  1.00  0.00            
ATOM    288  CA  ILE A 201      -0.282   0.240   5.324  1.00  0.00            
ATOM    289  HA  ILE A 201       0.016   0.808   6.205  1.00  0.00            
ATOM    290  CB  ILE A 201       0.636   0.575   4.108  1.00  0.00            
ATOM    291  HB  ILE A 201       0.187   0.146   3.212  1.00  0.00            
ATOM    292  CG2 ILE A 201       0.621   2.096   3.783  1.00  0.00            
ATOM    293 HG21 ILE A 201      -0.397   2.480   3.724  1.00  0.00            
ATOM    294 HG22 ILE A 201       1.123   2.737   4.508  1.00  0.00            
ATOM    295 HG23 ILE A 201       1.155   2.343   2.865  1.00  0.00            
ATOM    296  CG1 ILE A 201       2.039  -0.104   4.061  1.00  0.00            
ATOM    297 HG12 ILE A 201       2.013  -1.192   4.131  1.00  0.00            
ATOM    298 HG13 ILE A 201       2.512   0.217   3.134  1.00  0.00            
ATOM    299  CD1 ILE A 201       3.036   0.464   5.105  1.00  0.00            
ATOM    300 HD11 ILE A 201       2.761   0.150   6.112  1.00  0.00            
ATOM    301 HD12 ILE A 201       4.071   0.231   4.855  1.00  0.00            
ATOM    302 HD13 ILE A 201       3.008   1.552   5.044  1.00  0.00            
ATOM    303  C   ILE A 201      -1.722   0.685   4.965  1.00  0.00            
ATOM    304  O   ILE A 201      -2.240   1.607   5.559  1.00  0.00            
ATOM    305  N   LEU A 202      -2.379  -0.096   4.031  1.00  0.00            
ATOM    306  H   LEU A 202      -1.972  -0.904   3.583  1.00  0.00            
ATOM    307  CA  LEU A 202      -3.814  -0.031   3.762  1.00  0.00            
ATOM    308  HA  LEU A 202      -3.929   0.987   3.390  1.00  0.00            
ATOM    309  CB  LEU A 202      -4.191  -0.989   2.699  1.00  0.00            
ATOM    310  HB2 LEU A 202      -3.886  -1.984   3.022  1.00  0.00            
ATOM    311  HB3 LEU A 202      -5.268  -0.837   2.626  1.00  0.00            
ATOM    312  CG  LEU A 202      -3.679  -0.637   1.324  1.00  0.00            
ATOM    313  HG  LEU A 202      -2.606  -0.453   1.279  1.00  0.00            
ATOM    314  CD1 LEU A 202      -3.898  -1.761   0.332  1.00  0.00            
ATOM    315 HD11 LEU A 202      -3.580  -2.724   0.731  1.00  0.00            
ATOM    316 HD12 LEU A 202      -4.978  -1.810   0.199  1.00  0.00            
ATOM    317 HD13 LEU A 202      -3.483  -1.477  -0.635  1.00  0.00            
ATOM    318  CD2 LEU A 202      -4.370   0.622   0.738  1.00  0.00            
ATOM    319 HD21 LEU A 202      -5.391   0.408   0.424  1.00  0.00            
ATOM    320 HD22 LEU A 202      -4.426   1.453   1.441  1.00  0.00            
ATOM    321 HD23 LEU A 202      -3.806   0.903  -0.151  1.00  0.00            
ATOM    322  C   LEU A 202      -4.740  -0.068   4.973  1.00  0.00            
ATOM    323  O   LEU A 202      -5.793   0.608   5.081  1.00  0.00            
ATOM    324  N   LYS A 203      -4.271  -0.835   6.004  1.00  0.00            
ATOM    325  H   LYS A 203      -3.579  -1.550   5.828  1.00  0.00            
ATOM    326  CA  LYS A 203      -5.002  -0.902   7.272  1.00  0.00            
ATOM    327  HA  LYS A 203      -6.056  -1.085   7.066  1.00  0.00            
ATOM    328  CB  LYS A 203      -4.492  -2.063   8.139  1.00  0.00            
ATOM    329  HB2 LYS A 203      -4.738  -3.075   7.816  1.00  0.00            
ATOM    330  HB3 LYS A 203      -3.405  -2.118   8.185  1.00  0.00            
ATOM    331  CG  LYS A 203      -4.968  -1.975   9.588  1.00  0.00            
ATOM    332  HG2 LYS A 203      -5.960  -1.525   9.543  1.00  0.00            
ATOM    333  HG3 LYS A 203      -5.017  -3.005   9.941  1.00  0.00            
ATOM    334  CD  LYS A 203      -4.158  -1.180  10.620  1.00  0.00            
ATOM    335  HD2 LYS A 203      -4.242  -0.121  10.376  1.00  0.00            
ATOM    336  HD3 LYS A 203      -4.625  -1.384  11.584  1.00  0.00            
ATOM    337  CE  LYS A 203      -2.682  -1.729  10.621  1.00  0.00            
ATOM    338  HE2 LYS A 203      -2.701  -2.814  10.729  1.00  0.00            
ATOM    339  HE3 LYS A 203      -2.243  -1.548   9.640  1.00  0.00            
ATOM    340  NZ  LYS A 203      -1.893  -1.087  11.676  1.00  0.00            
ATOM    341  HZ1 LYS A 203      -2.197  -1.368  12.597  1.00  0.00            
ATOM    342  HZ2 LYS A 203      -0.938  -1.368  11.503  1.00  0.00            
ATOM    343  HZ3 LYS A 203      -2.006  -0.115  11.424  1.00  0.00            
ATOM    344  C   LYS A 203      -4.965   0.439   8.001  1.00  0.00            
ATOM    345  O   LYS A 203      -5.989   0.724   8.638  1.00  0.00            
ATOM    346  N   ASP A 204      -3.896   1.248   7.882  1.00  0.00            
ATOM    347  H   ASP A 204      -3.150   0.853   7.327  1.00  0.00            
ATOM    348  CA  ASP A 204      -3.765   2.618   8.514  1.00  0.00            
ATOM    349  HA  ASP A 204      -4.198   2.700   9.511  1.00  0.00            
ATOM    350  CB  ASP A 204      -2.235   2.995   8.676  1.00  0.00            
ATOM    351  HB2 ASP A 204      -1.742   2.963   7.704  1.00  0.00            
ATOM    352  HB3 ASP A 204      -2.217   4.053   8.936  1.00  0.00            
ATOM    353  CG  ASP A 204      -1.422   2.201   9.695  1.00  0.00            
ATOM    354  OD1 ASP A 204      -1.926   1.428  10.552  1.00  0.00            
ATOM    355  OD2 ASP A 204      -0.169   2.368   9.621  1.00  0.00            
ATOM    356  C   ASP A 204      -4.545   3.591   7.611  1.00  0.00            
ATOM    357  O   ASP A 204      -5.411   4.352   8.078  1.00  0.00            
ATOM    358  N   LEU A 205      -4.363   3.587   6.290  1.00  0.00            
ATOM    359  H   LEU A 205      -3.583   3.074   5.905  1.00  0.00            
ATOM    360  CA  LEU A 205      -4.963   4.552   5.334  1.00  0.00            
ATOM    361  HA  LEU A 205      -4.625   5.542   5.640  1.00  0.00            
ATOM    362  CB  LEU A 205      -4.395   4.327   3.869  1.00  0.00            
ATOM    363  HB2 LEU A 205      -4.592   3.311   3.529  1.00  0.00            
ATOM    364  HB3 LEU A 205      -4.970   5.024   3.259  1.00  0.00            
ATOM    365  CG  LEU A 205      -2.899   4.475   3.705  1.00  0.00            
ATOM    366  HG  LEU A 205      -2.348   3.757   4.312  1.00  0.00            
ATOM    367  CD1 LEU A 205      -2.504   4.240   2.246  1.00  0.00            
ATOM    368 HD11 LEU A 205      -1.415   4.280   2.281  1.00  0.00            
ATOM    369 HD12 LEU A 205      -2.820   3.212   2.071  1.00  0.00            
ATOM    370 HD13 LEU A 205      -2.935   5.035   1.637  1.00  0.00            
ATOM    371  CD2 LEU A 205      -2.402   5.897   3.980  1.00  0.00            
ATOM    372 HD21 LEU A 205      -3.063   6.675   3.600  1.00  0.00            
ATOM    373 HD22 LEU A 205      -2.283   6.016   5.057  1.00  0.00            
ATOM    374 HD23 LEU A 205      -1.389   6.020   3.599  1.00  0.00            
ATOM    375  C   LEU A 205      -6.514   4.514   5.151  1.00  0.00            
ATOM    376  O   LEU A 205      -7.104   5.552   4.766  1.00  0.00            
ATOM    377  N   LEU A 206      -7.181   3.352   5.284  1.00  0.00            
ATOM    378  H   LEU A 206      -6.581   2.570   5.500  1.00  0.00            
ATOM    379  CA  LEU A 206      -8.622   3.121   4.902  1.00  0.00            
ATOM    380  HA  LEU A 206      -9.144   4.065   4.746  1.00  0.00            
ATOM    381  CB  LEU A 206      -8.609   2.262   3.629  1.00  0.00            
ATOM    382  HB2 LEU A 206      -8.015   1.357   3.754  1.00  0.00            
ATOM    383  HB3 LEU A 206      -9.609   1.876   3.431  1.00  0.00            
ATOM    384  CG  LEU A 206      -8.259   2.904   2.301  1.00  0.00            
ATOM    385  HG  LEU A 206      -7.302   3.426   2.305  1.00  0.00            
ATOM    386  CD1 LEU A 206      -8.113   1.704   1.272  1.00  0.00            
ATOM    387 HD11 LEU A 206      -7.531   0.934   1.778  1.00  0.00            
ATOM    388 HD12 LEU A 206      -9.094   1.254   1.118  1.00  0.00            
ATOM    389 HD13 LEU A 206      -7.750   1.964   0.277  1.00  0.00            
ATOM    390  CD2 LEU A 206      -9.312   3.865   1.776  1.00  0.00            
ATOM    391 HD21 LEU A 206     -10.266   3.343   1.701  1.00  0.00            
ATOM    392 HD22 LEU A 206      -9.382   4.719   2.449  1.00  0.00            
ATOM    393 HD23 LEU A 206      -8.995   4.013   0.744  1.00  0.00            
ATOM    394  C   LEU A 206      -9.382   2.408   6.087  1.00  0.00            
ATOM    395  O   LEU A 206      -9.358   1.170   6.141  1.00  0.00            
ATOM    396  N   PRO A 207      -9.970   3.213   6.992  1.00  0.00            
ATOM    397  CD  PRO A 207      -9.924   4.618   7.158  1.00  0.00            
ATOM    398  HD2 PRO A 207      -9.868   5.141   6.203  1.00  0.00            
ATOM    399  HD3 PRO A 207      -9.050   4.847   7.768  1.00  0.00            
ATOM    400  CG  PRO A 207     -11.258   4.910   7.812  1.00  0.00            
ATOM    401  HG2 PRO A 207     -12.035   4.897   7.047  1.00  0.00            
ATOM    402  HG3 PRO A 207     -11.084   5.894   8.247  1.00  0.00            
ATOM    403  CB  PRO A 207     -11.353   3.855   8.886  1.00  0.00            
ATOM    404  HB2 PRO A 207     -12.363   3.590   9.199  1.00  0.00            
ATOM    405  HB3 PRO A 207     -10.768   4.128   9.764  1.00  0.00            
ATOM    406  CA  PRO A 207     -10.769   2.681   8.125  1.00  0.00            
ATOM    407  HA  PRO A 207     -10.123   2.116   8.797  1.00  0.00            
ATOM    408  C   PRO A 207     -11.831   1.808   7.611  1.00  0.00            
ATOM    409  O   PRO A 207     -12.676   2.232   6.840  1.00  0.00            
ATOM    410  N   GLU A 208     -11.762   0.564   8.037  1.00  0.00            
ATOM    411  H   GLU A 208     -10.982   0.287   8.614  1.00  0.00            
ATOM    412  CA  GLU A 208     -12.698  -0.531   7.729  1.00  0.00            
ATOM    413  HA  GLU A 208     -12.328  -1.480   8.117  1.00  0.00            
ATOM    414  CB  GLU A 208     -13.912  -0.229   8.553  1.00  0.00            
ATOM    415  HB2 GLU A 208     -14.461   0.629   8.164  1.00  0.00            
ATOM    416  HB3 GLU A 208     -14.552  -1.110   8.509  1.00  0.00            
ATOM    417  CG  GLU A 208     -13.663   0.096  10.067  1.00  0.00            
ATOM    418  HG2 GLU A 208     -13.204   1.077  10.185  1.00  0.00            
ATOM    419  HG3 GLU A 208     -14.589   0.025  10.638  1.00  0.00            
ATOM    420  CD  GLU A 208     -12.667  -0.893  10.759  1.00  0.00            
ATOM    421  OE1 GLU A 208     -12.960  -2.091  10.754  1.00  0.00            
ATOM    422  OE2 GLU A 208     -11.492  -0.512  11.122  1.00  0.00            
ATOM    423  C   GLU A 208     -13.100  -0.800   6.243  1.00  0.00            
ATOM    424  O   GLU A 208     -14.067  -1.474   5.988  1.00  0.00            
ATOM    425  N   THR A 209     -12.288  -0.198   5.330  1.00  0.00            
ATOM    426  H   THR A 209     -11.518   0.357   5.675  1.00  0.00            
ATOM    427  CA  THR A 209     -12.463  -0.298   3.827  1.00  0.00            
ATOM    428  HA  THR A 209     -13.231  -1.044   3.624  1.00  0.00            
ATOM    429  CB  THR A 209     -12.996   1.038   3.174  1.00  0.00            
ATOM    430  HB  THR A 209     -12.883   1.057   2.090  1.00  0.00            
ATOM    431  CG2 THR A 209     -14.428   1.405   3.457  1.00  0.00            
ATOM    432 HG21 THR A 209     -14.840   2.321   3.033  1.00  0.00            
ATOM    433 HG22 THR A 209     -15.086   0.638   3.050  1.00  0.00            
ATOM    434 HG23 THR A 209     -14.466   1.398   4.546  1.00  0.00            
ATOM    435  OG1 THR A 209     -12.297   2.193   3.691  1.00  0.00            
ATOM    436  HG1 THR A 209     -12.558   2.411   4.589  1.00  0.00            
ATOM    437  C   THR A 209     -11.129  -0.770   3.238  1.00  0.00            
ATOM    438  O   THR A 209     -10.803  -0.477   2.091  1.00  0.00            
ATOM    439  N   ILE A 210     -10.532  -1.780   3.829  1.00  0.00            
ATOM    440  H   ILE A 210     -10.972  -2.098   4.680  1.00  0.00            
ATOM    441  CA  ILE A 210      -9.354  -2.544   3.416  1.00  0.00            
ATOM    442  HA  ILE A 210      -8.522  -1.869   3.215  1.00  0.00            
ATOM    443  CB  ILE A 210      -8.732  -3.427   4.521  1.00  0.00            
ATOM    444  HB  ILE A 210      -9.355  -4.321   4.547  1.00  0.00            
ATOM    445  CG2 ILE A 210      -7.330  -3.917   4.158  1.00  0.00            
ATOM    446 HG21 ILE A 210      -6.968  -4.625   4.903  1.00  0.00            
ATOM    447 HG22 ILE A 210      -7.326  -4.339   3.153  1.00  0.00            
ATOM    448 HG23 ILE A 210      -6.776  -2.981   4.078  1.00  0.00            
ATOM    449  CG1 ILE A 210      -8.606  -2.803   5.902  1.00  0.00            
ATOM    450 HG12 ILE A 210      -8.000  -1.913   5.734  1.00  0.00            
ATOM    451 HG13 ILE A 210      -9.572  -2.433   6.246  1.00  0.00            
ATOM    452  CD1 ILE A 210      -7.917  -3.582   7.065  1.00  0.00            
ATOM    453 HD11 ILE A 210      -7.891  -3.028   8.003  1.00  0.00            
ATOM    454 HD12 ILE A 210      -8.500  -4.495   7.184  1.00  0.00            
ATOM    455 HD13 ILE A 210      -6.859  -3.750   6.863  1.00  0.00            
ATOM    456  C   ILE A 210      -9.658  -3.376   2.111  1.00  0.00            
ATOM    457  O   ILE A 210     -10.641  -4.118   2.082  1.00  0.00            
ATOM    458  N   PRO A 211      -8.926  -3.110   1.001  1.00  0.00            
ATOM    459  CD  PRO A 211      -8.153  -1.917   0.827  1.00  0.00            
ATOM    460  HD2 PRO A 211      -7.166  -1.986   1.286  1.00  0.00            
ATOM    461  HD3 PRO A 211      -8.597  -0.983   1.172  1.00  0.00            
ATOM    462  CG  PRO A 211      -7.967  -1.741  -0.624  1.00  0.00            
ATOM    463  HG2 PRO A 211      -6.948  -1.371  -0.732  1.00  0.00            
ATOM    464  HG3 PRO A 211      -8.557  -0.922  -1.033  1.00  0.00            
ATOM    465  CB  PRO A 211      -8.205  -3.073  -1.304  1.00  0.00            
ATOM    466  HB2 PRO A 211      -7.246  -3.588  -1.367  1.00  0.00            
ATOM    467  HB3 PRO A 211      -8.784  -2.892  -2.210  1.00  0.00            
ATOM    468  CA  PRO A 211      -9.101  -3.822  -0.309  1.00  0.00            
ATOM    469  HA  PRO A 211     -10.144  -3.680  -0.593  1.00  0.00            
ATOM    470  C   PRO A 211      -8.925  -5.396  -0.116  1.00  0.00            
ATOM    471  O   PRO A 211      -8.255  -6.011   0.792  1.00  0.00            
ATOM    472  N   PRO A 212      -9.565  -6.116  -1.050  1.00  0.00            
ATOM    473  CD  PRO A 212     -10.354  -5.605  -2.204  1.00  0.00            
ATOM    474  HD2 PRO A 212      -9.641  -5.298  -2.969  1.00  0.00            
ATOM    475  HD3 PRO A 212     -11.101  -4.923  -1.798  1.00  0.00            
ATOM    476  CG  PRO A 212     -11.150  -6.783  -2.717  1.00  0.00            
ATOM    477  HG2 PRO A 212     -11.306  -6.627  -3.784  1.00  0.00            
ATOM    478  HG3 PRO A 212     -12.122  -6.814  -2.226  1.00  0.00            
ATOM    479  CB  PRO A 212     -10.309  -8.006  -2.385  1.00  0.00            
ATOM    480  HB2 PRO A 212      -9.515  -8.189  -3.109  1.00  0.00            
ATOM    481  HB3 PRO A 212     -10.825  -8.958  -2.257  1.00  0.00            
ATOM    482  CA  PRO A 212      -9.718  -7.577  -1.026  1.00  0.00            
ATOM    483  HA  PRO A 212     -10.398  -7.689  -0.182  1.00  0.00            
ATOM    484  C   PRO A 212      -8.485  -8.439  -0.746  1.00  0.00            
ATOM    485  O   PRO A 212      -7.437  -8.212  -1.388  1.00  0.00            
ATOM    486  N   PRO A 213      -8.595  -9.522   0.001  1.00  0.00            
ATOM    487  CD  PRO A 213      -9.755 -10.149   0.594  1.00  0.00            
ATOM    488  HD2 PRO A 213     -10.458 -10.427  -0.191  1.00  0.00            
ATOM    489  HD3 PRO A 213     -10.205  -9.495   1.340  1.00  0.00            
ATOM    490  CG  PRO A 213      -9.501 -11.450   1.340  1.00  0.00            
ATOM    491  HG2 PRO A 213     -10.032 -12.284   0.881  1.00  0.00            
ATOM    492  HG3 PRO A 213      -9.773 -11.328   2.389  1.00  0.00            
ATOM    493  CB  PRO A 213      -7.944 -11.454   1.283  1.00  0.00            
ATOM    494  HB2 PRO A 213      -7.547 -12.465   1.188  1.00  0.00            
ATOM    495  HB3 PRO A 213      -7.586 -10.956   2.184  1.00  0.00            
ATOM    496  CA  PRO A 213      -7.518 -10.546   0.129  1.00  0.00            
ATOM    497  HA  PRO A 213      -6.560 -10.089   0.377  1.00  0.00            
ATOM    498  C   PRO A 213      -7.232 -11.302  -1.180  1.00  0.00            
ATOM    499  O   PRO A 213      -6.157 -11.893  -1.350  1.00  0.00            
ATOM    500  N   GLU A 214      -7.982 -11.057  -2.254  1.00  0.00            
ATOM    501  H   GLU A 214      -8.841 -10.557  -2.071  1.00  0.00            
ATOM    502  CA  GLU A 214      -7.741 -11.495  -3.629  1.00  0.00            
ATOM    503  HA  GLU A 214      -7.275 -12.478  -3.560  1.00  0.00            
ATOM    504  CB  GLU A 214      -9.092 -11.736  -4.333  1.00  0.00            
ATOM    505  HB2 GLU A 214      -9.571 -10.801  -4.625  1.00  0.00            
ATOM    506  HB3 GLU A 214      -8.827 -12.237  -5.264  1.00  0.00            
ATOM    507  CG  GLU A 214     -10.113 -12.572  -3.464  1.00  0.00            
ATOM    508  HG2 GLU A 214      -9.531 -13.218  -2.806  1.00  0.00            
ATOM    509  HG3 GLU A 214     -10.817 -11.940  -2.922  1.00  0.00            
ATOM    510  CD  GLU A 214     -11.019 -13.421  -4.338  1.00  0.00            
ATOM    511  OE1 GLU A 214     -10.881 -14.686  -4.295  1.00  0.00            
ATOM    512  OE2 GLU A 214     -11.838 -12.808  -5.086  1.00  0.00            
ATOM    513  C   GLU A 214      -6.741 -10.644  -4.361  1.00  0.00            
ATOM    514  O   GLU A 214      -6.170 -11.232  -5.337  1.00  0.00            
ATOM    515  N   LEU A 215      -6.388  -9.407  -4.018  1.00  0.00            
ATOM    516  H   LEU A 215      -6.737  -9.059  -3.137  1.00  0.00            
ATOM    517  CA  LEU A 215      -5.516  -8.505  -4.863  1.00  0.00            
ATOM    518  HA  LEU A 215      -5.657  -8.705  -5.925  1.00  0.00            
ATOM    519  CB  LEU A 215      -5.767  -7.079  -4.493  1.00  0.00            
ATOM    520  HB2 LEU A 215      -5.576  -7.094  -3.420  1.00  0.00            
ATOM    521  HB3 LEU A 215      -5.087  -6.422  -5.035  1.00  0.00            
ATOM    522  CG  LEU A 215      -7.248  -6.651  -4.682  1.00  0.00            
ATOM    523  HG  LEU A 215      -7.860  -7.116  -3.909  1.00  0.00            
ATOM    524  CD1 LEU A 215      -7.276  -5.149  -4.494  1.00  0.00            
ATOM    525 HD11 LEU A 215      -6.852  -4.791  -3.556  1.00  0.00            
ATOM    526 HD12 LEU A 215      -6.788  -4.644  -5.328  1.00  0.00            
ATOM    527 HD13 LEU A 215      -8.341  -4.931  -4.562  1.00  0.00            
ATOM    528  CD2 LEU A 215      -7.981  -7.028  -6.018  1.00  0.00            
ATOM    529 HD21 LEU A 215      -7.353  -6.722  -6.855  1.00  0.00            
ATOM    530 HD22 LEU A 215      -8.131  -8.107  -6.008  1.00  0.00            
ATOM    531 HD23 LEU A 215      -8.932  -6.498  -5.962  1.00  0.00            
ATOM    532  C   LEU A 215      -4.058  -8.841  -4.690  1.00  0.00            
ATOM    533  O   LEU A 215      -3.702  -9.095  -3.552  1.00  0.00            
ATOM    534  N   ASP A 216      -3.228  -8.836  -5.694  1.00  0.00            
ATOM    535  H   ASP A 216      -3.602  -8.358  -6.502  1.00  0.00            
ATOM    536  CA  ASP A 216      -1.743  -8.871  -5.552  1.00  0.00            
ATOM    537  HA  ASP A 216      -1.387  -9.671  -4.903  1.00  0.00            
ATOM    538  CB  ASP A 216      -1.120  -9.244  -6.915  1.00  0.00            
ATOM    539  HB2 ASP A 216      -0.055  -9.424  -6.769  1.00  0.00            
ATOM    540  HB3 ASP A 216      -1.343 -10.254  -7.260  1.00  0.00            
ATOM    541  CG  ASP A 216      -1.444  -8.298  -8.055  1.00  0.00            
ATOM    542  OD1 ASP A 216      -2.108  -8.732  -9.029  1.00  0.00            
ATOM    543  OD2 ASP A 216      -1.114  -7.098  -7.985  1.00  0.00            
ATOM    544  C   ASP A 216      -1.140  -7.551  -5.040  1.00  0.00            
ATOM    545  O   ASP A 216      -1.729  -6.450  -5.029  1.00  0.00            
ATOM    546  N   ASP A 217       0.093  -7.740  -4.518  1.00  0.00            
ATOM    547  H   ASP A 217       0.293  -8.730  -4.522  1.00  0.00            
ATOM    548  CA  ASP A 217       0.810  -6.760  -3.769  1.00  0.00            
ATOM    549  HA  ASP A 217       0.137  -6.327  -3.029  1.00  0.00            
ATOM    550  CB  ASP A 217       2.085  -7.252  -3.063  1.00  0.00            
ATOM    551  HB2 ASP A 217       2.741  -7.809  -3.732  1.00  0.00            
ATOM    552  HB3 ASP A 217       2.551  -6.296  -2.825  1.00  0.00            
ATOM    553  CG  ASP A 217       1.841  -8.265  -1.961  1.00  0.00            
ATOM    554  OD1 ASP A 217       2.245  -8.141  -0.776  1.00  0.00            
ATOM    555  OD2 ASP A 217       1.204  -9.309  -2.242  1.00  0.00            
ATOM    556  C   ASP A 217       1.127  -5.631  -4.733  1.00  0.00            
ATOM    557  O   ASP A 217       1.080  -4.496  -4.216  1.00  0.00            
ATOM    558  N   MET A 218       1.415  -5.919  -6.013  1.00  0.00            
ATOM    559  H   MET A 218       1.428  -6.893  -6.282  1.00  0.00            
ATOM    560  CA  MET A 218       1.703  -4.831  -6.955  1.00  0.00            
ATOM    561  HA  MET A 218       2.458  -4.216  -6.467  1.00  0.00            
ATOM    562  CB  MET A 218       2.274  -5.468  -8.228  1.00  0.00            
ATOM    563  HB2 MET A 218       3.165  -6.033  -7.955  1.00  0.00            
ATOM    564  HB3 MET A 218       1.505  -6.205  -8.462  1.00  0.00            
ATOM    565  CG  MET A 218       2.487  -4.543  -9.410  1.00  0.00            
ATOM    566  HG2 MET A 218       2.689  -5.054 -10.352  1.00  0.00            
ATOM    567  HG3 MET A 218       1.576  -3.948  -9.474  1.00  0.00            
ATOM    568  SD  MET A 218       3.924  -3.383  -9.034  1.00  0.00            
ATOM    569  CE  MET A 218       5.351  -4.245  -9.668  1.00  0.00            
ATOM    570  HE1 MET A 218       6.235  -3.620  -9.544  1.00  0.00            
ATOM    571  HE2 MET A 218       5.563  -5.185  -9.160  1.00  0.00            
ATOM    572  HE3 MET A 218       5.233  -4.473 -10.728  1.00  0.00            
ATOM    573  C   MET A 218       0.389  -3.959  -7.093  1.00  0.00            
ATOM    574  O   MET A 218       0.508  -2.739  -6.986  1.00  0.00            
ATOM    575  N   THR A 219      -0.792  -4.553  -7.059  1.00  0.00            
ATOM    576  H   THR A 219      -0.792  -5.562  -7.105  1.00  0.00            
ATOM    577  CA  THR A 219      -2.057  -3.892  -7.171  1.00  0.00            
ATOM    578  HA  THR A 219      -2.028  -3.262  -8.060  1.00  0.00            
ATOM    579  CB  THR A 219      -3.302  -4.791  -7.467  1.00  0.00            
ATOM    580  HB  THR A 219      -3.310  -5.535  -6.671  1.00  0.00            
ATOM    581  CG2 THR A 219      -4.692  -4.189  -7.650  1.00  0.00            
ATOM    582 HG21 THR A 219      -5.432  -4.975  -7.805  1.00  0.00            
ATOM    583 HG22 THR A 219      -4.914  -3.852  -6.638  1.00  0.00            
ATOM    584 HG23 THR A 219      -4.640  -3.324  -8.311  1.00  0.00            
ATOM    585  OG1 THR A 219      -3.011  -5.484  -8.699  1.00  0.00            
ATOM    586  HG1 THR A 219      -2.180  -5.930  -8.523  1.00  0.00            
ATOM    587  C   THR A 219      -2.297  -3.064  -5.899  1.00  0.00            
ATOM    588  O   THR A 219      -2.684  -1.921  -5.989  1.00  0.00            
ATOM    589  N   LEU A 220      -2.072  -3.642  -4.698  1.00  0.00            
ATOM    590  H   LEU A 220      -1.766  -4.604  -4.726  1.00  0.00            
ATOM    591  CA  LEU A 220      -2.131  -3.041  -3.341  1.00  0.00            
ATOM    592  HA  LEU A 220      -3.142  -2.658  -3.202  1.00  0.00            
ATOM    593  CB  LEU A 220      -1.916  -4.208  -2.259  1.00  0.00            
ATOM    594  HB2 LEU A 220      -0.975  -4.737  -2.412  1.00  0.00            
ATOM    595  HB3 LEU A 220      -1.772  -3.838  -1.244  1.00  0.00            
ATOM    596  CG  LEU A 220      -3.108  -5.174  -2.293  1.00  0.00            
ATOM    597  HG  LEU A 220      -3.372  -5.499  -3.299  1.00  0.00            
ATOM    598  CD1 LEU A 220      -2.755  -6.418  -1.455  1.00  0.00            
ATOM    599 HD11 LEU A 220      -1.961  -7.020  -1.898  1.00  0.00            
ATOM    600 HD12 LEU A 220      -2.306  -6.205  -0.485  1.00  0.00            
ATOM    601 HD13 LEU A 220      -3.643  -7.011  -1.240  1.00  0.00            
ATOM    602  CD2 LEU A 220      -4.463  -4.660  -1.925  1.00  0.00            
ATOM    603 HD21 LEU A 220      -5.116  -5.528  -2.024  1.00  0.00            
ATOM    604 HD22 LEU A 220      -4.522  -4.301  -0.897  1.00  0.00            
ATOM    605 HD23 LEU A 220      -4.784  -3.931  -2.669  1.00  0.00            
ATOM    606  C   LEU A 220      -1.175  -1.886  -3.173  1.00  0.00            
ATOM    607  O   LEU A 220      -1.580  -0.858  -2.553  1.00  0.00            
ATOM    608  N   TRP A 221       0.023  -1.936  -3.731  1.00  0.00            
ATOM    609  H   TRP A 221       0.336  -2.785  -4.179  1.00  0.00            
ATOM    610  CA  TRP A 221       0.992  -0.892  -3.769  1.00  0.00            
ATOM    611  HA  TRP A 221       1.144  -0.482  -2.771  1.00  0.00            
ATOM    612  CB  TRP A 221       2.331  -1.432  -4.303  1.00  0.00            
ATOM    613  HB2 TRP A 221       2.217  -2.032  -5.206  1.00  0.00            
ATOM    614  HB3 TRP A 221       2.898  -0.549  -4.600  1.00  0.00            
ATOM    615  CG  TRP A 221       3.187  -2.200  -3.332  1.00  0.00            
ATOM    616  CD1 TRP A 221       3.882  -3.349  -3.538  1.00  0.00            
ATOM    617  HD1 TRP A 221       3.875  -4.004  -4.396  1.00  0.00            
ATOM    618  NE1 TRP A 221       4.465  -3.841  -2.377  1.00  0.00            
ATOM    619  HE1 TRP A 221       5.003  -4.695  -2.338  1.00  0.00            
ATOM    620  CE2 TRP A 221       4.402  -2.870  -1.369  1.00  0.00            
ATOM    621  CZ2 TRP A 221       4.744  -2.874  -0.021  1.00  0.00            
ATOM    622  HZ2 TRP A 221       5.323  -3.719   0.321  1.00  0.00            
ATOM    623  CH2 TRP A 221       4.405  -1.829   0.788  1.00  0.00            
ATOM    624  HH2 TRP A 221       4.700  -1.837   1.827  1.00  0.00            
ATOM    625  CZ3 TRP A 221       3.691  -0.738   0.204  1.00  0.00            
ATOM    626  HZ3 TRP A 221       3.292   0.040   0.838  1.00  0.00            
ATOM    627  CE3 TRP A 221       3.346  -0.690  -1.112  1.00  0.00            
ATOM    628  HE3 TRP A 221       2.711   0.059  -1.561  1.00  0.00            
ATOM    629  CD2 TRP A 221       3.559  -1.846  -1.922  1.00  0.00            
ATOM    630  C   TRP A 221       0.464   0.241  -4.704  1.00  0.00            
ATOM    631  O   TRP A 221       0.617   1.458  -4.359  1.00  0.00            
ATOM    632  N   GLN A 222      -0.124  -0.067  -5.864  1.00  0.00            
ATOM    633  H   GLN A 222      -0.146  -1.064  -6.022  1.00  0.00            
ATOM    634  CA  GLN A 222      -0.607   0.821  -6.850  1.00  0.00            
ATOM    635  HA  GLN A 222       0.143   1.563  -7.125  1.00  0.00            
ATOM    636  CB  GLN A 222      -1.111   0.201  -8.201  1.00  0.00            
ATOM    637  HB2 GLN A 222      -1.818  -0.603  -7.999  1.00  0.00            
ATOM    638  HB3 GLN A 222      -1.709   0.895  -8.793  1.00  0.00            
ATOM    639  CG  GLN A 222      -0.016  -0.460  -9.029  1.00  0.00            
ATOM    640  HG2 GLN A 222       0.294   0.412  -9.604  1.00  0.00            
ATOM    641  HG3 GLN A 222       0.839  -0.861  -8.484  1.00  0.00            
ATOM    642  CD  GLN A 222      -0.601  -1.444 -10.086  1.00  0.00            
ATOM    643  OE1 GLN A 222      -1.718  -1.920 -10.047  1.00  0.00            
ATOM    644  NE2 GLN A 222       0.180  -1.864 -11.052  1.00  0.00            
ATOM    645 HE21 GLN A 222      -0.220  -2.511 -11.717  1.00  0.00            
ATOM    646 HE22 GLN A 222       1.134  -1.539 -10.987  1.00  0.00            
ATOM    647  C   GLN A 222      -1.729   1.642  -6.250  1.00  0.00            
ATOM    648  O   GLN A 222      -1.866   2.842  -6.436  1.00  0.00            
ATOM    649  N   ILE A 223      -2.594   0.982  -5.447  1.00  0.00            
ATOM    650  H   ILE A 223      -2.617  -0.028  -5.445  1.00  0.00            
ATOM    651  CA  ILE A 223      -3.635   1.670  -4.739  1.00  0.00            
ATOM    652  HA  ILE A 223      -4.239   2.320  -5.372  1.00  0.00            
ATOM    653  CB  ILE A 223      -4.658   0.643  -4.125  1.00  0.00            
ATOM    654  HB  ILE A 223      -4.035  -0.109  -3.641  1.00  0.00            
ATOM    655  CG2 ILE A 223      -5.681   1.292  -3.137  1.00  0.00            
ATOM    656 HG21 ILE A 223      -6.366   0.566  -2.699  1.00  0.00            
ATOM    657 HG22 ILE A 223      -5.120   1.833  -2.375  1.00  0.00            
ATOM    658 HG23 ILE A 223      -6.287   2.032  -3.660  1.00  0.00            
ATOM    659  CG1 ILE A 223      -5.454  -0.021  -5.241  1.00  0.00            
ATOM    660 HG12 ILE A 223      -6.303   0.635  -5.435  1.00  0.00            
ATOM    661 HG13 ILE A 223      -4.896  -0.028  -6.177  1.00  0.00            
ATOM    662  CD1 ILE A 223      -5.774  -1.458  -4.932  1.00  0.00            
ATOM    663 HD11 ILE A 223      -4.824  -1.921  -4.663  1.00  0.00            
ATOM    664 HD12 ILE A 223      -6.573  -1.669  -4.222  1.00  0.00            
ATOM    665 HD13 ILE A 223      -6.070  -1.941  -5.864  1.00  0.00            
ATOM    666  C   ILE A 223      -3.019   2.629  -3.688  1.00  0.00            
ATOM    667  O   ILE A 223      -3.573   3.706  -3.437  1.00  0.00            
ATOM    668  N   VAL A 224      -1.962   2.254  -2.969  1.00  0.00            
ATOM    669  H   VAL A 224      -1.538   1.364  -3.187  1.00  0.00            
ATOM    670  CA  VAL A 224      -1.250   3.128  -1.951  1.00  0.00            
ATOM    671  HA  VAL A 224      -2.008   3.444  -1.235  1.00  0.00            
ATOM    672  CB  VAL A 224      -0.254   2.315  -1.028  1.00  0.00            
ATOM    673  HB  VAL A 224       0.461   1.659  -1.525  1.00  0.00            
ATOM    674  CG1 VAL A 224       0.580   3.250  -0.121  1.00  0.00            
ATOM    675 HG11 VAL A 224      -0.065   3.714   0.625  1.00  0.00            
ATOM    676 HG12 VAL A 224       1.312   2.556   0.290  1.00  0.00            
ATOM    677 HG13 VAL A 224       1.193   4.006  -0.611  1.00  0.00            
ATOM    678  CG2 VAL A 224      -1.092   1.450  -0.054  1.00  0.00            
ATOM    679 HG21 VAL A 224      -0.461   1.099   0.762  1.00  0.00            
ATOM    680 HG22 VAL A 224      -1.868   2.146   0.264  1.00  0.00            
ATOM    681 HG23 VAL A 224      -1.588   0.660  -0.618  1.00  0.00            
ATOM    682  C   VAL A 224      -0.647   4.354  -2.561  1.00  0.00            
ATOM    683  O   VAL A 224      -0.881   5.499  -2.132  1.00  0.00            
ATOM    684  N   ILE A 225       0.226   4.207  -3.602  1.00  0.00            
ATOM    685  H   ILE A 225       0.188   3.286  -4.015  1.00  0.00            
ATOM    686  CA  ILE A 225       0.760   5.275  -4.476  1.00  0.00            
ATOM    687  HA  ILE A 225       1.290   5.978  -3.833  1.00  0.00            
ATOM    688  CB  ILE A 225       1.728   4.622  -5.476  1.00  0.00            
ATOM    689  HB  ILE A 225       1.200   3.739  -5.838  1.00  0.00            
ATOM    690  CG2 ILE A 225       1.987   5.548  -6.706  1.00  0.00            
ATOM    691 HG21 ILE A 225       1.025   5.522  -7.217  1.00  0.00            
ATOM    692 HG22 ILE A 225       2.223   6.575  -6.429  1.00  0.00            
ATOM    693 HG23 ILE A 225       2.686   5.160  -7.447  1.00  0.00            
ATOM    694  CG1 ILE A 225       3.029   4.148  -4.718  1.00  0.00            
ATOM    695 HG12 ILE A 225       3.598   4.987  -4.318  1.00  0.00            
ATOM    696 HG13 ILE A 225       2.864   3.627  -3.775  1.00  0.00            
ATOM    697  CD1 ILE A 225       3.842   3.214  -5.604  1.00  0.00            
ATOM    698 HD11 ILE A 225       4.661   2.706  -5.095  1.00  0.00            
ATOM    699 HD12 ILE A 225       3.202   2.481  -6.096  1.00  0.00            
ATOM    700 HD13 ILE A 225       4.233   3.739  -6.475  1.00  0.00            
ATOM    701  C   ILE A 225      -0.447   6.071  -5.035  1.00  0.00            
ATOM    702  O   ILE A 225      -0.315   7.286  -5.231  1.00  0.00            
ATOM    703  N   ASN A 226      -1.622   5.496  -5.201  1.00  0.00            
ATOM    704  H   ASN A 226      -1.737   4.493  -5.170  1.00  0.00            
ATOM    705  CA  ASN A 226      -2.790   6.350  -5.662  1.00  0.00            
ATOM    706  HA  ASN A 226      -2.384   7.071  -6.372  1.00  0.00            
ATOM    707  CB  ASN A 226      -3.833   5.394  -6.284  1.00  0.00            
ATOM    708  HB2 ASN A 226      -3.348   4.738  -7.007  1.00  0.00            
ATOM    709  HB3 ASN A 226      -4.237   4.822  -5.448  1.00  0.00            
ATOM    710  CG  ASN A 226      -4.917   6.100  -7.123  1.00  0.00            
ATOM    711  OD1 ASN A 226      -5.266   5.593  -8.168  1.00  0.00            
ATOM    712  ND2 ASN A 226      -5.455   7.302  -6.747  1.00  0.00            
ATOM    713 HD21 ASN A 226      -5.971   7.808  -7.452  1.00  0.00            
ATOM    714 HD22 ASN A 226      -5.081   7.813  -5.960  1.00  0.00            
ATOM    715  C   ASN A 226      -3.350   7.303  -4.585  1.00  0.00            
ATOM    716  O   ASN A 226      -3.414   8.470  -4.790  1.00  0.00            
ATOM    717  N   ILE A 227      -3.581   6.735  -3.420  1.00  0.00            
ATOM    718  H   ILE A 227      -3.393   5.751  -3.291  1.00  0.00            
ATOM    719  CA  ILE A 227      -3.976   7.376  -2.134  1.00  0.00            
ATOM    720  HA  ILE A 227      -4.893   7.921  -2.355  1.00  0.00            
ATOM    721  CB  ILE A 227      -4.203   6.257  -1.060  1.00  0.00            
ATOM    722  HB  ILE A 227      -3.403   5.523  -1.158  1.00  0.00            
ATOM    723  CG2 ILE A 227      -4.256   6.977   0.341  1.00  0.00            
ATOM    724 HG21 ILE A 227      -4.834   7.898   0.266  1.00  0.00            
ATOM    725 HG22 ILE A 227      -4.785   6.287   0.999  1.00  0.00            
ATOM    726 HG23 ILE A 227      -3.279   7.295   0.703  1.00  0.00            
ATOM    727  CG1 ILE A 227      -5.496   5.435  -1.195  1.00  0.00            
ATOM    728 HG12 ILE A 227      -6.418   5.999  -1.049  1.00  0.00            
ATOM    729 HG13 ILE A 227      -5.524   5.189  -2.256  1.00  0.00            
ATOM    730  CD1 ILE A 227      -5.476   4.173  -0.359  1.00  0.00            
ATOM    731 HD11 ILE A 227      -4.493   3.720  -0.232  1.00  0.00            
ATOM    732 HD12 ILE A 227      -5.808   4.417   0.650  1.00  0.00            
ATOM    733 HD13 ILE A 227      -6.139   3.445  -0.826  1.00  0.00            
ATOM    734  C   ILE A 227      -3.016   8.509  -1.819  1.00  0.00            
ATOM    735  O   ILE A 227      -3.531   9.589  -1.590  1.00  0.00            
ATOM    736  N   LEU A 228      -1.715   8.271  -1.852  1.00  0.00            
ATOM    737  H   LEU A 228      -1.479   7.351  -2.195  1.00  0.00            
ATOM    738  CA  LEU A 228      -0.664   9.278  -1.593  1.00  0.00            
ATOM    739  HA  LEU A 228      -0.710   9.801  -0.638  1.00  0.00            
ATOM    740  CB  LEU A 228       0.654   8.530  -1.338  1.00  0.00            
ATOM    741  HB2 LEU A 228       0.937   7.820  -2.115  1.00  0.00            
ATOM    742  HB3 LEU A 228       1.447   9.278  -1.372  1.00  0.00            
ATOM    743  CG  LEU A 228       0.930   7.700  -0.057  1.00  0.00            
ATOM    744  HG  LEU A 228       0.379   6.763  -0.133  1.00  0.00            
ATOM    745  CD1 LEU A 228       2.402   7.443  -0.005  1.00  0.00            
ATOM    746 HD11 LEU A 228       2.981   8.361  -0.100  1.00  0.00            
ATOM    747 HD12 LEU A 228       2.686   7.059   0.975  1.00  0.00            
ATOM    748 HD13 LEU A 228       2.613   6.669  -0.743  1.00  0.00            
ATOM    749  CD2 LEU A 228       0.458   8.205   1.273  1.00  0.00            
ATOM    750 HD21 LEU A 228       0.906   9.176   1.483  1.00  0.00            
ATOM    751 HD22 LEU A 228      -0.632   8.206   1.278  1.00  0.00            
ATOM    752 HD23 LEU A 228       0.759   7.485   2.035  1.00  0.00            
ATOM    753  C   LEU A 228      -0.603  10.376  -2.676  1.00  0.00            
ATOM    754  O   LEU A 228      -0.459  11.542  -2.436  1.00  0.00            
ATOM    755  N   SER A 229      -0.617   9.941  -3.942  1.00  0.00            
ATOM    756  H   SER A 229      -0.607   8.959  -4.181  1.00  0.00            
ATOM    757  CA  SER A 229      -0.424  10.935  -5.015  1.00  0.00            
ATOM    758  HA  SER A 229       0.423  11.587  -4.801  1.00  0.00            
ATOM    759  CB  SER A 229      -0.080  10.277  -6.427  1.00  0.00            
ATOM    760  HB2 SER A 229       0.185  10.984  -7.213  1.00  0.00            
ATOM    761  HB3 SER A 229       0.810   9.653  -6.342  1.00  0.00            
ATOM    762  OG  SER A 229      -1.115   9.442  -6.860  1.00  0.00            
ATOM    763  HG  SER A 229      -1.014   8.546  -6.530  1.00  0.00            
ATOM    764  C   SER A 229      -1.735  11.813  -5.226  1.00  0.00            
ATOM    765  O   SER A 229      -1.618  12.910  -5.789  1.00  0.00            
ATOM    766  N   GLU A 230      -2.935  11.319  -4.868  1.00  0.00            
ATOM    767  H   GLU A 230      -3.029  10.377  -4.516  1.00  0.00            
ATOM    768  CA  GLU A 230      -4.208  11.972  -5.146  1.00  0.00            
ATOM    769  HA  GLU A 230      -4.258  12.328  -6.175  1.00  0.00            
ATOM    770  CB  GLU A 230      -5.392  11.011  -5.073  1.00  0.00            
ATOM    771  HB2 GLU A 230      -5.128  10.354  -5.902  1.00  0.00            
ATOM    772  HB3 GLU A 230      -5.300  10.369  -4.197  1.00  0.00            
ATOM    773  CG  GLU A 230      -6.810  11.630  -5.211  1.00  0.00            
ATOM    774  HG2 GLU A 230      -6.844  12.367  -6.014  1.00  0.00            
ATOM    775  HG3 GLU A 230      -7.475  10.785  -5.386  1.00  0.00            
ATOM    776  CD  GLU A 230      -7.308  12.294  -3.925  1.00  0.00            
ATOM    777  OE1 GLU A 230      -8.221  13.146  -4.044  1.00  0.00            
ATOM    778  OE2 GLU A 230      -6.784  12.070  -2.794  1.00  0.00            
ATOM    779  C   GLU A 230      -4.410  13.212  -4.280  1.00  0.00            
ATOM    780  O   GLU A 230      -4.860  14.253  -4.722  1.00  0.00            
ATOM    781  N   NME A 231      -3.847  13.149  -3.031  1.00  0.00            
ATOM    782  H   NME A 231      -3.580  12.263  -2.625  1.00  0.00            
ATOM    783  CH3 NME A 231      -3.383  14.392  -2.403  1.00  0.00            
ATOM    784 HH31 NME A 231      -2.552  14.826  -2.960  1.00  0.00            
ATOM    785 HH32 NME A 231      -4.196  15.117  -2.374  1.00  0.00            
ATOM    786 HH33 NME A 231      -3.081  14.253  -1.365  1.00  0.00            
TER
HETATM  787  C1  LIG B   1      -9.075   1.168  -4.291  1.00  0.00            
HETATM  788  C2  LIG B   1      -9.276   2.144  -3.335  1.00  0.00            
HETATM  789  O1  LIG B   1      -7.947   7.606  -3.577  1.00  0.00            
HETATM  790  O2  LIG B   1     -11.743  -2.385  -2.497  1.00  0.00            
HETATM  791  O3  LIG B   1      -9.558  -3.097  -6.556  1.00  0.00            
HETATM  792  C3  LIG B   1      -9.729  -2.360  -5.407  1.00  0.00            
HETATM  793  C4  LIG B   1     -10.547  -2.865  -4.436  1.00  0.00            
HETATM  794  C5  LIG B   1     -10.942  -2.004  -3.462  1.00  0.00            
HETATM  795  C6  LIG B   1     -10.412  -0.726  -3.331  1.00  0.00            
HETATM  796  C7  LIG B   1      -9.527  -0.251  -4.281  1.00  0.00            
HETATM  797  C8  LIG B   1      -9.251  -1.105  -5.336  1.00  0.00            
HETATM  798  C9  LIG B   1      -8.921   3.528  -3.361  1.00  0.00            
HETATM  799  C10 LIG B   1      -7.914   3.988  -4.201  1.00  0.00            
HETATM  800  C11 LIG B   1      -7.572   5.393  -4.285  1.00  0.00            
HETATM  801  C12 LIG B   1      -8.184   6.276  -3.416  1.00  0.00            
HETATM  802  C13 LIG B   1      -9.143   5.819  -2.493  1.00  0.00            
HETATM  803  C14 LIG B   1      -9.508   4.479  -2.463  1.00  0.00            
HETATM  804  H1  LIG B   1      -8.495   8.064  -2.916  1.00  0.00            
HETATM  805  H2  LIG B   1     -11.618  -1.673  -1.846  1.00  0.00            
HETATM  806  H3  LIG B   1     -10.169  -3.842  -6.424  1.00  0.00            
HETATM  807  H4  LIG B   1      -8.579  -0.771  -6.122  1.00  0.00            
HETATM  808  H5  LIG B   1     -10.733  -0.088  -2.513  1.00  0.00            
HETATM  809  H6  LIG B   1     -11.048  -3.824  -4.532  1.00  0.00            
HETATM  810  H7  LIG B   1      -8.569   1.481  -5.202  1.00  0.00            
HETATM  811  H8  LIG B   1      -9.694   1.766  -2.405  1.00  0.00            
HETATM  812  H9  LIG B   1      -7.521   3.279  -4.924  1.00  0.00            
HETATM  813  H10 LIG B   1      -6.955   5.726  -5.114  1.00  0.00            
HETATM  814  H11 LIG B   1      -9.708   6.456  -1.819  1.00  0.00            
HETATM  815  H12 LIG B   1     -10.286   4.196  -1.760  1.00  0.00            
END
